# Supplementary material for: Organoid modeling of human fetal lung alveolar development reveals mechanisms of cell fate patterning and neonatal respiratory disease
Source: Cell Stem Cell. Author manuscript; Available in PMC 2025 Dec 9. (PMC7618456; doi:10.1016/j.stem.2022.11.013)
Supplement: Supplementary Material [file EMS211309-supplement-Supplementary_Material.zip]

Archive with 9 entries (9 files):
- 1-s2.0-S193459092200460X-mmc7.mp4
- 1-s2.0-S193459092200460X-mmc6.mp4
- 1-s2.0-S193459092200460X-mmc8.mp4
- 1-s2.0-S193459092200460X-mmc1.pdf
- 1-s2.0-S193459092200460X-mmc2.xlsx
- 1-s2.0-S193459092200460X-mmc3.xlsx
- 1-s2.0-S193459092200460X-mmc4.xlsx
- 1-s2.0-S193459092200460X-mmc5.xlsx
- 1-s2.0-S193459092200460X-mmc9.pdf
