# Supplementary material for: Organoid modeling of human fetal lung alveolar development reveals mechanisms of cell fate patterning and neonatal respiratory disease
Source: Cell Stem Cell. Author manuscript; Available in PMC 2025 Dec 9. (PMC7618456; doi:10.1016/j.stem.2022.11.013)
Supplement: Supplementary Material [file EMS211309-supplement-Supplementary_Material.zip › 1-s2.0-S193459092200460X-mmc2.xlsx]

## Sheet: DEGs_Early Mid stage vs LinPOS 
	GeneName	logFC	logCPM	LR	PValue	FDR	BRC1915_CS20_P5	13393_CS23_P5	14404_folded_P2	14387_folded_P3
ENSG00000135220	UGT2A3	-15.2898	4.32907	188.535	6.64082e-43	7.64345e-41	4.67797	5.76947	-4.11538	-4.11538
ENSG00000148584	A1CF	-14.2735	3.1515	182.268	1.54935e-41	1.65358e-39	4.21107	4.06466	-4.11538	-4.11538
ENSG00000179674	ARL14	-14.1665	3.75678	195.056	2.50491e-44	3.09554e-42	4.58712	4.89529	-4.11538	-4.11538
ENSG00000177706	FAM20C	-13.8958	2.84638	115.511	6.08102e-27	2.70421e-25	2.72562	4.45464	-4.11538	-4.11538
ENSG00000137491	SLCO2B1	-13.6192	4.74001	202.239	6.78e-46	9.25548e-44	5.51842	5.92555	-4.11538	-4.11538
ENSG00000197410	DCHS2	-13.4001	5.35456	89.0861	3.78006e-21	1.09036e-19	3.38203	7.25742	-3.42929	-4.11538
ENSG00000100557	CCDC198	-13.3027	3.63754	156.782	5.7113e-36	4.68886e-34	4.92503	4.25487	-4.11538	-4.11538
ENSG00000154864	PIEZO2	-13.0647	3.66227	153.946	2.3803e-35	1.85064e-33	4.47489	4.81411	-4.11538	-4.11538
ENSG00000105641	SLC5A5	-12.891	3.929	98.0127	4.15711e-23	1.40647e-21	3.66919	5.58434	-4.11538	-4.11538
ENSG00000244067	GSTA2	-12.6469	3.10024	94.8589	2.0445e-22	6.57601e-21	2.90501	4.73267	-4.11538	-4.11538
ENSG00000156218	ADAMTSL3	-12.6266	3.23302	121.394	3.13377e-28	1.51401e-26	4.65782	3.59038	-4.11538	-4.11538
ENSG00000100665	SERPINA4	-12.5629	3.76753	124.584	6.27534e-29	3.14839e-27	5.04056	4.40962	-4.11538	-4.11538
ENSG00000175311	ANKS4B	-12.1458	2.89153	88.6405	4.73491e-21	1.35911e-19	2.86807	4.46934	-4.11538	-4.11538
ENSG00000233441	CYP2AB1P	-12.1262	2.73957	80.9628	2.30009e-19	5.97412e-18	2.47229	4.3885	-4.11538	-4.11538
ENSG00000174358	SLC6A19	-12.1068	5.07791	109.036	1.59375e-25	6.40774e-24	4.12757	6.87501	-3.42929	-4.11538
ENSG00000165973	NELL1	-12.0494	6.60237	244.392	4.33691e-55	1.06074e-52	8.11622	6.79156	-3.42929	-3.49605
ENSG00000169605	GKN1	-11.9551	9.65926	92.9303	5.417e-22	1.70497e-20	8.42722	11.4964	-0.86369	-1.22125
ENSG00000206190	ATP10A	-11.8269	2.8426	102.816	3.67754e-24	1.33254e-22	3.70105	3.94617	-4.11538	-4.11538
ENSG00000140274	DUOXA2	-11.4369	2.56112	87.2455	9.58521e-21	2.71158e-19	3.36224	3.70662	-4.11538	-4.11538
ENSG00000135111	TBX3	-11.3953	2.5508	79.6438	4.48374e-19	1.14433e-17	3.95555	2.9278	-4.11538	-4.11538
ENSG00000060566	CREB3L3	-11.391	2.1124	83.3927	6.727e-20	1.81135e-18	2.5207	3.50019	-4.11538	-4.11538
ENSG00000160182	TFF1	-11.3151	10.6083	128.819	7.42809e-30	3.96242e-28	10.9771	12.0447	0.32445	1.15258
ENSG00000113303	BTNL8	-11.3127	4.30837	207.684	4.39805e-47	6.29672e-45	5.25337	5.35024	-4.11538	-3.49605
ENSG00000186204	CYP4F12	-11.3076	2.36657	81.1892	2.05114e-19	5.3512e-18	2.90501	3.68789	-4.11538	-4.11538
ENSG00000173210	ABLIM3	-11.2761	2.13394	87.0586	1.05351e-20	2.97313e-19	3.39507	2.75258	-4.11538	-4.11538
ENSG00000250742	LINC02381	-11.1578	1.99161	91.3172	1.22392e-21	3.6938e-20	3.07674	2.84567	-4.11538	-4.11538
ENSG00000119125	GDA	-11.1096	4.29903	195.774	1.74649e-44	2.22867e-42	5.45444	5.11104	-4.11538	-3.49605
ENSG00000196188	CTSE	-11.056	10.6292	142.692	6.86239e-33	4.45107e-31	11.3525	11.8595	0.773071	1.55317
ENSG00000169876	MUC17	-11.0335	5.15196	108.085	2.57478e-25	1.02467e-23	4.46719	6.90506	-3.42929	-4.11538
ENSG00000171431	KRT20	-11.0238	7.07753	134.522	4.20048e-31	2.47807e-29	6.3991	8.8313	-3.42929	-2.46248
ENSG00000163630	SYNPR	-10.9792	3.58948	110.767	6.65631e-26	2.7711e-24	5.20141	3.45659	-3.42929	-4.11538
ENSG00000163586	FABP1	-10.9504	2.11908	75.8884	3.00162e-18	7.13341e-17	3.16695	3.02056	-4.11538	-4.11538
ENSG00000064763	FAR2	-10.9371	3.62423	157.209	4.60711e-36	3.80897e-34	4.55552	4.672	-3.42929	-4.11538
ENSG00000197249	SERPINA1	-10.9147	8.78173	179.698	5.64129e-41	5.70937e-39	10.3302	8.88274	-1.28977	-1.22125
ENSG00000160181	TFF2	-10.84	9.84327	107.572	3.33615e-25	1.31431e-23	9.73656	11.4609	-0.395288	0.535804
ENSG00000125384	PTGER2	-10.8271	5.63665	294.551	5.0699e-66	2.97603e-63	6.80608	6.43784	-2.61624	-4.11538
ENSG00000151090	THRB	-10.8153	3.69267	152.831	4.17023e-35	3.17913e-33	4.461	4.87748	-4.11538	-3.49605
ENSG00000267073	AC005256.1	-10.7511	1.74242	75.1178	4.43461e-18	1.03298e-16	2.81568	2.60062	-4.11538	-4.11538
ENSG00000080031	PTPRH	-10.7456	5.33818	200.915	1.31897e-45	1.77985e-43	5.65006	6.79812	-4.11538	-3.06413
ENSG00000108242	CYP2C18	-10.571	3.73438	97.2592	6.08207e-23	2.02276e-21	3.4461	5.3952	-4.11538	-3.49605
ENSG00000241635	UGT1A1	-10.5651	4.0111	97.921	4.35408e-23	1.46888e-21	3.58062	5.70804	-3.42929	-4.11538
ENSG00000213606	AKR1B10P1	-10.5449	4.35133	171.704	3.13994e-39	2.90259e-37	5.10449	5.55277	-4.11538	-3.49605
ENSG00000090382	LYZ	-10.4954	12.5101	80.1668	3.44098e-19	8.85902e-18	13.3512	13.6504	3.00588	4.10395
ENSG00000112494	UNC93A	-10.4184	3.90438	135.897	2.10121e-31	1.25858e-29	4.37145	5.28213	-4.11538	-3.49605
ENSG00000198074	AKR1B10	-10.2071	9.60403	109.876	1.04323e-25	4.28236e-24	9.67527	11.1627	-0.610562	1.0268
ENSG00000145321	GC	-10.2013	2.4586	81.8946	1.43538e-19	3.76988e-18	2.3769	4.04762	-4.11538	-3.49605
ENSG00000023171	GRAMD1B	-10.1781	4.01103	146.09	1.24101e-33	8.32538e-32	4.67262	5.27378	-3.42929	-4.11538
ENSG00000263639	MSMB	-10.1621	6.92487	225.215	6.58933e-51	1.12114e-48	7.19692	8.40427	-2.96623	-2.03917
ENSG00000101076	HNF4A	-10.1284	6.09051	274.733	1.05554e-61	4.42572e-59	6.81763	7.31553	-1.89707	-4.11538
ENSG00000197632	SERPINB2	-10.1248	2.88122	88.9067	4.13873e-21	1.1909e-19	2.82534	4.46751	-4.11538	-3.49605
ENSG00000198758	EPS8L3	-10.1122	5.10367	214.169	1.69151e-48	2.61294e-46	5.71131	6.4062	-3.42929	-3.49605
ENSG00000204983	PRSS1	-10.0757	5.93588	260.377	1.42047e-58	4.27597e-56	7.25777	6.51383	-2.96623	-3.06413
ENSG00000189325	C6orf222	-10.0698	3.63608	126.63	2.238e-29	1.14734e-27	4.27772	4.90883	-4.11538	-3.49605
ENSG00000109511	ANXA10	-10.0452	8.67819	264.245	2.03865e-59	6.64827e-57	9.58456	9.76334	-0.395288	-0.437808
ENSG00000275896	PRSS2	-10.0398	8.39984	165.43	7.36975e-38	6.50533e-36	10.0519	8.17067	-0.535178	-1.12078
ENSG00000134193	REG4	-9.97952	7.85834	245.156	2.95541e-55	7.38224e-53	8.21675	9.29889	-1.89707	-1.12078
ENSG00000169744	LDB2	-9.94608	5.21224	216.523	5.18624e-49	8.34061e-47	6.60185	5.66479	-2.96623	-3.49605
ENSG00000214814	FER1L6	-9.94415	7.97927	189.098	5.00362e-43	5.81608e-41	8.01938	9.54873	-1.71966	-0.855566
ENSG00000198734	F5	-9.92837	6.15164	311.209	1.19107e-69	9.98797e-67	7.13462	7.16364	-3.42929	-2.23536
ENSG00000164266	SPINK1	-9.90871	7.15945	257.193	7.02029e-58	1.9167e-55	7.55096	8.58357	-2.09939	-1.7123
ENSG00000140968	IRF8	-9.90143	3.91514	130.565	3.08207e-30	1.69082e-28	5.30265	4.3592	-4.11538	-3.49605
ENSG00000142611	PRDM16	-9.85074	5.62164	239.202	5.87075e-54	1.25314e-51	6.18815	6.94998	-3.42929	-2.73217
ENSG00000142484	TM4SF5	-9.83812	3.28835	113.031	2.12384e-26	9.06685e-25	3.88565	4.58524	-3.42929	-4.11538
ENSG00000180861	LINC01559	-9.79671	6.56464	235.793	3.25168e-53	6.36244e-51	6.95608	7.98843	-2.96623	-2.03917
ENSG00000178597	PSAPL1	-9.79109	6.65449	233.017	1.31017e-52	2.40335e-50	6.96458	8.11639	-1.89707	-2.73217
ENSG00000233041	PHGR1	-9.74758	5.1659	90.9095	1.504e-21	4.51583e-20	4.13536	6.97402	-2.96623	-3.49605
ENSG00000169071	ROR2	-9.73908	4.70912	205.926	1.06333e-46	1.48614e-44	5.84088	5.55277	-2.96623	-4.11538
ENSG00000227471	AKR1B15	-9.6985	4.53623	179.834	5.26774e-41	5.42485e-39	5.2226	5.78498	-3.42929	-3.49605
ENSG00000131620	ANO1	-9.68841	5.09823	149.12	2.69937e-34	1.85325e-32	5.17045	6.65354	-4.11538	-2.73217
ENSG00000127831	VIL1	-9.65836	8.38171	259.974	1.73882e-58	5.10342e-56	9.13003	9.59324	-0.86369	-0.437808
ENSG00000257743	MGAM2	-9.65323	5.59171	285.605	4.51047e-64	2.3023e-61	6.6951	6.47292	-3.42929	-2.46248
ENSG00000196620	UGT2B15	-9.58858	5.83632	156.256	7.44442e-36	5.98613e-34	5.81564	7.42398	-2.96623	-2.03917
ENSG00000257335	MGAM	-9.55917	1.86665	85.2139	2.67779e-20	7.36236e-19	2.35036	3.20316	-3.42929	-4.11538
ENSG00000010438	PRSS3	-9.54645	3.99075	131.048	2.41649e-30	1.34453e-28	4.42011	5.38748	-2.96623	-4.11538
ENSG00000205922	ONECUT3	-9.53525	6.40631	311.312	1.13087e-69	9.98797e-67	7.44716	7.3591	-2.33479	-2.23536
ENSG00000182578	CSF1R	-9.53191	3.25473	76.904	1.79476e-18	4.34442e-17	2.90044	4.92891	-4.11538	-3.49605
ENSG00000151655	ITIH2	-9.49135	5.33749	233.792	8.87975e-53	1.68142e-50	6.01151	6.59609	-1.89707	-4.11538
ENSG00000134240	HMGCS2	-9.46491	2.97486	110.496	7.62964e-26	3.15394e-24	4.15658	3.73123	-3.42929	-4.11538
ENSG00000103489	XYLT1	-9.43315	3.225	109.831	1.06686e-25	4.3641e-24	3.89944	4.47117	-3.42929	-4.11538
ENSG00000173597	SULT1B1	-9.37813	4.96091	128.744	7.71463e-30	4.07972e-28	4.76343	6.60069	-2.61624	-3.49605
ENSG00000134827	TCN1	-9.23045	5.20162	171.083	4.29105e-39	3.93569e-37	5.43484	6.69401	-3.42929	-2.46248
ENSG00000170542	SERPINB9	-9.20377	3.15535	98.3943	3.4284e-23	1.17004e-21	4.6305	3.38861	-2.96623	-4.11538
ENSG00000114771	AADAC	-9.18186	5.44482	159.979	1.14324e-36	9.79682e-35	5.62537	6.95847	-3.42929	-1.8665
ENSG00000224259	LINC01133	-9.16634	3.57944	79.2723	5.41124e-19	1.37209e-17	3.18584	5.26433	-4.11538	-3.06413
ENSG00000133742	CA1	-9.15728	2.02091	91.725	9.95967e-22	3.02136e-20	3.03568	2.94894	-3.42929	-4.11538
ENSG00000155846	PPARGC1B	-9.09793	3.6988	131.775	1.67537e-30	9.4562e-29	4.68728	4.69094	-4.11538	-3.06413
ENSG00000164742	ADCY1	-9.07398	7.54993	303.634	5.32081e-68	3.90415e-65	8.78407	8.26375	-0.690103	-0.776991
ENSG00000180251	SLC9A4	-9.04576	7.14291	277.57	2.54174e-62	1.14769e-59	7.76499	8.43747	-1.28977	-0.855566
ENSG00000127324	TSPAN8	-8.97233	8.30695	209.778	1.53579e-47	2.2823e-45	8.81949	9.66599	-0.0422633	0.596094
ENSG00000095932	SMIM24	-8.95405	5.64834	183.317	9.14713e-42	1.01309e-39	5.90953	7.12933	-2.61624	-2.23536
ENSG00000167165	UGT1A6	-8.92295	4.73295	123.86	9.03909e-29	4.47759e-27	4.62498	6.34573	-2.96623	-3.06413
ENSG00000188488	SERPINA5	-8.83783	2.85764	72.2866	1.86104e-17	4.11461e-16	4.47181	2.68491	-3.42929	-4.11538
ENSG00000171747	LGALS4	-8.78152	6.17019	91.6428	1.0382e-21	3.14137e-20	5.34444	7.94636	-0.86369	-3.06413
ENSG00000135100	HNF1A	-8.74391	3.43077	116.765	3.23187e-27	1.45931e-25	4.36483	4.47117	-2.96623	-4.11538
ENSG00000164749	HNF4G	-8.69431	4.10198	156.501	6.58057e-36	5.36499e-34	4.96822	5.20846	-2.96623	-3.06413
ENSG00000179314	WSCD1	-8.67871	5.09	191.301	1.65309e-43	2.00075e-41	6.38036	5.70882	-1.41933	-4.11538
ENSG00000196557	CACNA1H	-8.64926	2.16672	78.3146	8.78679e-19	2.19483e-17	3.53716	2.5872	-3.42929	-4.11538
ENSG00000177133	LINC00982	-8.57363	4.04284	145.541	1.63581e-33	1.09116e-31	5.02491	5.04387	-3.42929	-3.06413
ENSG00000079557	AFM	-8.56042	3.13384	94.765	2.14385e-22	6.85799e-21	4.14697	4.08628	-4.11538	-2.46248
ENSG00000101210	EEF1A2	-8.48443	5.03292	102.906	3.51377e-24	1.28111e-22	4.57857	6.73603	-1.89707	-3.49605
ENSG00000145703	IQGAP2	-8.42714	7.08534	269.673	1.33683e-60	4.75588e-58	8.01569	8.14343	-0.959001	-0.0667339
ENSG00000106258	CYP3A5	-8.41002	5.83886	196.204	1.40691e-44	1.83523e-42	6.24239	7.25264	-2.09939	-1.44599
ENSG00000215182	MUC5AC	-8.39095	7.96868	150.842	1.13479e-34	8.17326e-33	8.54801	9.28747	-0.86369	1.09106
ENSG00000112319	EYA4	-8.37026	2.76581	97.5071	5.3664e-23	1.79492e-21	3.50443	3.95664	-3.42929	-3.49605
ENSG00000006611	USH1C	-8.36866	5.57975	172.226	2.41509e-39	2.26825e-37	5.83969	7.0597	-2.61624	-1.57301
ENSG00000138109	CYP2C9	-8.35375	2.9527	77.5964	1.26401e-18	3.1307e-17	2.97183	4.51257	-3.42929	-3.49605
ENSG00000186529	CYP4F3	-8.29714	2.07013	77.42	1.38211e-18	3.40168e-17	3.00198	3.08403	-3.42929	-4.11538
ENSG00000115590	IL1R2	-8.23363	4.82016	165.407	7.45438e-38	6.53093e-36	5.29745	6.19357	-2.96623	-2.23536
ENSG00000060140	STYK1	-8.2321	4.60795	148.877	3.0505e-34	2.08214e-32	5.01227	6.01657	-1.71966	-3.49605
ENSG00000198286	CARD11	-8.22892	5.48256	239.328	5.51116e-54	1.19817e-51	6.47822	6.47383	-0.959001	-3.06413
ENSG00000017483	SLC38A5	-8.17974	4.76387	140.114	2.51389e-32	1.57824e-30	4.98125	6.25955	-2.61624	-2.46248
ENSG00000157111	TMEM171	-8.158	2.01115	73.3864	1.06598e-17	2.40204e-16	2.94103	3.02554	-4.11538	-3.49605
ENSG00000174502	SLC26A9	-8.12754	6.75641	270.733	7.85412e-61	2.97443e-58	7.84396	7.65253	-1.06106	-0.266977
ENSG00000248144	ADH1C	-8.12001	4.54899	139.027	4.3445e-32	2.69865e-30	4.8886	5.98878	-2.61624	-2.23536
ENSG00000163993	S100P	-8.11399	8.0814	149.757	1.95924e-34	1.37733e-32	8.32017	9.56897	0.36437	1.52243
ENSG00000163501	IHH	-8.09782	4.00667	122.904	1.46361e-28	7.12979e-27	4.61665	5.29869	-2.33479	-4.11538
ENSG00000132744	ACY3	-8.00159	1.97826	68.865	1.05441e-16	2.20655e-15	2.74612	3.13102	-4.11538	-3.49605
ENSG00000115919	KYNU	-7.97337	2.51291	57.5405	3.3109e-14	5.69941e-13	2.80105	3.95403	-4.11538	-2.46248
ENSG00000173702	MUC13	-7.95369	3.20386	67.3735	2.24652e-16	4.61895e-15	2.79122	4.88846	-3.42929	-3.06413
ENSG00000198203	SULT1C2	-7.94455	6.14832	275.705	6.47871e-62	2.81704e-59	7.31121	6.95031	-0.690103	-1.22125
ENSG00000178623	GPR35	-7.93234	5.17294	227.424	2.17313e-51	3.75185e-49	6.02835	6.29196	-1.89707	-2.03917
ENSG00000184005	ST6GALNAC3	-7.88605	5.94454	145.017	2.12936e-33	1.41235e-31	7.15919	6.67273	0.152714	-3.49605
ENSG00000155465	SLC7A7	-7.87957	5.31006	181.856	1.9063e-41	2.01622e-39	5.89755	6.62017	-2.96623	-1.22125
ENSG00000167653	PSCA	-7.85158	4.6932	177.15	2.03132e-40	2.00401e-38	5.36281	5.94869	-2.09939	-2.46248
ENSG00000015520	NPC1L1	-7.83698	4.0651	120.621	4.6247e-28	2.18048e-26	5.49741	4.40962	-2.33479	-3.06413
ENSG00000176920	FUT2	-7.82211	5.61696	222.28	2.87759e-50	4.82612e-48	6.49232	6.7196	-2.33479	-0.938669
ENSG00000159263	SIM2	-7.81823	6.19244	260.887	1.09955e-58	3.39704e-56	7.35463	6.99481	-0.86369	-0.776991
ENSG00000007062	PROM1	-7.79305	7.18966	238.975	6.57896e-54	1.37923e-51	8.11954	8.24291	0.00900648	0.763178
ENSG00000182866	LCK	-7.7687	3.84108	124.18	7.69232e-29	3.84289e-27	5.03432	4.59029	-2.96623	-2.73217
ENSG00000124429	POF1B	-7.76287	6.47929	253.088	5.5111e-57	1.47046e-54	7.20458	7.69536	0.241136	-0.378588
ENSG00000078596	ITM2A	-7.70181	2.0616	68.9808	9.94243e-17	2.08809e-15	2.66229	3.32536	-4.11538	-2.73217
ENSG00000183347	GBP6	-7.68861	2.93671	92.7521	5.92712e-22	1.85065e-20	3.67455	4.12858	-2.96623	-3.49605
ENSG00000130700	GATA5	-7.62969	1.68106	61.2052	5.14245e-15	9.4038e-14	2.38999	2.86804	-4.11538	-3.49605
ENSG00000066405	CLDN18	-7.62587	11.6178	61.5748	4.26243e-15	7.88046e-14	12.4154	12.7748	6.19244	4.78118
ENSG00000128340	RAC2	-7.61834	5.47197	219.037	1.46686e-49	2.3918e-47	6.32564	6.59106	-1.89707	-1.02685
ENSG00000134398	ERN2	-7.59947	6.5333	211.845	5.43747e-48	8.1841e-46	7.24184	7.76256	-0.610562	0.228158
ENSG00000114638	UPK1B	-7.59062	3.2645	95.0864	1.82252e-22	5.87812e-21	4.57714	3.81993	-2.61624	-3.49605
ENSG00000233695	GAS6-AS1	-7.5419	1.65977	59.8284	1.03497e-14	1.82991e-13	2.38346	2.83436	-3.42929	-4.11538
ENSG00000091879	ANGPT2	-7.49284	1.51911	68.9368	1.01671e-16	2.13147e-15	2.52664	2.42321	-2.96623	-4.11538
ENSG00000139988	RDH12	-7.46754	3.09755	56.7175	5.03131e-14	8.49892e-13	2.44747	4.82986	-2.96623	-3.06413
ENSG00000165092	ALDH1A1	-7.43266	8.47154	154.082	2.22183e-35	1.75063e-33	9.5738	9.33928	1.76352	2.69179
ENSG00000188257	PLA2G2A	-7.37957	1.98592	69.4425	7.86739e-17	1.67628e-15	2.88203	3.02554	-4.11538	-3.06413
ENSG00000176153	GPX2	-7.34951	7.96288	143.469	4.64252e-33	3.02796e-31	8.77715	9.11083	2.34528	0.189545
ENSG00000136689	IL1RN	-7.34492	4.11622	116.64	3.44125e-27	1.5479e-25	4.56709	5.49557	-2.33479	-2.23536
ENSG00000250722	SELENOP	-7.34335	3.59956	89.5883	2.93258e-21	8.54306e-20	3.91537	5.04265	-2.96623	-2.46248
ENSG00000139540	SLC39A5	-7.31233	4.66289	151.126	9.83434e-35	7.17113e-33	5.15998	6.01907	-1.5617	-2.03917
ENSG00000154274	C4orf19	-7.30312	4.75377	182.561	1.33763e-41	1.45405e-39	5.71131	5.77392	-1.89707	-1.44599
ENSG00000125285	SOX21	-7.29787	6.28955	240.255	3.46092e-54	7.84234e-52	7.01245	7.50604	0.197602	-0.499563
ENSG00000186188	FFAR4	-7.27638	3.8679	109.773	1.09875e-25	4.47895e-24	4.52618	5.12387	-2.96623	-2.23536
ENSG00000182871	COL18A1	-7.25676	6.62194	206.628	7.47306e-47	1.05703e-44	8.01754	7.04536	0.548909	0.109073
ENSG00000241388	HNF1A-AS1	-7.25264	2.06888	70.4957	4.61278e-17	9.95478e-16	3.04812	3.03051	-3.42929	-3.49605
ENSG00000188803	SHISA6	-7.24426	3.37322	90.6361	1.72684e-21	5.13244e-20	4.58996	4.07191	-1.71966	-4.11538
ENSG00000029534	ANK1	-7.18054	5.28087	173.84	1.07287e-39	1.03242e-37	5.7333	6.66037	-0.610562	-1.44599
ENSG00000229155	LINC02038	-7.15934	2.57055	72.4367	1.7248e-17	3.82059e-16	3.35891	3.71281	-4.11538	-2.46248
ENSG00000132170	PPARG	-7.15305	5.66992	79.7925	4.15878e-19	1.06603e-17	6.60676	6.70996	-3.42929	0.302416
ENSG00000235162	C12orf75	-7.15106	6.05857	204.745	1.92515e-46	2.65897e-44	7.00023	7.09182	0.712499	-1.44599
ENSG00000166866	MYO1A	-7.14247	4.72135	110.684	6.93789e-26	2.87812e-24	4.75587	6.27898	-0.959001	-2.23536
ENSG00000122711	SPINK4	-7.13819	4.77187	96.8194	7.59473e-23	2.49754e-21	4.58285	6.40094	-1.89707	-1.22125
ENSG00000139508	SLC46A3	-7.12788	4.22141	112.641	2.58596e-26	1.09206e-24	4.96275	5.41906	-3.42929	-1.32925
ENSG00000197496	SLC2A10	-7.09977	5.21517	173.128	1.53465e-39	1.46478e-37	5.71131	6.57033	-0.610562	-1.44599
ENSG00000019505	SYT13	-7.08011	5.20932	209.091	2.16856e-47	3.18236e-45	5.9934	6.37628	-0.690103	-1.22125
ENSG00000131910	NR0B2	-7.06535	5.02652	198.768	3.87907e-45	5.17503e-43	6.00886	6.0197	-0.610562	-1.8665
ENSG00000139173	TMEM117	-7.06035	3.03031	90.5473	1.80604e-21	5.34078e-20	3.8787	4.12858	-2.09939	-3.49605
ENSG00000176928	GCNT4	-7.05589	5.11839	28.7022	8.44092e-08	8.28565e-07	5.39644	6.57925	-4.11538	0.023846
ENSG00000260604	AL590004.3	-7.05219	4.47217	131.057	2.4062e-30	1.34453e-28	5.23535	5.65437	-2.96623	-1.12078
ENSG00000163737	PF4	-7.01738	4.04557	102.726	3.84814e-24	1.38156e-22	5.5042	4.32323	-2.61624	-1.8665
ENSG00000136872	ALDOB	-7.01138	4.49935	113.296	1.85832e-26	8.05042e-25	4.72521	5.98175	-0.959001	-2.46248
ENSG00000140470	ADAMTS17	-7.01002	3.55851	100.279	1.32352e-23	4.63826e-22	4.77471	4.26122	-1.71966	-3.49605
ENSG00000167191	GPRC5B	-7.00633	5.79729	231.903	2.29317e-52	4.14182e-50	6.85203	6.71382	0.32445	-0.938669
ENSG00000047648	ARHGAP6	-6.99331	2.53144	78.9837	6.26231e-19	1.58106e-17	3.35558	3.6432	-3.42929	-2.73217
ENSG00000142156	COL6A1	-6.98348	6.00158	75.7161	3.27534e-18	7.76817e-17	6.41279	7.39852	1.09118	-3.49605
ENSG00000135773	CAPN9	-6.92359	3.9759	93.9969	3.16025e-22	1.00546e-20	4.283	5.42001	-1.28977	-3.06413
ENSG00000187498	COL4A1	-6.91074	4.90807	148.24	4.20307e-34	2.85226e-32	6.13763	5.59946	-0.208004	-2.73217
ENSG00000125775	SDCBP2	-6.90689	5.76945	142.012	9.66612e-33	6.23518e-31	5.98587	7.25503	0.403214	-0.702474
ENSG00000089327	FXYD5	-6.90023	5.57005	132.103	1.42034e-30	8.05547e-29	6.48548	6.62715	-2.09939	0.228158
ENSG00000069482	GAL	-6.89855	2.33048	71.9939	2.15863e-17	4.76359e-16	3.17454	3.423	-3.42929	-3.06413
ENSG00000253368	TRNP1	-6.87282	7.07772	163.603	1.847e-37	1.6062e-35	8.03574	8.09092	2.05941	-0.11425
ENSG00000127152	BCL11B	-6.86618	2.68467	78.2108	9.26098e-19	2.30836e-17	3.53126	3.78216	-3.42929	-2.73217
ENSG00000101049	SGK2	-6.86047	4.53656	154.069	2.23695e-35	1.75079e-33	5.47762	5.56394	-0.690103	-2.46248
ENSG00000173467	AGR3	-6.83026	4.61494	158.185	2.81976e-36	2.36457e-34	5.64597	5.54672	-1.28977	-0.702474
ENSG00000204876	AC021218.1	-6.82861	2.48021	64.5476	9.42301e-16	1.81652e-14	2.78132	3.91429	-3.42929	-2.73217
ENSG00000198944	SOWAHA	-6.82414	2.63188	73.3328	1.09533e-17	2.46344e-16	3.71411	3.49302	-4.11538	-2.46248
ENSG00000084734	GCKR	-6.77352	2.74804	70.5836	4.41161e-17	9.53819e-16	3.12842	4.14698	-2.61624	-3.06413
ENSG00000243955	GSTA1	-6.77037	5.98716	138.847	4.75804e-32	2.93997e-30	6.08579	7.51714	0.743103	-0.266977
ENSG00000168952	STXBP6	-6.75631	4.91241	151.414	8.50754e-35	6.28167e-33	6.05222	5.71962	0.0585166	-2.46248
ENSG00000162989	KCNJ3	-6.73318	5.33928	159.551	1.41834e-36	1.20661e-34	6.14586	6.46652	1.138	-1.57301
ENSG00000198756	COLGALT2	-6.7195	6.38124	149.612	2.10737e-34	1.47265e-32	7.81377	6.71305	0.4779	0.936415
ENSG00000124920	MYRF	-6.70594	5.75256	211.882	5.33758e-48	8.13808e-46	6.68452	6.78973	0.548909	-0.938669
ENSG00000086696	HSD17B2	-6.70579	3.72965	78.9743	6.29218e-19	1.5852e-17	3.8647	5.24416	-2.33479	-1.8665
ENSG00000115616	SLC9A2	-6.67759	7.14505	234.096	7.62309e-53	1.46713e-50	7.90336	8.32237	1.97167	1.35805
ENSG00000122176	FMOD	-6.63888	5.76676	137.454	9.59385e-32	5.80576e-30	7.29412	5.86985	0.548909	-0.56408
ENSG00000122863	CHST3	-6.61813	4.19782	92.2014	7.82874e-22	2.42505e-20	5.54134	4.69251	-0.535178	-3.49605
ENSG00000187773	DIPK1C	-6.5623	2.50374	71.5686	2.67787e-17	5.86534e-16	3.24467	3.67526	-2.33479	-3.49605
ENSG00000053747	LAMA3	-6.55968	7.44449	190.233	2.82852e-43	3.35423e-41	8.04042	8.72868	2.02246	2.3329
ENSG00000128298	BAIAP2L2	-6.51354	4.90402	129.887	4.33882e-30	2.35823e-28	5.87503	5.90136	-1.89707	-0.214251
ENSG00000160867	FGFR4	-6.48992	6.3399	195.879	1.65652e-44	2.13709e-42	7.54713	7.05787	1.26996	0.189545
ENSG00000135114	OASL	-6.48507	2.98869	73.5226	9.94883e-18	2.25047e-16	3.47095	4.33532	-2.96623	-2.23536
ENSG00000125999	BPIFB1	-6.47869	4.09708	113.101	2.05087e-26	8.78729e-25	5.1025	5.0561	-2.33479	-1.12078
ENSG00000116771	AGMAT	-6.47313	4.48759	132.925	9.38846e-31	5.35051e-29	5.37273	5.56223	-1.71966	-0.776991
ENSG00000160593	JAML	-6.44701	2.44973	70.6336	4.30119e-17	9.31659e-16	3.21187	3.60377	-2.61624	-3.06413
ENSG00000156968	MPV17L	-6.44213	3.67679	89.5804	2.94422e-21	8.55574e-20	4.6753	4.63009	-0.774287	-3.49605
ENSG00000103056	SMPD3	-6.40657	5.44974	104.216	1.81458e-24	6.80614e-23	5.49665	6.99544	-0.535178	0.338159
ENSG00000183607	GKN2	-6.40277	8.20524	29.8834	4.58826e-08	4.62768e-07	7.13995	10.0033	-0.463538	3.62873
ENSG00000128268	MGAT3	-6.39277	4.43489	96.6637	8.21626e-23	2.69438e-21	4.91827	5.78278	-0.0954224	-2.73217
ENSG00000165810	BTNL9	-6.3335	1.63632	53.6735	2.36738e-13	3.77623e-12	2.53256	2.64662	-4.11538	-2.46248
ENSG00000146054	TRIM7	-6.33185	3.79068	101.568	6.9036e-24	2.44121e-22	4.4932	5.00151	-1.28977	-2.03917
ENSG00000167617	CDC42EP5	-6.32859	4.03228	97.3766	5.73193e-23	1.91173e-21	4.67262	5.2894	-2.33479	-1.02685
ENSG00000115604	IL18R1	-6.31654	3.23261	83.2674	7.16737e-20	1.92551e-18	3.76775	4.5459	-1.89707	-2.23536
ENSG00000135917	SLC19A3	-6.30621	4.17732	123.151	1.29229e-28	6.32144e-27	5.35282	4.92891	-0.774287	-1.8665
ENSG00000064787	BCAS1	-6.27277	5.7243	120.574	4.73677e-28	2.22439e-26	5.88373	7.2234	0.36437	0.653966
ENSG00000170915	PAQR8	-6.26606	6.51494	184.788	4.36532e-42	4.92777e-40	7.3642	7.60962	2.03488	0.566264
ENSG00000131746	TNS4	-6.25096	6.95471	186.507	1.84015e-42	2.09742e-40	8.25101	7.52133	1.70253	2.12353
ENSG00000077092	RARB	-6.21697	2.36924	66.3333	3.80767e-16	7.66759e-15	3.50744	3.14024	-3.42929	-2.23536
ENSG00000169562	GJB1	-6.20257	5.33589	133.293	7.79992e-31	4.51089e-29	6.77928	5.62184	0.773071	-0.855566
ENSG00000183087	GAS6	-6.19479	4.52412	121.34	3.21878e-28	1.53954e-26	5.37108	5.62266	0.00900648	-2.23536
ENSG00000166473	PKD1L2	-6.18703	1.55317	55.4491	9.59128e-14	1.58594e-12	2.53256	2.48239	-3.42929	-3.06413
ENSG00000128242	GAL3ST1	-6.15312	2.09577	58.0353	2.57459e-14	4.45806e-13	2.92313	3.17653	-1.89707	-4.11538
ENSG00000109205	ODAM	-6.14475	3.05121	74.6339	5.66617e-18	1.30433e-16	4.33638	3.57006	-1.5617	-0.855566
ENSG00000171401	KRT13	-6.13304	4.75049	92.0853	8.3021e-22	2.55818e-20	5.23353	6.09924	-1.71966	0.0670889
ENSG00000164099	PRSS12	-6.11891	5.66884	70.8903	3.7765e-17	8.19523e-16	6.56698	6.70918	1.87825	-2.23536
ENSG00000134871	COL4A2	-6.06731	7.03573	139.115	4.15655e-32	2.59564e-30	8.17542	7.83086	2.52333	1.09106
ENSG00000196562	SULF2	-6.03432	3.53904	70.3208	5.04032e-17	1.08376e-15	4.04929	4.85946	-0.610562	-3.06413
ENSG00000149294	NCAM1	-6.03381	3.38629	87.4657	8.57534e-21	2.43175e-19	4.18877	4.51257	-1.71966	-1.7123
ENSG00000129038	LOXL1	-6.0108	3.84717	92.8222	5.72102e-22	1.79106e-20	4.57714	5.03031	-0.610562	-2.23536
ENSG00000110090	CPT1A	-5.97158	5.86222	110.344	8.23813e-26	3.39353e-24	6.4763	7.12441	0.00900648	1.5683
ENSG00000175874	CREG2	-5.9483	2.04101	56.1785	6.61811e-14	1.10679e-12	3.17075	2.79988	-1.89707	-4.11538
ENSG00000028137	TNFRSF1B	-5.94158	5.27169	195.303	2.21221e-44	2.79262e-42	6.27715	6.21171	0.681231	0.109073
ENSG00000005513	SOX8	-5.94009	2.99043	71.9509	2.20622e-17	4.85947e-16	4.22026	3.6367	-1.28977	-3.06413
ENSG00000107738	VSIR	-5.93982	2.58014	52.9869	3.35776e-13	5.30553e-12	3.21187	3.8228	-4.11538	-1.7123
ENSG00000148468	FAM171A1	-5.93392	5.31266	121.336	3.22596e-28	1.53954e-26	6.22149	6.34424	1.33167	-1.22125
ENSG00000125657	TNFSF9	-5.90217	4.16036	83.7066	5.73929e-20	1.5561e-18	5.1638	5.10752	-2.33479	-0.266977
ENSG00000160183	TMPRSS3	-5.85959	4.01704	97.8209	4.57994e-23	1.53624e-21	4.6524	5.26433	-1.06106	-0.855566
ENSG00000198873	GRK5	-5.85865	4.13878	112.59	2.65396e-26	1.11277e-24	5.0683	5.15717	-1.06106	-0.776991
ENSG00000175147	TMEM51-AS1	-5.84986	2.89293	68.3064	1.39969e-16	2.89812e-15	3.53716	4.12858	-2.61624	-1.7123
ENSG00000249853	HS3ST5	-5.83794	3.7305	55.3339	1.017e-13	1.67927e-12	4.89436	4.46017	0.106384	-3.49605
ENSG00000178882	RFLNA	-5.82878	6.59089	47.5912	5.25041e-12	7.53543e-11	7.03658	7.95079	2.66592	-1.32925
ENSG00000066230	SLC9A3	-5.82501	4.79494	154.78	1.5642e-35	1.24923e-33	5.66898	5.8629	-0.0422633	-0.266977
ENSG00000138207	RBP4	-5.81925	2.12919	57.4419	3.48105e-14	5.97478e-13	3.32183	2.81146	-3.42929	-2.23536
ENSG00000178401	DNAJC22	-5.7956	3.94519	74.3162	6.65548e-18	1.52014e-16	4.62636	5.15149	0.106384	-2.73217
ENSG00000279806	AC018629.1	-5.79089	2.86162	72.8387	1.40693e-17	3.14017e-16	4.04308	3.57687	-2.09939	-2.03917
ENSG00000022556	NLRP2	-5.78465	3.08267	30.5448	3.26245e-08	3.34508e-07	2.97183	4.66403	-4.11538	-0.938669
ENSG00000162390	ACOT11	-5.78126	5.21932	147.164	7.22463e-34	4.87455e-32	5.85982	6.46102	0.283394	0.566264
ENSG00000140297	GCNT3	-5.76654	5.32605	76.7104	1.97954e-18	4.78186e-17	5.88084	6.62017	-0.959001	1.32281
ENSG00000188910	GJB3	-5.74861	2.40938	61.1227	5.36252e-15	9.78993e-14	3.5547	3.15395	-1.5617	-3.49605
ENSG00000169213	RAB3B	-5.73758	6.50237	156.414	6.87435e-36	5.56586e-34	7.386	7.55144	2.42294	1.17252
ENSG00000133863	TEX15	-5.73596	3.60738	65.4275	6.02914e-16	1.18762e-14	5.12126	3.67526	-1.41933	-0.776991
ENSG00000116661	FBXO2	-5.69033	4.39885	121.046	3.73338e-28	1.77449e-26	5.33938	5.39808	-0.395288	-0.321704
ENSG00000042980	ADAM28	-5.68916	6.21913	76.0221	2.80509e-18	6.67988e-17	6.73572	7.5189	0.831203	2.60642
ENSG00000171766	GATM	-5.62579	6.99121	69.7605	6.69597e-17	1.43712e-15	7.93859	7.97915	1.0672	3.1646
ENSG00000132437	DDC	-5.61651	5.35384	151.46	8.3154e-35	6.21801e-33	5.94377	6.61729	1.26996	0.373038
ENSG00000153956	CACNA2D1	-5.60518	3.9403	58.1167	2.47018e-14	4.29629e-13	5.23353	4.421	1.01799	-2.73217
ENSG00000100342	APOL1	-5.60454	5.36233	50.6517	1.10299e-12	1.66655e-11	5.04574	6.99798	-0.690103	1.5683
ENSG00000206075	SERPINB5	-5.59256	2.89159	66.9814	2.74084e-16	5.60583e-15	4.13342	3.49661	-0.959001	-2.73217
ENSG00000180525	PRR26	-5.58636	2.18371	61.2883	4.93013e-15	9.0296e-14	3.06046	3.21192	-2.09939	-2.46248
ENSG00000174939	ASPHD1	-5.57124	1.76364	54.6142	1.4667e-13	2.39154e-12	2.74102	2.68491	-2.61624	-2.73217
ENSG00000160862	AZGP1	-5.57016	2.46306	57.1707	3.99581e-14	6.82835e-13	3.5194	3.32536	-3.42929	-1.7123
ENSG00000260912	AL158206.1	-5.56176	6.87451	118.126	1.62753e-27	7.49302e-26	6.96731	8.37199	2.75871	2.59169
ENSG00000172716	SLFN11	-5.55711	3.07209	20.9551	4.70163e-06	3.65187e-05	3.70629	4.28219	-0.0954224	-4.11538
ENSG00000101187	SLCO4A1	-5.52433	5.3068	173.988	9.96046e-40	9.66412e-38	6.37667	6.16337	0.859413	0.653966
ENSG00000088826	SMOX	-5.51662	4.22124	113.274	1.87938e-26	8.11176e-25	5.28874	5.07785	-0.267771	-0.437808
ENSG00000214274	ANG	-5.50401	4.36856	98.1774	3.82533e-23	1.29796e-21	4.81772	5.71191	0.106384	-0.321704
ENSG00000120149	MSX2	-5.50014	2.92766	62.1757	3.14146e-15	5.87274e-14	3.85765	3.91429	-0.774287	-3.06413
ENSG00000185156	MFSD6L	-5.47942	2.63874	62.1794	3.13552e-15	5.87098e-14	3.29424	3.84833	-1.28977	-2.73217
ENSG00000100170	SLC5A1	-5.47735	3.26871	60.9482	5.85957e-15	1.06653e-13	3.43666	4.74026	-1.06106	-1.32925
ENSG00000183844	FAM3B	-5.46851	3.30571	79.8935	3.95138e-19	1.01508e-17	4.30216	4.23134	-1.06106	-1.32925
ENSG00000111344	RASAL1	-5.46729	2.78268	44.7157	2.27822e-11	3.12457e-10	2.5904	4.38074	-2.33479	-1.44599
ENSG00000101194	SLC17A9	-5.43894	5.83385	140.285	2.30606e-32	1.45555e-30	6.58416	6.98621	1.94559	0.504686
ENSG00000071282	LMCD1	-5.40436	3.64965	69.2622	8.62081e-17	1.82357e-15	4.85005	4.309	0.197602	-2.23536
ENSG00000169247	SH3TC2	-5.39734	3.5829	79.5518	4.69748e-19	1.19628e-17	4.88283	4.09816	-0.690103	-1.02685
ENSG00000108602	ALDH3A1	-5.38351	7.88192	56.2902	6.25255e-14	1.05014e-12	7.9693	9.39334	2.08352	4.00735
ENSG00000198435	NRARP	-5.35659	3.72017	78.6024	7.59554e-19	1.90946e-17	4.73679	4.62681	-0.0954224	-2.03917
ENSG00000137960	GIPC2	-5.33952	3.97847	66.773	3.04635e-16	6.1983e-15	4.86887	5.01159	-1.71966	0.14987
ENSG00000114378	HYAL1	-5.31259	3.88105	89.9299	2.46744e-21	7.22227e-20	4.71615	4.95396	0.0585166	-1.12078
ENSG00000143382	ADAMTSL4	-5.30266	2.96731	55.7026	8.43084e-14	1.39602e-12	3.12059	4.44352	-1.41933	-1.57301
ENSG00000170955	CAVIN3	-5.30124	4.05862	48.1081	4.03364e-12	5.8753e-11	5.38259	4.51612	0.80243	-3.06413
ENSG00000204128	C2orf72	-5.28262	4.53292	57.3252	3.6939e-14	6.32283e-13	5.41657	5.5588	1.26996	-2.46248
ENSG00000177076	ACER2	-5.28129	6.64158	103.987	2.03621e-24	7.61309e-23	6.72414	8.13956	2.58376	2.46809
ENSG00000183018	SPNS2	-5.25824	6.71051	122.172	2.11708e-28	1.02705e-26	7.24724	7.99591	2.88758	2.06073
ENSG00000120306	CYSTM1	-5.23789	8.33787	75.2022	4.24902e-18	9.9658e-17	8.93577	9.59392	2.98042	4.56631
ENSG00000088367	EPB41L1	-5.2365	4.92511	125.918	3.20498e-29	1.62885e-27	5.79488	5.96369	0.548909	0.982317
ENSG00000077274	CAPN6	-5.23433	4.31667	51.8174	6.09088e-13	9.4212e-12	4.94623	5.52928	1.24879	-2.46248
ENSG00000161714	PLCD3	-5.2266	6.81235	179.814	5.32191e-41	5.43298e-39	7.52746	7.98284	2.58376	2.56931
ENSG00000138623	SEMA7A	-5.22028	2.20303	55.8216	7.93543e-14	1.31771e-12	3.22289	3.08403	-2.33479	-2.03917
ENSG00000136859	ANGPTL2	-5.19686	4.6708	111.923	3.71518e-26	1.55218e-24	5.90953	5.27273	1.09118	-0.321704
ENSG00000113924	HGD	-5.18623	4.83809	135.729	2.28695e-31	1.36288e-29	5.77131	5.81335	0.712499	0.814833
ENSG00000092445	TYRO3	-5.18477	5.42919	151.44	8.39764e-35	6.23976e-33	6.61619	6.10573	1.70253	0.959549
ENSG00000172889	EGFL7	-5.17162	3.97721	73.395	1.06137e-17	2.39624e-16	5.25873	4.51257	0.4779	-1.7123
ENSG00000260807	AC009041.2	-5.16212	2.22182	54.838	1.30888e-13	2.14313e-12	3.44296	2.83436	-2.09939	-2.03917
ENSG00000156510	HKDC1	-5.15436	5.35264	40.4345	2.0332e-10	2.61158e-09	5.78438	6.68813	-1.28977	2.22248
ENSG00000165895	ARHGAP42	-5.15421	3.80696	84.1447	4.59853e-20	1.25259e-18	4.55697	4.93687	0.197602	-0.938669
ENSG00000079215	SLC1A3	-5.14192	3.04393	20.6014	5.65544e-06	4.33744e-05	4.03477	3.91965	0.32445	-4.11538
ENSG00000099337	KCNK6	-5.13701	4.51321	92.0028	8.65539e-22	2.64621e-20	5.14751	5.73262	0.00900648	0.653966
ENSG00000132329	RAMP1	-5.10988	4.96534	42.2778	7.91869e-11	1.05046e-09	5.70412	6.10042	1.95869	-2.46248
ENSG00000160233	LRRC3	-5.10356	1.88239	47.34	5.96808e-12	8.52375e-11	2.75626	2.88458	-1.41933	-3.49605
ENSG00000143248	RGS5	-5.10065	9.76629	45.0412	1.92929e-11	2.65531e-10	11.1148	10.1737	6.33989	4.883
ENSG00000145287	PLAC8	-5.09899	3.52042	65.5219	5.74728e-16	1.13783e-14	3.89715	4.88161	-0.0954224	-1.12078
ENSG00000164690	SHH	-5.09781	4.11907	75.0655	4.55362e-18	1.0586e-16	4.77471	5.32014	0.743103	-1.44599
ENSG00000265763	ZNF488	-5.09292	3.03513	67.8206	1.79067e-16	3.69463e-15	3.8315	4.12858	-0.959001	-1.32925
ENSG00000158715	SLC45A3	-5.09151	4.88912	134.098	5.20068e-31	3.03761e-29	5.74926	5.92888	1.20549	0.440363
ENSG00000167600	CYP2S1	-5.08171	5.71372	126.9	1.95326e-29	1.01019e-27	6.17403	7.02746	1.83629	1.82916
ENSG00000198133	TMEM229B	-5.06414	2.5818	51.6903	6.49832e-13	9.99873e-12	2.94103	3.95141	-1.5617	-1.57301
ENSG00000119227	PIGZ	-5.06339	2.44739	49.6475	1.84007e-12	2.74491e-11	3.77275	2.86804	-0.959001	-2.73217
ENSG00000171236	LRG1	-5.03428	2.81073	39.7889	2.82948e-10	3.58623e-09	4.31079	2.86804	-2.96623	-0.776991
ENSG00000176826	FKBP9P1	-5.03134	3.51554	69.7112	6.86553e-17	1.47083e-15	4.84649	3.95141	-0.395288	-0.855566
ENSG00000137831	UACA	-5.02266	4.1085	48.7045	2.97582e-12	4.38345e-11	5.07237	5.01911	1.37139	-2.46248
ENSG00000088280	ASAP3	-5.00147	2.62248	47.5342	5.40538e-12	7.74838e-11	2.72562	4.09816	-1.17088	-1.57301
ENSG00000213468	FIRRE	-4.9998	2.78941	36.1343	1.84173e-09	2.18182e-08	4.39922	2.48239	-2.61624	-0.776991
ENSG00000143850	PLEKHA6	-4.99443	6.1998	92.8871	5.53656e-22	1.73795e-20	7.02954	7.26455	1.41005	2.76584
ENSG00000141540	TTYH2	-4.98235	3.60032	68.3939	1.33888e-16	2.77712e-15	4.16612	4.85247	0.106384	-1.12078
ENSG00000141655	TNFRSF11A	-4.96809	4.92356	128.375	9.29217e-30	4.84845e-28	5.72299	6.00337	1.16085	1.0268
ENSG00000197520	FAM177B	-4.9666	2.91984	45.6814	1.39138e-11	1.94001e-10	2.90956	4.43605	-0.395288	-2.03917
ENSG00000164404	GDF9	-4.96116	2.87434	53.2779	2.89541e-13	4.59353e-12	3.16314	4.27384	-1.06106	-1.22125
ENSG00000276950	GSTT4	-4.94241	1.54932	41.7996	1.01125e-10	1.33845e-09	2.55597	2.40802	-3.42929	-1.8665
ENSG00000100473	COCH	-4.92585	5.78196	75.6063	3.46258e-18	8.16278e-17	6.91422	6.5085	2.78101	0.472883
ENSG00000134531	EMP1	-4.90345	4.95436	115.174	7.20879e-27	3.18163e-25	5.83551	5.95327	0.940878	1.52243
ENSG00000175048	ZDHHC14	-4.90086	3.20867	66.136	4.2086e-16	8.44597e-15	4.19064	4.12626	-1.06106	-0.702474
ENSG00000184697	CLDN6	-4.84565	2.9147	38.6085	5.17939e-10	6.41414e-09	4.39436	2.95939	0.00900648	-2.73217
ENSG00000100558	PLEK2	-4.82451	5.36553	46.3265	1.001e-11	1.41077e-10	6.10725	6.48744	2.48763	-1.02685
ENSG00000035862	TIMP2	-4.8048	4.19761	85.5976	2.20538e-20	6.10641e-19	5.33601	4.91152	1.01799	-0.499563
ENSG00000148702	HABP2	-4.79971	7.08538	45.206	1.77362e-11	2.44968e-10	7.75933	8.27085	3.91928	1.26827
ENSG00000104267	CA2	-4.7982	7.90978	113.641	1.56138e-26	6.81434e-25	8.49665	9.148	3.77864	4.28883
ENSG00000197943	PLCG2	-4.76943	2.34379	42.9266	5.68319e-11	7.59917e-10	2.56754	3.76141	-1.71966	-1.32925
ENSG00000285517	AC010198.2	-4.75836	3.13024	53.7648	2.25991e-13	3.61955e-12	3.96214	4.05981	0.914231	-0.437808
ENSG00000162545	CAMK2N1	-4.75056	3.29976	56.208	6.51945e-14	1.09185e-12	4.56565	3.80842	0.241136	-1.57301
ENSG00000184232	OAF	-4.75003	2.86589	55.9221	7.54001e-14	1.25382e-12	3.99891	3.59374	-1.41933	-0.855566
ENSG00000106665	CLIP2	-4.74938	5.67755	56.3406	6.0945e-14	1.02506e-12	6.56229	6.68025	2.71306	-0.0667339
ENSG00000119946	CNNM1	-4.74195	3.74067	39.1875	3.84995e-10	4.82373e-09	4.75587	4.58355	1.11478	-2.73217
ENSG00000077713	SLC25A43	-4.73534	3.16986	52.4113	4.5012e-13	7.04209e-12	3.77275	4.37685	0.197602	-1.8665
ENSG00000118777	ABCG2	-4.73429	3.22586	66.464	3.56346e-16	7.20052e-15	4.1604	4.17416	-0.610562	-0.56408
ENSG00000128918	ALDH1A2	-4.72418	6.47448	27.0127	2.02128e-07	1.88781e-06	8.30059	4.70653	1.85041	3.38139
ENSG00000100196	KDELR3	-4.706	4.81628	65.7604	5.09213e-16	1.01843e-14	5.38013	6.04752	0.241136	1.84166
ENSG00000050344	NFE2L3	-4.69897	3.72786	69.4764	7.73351e-17	1.65075e-15	4.96494	4.27593	0.649271	-0.631618
ENSG00000072954	TMEM38A	-4.68014	5.82215	144.586	2.64524e-33	1.74467e-31	6.69081	6.81944	2.34528	2.26952
ENSG00000150782	IL18	-4.66865	3.24371	47.1896	6.44404e-12	9.19235e-11	3.31841	4.71118	0.241136	-1.22125
ENSG00000150907	FOXO1	-4.65025	4.55851	101.014	9.13383e-24	3.22015e-22	5.26851	5.68224	1.35167	0.73664
ENSG00000167105	TMEM92	-4.60906	2.13383	48.1753	3.89774e-12	5.6844e-11	2.86338	3.2422	-1.41933	-1.7123
ENSG00000129946	SHC2	-4.60367	2.8627	53.8444	2.17008e-13	3.48997e-12	3.44296	4.08151	-0.395288	-1.32925
ENSG00000122547	EEPD1	-4.60072	4.15592	86.4442	1.43735e-20	4.03696e-19	5.16285	5.00908	0.681231	0.596094
ENSG00000138028	CGREF1	-4.59909	2.40697	39.8906	2.6859e-10	3.41357e-09	2.66768	3.79097	-0.463538	-2.46248
ENSG00000172927	MYEOV	-4.59613	5.6338	47.5197	5.44535e-12	7.79614e-11	6.42476	6.70531	0.4779	2.76584
ENSG00000188761	BCL2L15	-4.58866	4.8932	62.151	3.18101e-15	5.93722e-14	5.41657	6.13426	0.441041	2.14387
ENSG00000099139	PCSK5	-4.57279	5.56764	116.125	4.46179e-27	1.99169e-25	6.68253	6.27323	1.93237	2.5
ENSG00000133216	EPHB2	-4.55974	6.13872	98.2778	3.6362e-23	1.23736e-21	7.38437	6.67034	3.04325	2.16393
ENSG00000019102	VSIG2	-4.55554	6.15198	64.9674	7.61482e-16	1.48502e-14	6.22286	7.6255	3.03709	1.98384
ENSG00000166920	C15orf48	-4.55544	2.06329	40.7116	1.76434e-10	2.28121e-09	2.37031	3.42677	-1.41933	-1.7123
ENSG00000172461	FUT9	-4.53976	6.70556	129.012	6.74103e-30	3.61368e-28	7.94095	7.21279	3.57681	3.49658
ENSG00000138193	PLCE1	-4.53245	4.55935	75.2894	4.06535e-18	9.56456e-17	5.30783	5.63982	1.89198	-0.0207332
ENSG00000054690	PLEKHH1	-4.52823	5.88361	51.9371	5.7306e-13	8.88734e-12	6.81974	6.82123	3.10346	0.440363
ENSG00000227640	SOX21-AS1	-4.52338	2.96434	53.1787	3.04542e-13	4.825e-12	3.84345	3.95403	-1.17088	-0.378588
ENSG00000182240	BACE2	-4.51484	7.93907	48.9108	2.67873e-12	3.96168e-11	8.77044	8.98484	2.87382	4.94662
ENSG00000165949	IFI27	-4.49751	1.84104	43.9715	3.33184e-11	4.5378e-10	2.62403	2.89006	-1.41933	-2.03917
ENSG00000137267	TUBB2A	-4.49096	3.83004	61.6341	4.13601e-15	7.6588e-14	4.32279	5.08979	0.967042	-0.437808
ENSG00000176845	METRNL	-4.48632	4.18799	83.5801	6.11873e-20	1.65516e-18	4.95066	5.27483	0.940878	0.265765
ENSG00000142677	IL22RA1	-4.48571	3.99285	71.1664	3.28327e-17	7.1646e-16	4.52321	5.22805	0.859413	0.338159
ENSG00000184574	LPAR5	-4.47206	2.60963	44.1927	2.97588e-11	4.05771e-10	3.10082	3.87618	-1.28977	-0.702474
ENSG00000165959	CLMN	-4.46127	4.2415	48.3962	3.48234e-12	5.09759e-11	5.30179	5.01034	1.76352	-1.22125
ENSG00000179588	ZFPM1	-4.4406	5.23349	128.811	7.45907e-30	3.96242e-28	6.18628	6.13944	1.76352	1.85406
ENSG00000105538	RASIP1	-4.42028	2.94517	40.1513	2.35035e-10	3.00252e-09	3.86236	3.89264	-1.89707	-0.0207332
ENSG00000164237	CMBL	-4.40847	4.81684	82.1492	1.26194e-19	3.33675e-18	5.11832	6.1645	1.68687	1.55317
ENSG00000128203	ASPHD2	-4.39179	3.6604	61.7158	3.9679e-15	7.37074e-14	4.1981	4.88298	0.649271	0.023846
ENSG00000050165	DKK3	-4.3885	5.43959	121.376	3.1609e-28	1.52086e-26	6.12301	6.5592	2.31504	2.16393
ENSG00000117472	TSPAN1	-4.36956	7.54439	70.337	4.99922e-17	1.0769e-15	7.48311	9.06325	3.85067	4.19449
ENSG00000174938	SEZ6L2	-4.36271	4.30063	82.367	1.13025e-19	2.99529e-18	5.03014	5.38941	1.35167	0.62532
ENSG00000128266	GNAZ	-4.34205	2.7937	54.1229	1.8833e-13	3.05385e-12	3.73735	3.7004	-0.463538	-0.938669
ENSG00000188677	PARVB	-4.33014	3.83266	59.8294	1.03447e-14	1.82991e-13	4.99095	4.45279	1.29082	-0.56408
ENSG00000175928	LRRN1	-4.32342	3.32278	54.6327	1.45301e-13	2.37582e-12	4.60687	3.74337	0.32445	-0.266977
ENSG00000065618	COL17A1	-4.31901	6.76021	28.319	1.02884e-07	9.9988e-07	7.03319	8.14944	4.08374	0.682054
ENSG00000259933	AC009065.2	-4.31537	1.81749	41.1285	1.42542e-10	1.85732e-09	2.6943	2.76455	-1.06106	-2.23536
ENSG00000059377	TBXAS1	-4.30396	5.10567	106.457	5.85393e-25	2.26069e-23	6.27627	5.70027	1.93237	2.08197
ENSG00000205089	CCNI2	-4.30222	2.54744	40.5581	1.90855e-10	2.45953e-09	3.3081	3.62362	-1.71966	-0.499563
ENSG00000100065	CARD10	-4.27906	5.17768	116.776	3.21359e-27	1.45666e-25	6.24329	5.92355	2.15355	1.89063
ENSG00000131435	PDLIM4	-4.27005	3.86935	50.4071	1.24943e-12	1.88056e-11	4.80556	4.76728	1.37139	-0.938669
ENSG00000105388	CEACAM5	-4.25952	6.38459	65.9372	4.65529e-16	9.32647e-15	6.32009	7.88789	3.09755	3.13442
ENSG00000206538	VGLL3	-4.23192	3.22626	11.8084	0.000589647	0.00307391	4.47796	3.58364	1.55509	-4.11538
ENSG00000147408	CSGALNACT1	-4.21966	4.57014	52.4098	4.50478e-13	7.04209e-12	5.72815	5.16622	2.32519	-0.11425
ENSG00000147041	SYTL5	-4.20088	3.29936	50.5282	1.17464e-12	1.77025e-11	4.00105	4.39429	-0.0954224	0.338159
ENSG00000140279	DUOX2	-4.19586	3.6626	24.4236	7.73146e-07	6.70365e-06	4.15082	4.88298	1.63886	-2.73217
ENSG00000171729	TMEM51	-4.16664	4.15994	54.4632	1.58386e-13	2.57898e-12	5.09153	5.03772	0.32445	1.65588
ENSG00000166816	LDHD	-4.1632	3.22609	45.3198	1.67345e-11	2.31405e-10	3.74501	4.46568	-0.610562	0.189545
ENSG00000175538	KCNE3	-4.14683	6.77872	23.4981	1.25034e-06	1.05909e-05	7.43478	7.92635	0.773071	4.39659
ENSG00000162645	GBP2	-4.14338	5.57636	40.5054	1.96074e-10	2.52125e-09	6.13763	6.76908	1.0672	3.19416
ENSG00000166682	TMPRSS5	-4.13876	3.25549	47.4478	5.64886e-12	8.07766e-11	4.60266	3.53904	0.106384	0.023846
ENSG00000106541	AGR2	-4.13343	11.18	32.6861	1.08312e-08	1.17304e-07	11.9224	12.169	8.14382	8.99719
ENSG00000180611	MB21D2	-4.11874	4.16631	62.5977	2.53544e-15	4.7702e-14	4.69257	5.368	1.65504	0.472883
ENSG00000144278	GALNT13	-4.10838	5.94641	118.017	1.71928e-27	7.88451e-26	6.94919	6.69479	3.53806	2.95037
ENSG00000069535	MAOB	-4.10767	2.78571	48.7067	2.97248e-12	4.38345e-11	3.60609	3.77921	-0.330121	-0.437808
ENSG00000165152	TMEM246	-4.09447	5.8276	63.504	1.6004e-15	3.04024e-14	6.6148	6.84855	3.36193	1.80382
ENSG00000171914	TLN2	-4.07222	6.18265	87.5119	8.37735e-21	2.38136e-19	6.77086	7.36009	2.72844	3.36416
ENSG00000164379	FOXQ1	-4.05927	7.11996	106.841	4.82451e-25	1.88172e-23	7.88831	8.17727	4.125	3.63233
ENSG00000008323	PLEKHG6	-4.0418	4.51637	79.7827	4.17935e-19	1.06897e-17	5.26051	5.54931	1.98454	1.19218
ENSG00000115641	FHL2	-4.03938	5.60149	50.2474	1.35531e-12	2.0347e-11	6.30549	6.69635	3.17816	1.15258
ENSG00000187123	LYPD6	-4.03536	1.75975	36.0589	1.91446e-09	2.25887e-08	2.40296	2.86248	-0.690103	-2.03917
ENSG00000042493	CAPG	-3.99021	6.12401	93.0497	5.09978e-22	1.60945e-20	7.04074	7.02963	3.40563	2.56177
ENSG00000168961	LGALS9	-3.98614	4.73554	73.7987	8.65017e-18	1.96808e-16	5.19583	5.95392	1.80762	2.1029
ENSG00000124126	PREX1	-3.97818	1.9958	26.128	3.19516e-07	2.91236e-06	2.72562	3.0648	-2.96623	-0.499563
ENSG00000095739	BAMBI	-3.96018	3.73086	48.1877	3.87305e-12	5.65542e-11	5.04367	4.02541	1.35167	0.14987
ENSG00000133477	FAM83F	-3.95898	4.84972	65.6774	5.31103e-16	1.05681e-14	5.39157	6.02903	2.50559	1.17252
ENSG00000176092	CRYBG2	-3.95531	3.93027	64.9237	7.78539e-16	1.51325e-14	4.85123	4.78796	1.18334	1.04854
ENSG00000221988	PPT2	-3.94849	2.26698	41.4937	1.18253e-10	1.55289e-09	3.31498	2.99539	-0.690103	-0.855566
ENSG00000170608	FOXA3	-3.92809	4.68014	89.2296	3.51553e-21	1.01656e-19	5.65481	5.46838	1.91903	1.98384
ENSG00000140009	ESR2	-3.91594	3.80241	60.681	6.71156e-15	1.20849e-13	4.75207	4.62024	1.31139	0.709605
ENSG00000134470	IL15RA	-3.91024	2.38775	36.2971	1.69418e-09	2.01109e-08	3.26257	3.30092	-1.17088	-0.163384
ENSG00000068615	REEP1	-3.908	2.50269	37.5719	8.81059e-10	1.07077e-08	3.20448	3.55291	0.32445	-1.57301
ENSG00000179913	B3GNT3	-3.9059	6.90087	21.9674	2.7732e-06	2.22083e-05	7.36191	8.14901	1.33167	4.75498
ENSG00000136881	BAAT	-3.89969	3.40586	32.1174	1.45133e-08	1.55038e-07	2.95431	4.97343	0.887083	0.373038
ENSG00000166126	AMN	-3.87871	5.77913	56.8189	4.77853e-14	8.09523e-13	5.68964	7.27713	2.88072	2.45187
ENSG00000187134	AKR1C1	-3.86885	6.1222	41.6117	1.11327e-10	1.46358e-09	6.22879	7.51359	2.46944	3.93041
ENSG00000186603	HPDL	-3.86091	4.23532	48.9103	2.67937e-12	3.96168e-11	5.2791	4.96048	0.616587	1.87854
ENSG00000221963	APOL6	-3.83447	5.66747	31.5599	1.93382e-08	2.0398e-07	5.85982	7.02994	1.4844	3.53943
ENSG00000134321	RSAD2	-3.82902	3.52548	27.1276	1.90455e-07	1.78447e-06	2.71004	5.15263	1.33167	0.440363
ENSG00000169403	PTAFR	-3.82322	3.21459	45.9378	1.22067e-11	1.70806e-10	3.90401	4.26333	1.0428	-0.378588
ENSG00000099812	MISP	-3.82308	6.56307	97.8668	4.47489e-23	1.50531e-21	7.13437	7.7217	3.64322	3.8083
ENSG00000237523	LINC00857	-3.81995	2.14419	35.2652	2.87727e-09	3.34116e-08	3.07269	3.00046	-1.17088	-0.56408
ENSG00000169429	CXCL8	-3.81358	8.46967	76.0664	2.74286e-18	6.54496e-17	9.35659	8.9266	7.23591	6.96581
ENSG00000185567	AHNAK2	-3.81148	4.06783	21.0646	4.44046e-06	3.46616e-05	4.74062	5.14921	2.17615	-2.23536
ENSG00000095539	SEMA4G	-3.80367	5.55099	66.4166	3.65009e-16	7.3629e-15	6.22469	6.63817	3.13265	2.08197
ENSG00000148908	RGS10	-3.80136	2.72773	29.2792	6.26633e-08	6.22392e-07	3.72707	3.50734	-1.5617	0.472883
ENSG00000139209	SLC38A4	-3.79778	2.68819	36.0894	1.88473e-09	2.22603e-08	3.47402	3.6071	0.99274	-1.44599
ENSG00000169836	TACR3	-3.79669	4.38809	21.4176	3.69363e-06	2.91811e-05	5.16189	5.31506	2.94136	-1.57301
ENSG00000171992	SYNPO	-3.79557	2.18147	35.6078	2.41323e-09	2.82466e-08	2.64055	3.40399	-0.610562	-0.855566
ENSG00000165795	NDRG2	-3.79555	1.99425	30.9493	2.64861e-08	2.75174e-07	2.75626	3.00551	-1.5617	-0.56408
ENSG00000124602	UNC5CL	-3.79254	5.81451	103.599	2.47746e-24	9.20423e-23	6.78145	6.63206	2.96102	2.99583
ENSG00000138166	DUSP5	-3.78653	5.9238	106.805	4.91165e-25	1.90936e-23	6.80699	6.83797	2.93475	3.11395
ENSG00000155760	FZD7	-3.78387	3.6436	38.2383	6.26106e-10	7.69685e-09	4.91488	3.99779	1.55509	-0.437808
ENSG00000172594	SMPDL3A	-3.75748	4.20892	53.7648	2.25988e-13	3.61955e-12	4.50377	5.48656	1.90557	1.37536
ENSG00000237289	CKMT1B	-3.7396	2.571	35.1709	3.01999e-09	3.49997e-08	3.07269	3.76439	-0.535178	-0.0667339
ENSG00000151632	AKR1C2	-3.73262	6.18386	22.1178	2.5642e-06	2.0704e-05	6.05324	7.65454	1.57224	4.30924
ENSG00000174705	SH3PXD2B	-3.73103	4.31734	43.2428	4.83511e-11	6.49476e-10	5.42295	4.92758	2.34528	0.228158
ENSG00000136943	CTSV	-3.72918	3.44974	45.1324	1.84154e-11	2.53752e-10	4.35151	4.29462	0.441041	1.11186
ENSG00000073756	PTGS2	-3.71876	4.52244	39.7443	2.89484e-10	3.65827e-09	5.66629	4.9329	3.14989	0.653966
ENSG00000168994	PXDC1	-3.6997	4.21614	35.295	2.83351e-09	3.29361e-08	4.72908	5.35816	0.4779	2.40208
ENSG00000137878	GCOM1	-3.69616	2.89359	41.7492	1.03765e-10	1.36877e-09	3.78519	3.73731	0.887083	-0.702474
ENSG00000121380	BCL2L14	-3.69115	5.59678	90.6033	1.75565e-21	5.20489e-20	6.26032	6.65957	2.79568	3.12933
ENSG00000048052	HDAC9	-3.68997	3.84499	50.8778	9.82967e-13	1.48904e-11	4.36979	4.94741	1.97167	0.936415
ENSG00000214376	VSTM5	-3.68523	1.55378	31.0844	2.47053e-08	2.57128e-07	2.3769	2.48239	-1.5617	-1.02685
ENSG00000253958	CLDN23	-3.68116	4.67068	53.5971	2.46124e-13	3.91531e-12	4.74572	6.05971	2.20941	1.85406
ENSG00000110811	P3H3	-3.67202	1.84388	30.878	2.74774e-08	2.84717e-07	2.64602	2.76455	-0.0954224	-2.03917
ENSG00000148053	NTRK2	-3.66957	2.67767	29.006	7.2155e-08	7.13047e-07	3.63661	3.42677	0.99274	-1.8665
ENSG00000197766	CFD	-3.64437	1.86563	32.7322	1.05772e-08	1.14766e-07	2.61291	2.86248	-0.463538	-1.57301
ENSG00000163362	INAVA	-3.64364	5.41662	77.8179	1.12992e-18	2.81044e-17	6.13424	6.44158	3.04325	2.41049
ENSG00000136883	KIF12	-3.62403	3.54163	38.3693	5.85474e-10	7.22003e-09	4.74317	3.98249	1.53774	-0.11425
ENSG00000124942	AHNAK	-3.61496	8.95217	25.5775	4.24966e-07	3.8143e-06	9.42237	10.1936	6.69428	4.34701
ENSG00000100290	BIK	-3.6109	3.53524	41.0427	1.48938e-10	1.93851e-09	4.83816	3.77921	1.29082	0.504686
ENSG00000204385	SLC44A4	-3.60677	7.75232	74.6956	5.49196e-18	1.26671e-16	8.13796	9.02597	4.73811	5.02957
ENSG00000277639	AC007906.2	-3.58422	3.00535	29.8358	4.7023e-08	4.73862e-07	4.00318	3.74035	-0.690103	0.959549
ENSG00000129657	SEC14L1	-3.58193	4.18559	60.0168	9.40533e-15	1.67555e-13	5.25516	4.79964	1.90557	1.50681
ENSG00000153283	CD96	-3.57485	2.67882	32.0028	1.53951e-08	1.64158e-07	4.04308	2.76455	0.106384	0.109073
ENSG00000149150	SLC43A1	-3.57385	5.59321	77.1279	1.60236e-18	3.90285e-17	6.30592	6.62017	2.61719	3.22312
ENSG00000155093	PTPRN2	-3.56924	5.66209	56.2674	6.32572e-14	1.06091e-12	6.11219	6.86428	3.4665	2.50787
ENSG00000102575	ACP5	-3.56141	3.27825	41.7348	1.04529e-10	1.3773e-09	3.8339	4.39429	1.11478	0.302416
ENSG00000123191	ATP7B	-3.56088	5.95189	74.1184	7.35683e-18	1.67707e-16	6.58488	7.03675	3.68716	2.86718
ENSG00000107984	DKK1	-3.55319	3.83305	32.3592	1.28149e-08	1.38025e-07	5.10151	4.10523	0.4779	1.9611
ENSG00000096088	PGC	-3.55271	6.08165	25.0989	5.44646e-07	4.82941e-06	6.94531	6.98013	1.5024	4.2042
ENSG00000155629	PIK3AP1	-3.55041	4.71548	32.3083	1.31549e-08	1.41427e-07	5.89697	5.20077	2.86689	0.338159
ENSG00000130513	GDF15	-3.54565	9.44124	38.124	6.63879e-10	8.15266e-09	10.1333	10.494	6.0823	7.20479
ENSG00000162949	CAPN13	-3.54357	3.37133	43.2098	4.91727e-11	6.59758e-10	3.99891	4.421	1.26996	0.535804
ENSG00000153233	PTPRR	-3.53911	3.26149	16.6927	4.39494e-05	0.000291342	4.03269	4.1424	2.02246	-2.73217
ENSG00000164038	SLC9B2	-3.53909	5.07963	77.3822	1.40882e-18	3.45293e-17	5.71196	6.12268	2.85992	2.53121
ENSG00000130675	MNX1	-3.53604	2.57936	36.0955	1.87877e-09	2.22122e-08	3.67988	3.17204	-0.0954224	-0.0207332
ENSG00000139725	RHOF	-3.53587	6.00827	54.9015	1.26727e-13	2.07789e-12	6.58843	7.14086	2.53212	3.82729
ENSG00000164251	F2RL1	-3.53367	7.10952	99.0498	2.46232e-23	8.4773e-22	7.98785	8.0054	4.36281	4.38168
ENSG00000137648	TMPRSS4	-3.53142	7.47865	88.1353	6.11263e-21	1.7503e-19	8.16617	8.54765	4.55402	4.82593
ENSG00000156299	TIAM1	-3.53042	3.22378	15.1636	9.85865e-05	0.000612708	4.42648	3.54946	1.95869	-3.06413
ENSG00000184828	ZBTB7C	-3.5295	3.88928	35.8059	2.17982e-09	2.56167e-08	3.97522	5.24095	2.00993	0.682054
ENSG00000101000	PROCR	-3.51594	4.0733	56.043	7.09028e-14	1.18238e-12	4.90693	4.93024	1.67104	1.81654
ENSG00000168734	PKIG	-3.50296	1.63557	28.3839	9.94914e-08	9.69319e-07	2.43489	2.52523	-0.150615	-2.03917
ENSG00000047597	XK	-3.50186	3.58713	46.9072	7.44292e-12	1.05787e-10	4.3262	4.52494	1.46617	1.06996
ENSG00000162482	AKR7A3	-3.49708	2.3814	35.7361	2.25944e-09	2.64993e-08	3.08883	3.38085	0.197602	-0.631618
ENSG00000182963	GJC1	-3.49585	2.94622	30.7524	2.93144e-08	3.02684e-07	4.12757	3.34941	1.31139	-0.938669
ENSG00000164850	GPER1	-3.49514	3.45644	41.624	1.10628e-10	1.45603e-09	3.94672	4.59365	1.24879	0.889005
ENSG00000137628	DDX60	-3.49433	5.80688	57.8316	2.8555e-14	4.92994e-13	5.89468	7.15258	3.48925	3.43602
ENSG00000254166	CASC19	-3.48849	6.03631	12.3342	0.00044474	0.00239673	6.96349	6.8489	-0.86369	4.44247
ENSG00000074964	ARHGEF10L	-3.48835	3.9603	48.5569	3.20842e-12	4.71424e-11	4.76218	4.85667	2.05941	0.889005
ENSG00000263155	MYZAP	-3.48301	1.76442	30.4369	3.44911e-08	3.51193e-07	2.62956	2.59392	-0.150615	-1.57301
ENSG00000001084	GCLC	-3.48184	6.69608	82.3917	1.11621e-19	2.96477e-18	7.44403	7.68162	4.43488	3.7597
ENSG00000104635	SLC39A14	-3.48169	7.98287	68.7596	1.11228e-16	2.31527e-15	8.77638	8.96171	4.80672	5.54557
ENSG00000171714	ANO5	-3.48128	4.59766	61.3036	4.89194e-15	8.97365e-14	5.04367	5.63331	3.10346	2.46809
ENSG00000133019	CHRM3	-3.47815	4.00364	19.7518	8.81804e-06	6.56877e-05	5.23807	4.31715	2.57528	-1.44599
ENSG00000113070	HBEGF	-3.47695	5.37923	89.9255	2.47304e-21	7.22227e-20	6.35972	6.12674	2.78836	2.89144
ENSG00000021300	PLEKHB1	-3.47369	5.59436	57.1195	4.10127e-14	6.98823e-13	6.8641	5.91686	2.51449	3.38566
ENSG00000090776	EFNB1	-3.47301	5.17309	74.9033	4.94348e-18	1.14697e-16	5.96798	6.10925	2.91472	2.32401
ENSG00000139117	CPNE8	-3.46962	4.59564	48.0433	4.1692e-12	6.06523e-11	5.37849	5.4592	3.09162	1.30485
ENSG00000162896	PIGR	-3.46948	5.31373	12.5886	0.000388098	0.00213209	5.90326	6.42517	-1.5617	3.68186
ENSG00000275395	FCGBP	-3.44646	5.09015	24.1687	8.82553e-07	7.61851e-06	4.65646	6.6251	3.31177	1.21158
ENSG00000137673	MMP7	-3.44432	3.6655	36.9796	1.19371e-09	1.43883e-08	4.18126	4.76282	0.914231	1.79098
ENSG00000100292	HMOX1	-3.42444	3.55512	22.5749	2.02104e-06	1.66156e-05	3.4461	4.96826	0.0585166	1.87854
ENSG00000173926	2003-03-01	-3.42436	2.40481	30.634	3.11587e-08	3.20599e-07	2.93658	3.52504	-0.463538	0.228158
ENSG00000096968	JAK2	-3.3977	4.75472	66.5657	3.38432e-16	6.85034e-15	5.49741	5.65196	2.46944	2.7789
ENSG00000125968	ID1	-3.39309	5.88105	82.8733	8.74854e-20	2.34493e-18	6.54118	6.93781	3.22227	3.39842
ENSG00000137501	SYTL2	-3.38493	7.18218	36.8933	1.24772e-09	1.50085e-08	7.40204	8.49687	3.63508	5.2473
ENSG00000115963	RND3	-3.38478	5.86933	47.8491	4.60308e-12	6.6634e-11	6.62764	6.80972	4.03201	2.64974
ENSG00000039523	RIPOR1	-3.37868	2.84997	31.2892	2.22318e-08	2.32829e-07	3.93337	3.43802	-0.150615	0.73664
ENSG00000140057	AK7	-3.37213	2.35193	31.9568	1.57637e-08	1.67784e-07	2.88203	3.46395	0.00900648	-0.163384
ENSG00000174951	FUT1	-3.36553	5.92994	76.9827	1.72462e-18	4.18328e-17	7.0728	6.45826	3.57681	3.20388
ENSG00000109743	BST1	-3.36286	1.83666	23.3398	1.35763e-06	1.14325e-05	2.67839	2.6912	-1.5617	-0.0667339
ENSG00000164362	TERT	-3.36163	3.0043	27.6788	1.43227e-07	1.36706e-06	4.0159	3.6432	1.46617	-0.938669
ENSG00000123612	ACVR1C	-3.33974	2.73261	34.0808	5.28708e-09	5.9798e-08	3.19705	3.84833	0.940878	-0.0207332
ENSG00000106078	COBL	-3.33669	5.39926	71.743	2.45128e-17	5.37906e-16	6.36387	6.13368	2.72077	3.24682
ENSG00000088340	FER1L4	-3.33616	7.02419	16.8091	4.13356e-05	0.000275727	7.44638	8.23742	5.35212	1.80382
ENSG00000167723	TRPV3	-3.32803	2.63193	12.1678	0.000486205	0.00259221	3.37217	3.50734	1.52018	-3.49605
ENSG00000183111	ARHGEF37	-3.31408	4.39182	51.5004	7.15825e-13	1.09997e-11	4.90807	5.48022	2.34528	2.03918
ENSG00000100336	APOL4	-3.30154	1.687	18.5025	1.69685e-05	0.000120201	2.61291	2.46048	-2.61624	-0.0667339
ENSG00000101680	LAMA1	-3.29109	5.30204	11.1147	0.000856453	0.0042641	7.02036	3.63996	3.84363	-0.0667339
ENSG00000021355	SERPINB1	-3.28838	8.04568	65.545	5.68013e-16	1.12643e-14	8.82402	8.98994	5.22373	5.85254
ENSG00000160145	KALRN	-3.28819	6.19066	85.244	2.63727e-20	7.26796e-19	6.98252	7.10865	3.7067	3.85839
ENSG00000111860	CEP85L	-3.2831	5.07107	53.7205	2.31133e-13	3.69687e-12	5.96525	5.84399	2.37489	3.20388
ENSG00000130962	PRRG1	-3.27521	4.98186	70.9062	3.74627e-17	8.15979e-16	5.83312	5.77909	2.81021	2.87328
ENSG00000157601	MX1	-3.26938	4.01437	48.9544	2.61984e-12	3.88345e-11	4.74445	4.91421	1.93237	1.90262
ENSG00000116396	KCNC4	-3.26819	2.18526	22.8036	1.79425e-06	1.48342e-05	2.85868	3.14482	0.773071	-1.8665
ENSG00000165376	CLDN2	-3.26562	8.65054	13.7387	0.000210082	0.00122218	9.84161	9.1343	2.99321	6.90455
ENSG00000165312	OTUD1	-3.26376	2.83608	32.1133	1.45441e-08	1.55225e-07	3.24106	3.99525	0.681231	0.535804
ENSG00000162078	ZG16B	-3.26212	1.75117	27.1034	1.92863e-07	1.80271e-06	2.49064	2.68491	-0.774287	-0.499563
ENSG00000184012	TMPRSS2	-3.26061	6.43268	59.6012	1.16166e-14	2.05082e-13	7.28583	7.29556	3.49825	4.38809
ENSG00000122877	EGR2	-3.25622	4.40269	28.9092	7.58502e-08	7.48933e-07	5.13104	5.34027	2.91472	0.472883
ENSG00000163686	ABHD6	-3.24421	5.22441	50.9354	9.54586e-13	1.44791e-11	5.80713	6.29247	2.42294	3.27476
ENSG00000006555	TTC22	-3.24239	4.30297	41.4628	1.20137e-10	1.57412e-09	4.51128	5.54931	2.18733	2.22248
ENSG00000131037	EPS8L1	-3.22274	5.84969	65.6925	5.27059e-16	1.05054e-14	6.32819	7.00871	3.61039	3.20388
ENSG00000138678	GPAT3	-3.21453	4.01817	26.1503	3.15852e-07	2.88343e-06	4.4641	5.12967	0.773071	2.56177
ENSG00000163864	NMNAT3	-3.20819	1.94161	24.8002	6.35904e-07	5.57544e-06	2.87274	2.61391	0.513842	-1.44599
ENSG00000197594	ENPP1	-3.19553	3.6501	41.1554	1.40595e-10	1.83398e-09	4.60967	4.29256	1.70253	1.49102
ENSG00000181409	AATK	-3.19535	2.93913	33.324	7.80133e-09	8.62407e-08	3.82429	3.72511	1.138	-0.0667339
ENSG00000178445	GLDC	-3.19487	5.02772	57.3248	3.6946e-14	6.32283e-13	6.23742	5.34127	2.99321	2.67092
ENSG00000115325	DOK1	-3.19187	3.35761	33.237	8.15814e-09	8.97625e-08	4.44854	3.85954	0.831203	1.44258
ENSG00000167644	C19orf33	-3.18579	3.71217	19.8726	8.27785e-06	6.19776e-05	4.26889	4.79381	-0.267771	2.15393
ENSG00000023839	ABCC2	-3.17957	3.84084	29.3246	6.12131e-08	6.09018e-07	4.74827	4.58861	2.32519	0.302416
ENSG00000001036	FUCA2	-3.17323	8.3452	51.8979	5.84644e-13	9.05503e-12	9.0413	9.35149	5.40572	6.28849
ENSG00000002587	HS3ST1	-3.17002	3.03383	28.2844	1.04737e-07	1.01621e-06	3.97956	3.7004	0.283394	1.39246
ENSG00000008517	IL32	-3.16228	2.27068	25.3473	4.78821e-07	4.27155e-06	2.64055	3.44176	-0.267771	0.338159
ENSG00000116406	EDEM3	-3.15899	7.57293	53.8765	2.13493e-13	3.43814e-12	8.00324	8.64353	5.42118	5.95824
ENSG00000102265	TIMP1	-3.15459	5.48362	35.9988	1.97434e-09	2.32485e-08	6.3593	6.28418	3.84363	2.15393
ENSG00000280135	AL096816.1	-3.15322	1.64837	26.6065	2.49408e-07	2.30192e-06	2.4222	2.53225	-0.535178	-0.776991
ENSG00000101265	RASSF2	-3.15189	3.59893	22.1513	2.51985e-06	2.03599e-05	4.20737	4.58861	2.35522	-0.499563
ENSG00000169122	FAM110B	-3.15159	3.69661	23.275	1.40414e-06	1.17832e-05	4.92391	3.90621	2.45102	-0.163384
ENSG00000146426	TIAM2	-3.14298	3.61419	34.9531	3.37744e-09	3.87976e-08	3.98604	4.75534	1.77837	1.37536
ENSG00000137561	TTPA	-3.12438	2.59905	20.767	5.18689e-06	4.00619e-05	3.90629	2.6912	-0.395288	0.889005
ENSG00000102934	PLLP	-3.12398	5.66355	56.918	4.54376e-14	7.70863e-13	6.05684	6.84291	3.2598	3.54709
ENSG00000154122	ANKH	-3.12304	3.2533	18.0764	2.12219e-05	0.00014751	4.25644	3.80552	2.17615	-1.32925
ENSG00000105971	CAV2	-3.11422	4.26446	30.1251	4.05047e-08	4.10289e-07	5.00165	5.15376	2.87382	0.839983
ENSG00000116833	NR5A2	-3.11104	4.299	4.81529	0.0282083	0.0823795	5.17235	5.05	3.22769	-4.11538
ENSG00000196154	S100A4	-3.0962	4.87563	47.905	4.47375e-12	6.48418e-11	5.43563	5.9322	2.26319	3.02902
ENSG00000111319	SCNN1A	-3.09612	5.81515	14.7272	0.000124243	0.000756164	6.79873	6.48337	0.940878	4.48095
ENSG00000159733	ZFYVE28	-3.09054	2.74985	27.4612	1.60275e-07	1.51719e-06	2.96309	3.96445	0.967042	0.535804
ENSG00000259120	SMIM6	-3.08425	3.17662	29.4744	5.66592e-08	5.68044e-07	3.52831	4.3313	0.967042	1.28668
ENSG00000162496	DHRS3	-3.08369	5.82037	58.4923	2.04085e-14	3.56012e-13	6.76836	6.53669	3.94254	3.11395
ENSG00000185561	TLCD2	-3.07921	3.94645	31.4728	2.02253e-08	2.12775e-07	4.27066	5.07905	1.5024	2.49209
ENSG00000237330	RNF223	-3.06558	2.89733	30.8696	2.75962e-08	2.85696e-07	3.3853	3.98505	0.99274	0.504686
ENSG00000167106	FAM102A	-3.05304	6.33066	60.5573	7.14685e-15	1.28098e-13	6.75451	7.50068	3.83655	4.20662
ENSG00000174791	RIN1	-3.05207	4.6714	55.0783	1.15822e-13	1.90175e-12	5.56605	5.44347	2.27371	2.59908
ENSG00000196371	FUT4	-3.04536	5.30389	63.1786	1.88786e-15	3.56899e-14	5.95483	6.29815	3.31686	2.84871
ENSG00000175592	FOSL1	-3.03213	3.90241	40.7626	1.71894e-10	2.22741e-09	4.83218	4.56826	2.13058	1.62727
ENSG00000128965	CHAC1	-3.01798	3.25221	24.669	6.8072e-07	5.93734e-06	3.16695	4.60034	1.26996	1.24962
ENSG00000129465	RIPK3	-3.01414	2.03309	21.8972	2.87652e-06	2.29887e-05	2.41582	3.181	-0.535178	0.228158
ENSG00000163577	EIF5A2	-3.01292	3.49629	34.9903	3.31349e-09	3.82125e-08	4.35318	4.19863	1.53774	1.72501
ENSG00000136371	MTHFS	-3.00641	2.67775	30.4934	3.35012e-08	3.43198e-07	3.43666	3.50377	0.914231	0.504686
ENSG00000065882	TBC1D1	-2.99414	4.74611	38.6933	4.95909e-10	6.16734e-09	5.64051	5.44347	3.30152	1.98384
ENSG00000187210	GCNT1	-2.9837	6.72186	38.651	5.06765e-10	6.28902e-09	7.45944	7.65051	5.05865	3.56605
ENSG00000092929	UNC13D	-2.98158	4.43306	33.3706	7.6165e-09	8.43563e-08	5.71131	4.56655	2.67389	1.9145
ENSG00000003400	CASP10	-2.97951	3.6532	15.9466	6.51539e-05	0.000418439	4.44384	4.43979	-0.463538	2.58427
ENSG00000166669	ATF7IP2	-2.97516	4.45166	32.6682	1.09308e-08	1.18166e-07	5.37191	5.09927	1.91903	2.9846
ENSG00000226278	PSPHP1	-2.97261	2.74149	6.74841	0.00938314	0.0330805	3.79753	3.21192	-4.11538	1.75176
ENSG00000089127	OAS1	-2.97155	6.04723	11.9353	0.000550797	0.00289586	6.2868	7.29143	1.01799	4.78927
ENSG00000275183	LENG9	-2.95424	3.21056	29.4255	5.8108e-08	5.80585e-07	4.19624	3.82851	0.859413	1.34054
ENSG00000152518	ZFP36L2	-2.95065	6.11523	72.4506	1.71266e-17	3.80088e-16	6.94337	6.94965	4.0133	3.83981
ENSG00000146285	SCML4	-2.94783	4.64171	35.7902	2.19754e-09	2.57992e-08	5.30524	5.57758	3.12105	1.90262
ENSG00000166828	SCNN1G	-2.9451	1.95383	23.6338	1.1652e-06	9.93427e-06	2.61291	2.84567	0.616587	-0.855566
ENSG00000072071	ADGRL1	-2.94104	4.74614	27.3887	1.66401e-07	1.57164e-06	5.68034	5.41527	1.71802	3.31567
ENSG00000142227	EMP3	-2.93782	3.53879	28.8594	7.78257e-08	7.67149e-07	4.65511	3.90079	2.1649	0.789237
ENSG00000141854	MISP3	-2.9336	2.96362	31.0965	2.45516e-08	2.55755e-07	3.71151	3.82851	1.138	0.653966
ENSG00000172197	MBOAT1	-2.93032	3.80481	28.7455	8.25407e-08	8.10902e-07	4.15658	4.89392	1.58918	2.38509
ENSG00000134627	PIWIL4	-2.92102	1.80139	21.3662	3.79401e-06	2.98938e-05	2.37031	2.74051	0.616587	-1.12078
ENSG00000105357	MYH14	-2.91922	6.97081	33.3132	7.84467e-09	8.66383e-08	7.07178	8.28182	4.09565	5.27753
ENSG00000065923	SLC9A7	-2.9095	5.16853	43.1177	5.15439e-11	6.90782e-10	5.91293	6.00653	3.72598	2.57681
ENSG00000167306	MYO5B	-2.90841	7.01709	46.2104	1.06212e-11	1.49333e-10	7.76342	7.92169	5.33087	4.16742
ENSG00000023445	BIRC3	-2.89947	4.26896	34.6515	3.94333e-09	4.499e-08	4.43282	5.45736	2.50559	2.53891
ENSG00000184292	TACSTD2	-2.89787	6.75423	59.4353	1.26381e-14	2.22779e-13	7.46234	7.70878	4.11626	4.84624
ENSG00000140961	OSGIN1	-2.88721	5.25357	31.05	2.5147e-08	2.61493e-07	5.46839	6.49149	2.37489	3.706
ENSG00000162543	UBXN10	-2.88595	2.96387	17.5442	2.8071e-05	0.000191824	3.86236	3.6071	-0.463538	1.85406
ENSG00000174844	DNAH12	-2.8737	2.50378	22.6793	1.91416e-06	1.57811e-05	3.48016	3.06963	0.152714	0.912905
ENSG00000163697	APBB2	-2.87274	5.6347	51.1055	8.75305e-13	1.3311e-11	6.24779	6.60652	4.01644	3.16957
ENSG00000136111	TBC1D4	-2.84919	6.76214	53.9664	2.03949e-13	3.29348e-12	7.88614	7.1704	4.43722	4.98799
ENSG00000140743	CDR2	-2.8475	4.74981	49.0545	2.48951e-12	3.69493e-11	5.5102	5.56907	2.65792	3.02354
ENSG00000139292	LGR5	-2.84208	5.72271	18.3522	1.83603e-05	0.000129226	6.95883	5.90271	4.50352	2.06073
ENSG00000126351	THRA	-2.83082	5.34571	58.6702	1.86443e-14	3.26205e-13	5.995	6.2904	3.21137	3.48865
ENSG00000124570	SERPINB6	-2.82663	6.52801	66.8699	2.90035e-16	5.92177e-15	7.32852	7.34671	4.51465	4.5008
ENSG00000158315	RHBDL2	-2.82649	2.2012	15.6123	7.77462e-05	0.000492043	2.91862	3.0453	-1.06106	0.982317
ENSG00000261116	AL049555.1	-2.82489	2.93349	26.5773	2.53196e-07	2.33505e-06	3.32524	3.42677	2.87382	1.26827
ENSG00000198467	TPM2	-2.81733	3.43478	18.8931	1.38253e-05	9.9515e-05	4.79576	3.21192	2.23117	0.440363
ENSG00000205744	DENND1C	-2.81732	1.94555	20.1642	7.10716e-06	5.37963e-05	2.7512	2.64662	0.859413	-1.02685
ENSG00000102996	MMP15	-2.80391	7.72877	38.8466	4.58454e-10	5.70758e-09	8.47666	8.64627	4.75322	6.0111
ENSG00000059728	MXD1	-2.80086	6.41086	46.6649	8.4225e-12	1.1942e-10	6.90798	7.46468	4.04128	4.75663
ENSG00000154153	RETREG1	-2.79391	4.24389	34.68	3.88597e-09	4.43787e-08	4.73807	5.22696	2.84589	2.12353
ENSG00000196091	MYBPC1	-2.78523	3.26637	23.5263	1.23215e-06	1.04519e-05	4.41051	3.47127	1.20549	1.87854
ENSG00000120915	EPHX2	-2.76236	4.39612	27.5435	1.53602e-07	1.46016e-06	5.09052	5.2495	3.14989	1.64164
ENSG00000118257	NRP2	-2.76156	3.54966	24.8363	6.24125e-07	5.48856e-06	4.42011	4.21399	2.35522	0.709605
ENSG00000065154	OAT	-2.75389	7.57444	52.9975	3.33969e-13	5.28409e-12	8.44074	8.32843	5.14427	5.85793
ENSG00000117318	ID3	-2.74902	4.58811	43.4119	4.4348e-11	5.97756e-10	5.08651	5.61607	2.81741	2.59169
ENSG00000107821	KAZALD1	-2.73706	3.79627	26.8115	2.24301e-07	2.08495e-06	4.34648	4.76431	1.52018	2.34173
ENSG00000054219	LY75	-2.72539	2.68107	18.0392	2.164e-05	0.000150239	3.04399	3.71281	1.82203	-0.56408
ENSG00000139835	GRTP1	-2.72224	3.52154	30.2218	3.85362e-08	3.91024e-07	4.18502	4.34133	1.80762	1.94959
ENSG00000164647	STEAP1	-2.71864	2.55743	19.7383	8.88039e-06	6.60683e-05	3.21922	3.39247	0.197602	1.30485
ENSG00000204396	VWA7	-2.7151	2.81529	22.0585	2.6446e-06	2.12778e-05	3.12059	3.90621	1.63886	0.338159
ENSG00000116704	SLC35D1	-2.71096	5.61058	51.1659	8.48803e-13	1.29415e-11	6.2347	6.52222	3.53806	4.04299
ENSG00000101670	LIPG	-2.70926	5.9413	46.4972	9.1751e-12	1.29778e-10	7.09645	6.27113	4.21235	3.70258
ENSG00000135549	PKIB	-2.70541	5.03081	32.5756	1.14647e-08	1.23709e-07	4.94179	6.32668	3.327	3.27014
ENSG00000249859	PVT1	-2.69348	2.51767	23.6304	1.16731e-06	9.94503e-06	3.31155	3.23792	0.681231	0.864702
ENSG00000054179	ENTPD2	-2.68984	2.11556	12.913	0.000326308	0.00183032	2.55015	3.14939	1.20549	-2.23536
ENSG00000072786	STK10	-2.6896	4.22674	38.9709	4.30172e-10	5.36687e-09	5.07946	4.8761	2.51449	2.55419
ENSG00000168350	DEGS2	-2.68806	4.9781	40.587	1.8805e-10	2.42605e-09	5.49363	6.02095	3.327	2.56931
ENSG00000091409	ITGA6	-2.68369	8.11662	48.426	3.42998e-12	5.02721e-11	9.02527	8.81214	5.96468	6.26837
ENSG00000130529	TRPM4	-2.67672	6.12237	52.2986	4.76709e-13	7.44224e-12	6.6022	7.17349	4.11333	4.30247
ENSG00000109089	CDR2L	-2.67248	5.45792	58.0806	2.5159e-14	4.36933e-13	6.2563	6.24307	3.61039	3.49658
ENSG00000136542	GALNT5	-2.67187	7.51875	47.1453	6.59161e-12	9.39144e-11	7.89636	8.63582	5.40212	5.78453
ENSG00000196611	MMP1	-2.67062	4.71004	29.3911	5.91487e-08	5.89979e-07	5.63639	5.28525	2.28416	3.45242
ENSG00000156463	SH3RF2	-2.67034	5.25916	28.4209	9.76056e-08	9.51736e-07	5.68367	6.30942	2.60891	4.02391
ENSG00000159618	ADGRG5	-2.66791	2.24273	18.3554	1.83296e-05	0.000129088	3.23018	2.68491	1.29082	-0.855566
ENSG00000111275	ALDH2	-2.66704	6.94621	49.339	2.1534e-12	3.20011e-11	7.33573	8.07689	5.00284	4.88451
ENSG00000102886	GDPD3	-2.66654	2.79159	20.0376	7.59331e-06	5.72547e-05	2.81568	4.01793	1.52018	0.596094
ENSG00000179862	CITED4	-2.6636	2.30101	19.6333	9.38173e-06	6.95338e-05	3.43981	2.63362	0.241136	0.407093
ENSG00000221955	SLC12A8	-2.65922	4.32713	38.6572	5.05178e-10	6.27596e-09	5.1193	5.06702	2.48763	2.64974
ENSG00000165238	WNK2	-2.65583	2.76983	23.8494	1.04174e-06	8.92704e-06	3.81219	3.16302	1.29082	0.763178
ENSG00000204248	COL11A2	-2.65353	3.21067	21.4918	3.55336e-06	2.80919e-05	4.46873	3.12639	1.82203	1.30485
ENSG00000159166	LAD1	-2.65267	7.49529	49.874	1.6394e-12	2.45492e-11	8.20604	8.39419	5.08428	5.80543
ENSG00000198246	SLC29A3	-2.64933	2.3206	16.3191	5.35224e-05	0.000348311	2.66229	3.39632	-0.267771	1.13236
ENSG00000214290	COLCA2	-2.64497	4.04876	29.2768	6.27418e-08	6.22645e-07	4.93734	4.65923	2.70531	1.86635
ENSG00000130707	ASS1	-2.6414	4.7212	13.0831	0.000297971	0.00168668	4.43755	6.1016	1.2273	3.67139
ENSG00000164976	MYORG	-2.64023	5.43081	34.9676	3.35238e-09	3.85852e-08	5.98317	6.40763	2.96102	4.04299
ENSG00000158201	ABHD3	-2.63919	5.37857	46.4865	9.22539e-12	1.30332e-10	5.84683	6.39469	3.40563	3.8083
ENSG00000187608	ISG15	-2.6386	2.99548	22.4687	2.13599e-06	1.74385e-05	3.79014	3.65932	0.887083	1.79098
ENSG00000197461	PDGFA	-2.63624	4.1475	17.2965	3.19769e-05	0.000216624	4.39598	5.29147	3.12686	0.889005
ENSG00000163734	CXCL3	-2.63318	5.9463	52.8347	3.6283e-13	5.7023e-12	6.89513	6.5622	3.82229	4.23534
ENSG00000158050	DUSP2	-2.62972	2.20748	19.7505	8.82403e-06	6.56906e-05	2.98913	2.96977	0.00900648	0.653966
ENSG00000143891	GALM	-2.62711	4.77747	43.4364	4.3797e-11	5.91008e-10	5.34191	5.72039	2.99321	3.06146
ENSG00000168453	HR	-2.62017	4.38842	26.8796	2.16531e-07	2.01432e-06	4.90579	5.37289	3.07968	1.92629
ENSG00000255468	AP001107.9	-2.61483	3.65965	29.0234	7.15097e-08	7.07266e-07	4.31937	4.44909	2.00993	2.20322
ENSG00000155380	SLC16A1	-2.61377	7.68363	20.1956	6.99143e-06	5.29886e-05	8.48982	8.47632	6.4361	4.32268
ENSG00000105963	ADAP1	-2.61361	4.43197	39.5579	3.18477e-10	4.01172e-09	5.31128	5.04878	2.74366	2.74602
ENSG00000173621	LRFN4	-2.61005	4.50211	25.4351	4.5751e-07	4.09076e-06	5.41417	5.15263	3.22769	1.55317
ENSG00000109265	KIAA1211	-2.60755	5.10806	47.6085	5.20435e-12	7.47847e-11	5.70674	6.01093	3.31686	3.48068
ENSG00000106392	C1GALT1	-2.59203	7.75046	39.3074	3.62071e-10	4.54621e-09	8.86121	8.08034	5.64633	6.23676
ENSG00000123643	SLC36A1	-2.58596	4.36897	33.2244	8.21132e-09	9.0263e-08	5.02176	5.19747	2.46026	2.97328
ENSG00000184349	EFNA5	-2.58103	3.04283	25.2222	5.109e-07	4.54735e-06	3.70105	3.82566	1.74851	1.21158
ENSG00000101911	PRPS2	-2.5683	6.9259	47.6169	5.18206e-12	7.45556e-11	7.76782	7.63368	4.69962	5.44977
ENSG00000196628	TCF4	-2.56661	4.50784	32.3145	1.31131e-08	1.41107e-07	5.1638	5.28836	3.40084	2.43546
ENSG00000090013	BLVRB	-2.55258	6.39972	34.8889	3.49059e-09	4.00191e-08	6.87403	7.42987	4.01644	4.98658
ENSG00000196542	SPTSSB	-2.55107	4.13133	21.88	2.90248e-06	2.31489e-05	3.94006	5.38941	2.92143	2.37652
ENSG00000179820	MYADM	-2.55002	5.83426	27.9558	1.24121e-07	1.19344e-06	6.91818	6.25902	4.47418	3.0561
ENSG00000219438	FAM19A5	-2.54744	3.91053	24.9606	5.85137e-07	5.16878e-06	4.95397	4.26544	2.69752	1.72501
ENSG00000101695	RNF125	-2.54689	3.19148	19.4584	1.02815e-05	7.54876e-05	4.18126	3.53904	1.09118	2.17385
ENSG00000174567	GOLT1A	-2.53881	3.47947	18.3045	1.88264e-05	0.00013219	4.21107	4.19863	0.967042	2.5
ENSG00000119986	AVPI1	-2.53137	4.38205	33.4995	7.12827e-09	7.93232e-08	5.08248	5.19194	2.43236	2.89744
ENSG00000129521	EGLN3	-2.52826	6.52662	35.078	3.16759e-09	3.6582e-08	7.25888	7.33196	5.23723	4.05914
ENSG00000070404	FSTL3	-2.52691	3.88144	27.5463	1.53376e-07	1.45918e-06	4.55116	4.6815	2.59219	1.89063
ENSG00000198794	SCAMP5	-2.52379	2.21847	17.7161	2.5644e-05	0.000176059	2.38346	3.34543	0.967042	0.265765
ENSG00000151239	TWF1	-2.51815	5.9302	44.4399	2.62292e-11	3.59312e-10	6.49611	6.62961	4.68393	4.84934
ENSG00000266010	GATA6-AS1	-2.51763	4.778	38.3734	5.84243e-10	7.21242e-09	5.319	5.70727	3.38637	2.81105
ENSG00000101974	ATP11C	-2.5126	4.75233	20.9545	4.70326e-06	3.65187e-05	5.64529	5.31404	3.80063	1.97251
ENSG00000075651	PLD1	-2.48973	4.69333	30.4373	3.44841e-08	3.51193e-07	5.32071	5.51163	2.66592	3.51622
ENSG00000111252	SH2B3	-2.48347	3.07343	17.8766	2.35706e-05	0.000162776	3.79753	3.76737	0.743103	2.12353
ENSG00000179388	EGR3	-2.48299	4.67529	16.0576	6.14438e-05	0.000395477	5.70477	5.08144	3.74122	1.42607
ENSG00000152689	RASGRP3	-2.47052	3.15725	15.2602	9.36692e-05	0.000584002	3.26257	4.24849	0.99274	2.32401
ENSG00000106688	SLC1A1	-2.46604	5.81591	47.8096	4.69679e-12	6.79068e-11	6.62833	6.4802	4.01956	4.37739
ENSG00000187098	MITF	-2.46472	4.64546	40.7811	1.7027e-10	2.20881e-09	5.36695	5.3768	3.2545	2.93294
ENSG00000135074	ADAM19	-2.45923	4.42126	29.4491	5.74033e-08	5.74523e-07	5.47609	4.72962	3.09755	2.57681
ENSG00000154511	DIPK1A	-2.45511	3.32283	23.1994	1.46046e-06	1.22034e-05	3.75769	4.22486	2.11896	1.75176
ENSG00000197506	SLC28A3	-2.45195	5.56775	43.4897	4.26193e-11	5.75778e-10	6.50215	6.11042	3.58949	4.15495
ENSG00000067141	NEO1	-2.45188	5.00169	20.5729	5.74029e-06	4.39316e-05	5.95207	5.46471	4.08075	2.3329
ENSG00000136383	ALPK3	-2.44972	4.10145	16.2131	5.66012e-05	0.000366115	5.35282	4.04517	3.07968	1.42607
ENSG00000197279	ZNF165	-2.44945	4.5782	36.3075	1.6851e-09	2.00234e-08	5.27734	5.32722	2.91472	3.1646
ENSG00000104998	IL27RA	-2.44867	2.1657	18.2193	1.96876e-05	0.000137661	3.03151	2.6786	0.548909	0.839983
ENSG00000145911	N4BP3	-2.44331	2.91097	19.2108	1.1705e-05	8.50874e-05	3.60328	3.6689	1.93237	0.373038
ENSG00000033170	FUT8	-2.43794	6.86351	50.0214	1.52078e-12	2.28019e-11	7.67812	7.54451	5.00126	5.39673
ENSG00000171522	PTGER4	-2.42171	4.33734	22.9292	1.68078e-06	1.39648e-05	4.98449	5.12155	2.29452	3.22789
ENSG00000060982	BCAT1	-2.4203	8.43814	34.9707	3.34704e-09	3.85616e-08	9.31286	9.10283	6.39814	6.87139
ENSG00000169891	REPS2	-2.41826	3.22845	17.9014	2.32651e-05	0.000160856	3.58916	4.14698	1.33167	2.35923
ENSG00000147883	CDKN2B	-2.414	4.23505	27.1115	1.92054e-07	1.79802e-06	4.65104	5.16735	3.12686	2.44369
ENSG00000103534	TMC5	-2.41262	6.67789	26.0292	3.36285e-07	3.05572e-06	7.45185	7.42115	4.0133	5.54843
ENSG00000134780	DAGLA	-2.41254	2.91825	19.3255	1.10222e-05	8.0573e-05	4.00105	3.11241	1.82203	0.936415
ENSG00000091136	LAMB1	-2.40937	7.99749	33.1374	8.5871e-09	9.41293e-08	9.01474	8.49204	6.47536	5.80224
ENSG00000155850	SLC26A2	-2.40516	4.64729	33.6013	6.76461e-09	7.5491e-08	5.67768	4.96697	2.99321	3.27476
ENSG00000163376	KBTBD8	-2.40229	2.94245	18.6348	1.58304e-05	0.00011269	3.6905	3.51444	1.24879	1.97251
ENSG00000166582	CENPV	-2.39754	5.19449	21.2671	3.99538e-06	3.14171e-05	6.02992	5.84117	4.18474	2.46
ENSG00000139629	GALNT6	-2.3933	7.41409	19.2902	1.12281e-05	8.19252e-05	7.78232	8.49373	4.41601	6.32458
ENSG00000168209	DDIT4	-2.38349	7.68492	25.075	5.51422e-07	4.88581e-06	8.76771	8.11011	6.29863	5.00337
ENSG00000137033	IL33	-2.37337	4.63484	13.8671	0.000196199	0.00114897	4.97909	5.6053	4.03511	1.42607
ENSG00000130766	SESN2	-2.37005	5.85512	46.9806	7.1692e-12	1.0202e-10	6.57703	6.62879	4.16227	4.25417
ENSG00000141448	GATA6	-2.36875	7.8126	37.5255	9.02246e-10	1.09538e-08	8.56452	8.58673	6.38303	5.71741
ENSG00000176014	TUBB6	-2.36664	2.99427	11.2011	0.000817477	0.00410487	3.54596	3.81706	2.44172	-0.776991
ENSG00000162194	LBHD1	-2.35934	4.05519	28.5615	9.07712e-08	8.88785e-07	4.80556	4.7235	2.53212	2.63544
ENSG00000050438	SLC4A8	-2.35913	3.29297	20.0174	7.67395e-06	5.77144e-05	4.17749	3.73427	2.38463	1.30485
ENSG00000148841	ITPRIP	-2.35619	2.93745	18.0043	2.20411e-05	0.000152933	4.04101	3.04039	1.31139	1.73845
ENSG00000142910	TINAGL1	-2.35467	7.13684	40.1586	2.34157e-10	2.99456e-09	8.07477	7.69771	5.07228	5.69863
ENSG00000102362	SYTL4	-2.35267	5.64385	23.2686	1.40879e-06	1.18053e-05	6.14682	6.5767	3.13842	4.63078
ENSG00000219891	ZSCAN12P1	-2.35209	1.83323	14.0943	0.000173869	0.00103248	2.43489	2.62708	-0.150615	0.73664
ENSG00000165475	CRYL1	-2.34787	4.29365	24.4864	7.48358e-07	6.49351e-06	4.67396	5.27064	2.52333	3.08268
ENSG00000139438	FAM222A	-2.34403	3.47892	22.894	1.71188e-06	1.42031e-05	4.283	4.02789	1.94559	2.27874
ENSG00000120885	CLU	-2.34183	7.3272	23.5628	1.20901e-06	1.0263e-05	8.12395	8.04504	6.21718	4.62897
ENSG00000197712	FAM114A1	-2.34088	5.72283	37.941	7.29149e-10	8.92618e-09	6.0517	6.76536	4.16792	4.17485
ENSG00000150527	MIA2	-2.33914	6.04799	30.4373	3.44833e-08	3.51193e-07	6.60291	6.9262	3.9524	4.91885
ENSG00000138449	SLC40A1	-2.33205	6.46299	39.6347	3.06189e-10	3.86107e-09	6.90855	7.4404	5.08129	4.64868
ENSG00000130958	SLC35D2	-2.32973	3.96353	26.8815	2.16323e-07	2.01398e-06	4.59138	4.74178	2.45102	2.57681
ENSG00000157214	STEAP2	-2.32941	3.70605	22.5599	2.03693e-06	1.67345e-05	4.4233	4.32121	2.7512	1.97251
ENSG00000106853	PTGR1	-2.32776	7.06675	37.3513	9.8653e-10	1.19524e-08	7.36171	8.16941	5.22779	5.53309
ENSG00000142273	CBLC	-2.32686	4.98202	39.0973	4.03194e-10	5.03563e-09	5.61913	5.79085	3.40563	3.48467
ENSG00000166002	SMCO4	-2.3267	2.62425	13.678	0.000216981	0.00125982	3.05225	3.51089	0.36437	1.84166
ENSG00000150551	LYPD1	-2.32276	2.32087	17.6864	2.60487e-05	0.00017842	3.1048	2.90094	1.33167	0.373038
ENSG00000163050	COQ8A	-2.32223	5.43411	42.8589	5.88331e-11	7.84887e-10	6.25093	6.09332	3.63099	3.99901
ENSG00000112208	BAG2	-2.32143	4.72228	16.1792	5.76238e-05	0.000372524	5.52956	5.30792	2.20941	3.90977
ENSG00000160180	TFF3	-2.29872	6.42027	31.7976	1.71107e-08	1.81461e-07	6.66849	7.53951	5.00757	4.49487
ENSG00000159212	CLIC6	-2.29614	4.27785	17.4415	2.96293e-05	0.000201768	5.15807	4.77026	3.47108	1.76495
ENSG00000134202	GSTM3	-2.29467	5.8091	43.0515	5.33173e-11	7.13734e-10	6.53382	6.57373	4.00385	4.336
ENSG00000197565	COL4A6	-2.29182	3.68389	10.5875	0.00113857	0.00548267	5.01965	3.21192	2.98042	0.73664
ENSG00000162433	AK4	-2.29001	6.09837	19.2203	1.16468e-05	8.47694e-05	6.72801	6.94209	5.14713	3.25619
ENSG00000198324	PHETA1	-2.28865	5.40941	37.7051	8.22875e-10	1.00317e-08	6.07924	6.24253	3.95893	3.46055
ENSG00000116711	PLA2G4A	-2.28849	5.31894	34.0626	5.33676e-09	6.03018e-08	6.10278	5.86985	3.67134	4.29339
ENSG00000137124	ALDH1B1	-2.28301	5.93744	36.952	1.21074e-09	1.45785e-08	6.82457	6.50136	4.00385	4.64512
ENSG00000159200	RCAN1	-2.2656	5.34087	41.2931	1.31031e-10	1.71495e-09	5.93319	6.1707	3.82229	3.87977
ENSG00000178718	RPP25	-2.25566	4.46209	16.0576	6.14431e-05	0.000395477	5.38586	4.97857	1.87825	3.46055
ENSG00000026508	CD44	-2.25248	6.7407	32.7805	1.03177e-08	1.12261e-07	7.67545	7.21851	4.71707	5.58422
ENSG00000131941	RHPN2	-2.24541	5.6462	37.756	8.01689e-10	9.7836e-09	6.19935	6.52355	3.94254	4.27507
ENSG00000078401	EDN1	-2.24423	5.10472	21.217	4.10112e-06	3.2227e-05	5.94654	5.66159	4.22596	2.70554
ENSG00000029153	ARNTL2	-2.23725	5.48668	38.3312	5.97004e-10	7.35449e-09	6.36925	5.96823	3.93924	4.21866
ENSG00000174628	IQCK	-2.23187	3.11517	20.0326	7.61317e-06	5.73675e-05	3.78519	3.72205	2.00993	1.82916
ENSG00000187097	ENTPD5	-2.23028	5.94937	20.859	4.94357e-06	3.82833e-05	5.76379	7.23286	3.98477	4.72829
ENSG00000095209	TMEM38B	-2.22834	4.34644	16.4428	5.0141e-05	0.000328858	5.1714	4.84825	2.20941	3.5585
ENSG00000127418	FGFRL1	-2.22395	5.92664	33.1743	8.42548e-09	9.24441e-08	6.93055	6.34274	3.96219	4.61082
ENSG00000189334	S100A14	-2.22299	7.51863	38.4757	5.54383e-10	6.85822e-09	8.12603	8.40582	5.57369	6.07074
ENSG00000131981	LGALS3	-2.22168	6.52599	32.7462	1.05013e-08	1.14047e-07	7.00582	7.47268	4.58603	5.26133
ENSG00000197696	NMB	-2.22113	2.98345	19.4755	1.01897e-05	7.48606e-05	3.69315	3.60377	1.71802	1.65588
ENSG00000107796	ACTA2	-2.21592	3.75716	20.635	5.5571e-06	4.27246e-05	4.65511	4.12858	2.71306	2.24148
ENSG00000146555	SDK1	-2.21422	3.38504	16.7006	4.37665e-05	0.000290457	4.33638	3.6071	1.80762	2.53121
ENSG00000151689	INPP1	-2.20942	4.38288	25.9139	3.56986e-07	3.23131e-06	5.2171	4.87748	2.84589	3.25619
ENSG00000135709	KIAA0513	-2.20312	4.75003	22.3219	2.30559e-06	1.87579e-05	5.25784	5.62922	2.61719	3.76955
ENSG00000089723	OTUB2	-2.196	3.11296	18.2687	1.91837e-05	0.000134458	4.02851	3.43053	1.79307	1.97251
ENSG00000181274	FRAT2	-2.19504	4.42251	16.359	5.24067e-05	0.000341239	5.09652	5.18193	1.95869	3.49262
ENSG00000169692	AGPAT2	-2.1948	5.79031	34.681	3.88406e-09	4.43787e-08	6.62695	6.45225	4.37263	3.82099
ENSG00000196517	SLC6A9	-2.18886	3.30731	17.18	3.39998e-05	0.000229137	3.55761	4.25699	1.98454	2.22248
ENSG00000284753	EEF1AKMT4	-2.18869	2.52871	13.3017	0.000265161	0.0015141	3.05225	2.8569	1.01799	2.44369
ENSG00000198488	B3GNT6	-2.18493	4.08698	11.1458	0.000842211	0.00420747	4.68063	4.8912	3.43404	0.814833
ENSG00000174749	FAM241A	-2.18432	4.47765	13.6913	0.000215449	0.00125154	4.90237	5.34825	2.09543	3.81782
ENSG00000161653	NAGS	-2.18411	2.56854	14.7402	0.000123389	0.000752904	3.65027	2.6786	1.60593	0.682054
ENSG00000103187	COTL1	-2.17487	7.51272	31.4727	2.02263e-08	2.12775e-07	8.36291	8.12846	5.39612	6.30721
ENSG00000165169	DYNLT3	-2.17297	5.49177	39.7253	2.92319e-10	3.69014e-09	6.06502	6.2664	4.17916	4.15745
ENSG00000142197	DOP1B	-2.17071	5.99693	36.3811	1.62268e-09	1.93404e-08	6.44725	6.94407	4.62147	4.34701
ENSG00000006534	ALDH3B1	-2.16845	3.8823	11.0669	0.000878805	0.00435875	4.15658	4.91421	1.20549	3.1036
ENSG00000087842	PIR	-2.1678	4.91417	12.7794	0.000350455	0.00194808	5.36115	5.77909	2.30482	4.28883
ENSG00000168502	MTCL1	-2.16068	5.59289	40.2699	2.21189e-10	2.8318e-09	6.43743	6.14288	4.17074	4.1373
ENSG00000042445	RETSAT	-2.15974	7.10383	32.1374	1.43644e-08	1.53587e-07	7.4983	8.11054	5.15853	5.83779
ENSG00000108448	TRIM16L	-2.15833	3.64368	18.7244	1.51041e-05	0.000107926	4.22939	4.35525	2.17615	2.62101
ENSG00000276116	FUT8-AS1	-2.15145	1.86938	12.968	0.000316859	0.00178413	2.66768	2.39268	0.152714	0.839983
ENSG00000159399	HK2	-2.15134	5.8213	39.2569	3.7155e-10	4.66025e-09	6.61341	6.4679	4.25013	4.36445
ENSG00000132541	RIDA	-2.14896	4.4257	25.9545	3.49558e-07	3.16652e-06	4.86536	5.29869	3.04325	3.18927
ENSG00000137834	SMAD6	-2.14452	4.68006	30.4574	3.4128e-08	3.48402e-07	5.4482	5.29147	3.10346	3.46055
ENSG00000106351	AGFG2	-2.1417	5.3185	29.1716	6.62434e-08	6.5684e-07	5.98695	6.06456	3.33204	4.25417
ENSG00000221926	TRIM16	-2.13054	4.23599	25.5052	4.41196e-07	3.94789e-06	4.9284	4.8871	2.89442	2.96187
ENSG00000179630	LACC1	-2.12649	2.90359	17.5786	2.75675e-05	0.000188493	3.47402	3.51444	1.93237	1.80382
ENSG00000234678	ELF3-AS1	-2.12636	4.53118	24.7882	6.39883e-07	5.60614e-06	4.86184	5.50451	3.33706	2.96759
ENSG00000112773	TENT5A	-2.12484	7.6962	32.2676	1.34337e-08	1.44029e-07	8.43838	8.30749	6.68051	5.98103
ENSG00000181690	PLAG1	-2.12388	3.63434	20.237	6.8416e-06	5.19537e-05	4.21842	4.26754	2.63362	2.46
ENSG00000081923	ATP8B1	-2.11397	7.78831	34.0491	5.37377e-09	6.06616e-08	8.47157	8.54862	6.04977	6.46709
ENSG00000004478	FKBP4	-2.11289	6.7451	36.4941	1.53129e-09	1.82882e-08	7.50771	7.38284	4.93155	5.6309
ENSG00000119899	SLC17A5	-2.11247	6.29048	33.2597	8.06357e-09	8.88886e-08	6.70921	7.23581	4.63173	5.03775
ENSG00000188191	PRKAR1B	-2.1115	5.39247	36.0349	1.93816e-09	2.28454e-08	6.10228	6.02095	3.84009	4.31821
ENSG00000133135	RNF128	-2.10855	6.69183	34.6172	4.01354e-09	4.57065e-08	7.26222	7.48562	5.01229	5.59718
ENSG00000124762	CDKN1A	-2.10709	8.12763	28.8277	7.91107e-08	7.79161e-07	8.53287	9.13754	6.35173	6.69137
ENSG00000250479	CHCHD10	-2.10263	4.59519	16.4333	5.03931e-05	0.000330327	5.24619	5.3621	2.27371	3.66084
ENSG00000198018	ENTPD7	-2.09591	6.09373	31.7958	1.7126e-08	1.81461e-07	7.10565	6.39325	4.45813	4.87238
ENSG00000070526	ST6GALNAC1	-2.08728	7.41783	11.9078	0.000558995	0.00293118	7.85624	8.37772	4.17355	6.66522
ENSG00000185483	ROR1	-2.0853	6.7825	36.1163	1.8589e-09	2.19994e-08	7.68975	7.23823	5.15142	5.56172
ENSG00000198478	SH3BGRL2	-2.08514	7.30171	25.8458	3.69809e-07	3.33966e-06	7.84069	8.15556	5.23857	6.301
ENSG00000132481	TRIM47	-2.08428	3.92246	12.0899	0.000506957	0.00268941	4.45945	4.77913	1.4844	3.05072
ENSG00000140263	SORD	-2.07642	5.1146	33.4956	7.14272e-09	7.94087e-08	5.81321	5.77392	3.7067	3.85531
ENSG00000163293	NIPAL1	-2.07471	4.48269	25.3778	4.71321e-07	4.21104e-06	5.20604	5.05122	3.09162	3.42359
ENSG00000127666	TICAM1	-2.0738	2.88777	15.8614	6.81559e-05	0.000436287	3.25544	3.68789	1.71802	1.92629
ENSG00000234771	SLC25A25-AS1	-2.07133	4.3371	22.9189	1.68978e-06	1.40297e-05	4.85596	5.15831	3.19486	2.79185
ENSG00000100364	KIAA0930	-2.06615	5.93374	33.5317	7.0113e-09	7.81696e-08	6.71507	6.55576	4.20687	4.74336
ENSG00000142634	EFHD2	-2.05307	6.36796	34.3125	4.69348e-09	5.32381e-08	7.00076	7.15485	5.07679	4.69766
ENSG00000079819	EPB41L2	-2.04977	6.61381	33.4751	7.21838e-09	8.01739e-08	7.58284	6.95619	5.24927	5.23668
ENSG00000115009	CCL20	-2.04472	3.97414	19.7194	8.96873e-06	6.66411e-05	4.26889	4.79673	2.98683	2.96187
ENSG00000100605	ITPK1	-2.04205	5.79162	26.0998	3.24219e-07	2.95294e-06	6.43427	6.55059	3.76752	4.78766
ENSG00000157613	CREB3L1	-2.04105	5.44165	16.5769	4.67175e-05	0.000308994	5.85157	6.35714	3.10935	4.66636
ENSG00000102034	ELF4	-2.03669	5.06872	18.4977	1.7011e-05	0.000120379	5.45988	6.01532	4.15091	2.94458
ENSG00000122643	NT5C3A	-2.03594	5.56964	34.617	4.01392e-09	4.57065e-08	6.03773	6.39421	4.29729	4.35139
ENSG00000111110	PPM1H	-2.03371	6.38283	24.0644	9.31655e-07	8.01292e-06	7.38089	6.69127	4.44189	5.38929
ENSG00000101846	STS	-2.03308	5.73096	14.2335	0.000161471	0.000966193	5.77131	6.82731	3.43872	5.05932
ENSG00000257594	GALNT4	-2.02897	2.22277	13.5739	0.000229351	0.00132379	2.78628	2.84567	1.0428	1.28668
ENSG00000101842	VSIG1	-2.02477	7.84011	10.0413	0.0015307	0.007117	8.30686	8.766	7.13387	4.58688
ENSG00000178996	SNX18	-2.02281	5.49407	35.4337	2.63876e-09	3.07332e-08	6.08729	6.24413	4.19308	4.17732
ENSG00000101096	NFATC2	-2.01976	2.98664	16.2336	5.59908e-05	0.000362566	3.67187	3.50734	2.13058	1.64164
ENSG00000073060	SCARB1	-2.01486	6.32553	31.4613	2.0346e-08	2.13842e-07	7.18218	6.85556	4.5497	5.17872
ENSG00000079691	CARMIL1	-2.0133	6.33418	35.127	3.0889e-09	3.57278e-08	7.07102	6.94538	4.91988	5.11447
ENSG00000254837	AP001372.2	-2.01082	2.49868	12.4152	0.000425847	0.00231135	3.07674	3.09355	0.99274	1.82916
ENSG00000160439	RDH13	-2.01077	4.46006	23.6152	1.17653e-06	1.00119e-05	4.8863	5.32014	3.26508	3.1395
ENSG00000174607	UGT8	-2.00696	6.26821	20.985	4.62893e-06	3.60608e-05	6.80241	7.01812	5.58112	4.25651
ENSG00000115339	GALNT3	-2.00667	7.50753	27.7026	1.41471e-07	1.3525e-06	7.97745	8.36021	5.82414	6.49952
ENSG00000127329	PTPRB	-2.0055	2.44692	8.23062	0.00411894	0.0166345	3.04399	3.02056	-0.208004	2.16393
ENSG00000240184	PCDHGC3	-2.00507	2.60381	12.8876	0.000330764	0.00185266	3.14396	3.29267	2.00993	0.653966
ENSG00000197905	TEAD4	-2.00461	3.36541	14.9608	0.000109767	0.000673985	4.20922	3.6432	2.03488	2.59169
ENSG00000162302	RPS6KA4	-2.0019	6.1368	23.2344	1.43412e-06	1.19919e-05	6.80363	6.88121	3.99116	5.16386
ENSG00000205476	CCDC85C	-2.00044	5.92638	32.791	1.0262e-08	1.11759e-07	6.5781	6.6893	4.62352	4.30473
ENSG00000172794	RAB37	-1.99905	2.84171	8.51428	0.00352371	0.0145561	2.61848	3.97221	0.743103	2.3505
ENSG00000153391	INO80C	-1.9969	3.01093	14.0214	0.000180741	0.00106951	3.14396	3.9116	2.00993	2.09247
ENSG00000198832	SELENOM	-1.98951	2.13451	11.2168	0.000810602	0.00407383	2.70481	2.74656	0.548909	1.47505
ENSG00000109452	INPP4B	-1.98903	3.49487	10.7629	0.00103557	0.00504256	4.0799	4.07191	1.60593	3.03991
ENSG00000099282	TSPAN15	-1.9874	5.90805	32.5847	1.14112e-08	1.23245e-07	6.4946	6.6944	4.31523	4.72491
ENSG00000204991	SPIRE2	-1.97644	5.11379	14.9879	0.000108202	0.00066542	5.18836	6.242	4.22324	2.92708
ENSG00000089486	CDIP1	-1.97568	4.1843	12.7898	0.000348515	0.00193913	4.62912	4.97214	3.61454	2.09247
ENSG00000135127	BICDL1	-1.97185	3.16185	12.3415	0.000442999	0.00239008	3.5605	3.95403	1.4477	2.50787
ENSG00000170085	SIMC1	-1.97103	3.42166	15.9967	6.34519e-05	0.000407955	4.1489	3.87894	2.64176	2.02828
ENSG00000121316	PLBD1	-1.97027	4.30855	12.595	0.000386772	0.00212679	4.73934	5.08622	2.30482	3.7597
ENSG00000135750	KCNK1	-1.96816	4.58563	24.8305	6.25981e-07	5.49665e-06	5.13104	5.33827	3.24384	3.45649
ENSG00000142798	HSPG2	-1.96591	9.63338	11.8517	0.000576097	0.00301533	10.3937	10.2438	8.80234	7.43086
ENSG00000178038	ALS2CL	-1.9649	4.52131	18.5389	1.66472e-05	0.000118161	4.81772	5.47568	2.85293	3.56605
ENSG00000115112	TFCP2L1	-1.96148	4.41776	9.81138	0.00173436	0.00793815	3.96869	5.68933	3.71058	2.3505
ENSG00000205220	PSMB10	-1.95853	2.35627	12.312	0.000450054	0.00242089	2.68371	3.21629	1.0428	1.39246
ENSG00000105810	CDK6	-1.95473	7.97639	27.422	1.63562e-07	1.54607e-06	8.87175	8.42951	6.69379	6.50001
ENSG00000138778	CENPE	-1.94836	7.27741	30.4632	3.40256e-08	3.47659e-07	7.97705	7.69849	6.19452	6.45188
ENSG00000130304	SLC27A1	-1.94815	4.78612	19.2017	1.17607e-05	8.54401e-05	5.5581	5.32014	3.99116	2.86718
ENSG00000135916	ITM2C	-1.94733	5.98464	28.0496	1.18243e-07	1.14065e-06	6.36097	6.96885	4.67998	4.32936
ENSG00000115226	FNDC4	-1.94506	3.48947	10.4605	0.00121952	0.00582472	4.00955	4.23134	2.98042	1.04854
ENSG00000065485	PDIA5	-1.94472	5.36606	21.292	3.94381e-06	3.10324e-05	6.31881	5.67671	3.48019	4.50473
ENSG00000163590	PPM1L	-1.93817	5.67353	26.2989	2.92463e-07	2.67616e-06	6.43664	6.20239	4.74001	4.09353
ENSG00000140511	HAPLN3	-1.93497	2.61495	13.624	0.000223306	0.00129017	3.3853	2.9903	1.74851	1.40936
ENSG00000120756	PLS1	-1.93238	7.5162	31.5659	1.92782e-08	2.0353e-07	8.10398	8.27373	6.16798	6.2409
ENSG00000162458	FBLIM1	-1.93169	7.11887	30.6247	3.13079e-08	3.2157e-07	7.65272	7.94554	5.92602	5.56455
ENSG00000168528	SERINC2	-1.92878	6.89456	31.8753	1.64397e-08	1.74821e-07	7.43102	7.71014	5.30803	5.76086
ENSG00000124171	PARD6B	-1.92859	6.21792	30.0722	4.16262e-08	4.21285e-07	6.63796	7.08617	5.09173	4.8117
ENSG00000104341	LAPTM4B	-1.92814	7.04735	26.6444	2.44553e-07	2.26602e-06	8.07705	7.29993	5.79978	5.51173
ENSG00000171604	CXXC5	-1.92625	5.06515	24.9592	5.8556e-07	5.16878e-06	5.84207	5.62102	3.38637	4.06715
ENSG00000197930	ERO1A	-1.92444	8.52865	19.9369	8.00404e-06	6.00431e-05	9.1181	9.30499	7.53352	6.69525
ENSG00000105379	ETFB	-1.92411	5.67699	24.7261	6.60816e-07	5.7766e-06	6.5756	6.07	4.00385	4.69594
ENSG00000167705	RILP	-1.9192	3.94147	11.1267	0.000850927	0.00424559	3.98172	5.00278	2.09543	3.20871
ENSG00000176532	PRR15	-1.91914	5.46918	16.6603	4.47065e-05	0.000296193	5.83969	6.38697	3.36193	4.69249
ENSG00000106278	PTPRZ1	-1.91831	2.53922	12.0654	0.00051365	0.00272	3.39182	2.48962	2.19841	1.30485
ENSG00000071967	CYBRD1	-1.9181	3.4596	16.383	5.1747e-05	0.000338257	4.07383	3.98505	2.57528	2.40208
ENSG00000164182	NDUFAF2	-1.91631	2.90802	11.115	0.000856321	0.0042641	3.47402	3.38473	1.429	2.50787
ENSG00000178764	ZHX2	-1.9138	3.06698	13.3073	0.000264369	0.00151031	3.99249	3.24648	2.2526	1.69775
ENSG00000121039	RDH10	-1.91136	6.23681	29.4427	5.7596e-08	5.7596e-07	6.91536	6.89557	4.66407	5.18732
ENSG00000154447	SH3RF1	-1.90852	5.98187	31.8229	1.68894e-08	1.79278e-07	6.71702	6.54583	4.84778	4.65932
ENSG00000116096	SPR	-1.90847	5.29103	26.6182	2.47902e-07	2.29343e-06	5.95207	5.96304	3.65935	4.29112
ENSG00000088992	TESC	-1.90472	8.09483	12.4041	0.000428394	0.0023241	9.04712	8.48606	5.34216	7.36903
ENSG00000156453	PCDH1	-1.903	5.82585	27.6706	1.4383e-07	1.3717e-06	6.19842	6.75453	4.35044	4.64333
ENSG00000172831	CES2	-1.89946	7.0191	20.8901	4.86402e-06	3.7717e-05	6.98144	8.19424	5.61047	5.66208
ENSG00000126709	IFI6	-1.89834	5.97381	20.7163	5.32598e-06	4.10821e-05	6.59162	6.68143	4.02891	5.1651
ENSG00000105523	FAM83E	-1.89366	4.71619	15.2539	9.39822e-05	0.000585643	4.57571	5.87261	3.18931	3.75641
ENSG00000116478	HDAC1	-1.89205	7.75561	28.6273	8.77384e-08	8.60525e-07	8.47752	8.40044	6.22262	6.57448
ENSG00000180628	PCGF5	-1.89198	4.39391	17.2372	3.29921e-05	0.000222858	4.78713	5.19415	2.91472	3.61423
ENSG00000006740	ARHGAP44	-1.89134	4.67151	14.3166	0.000154498	0.000926829	5.37685	5.20517	2.65792	4.09353
ENSG00000188112	C6orf132	-1.88873	6.13099	29.3657	5.99293e-08	5.96752e-07	6.64514	6.94571	5.006	4.62897
ENSG00000196684	HSH2D	-1.888	3.45494	14.1336	0.000170277	0.00101269	3.96214	4.12394	2.15355	2.65683
ENSG00000073464	CLCN4	-1.88651	4.67932	19.2908	1.12246e-05	8.19252e-05	5.70804	4.74933	3.30665	3.7331
ENSG00000185838	GNB1L	-1.87307	2.6764	11.0923	0.00086688	0.00431236	3.47709	2.93841	1.2273	2.11325
ENSG00000150938	CRIM1	-1.86866	5.16369	11.0444	0.000889552	0.00439905	5.84801	5.72039	2.77361	4.70623
ENSG00000128578	STRIP2	-1.86275	2.97519	8.33353	0.003892	0.0158543	3.71931	3.38861	0.743103	2.59169
ENSG00000184719	RNLS	-1.86088	2.07514	10.2852	0.00134104	0.00634065	2.65146	2.55999	0.859413	1.47505
ENSG00000113742	CPEB4	-1.85702	6.50469	26.3461	2.85388e-07	2.61754e-06	6.80577	7.41381	5.20461	5.45487
ENSG00000284976	BX255925.3	-1.85344	4.57462	21.9336	2.82247e-06	2.25874e-05	4.84887	5.06822	3.80063	4.24479
ENSG00000046604	DSG2	-1.85279	7.31349	21.8601	2.93266e-06	2.33737e-05	7.6876	8.19368	6.47821	5.58794
ENSG00000102312	PORCN	-1.85245	3.52043	13.6625	0.000218774	0.00126898	4.34816	3.8342	2.2526	2.67791
ENSG00000161921	CXCL16	-1.84631	5.64719	28.3449	1.01511e-07	9.8736e-07	6.15691	6.41239	4.38481	4.52037
ENSG00000137266	SLC22A23	-1.84493	5.7011	22.4832	2.11989e-06	1.7319e-05	5.88835	6.68577	4.62558	4.40293
ENSG00000243156	MICAL3	-1.84047	4.40003	15.4756	8.35788e-05	0.000525839	5.10349	4.92758	3.73362	2.64261
ENSG00000185015	CA13	-1.83556	5.60413	30.62	3.13843e-08	3.22073e-07	6.26787	6.22639	4.43488	4.38595
ENSG00000117280	RAB29	-1.83417	4.30065	17.6876	2.60316e-05	0.000178407	5.25962	4.49112	3.28602	3.02902
ENSG00000100344	PNPLA3	-1.83286	4.09605	15.6033	7.81201e-05	0.000494143	4.38622	4.96048	3.30152	2.68487
ENSG00000148057	IDNK	-1.83244	2.17594	11.0915	0.000867253	0.00431239	2.48455	2.94368	1.39085	1.06996
ENSG00000178537	SLC25A20	-1.83152	3.87235	12.5205	0.000402515	0.00220304	4.11973	4.75684	2.42294	3.12422
ENSG00000171365	CLCN5	-1.83051	5.78445	23.6021	1.18458e-06	1.00702e-05	6.49913	6.32112	4.26602	4.94082
ENSG00000166016	ABTB2	-1.82431	4.17433	18.5266	1.67552e-05	0.000118856	4.92165	4.63172	3.03709	3.1395
ENSG00000176454	LPCAT4	-1.82149	5.3799	26.4451	2.71134e-07	2.49265e-06	5.79795	6.2139	4.09268	4.28883
ENSG00000101311	FERMT1	-1.81928	7.00469	31.2051	2.32159e-08	2.42486e-07	7.61054	7.67846	5.76106	5.88386
ENSG00000198113	TOR4A	-1.81649	6.84074	32.302	1.3198e-08	1.41761e-07	7.54293	7.5523	5.37184	5.41881
ENSG00000131188	PRR7	-1.81444	3.71489	11.802	0.00059167	0.00308172	4.56565	4.0695	2.99956	1.98384
ENSG00000185022	MAFF	-1.8139	4.98313	25.1118	5.41004e-07	4.80158e-06	5.58894	5.64954	3.89564	3.723
ENSG00000110013	SIAE	-1.81383	6.35703	27.6239	1.47345e-07	1.40294e-06	6.93753	7.06243	4.89964	5.38182
ENSG00000026652	AGPAT4	-1.81337	2.91172	4.40719	0.0357877	0.099514	3.48931	3.52151	2.81741	-1.8665
ENSG00000126368	NR1D1	-1.81057	3.01243	9.81498	0.00173096	0.00792878	3.36886	3.78804	1.33167	2.46809
ENSG00000136305	CIDEB	-1.81005	2.89464	6.42824	0.011232	0.0382545	2.97183	3.86232	2.68969	-0.214251
ENSG00000176531	PHLDB3	-1.8054	2.86923	12.4268	0.000423227	0.00230032	3.24467	3.57006	2.20941	1.66997
ENSG00000119771	KLHL29	-1.80497	1.94682	8.60239	0.00335722	0.0139666	2.55015	2.40802	1.76352	-0.321704
ENSG00000026297	RNASET2	-1.79984	5.36727	24.1121	9.08854e-07	7.82399e-06	5.74544	6.23341	4.31268	4.02391
ENSG00000171970	ZNF57	-1.79507	2.9591	11.4478	0.000715789	0.00365522	3.09684	3.76439	1.98454	2.30607
ENSG00000162616	DNAJB4	-1.7897	2.88645	11.7341	0.000613669	0.00318641	3.06862	3.6432	2.02246	2.1935
ENSG00000124802	EEF1E1	-1.78756	4.56061	15.7082	7.39042e-05	0.000470008	5.12028	5.15376	3.03709	3.97366
ENSG00000139329	LUM	-1.78563	2.63245	8.16986	0.00425921	0.0171103	2.10256	3.63344	2.43236	1.42607
ENSG00000133121	STARD13	-1.78512	5.13673	21.3569	3.81239e-06	3.00184e-05	6.09381	5.27168	4.20687	3.92748
ENSG00000052802	MSMO1	-1.78117	8.40439	21.1285	4.29482e-06	3.35917e-05	8.89417	9.18222	7.13603	7.30217
ENSG00000136856	SLC2A8	-1.78078	5.62852	22.0175	2.70179e-06	2.16957e-05	6.34761	6.24093	4.62968	3.99621
ENSG00000203485	INF2	-1.77944	7.26518	27.366	1.68363e-07	1.5889e-06	7.98731	7.93912	5.65037	6.03987
ENSG00000163251	FZD5	-1.77477	7.08549	27.9765	1.22797e-07	1.18167e-06	7.6023	7.8836	5.83306	5.79903
ENSG00000186073	C15orf41	-1.7737	3.39691	12.3732	0.000435546	0.00235528	4.03686	3.79389	2.96752	1.98384
ENSG00000100979	PLTP	-1.76793	4.49543	7.99821	0.00468237	0.0184714	5.5132	4.54069	4.11626	1.93799
ENSG00000023892	DEF6	-1.75942	3.46257	8.90182	0.00284887	0.0121577	3.95775	4.11929	1.62249	3.00142
ENSG00000152804	HHEX	-1.75876	4.33308	13.8074	0.000202537	0.00118239	5.32327	4.42667	2.81741	3.57357
ENSG00000158163	DZIP1L	-1.75542	4.48988	12.7533	0.000355378	0.00197171	5.38586	4.75384	3.87851	2.64974
ENSG00000188290	HES4	-1.75502	3.23143	13.0924	0.000296499	0.00167916	3.86236	3.75242	2.54086	1.86635
ENSG00000183010	PYCR1	-1.75223	6.8954	25.1115	5.41097e-07	4.80158e-06	7.5782	7.58873	5.14713	5.83388
ENSG00000128228	SDF2L1	-1.75138	4.63051	8.20726	0.00417231	0.0168038	5.33262	5.20846	2.02246	4.13984
ENSG00000163935	SFMBT1	-1.75113	4.34289	17.0909	3.56336e-05	0.000239735	4.90807	4.92758	3.18931	3.524
ENSG00000125850	OVOL2	-1.75066	3.37054	8.72566	0.00313762	0.0131839	3.77025	4.08867	1.63886	2.90937
ENSG00000137309	HMGA1	-1.74862	8.7459	15.9255	6.58837e-05	0.000422664	9.59334	9.28344	6.97211	7.61446
ENSG00000136059	VILL	-1.73786	7.50458	22.838	1.76248e-06	1.46023e-05	7.823	8.44342	6.15167	6.33346
ENSG00000181826	RELL1	-1.73572	5.90943	27.0064	2.02781e-07	1.8924e-06	6.62002	6.43878	4.7551	4.81804
ENSG00000173517	PEAK1	-1.73538	4.96905	22.5163	2.08366e-06	1.70468e-05	5.57181	5.54585	4.13657	3.73645
ENSG00000167703	SLC43A2	-1.73199	6.09339	27.5262	1.54982e-07	1.47089e-06	6.75292	6.67629	4.91653	5.03094
ENSG00000130940	CASZ1	-1.73013	4.28277	11.1603	0.000835682	0.00418375	4.68329	5.05	2.44172	3.75641
ENSG00000186480	INSIG1	-1.72996	8.08684	22.3047	2.32634e-06	1.89005e-05	8.66645	8.81915	6.74572	6.93222
ENSG00000128335	APOL2	-1.72915	5.15042	20.6838	5.41726e-06	4.17588e-05	5.44507	6.02282	3.91593	4.19449
ENSG00000159217	IGF2BP1	-1.72462	5.70982	12.9218	0.000324785	0.00182439	6.66379	5.93286	5.10946	3.61423
ENSG00000138413	IDH1	-1.72407	8.55232	14.836	0.000117278	0.000717478	9.1249	9.3039	6.646	7.72131
ENSG00000108582	CPD	-1.72222	9.3902	12.3152	0.000449281	0.00241841	10.1015	10.0181	7.6617	8.43411
ENSG00000114315	HES1	-1.72137	7.89335	20.4973	5.97143e-06	4.56113e-05	8.60621	8.51303	6.83367	6.35489
ENSG00000142102	PGGHG	-1.72118	3.91619	7.54317	0.00602379	0.022798	4.74445	4.21617	1.57224	3.57357
ENSG00000058085	LAMC2	-1.72031	7.79783	16.2588	5.52526e-05	0.000358327	8.27766	8.60827	6.98817	5.9654
ENSG00000166900	STX3	-1.71907	7.10705	23.3249	1.3682e-06	1.1503e-05	7.84232	7.64546	5.57156	6.21049
ENSG00000075643	MOCOS	-1.71898	4.52924	14.3914	0.000148482	0.000893938	4.77969	5.37777	3.12686	3.85839
ENSG00000082269	FAM135A	-1.71486	6.6209	27.3038	1.73865e-07	1.63687e-06	7.30647	7.08557	5.62902	5.64345
ENSG00000159921	GNE	-1.71411	5.22489	23.6359	1.16398e-06	9.93106e-06	5.94155	5.70649	4.01016	4.30021
ENSG00000164125	FAM198B	-1.7108	5.63663	13.4186	0.000249135	0.00142954	6.31495	6.11218	3.786	5.18241
ENSG00000181830	SLC35C1	-1.7107	5.04481	16.3695	5.21158e-05	0.000339911	5.54573	5.77318	3.40084	4.32045
ENSG00000006062	MAP3K14	-1.71006	3.24134	11.8105	0.00058897	0.00307312	3.74246	3.81993	2.62543	2.02828
ENSG00000184992	BRI3BP	-1.70847	7.3821	19.2955	1.1197e-05	8.17998e-05	8.09114	7.96155	5.54792	6.62056
ENSG00000169507	SLC38A11	-1.70753	3.57813	7.69893	0.00552535	0.0211986	4.72521	2.54618	3.16692	2.67791
ENSG00000143179	UCK2	-1.70709	5.67291	24.7201	6.62897e-07	5.79049e-06	6.42794	6.15316	4.51021	4.57943
ENSG00000115504	EHBP1	-1.70559	4.89577	18.5022	1.69705e-05	0.000120201	5.80773	4.96178	3.96543	4.01566
ENSG00000152669	CCNO	-1.70545	2.19271	6.95999	0.00833523	0.0299253	2.66768	2.80568	0.197602	1.89063
ENSG00000163735	CXCL5	-1.70255	7.20821	6.61205	0.0101291	0.0352238	8.15795	7.40905	4.08673	6.8922
ENSG00000168237	GLYCTK	-1.70218	4.81865	20.5983	5.66478e-06	4.34103e-05	5.29223	5.55277	3.62279	3.84292
ENSG00000127334	DYRK2	-1.70191	6.33988	24.4105	7.78436e-07	6.74453e-06	6.78052	7.14115	5.21829	5.15386
ENSG00000075426	FOSL2	-1.70091	7.72764	13.8163	0.000201584	0.001178	8.23591	8.51192	7.03066	5.65767
ENSG00000013588	GPRC5A	-1.69975	7.65774	23.3187	1.37259e-06	1.15266e-05	8.39176	8.19727	6.27722	6.65374
ENSG00000051382	PIK3CB	-1.69737	4.40669	17.2656	3.25025e-05	0.000219677	4.8536	5.08622	3.53806	3.35981
ENSG00000130005	GAMT	-1.69467	4.95694	18.8064	1.44681e-05	0.000103824	5.61913	5.54498	4.1279	3.43602
ENSG00000137825	ITPKA	-1.69237	3.51092	5.46605	0.0193894	0.0606856	3.54596	4.50546	3.31177	0.302416
ENSG00000172469	MANEA	-1.69173	5.43983	18.1032	2.09254e-05	0.000145535	6.11219	5.48294	4.63173	5.12346
ENSG00000260196	AC124798.1	-1.69099	2.86237	8.30099	0.00396235	0.0160962	3.09284	3.63996	1.33167	2.46
ENSG00000120875	DUSP4	-1.6906	8.5582	15.4134	8.63753e-05	0.000541113	9.07379	9.38785	7.51257	6.86144
ENSG00000181467	RAP2B	-1.68928	6.69655	23.2702	1.40766e-06	1.18043e-05	7.1484	7.4704	5.77501	5.35154
ENSG00000187607	ZNF286A	-1.68701	2.52712	10.188	0.00141359	0.00664354	3.25901	2.66589	2.03488	1.5683
ENSG00000246082	NUDT16P1	-1.68118	2.84583	11.0227	0.000900042	0.00444531	3.19705	3.50734	2.0472	2.00623
ENSG00000166510	CCDC68	-1.68095	4.46207	15.3325	9.01504e-05	0.00056356	4.64832	5.31608	3.77864	3.24211
ENSG00000168143	FAM83B	-1.67959	4.23784	10.8914	0.000966112	0.00472984	4.73422	4.65281	4.13657	2.59908
ENSG00000113504	SLC12A7	-1.67952	6.32407	22.6468	1.9468e-06	1.60276e-05	6.69412	7.18523	5.1457	5.16635
ENSG00000100522	GNPNAT1	-1.67798	6.62057	20.7776	5.15828e-06	3.98672e-05	7.24634	7.21115	5.1342	5.86714
ENSG00000105289	TJP3	-1.67588	6.42587	18.8359	1.42458e-05	0.000102354	6.84729	7.21197	4.80491	5.71317
ENSG00000153714	LURAP1L	-1.6724	4.3412	15.3235	9.05809e-05	0.00056595	4.61804	5.05488	3.78233	3.24211
ENSG00000151276	MAGI1	-1.66797	6.52903	22.7575	1.83782e-06	1.5173e-05	7.28495	6.98781	5.64532	5.18487
ENSG00000005001	PRSS22	-1.66687	5.22039	21.1997	4.13828e-06	3.24973e-05	5.79488	5.85593	3.83655	4.41344
ENSG00000119514	GALNT12	-1.66646	5.97792	21.6542	3.26492e-06	2.58987e-05	6.52198	6.68655	4.43722	5.14758
ENSG00000049323	LTBP1	-1.66539	4.75302	14.5256	0.00013827	0.000835456	4.95946	5.60029	4.20687	3.27936
ENSG00000085871	MGST2	-1.66237	5.46693	19.3867	1.06749e-05	7.81802e-05	5.9304	6.19191	3.98157	4.75167
ENSG00000163975	MELTF	-1.66197	2.23655	8.92536	0.00281238	0.0120282	2.99343	2.46048	1.16085	1.61275
ENSG00000153317	ASAP1	-1.65709	3.7944	12.362	0.000438169	0.00236837	4.3262	4.34532	3.16692	2.59908
ENSG00000126522	ASL	-1.65639	5.55705	23.1979	1.46156e-06	1.22039e-05	5.94599	6.38018	4.37263	4.49685
ENSG00000107798	LIPA	-1.65558	6.99223	21.7428	3.11763e-06	2.48142e-05	7.50771	7.7084	5.46429	6.20687
ENSG00000171451	DSEL	-1.65328	1.98456	4.53563	0.0331962	0.0938187	2.45371	2.43823	2.19841	-1.7123
ENSG00000125746	EML2	-1.65266	4.82635	20.3181	6.55786e-06	4.98958e-05	5.30265	5.51518	3.80788	3.82729
ENSG00000151693	ASAP2	-1.65259	5.87626	8.67309	0.00322944	0.0135116	6.49004	6.49509	5.49046	3.29763
ENSG00000135926	TMBIM1	-1.64993	8.5786	16.4757	4.92764e-05	0.000323911	8.96011	9.50898	7.22206	7.25941
ENSG00000170522	ELOVL6	-1.64985	6.26835	18.2002	1.98857e-05	0.000138881	6.89885	6.84925	4.61528	5.61733
ENSG00000138271	GPR87	-1.64839	2.3603	7.5788	0.00590587	0.0224749	2.99771	2.65307	2.30482	0.338159
ENSG00000186205	2001-03-01	-1.64698	4.81501	18.4336	1.75926e-05	0.00012427	5.37603	5.4416	3.47564	4.03484
ENSG00000113282	CLINT1	-1.64418	7.71568	22.2097	2.44432e-06	1.98043e-05	8.37304	8.26796	6.48275	6.80109
ENSG00000171928	TVP23B	-1.64402	4.53807	17.5064	2.86335e-05	0.000195441	5.20048	4.96308	3.53369	3.7331
ENSG00000187840	EIF4EBP1	-1.64211	4.89087	16.4305	5.04661e-05	0.000330621	5.51095	5.43506	3.48019	4.21386
ENSG00000143036	SLC44A3	-1.64103	4.91245	18.4412	1.75233e-05	0.000123855	5.61495	5.40192	4.08673	3.59589
ENSG00000112667	DNPH1	-1.63987	5.23072	15.6254	7.72121e-05	0.000488927	5.81382	5.84892	3.57681	4.60166
ENSG00000242110	AMACR	-1.63782	2.74035	8.24786	0.00408002	0.0165227	2.84924	3.52855	2.53212	1.11186
ENSG00000104611	SH2D4A	-1.63696	4.84626	20.7879	5.13056e-06	3.96791e-05	5.43247	5.39038	3.89223	3.9068
ENSG00000182890	GLUD2	-1.63425	2.60505	9.81535	0.00173061	0.00792878	3.12059	3.06963	1.67104	1.99508
ENSG00000185418	TARSL2	-1.63354	5.03421	13.1539	0.000286921	0.00162806	6.11958	4.86085	4.25545	3.72974
ENSG00000185499	MUC1	-1.6335	6.86887	12.8673	0.000334374	0.00186842	6.74753	8.05756	5.03102	5.92778
ENSG00000168077	SCARA3	-1.63124	3.93385	7.13216	0.00757135	0.0276134	4.73037	4.19863	3.7067	1.62727
ENSG00000122971	ACADS	-1.63012	4.1192	14.4023	0.000147622	0.000889674	4.53946	4.85106	3.19486	3.02902
ENSG00000104687	GSR	-1.62415	7.69806	21.0853	4.39277e-06	3.43121e-05	8.21422	8.42739	6.36101	6.7427
ENSG00000235847	LDHAP7	-1.62349	3.24749	9.09463	0.00256361	0.0111017	4.14311	3.2968	2.73607	1.90262
ENSG00000141756	FKBP10	-1.62185	9.05449	13.8777	0.000195102	0.00114411	9.67122	9.80446	7.63237	7.77344
ENSG00000179431	FJX1	-1.62066	3.09839	8.89992	0.00285183	0.0121659	3.97956	3.25922	2.54086	1.58327
ENSG00000138744	NAAA	-1.62018	3.13761	7.54361	0.00602232	0.022798	3.46786	3.85674	1.5024	2.75265
ENSG00000197601	FAR1	-1.61956	6.81099	25.1144	5.40269e-07	4.80148e-06	7.36523	7.33221	5.85512	6.02556
ENSG00000140564	FURIN	-1.61412	6.50196	22.5267	2.07244e-06	1.69668e-05	6.97031	7.3066	5.28741	5.31052
ENSG00000100744	GSKIP	-1.60859	5.26925	21.1661	4.21139e-06	3.30272e-05	5.72234	5.95588	4.10157	4.46891
ENSG00000100300	TSPO	-1.60803	6.80332	24.7771	6.43581e-07	5.63433e-06	7.30626	7.55876	5.69508	5.58608
ENSG00000171234	UGT2B7	-1.6073	4.20125	10.3904	0.00126669	0.00603039	5.17708	3.90079	3.87851	2.93877
ENSG00000186106	ANKRD46	-1.60563	4.90919	17.7196	2.55981e-05	0.000175847	5.71846	5.16848	3.82944	4.10913
ENSG00000160050	CCDC28B	-1.60389	2.44752	9.30165	0.00228947	0.0100781	3.03568	2.81722	1.70253	1.69775
ENSG00000171503	ETFDH	-1.59824	5.17664	19.0503	1.27319e-05	9.22668e-05	5.43799	5.96758	4.17355	4.36661
ENSG00000102218	RP2	-1.59689	5.20625	21.1299	4.29169e-06	3.35896e-05	5.73843	5.78057	4.17355	4.40504
ENSG00000068438	FTSJ1	-1.59688	5.72509	21.3813	3.76434e-06	2.96799e-05	6.457	6.18691	4.47646	4.83377
ENSG00000109814	UGDH	-1.59565	7.12147	22.0678	2.63193e-06	2.12072e-05	7.55841	7.86357	5.97197	6.18434
ENSG00000160326	SLC2A6	-1.59307	4.08384	10.4525	0.00122482	0.00584765	4.6886	4.65441	2.39431	3.524
ENSG00000170190	SLC16A5	-1.59191	4.299	12.1629	0.0004875	0.00259793	4.93176	4.83696	3.68322	2.74602
ENSG00000146021	KLHL3	-1.59166	3.78443	8.03014	0.00460052	0.0182097	4.33638	4.29049	3.49375	2.00623
ENSG00000265688	MAFG-DT	-1.59165	2.3812	8.74684	0.00310139	0.0130596	2.86807	2.96459	1.26996	1.69775
ENSG00000201558	RNVU1-6	-1.5914	2.84713	8.95923	0.00276071	0.0118504	2.83973	3.69102	2.09543	2.13374
ENSG00000166123	GPT2	-1.58524	7.25654	22.5476	2.04996e-06	1.68062e-05	8.0019	7.73962	6.12069	6.16767
ENSG00000173156	RHOD	-1.58411	4.11236	11.3137	0.000769385	0.00389671	4.41692	4.89665	2.7512	3.48865
ENSG00000109854	HTATIP2	-1.58193	5.03418	13.0098	0.00030987	0.00174982	5.28699	5.84681	3.55541	4.5008
ENSG00000078269	SYNJ2	-1.58113	5.88056	14.0775	0.00017543	0.00103965	6.46359	6.49014	4.05963	5.34825
ENSG00000182378	PLCXD1	-1.57868	6.34399	16.6945	4.39076e-05	0.000291229	6.99729	6.85101	5.66343	4.95239
ENSG00000084764	MAPRE3	-1.57774	2.1343	8.06528	0.00451214	0.0179325	2.4967	2.69745	1.2273	1.59808
ENSG00000180776	ZDHHC20	-1.57774	8.28593	17.4416	2.96274e-05	0.000201768	8.94585	8.8313	7.06324	7.37496
ENSG00000143674	MAP3K21	-1.57499	5.34962	16.5166	4.8225e-05	0.000317533	5.97722	5.85523	3.90919	4.75993
ENSG00000175691	ZNF77	-1.57054	3.10204	9.79638	0.00174856	0.0079938	3.85057	3.21192	2.31504	2.48413
ENSG00000270022	Z93241.1	-1.56901	2.76025	9.45796	0.00210235	0.00936684	3.25544	3.2293	2.27371	1.71144
ENSG00000117450	PRDX1	-1.56649	8.1173	14.0945	0.000173849	0.00103248	8.73209	8.75329	6.42847	7.3902
ENSG00000015475	BID	-1.56498	4.69522	17.8531	2.38628e-05	0.000164697	5.33601	5.17073	3.76005	3.763
ENSG00000187764	SEMA4D	-1.56352	2.71438	9.22241	0.00239071	0.0104727	3.46477	2.87357	2.02246	1.90262
ENSG00000112877	CEP72	-1.56234	4.7737	17.9108	2.31507e-05	0.000160159	5.44114	5.16284	3.96543	3.85222
ENSG00000181104	F2R	-1.56177	2.48141	4.54753	0.0329662	0.0932812	3.5194	2.14965	2.49664	-0.499563
ENSG00000161980	POLR3K	-1.55937	3.04573	8.51864	0.00351526	0.0145365	3.43351	3.43428	1.90557	2.92708
ENSG00000185088	RPS27L	-1.55827	7.08389	16.3719	5.20519e-05	0.000339698	7.65544	7.68713	5.5095	6.48065
ENSG00000130821	SLC6A8	-1.55742	5.95794	5.71039	0.0168648	0.0539196	6.98979	6.08499	5.53158	2.86718
ENSG00000117226	GBP3	-1.55375	3.42474	4.68051	0.0305066	0.0876738	4.63738	2.53923	1.53774	3.20388
ENSG00000001630	CYP51A1	-1.55221	4.53156	15.9007	6.67526e-05	0.000427537	4.99524	5.14234	3.56828	3.7398
ENSG00000130787	HIP1R	-1.55197	7.14345	22.3778	2.2395e-06	1.82582e-05	7.73806	7.82372	5.95491	5.98527
ENSG00000103335	PIEZO1	-1.55186	7.28804	19.8714	8.28303e-06	6.19776e-05	8.13602	7.70723	6.15381	5.98949
ENSG00000126249	PDCD2L	-1.55052	2.66321	6.6215	0.0100755	0.0350582	3.25544	3.01055	1.16085	2.43546
ENSG00000137575	SDCBP	-1.55005	7.45688	18.7867	1.46183e-05	0.000104786	7.85845	8.1057	6.44194	6.75762
ENSG00000141391	PRELID3A	-1.54508	2.51601	8.65424	0.003263	0.0136326	3.14009	2.78232	2.10725	1.49102
ENSG00000075618	FSCN1	-1.54373	3.95393	5.10877	0.0238052	0.0718254	5.03848	3.69728	3.73362	1.45891
ENSG00000110047	EHD1	-1.54095	6.08104	21.8938	2.88167e-06	2.30141e-05	6.66547	6.70647	4.95462	5.07662
ENSG00000100934	SEC23A	-1.53676	7.11843	20.11	7.31125e-06	5.52343e-05	7.73373	7.65454	5.91766	6.33843
ENSG00000112419	PHACTR2	-1.53601	7.09954	21.9781	2.75777e-06	2.21149e-05	7.63445	7.73164	6.02741	6.17015
ENSG00000163694	RBM47	-1.53451	8.10137	14.7713	0.000121369	0.000741735	8.57324	8.83307	6.62305	7.34809
ENSG00000276045	ORAI1	-1.53335	4.1521	12.9203	0.000325046	0.00182498	4.73934	4.66083	3.02469	3.44424
ENSG00000267002	AC060780.1	-1.53246	4.00382	10.9054	0.000958841	0.00470012	4.7265	4.29256	3.54242	2.67092
ENSG00000137269	LRRC1	-1.53079	5.66088	20.4479	6.12781e-06	4.67754e-05	6.26654	6.16901	4.72284	4.75167
ENSG00000147650	LRP12	-1.52936	3.64527	6.59694	0.0102154	0.0354819	4.19064	3.91697	3.73362	1.73845
ENSG00000137331	IER3	-1.52906	7.08797	18.563	1.64377e-05	0.000116815	8.0003	7.33923	5.97278	5.98386
ENSG00000173153	ESRRA	-1.52674	6.70609	16.5583	4.71763e-05	0.000311326	7.07584	7.53428	5.1457	5.95105
ENSG00000106546	AHR	-1.52659	7.94826	12.8822	0.000331724	0.00185627	8.4431	8.35873	6.84032	7.62173
ENSG00000136848	DAB2IP	-1.52645	6.96273	19.1635	1.19987e-05	8.71152e-05	7.63015	7.51979	6.09422	5.61186
ENSG00000226887	ERVMER34-1	-1.52454	2.61687	8.58591	0.00338774	0.0140786	3.20818	2.87357	2.30482	1.5683
ENSG00000070882	OSBPL3	-1.52338	6.20716	16.738	4.29139e-05	0.000285282	6.86058	6.67827	4.81214	5.60637
ENSG00000132357	CARD6	-1.52275	5.13465	13.5498	0.000232321	0.00133961	5.4482	5.87951	3.78233	4.59429
ENSG00000115255	REEP6	-1.52173	3.74934	11.1036	0.000861613	0.00428798	4.4344	4.11695	2.84589	2.9153
ENSG00000061794	MRPS35	-1.51931	6.92004	20.153	7.14891e-06	5.40774e-05	7.48368	7.49575	5.70871	6.18065
ENSG00000135047	CTSL	-1.51453	4.43237	12.6179	0.000382062	0.00210286	4.99202	4.98114	3.12686	3.82099
ENSG00000169299	PGM2	-1.51318	5.93353	19.7711	8.72919e-06	6.51085e-05	6.59727	6.37482	4.86875	5.1438
ENSG00000134326	CMPK2	-1.51201	3.08005	5.86629	0.0154336	0.0500249	3.08481	3.92766	1.4844	2.86105
ENSG00000184441	AP001062.1	-1.51109	2.57854	7.96258	0.00477544	0.018807	3.19705	2.95417	2.19841	1.21158
ENSG00000219545	UMAD1	-1.51037	4.41153	13.9335	0.000189398	0.00111343	5.0186	4.76282	3.61454	3.72637
ENSG00000120738	EGR1	-1.50572	7.15403	12.5726	0.000391437	0.00214724	7.72456	7.82551	6.49628	5.35699
ENSG00000081181	ARG2	-1.50283	4.09265	9.3051	0.00228516	0.0100651	4.74572	4.45464	2.66592	3.706
ENSG00000145014	TMEM44	-1.50135	3.29961	6.94199	0.00841955	0.0301726	3.71151	3.92232	3.01845	1.5683
ENSG00000197442	MAP3K5	-1.50007	5.82264	15.6633	7.56804e-05	0.000480005	6.30764	6.44204	4.4017	5.28556
ENSG00000071051	NCK2	-1.49983	5.92771	19.6773	9.16841e-06	6.80386e-05	6.53309	6.50716	5.02324	4.77141
ENSG00000128311	TST	-1.49888	6.35399	10.2972	0.00133231	0.00630697	6.87374	7.02901	4.30501	5.89365
ENSG00000049130	KITLG	-1.49722	6.54427	17.0765	3.59032e-05	0.000241411	7.43241	6.65515	5.50392	5.76333
ENSG00000100031	GGT1	-1.4965	2.39205	7.06001	0.00788235	0.028579	2.65146	3.03546	2.19841	0.912905
ENSG00000105755	ETHE1	-1.49611	4.60304	13.3305	0.000261129	0.00149326	5.09752	5.19194	3.36685	4.00179
ENSG00000168615	ADAM9	-1.49226	9.41166	8.72918	0.00313157	0.0131631	9.96943	10.0586	7.7854	8.76353
ENSG00000105559	PLEKHA4	-1.49042	2.89158	7.46831	0.00627943	0.0236057	3.69578	2.95939	2.59219	1.50681
ENSG00000166394	CYB5R2	-1.48684	5.07125	8.67011	0.00323472	0.0135289	5.85216	5.3621	4.75322	3.09318
ENSG00000121578	B4GALT4	-1.48662	5.23611	18.768	1.4762e-05	0.000105739	5.66158	5.90744	4.33545	4.31149
ENSG00000073605	GSDMB	-1.48528	3.99855	6.8968	0.008635	0.0307943	3.53126	5.09454	3.54676	2.69868
ENSG00000168575	SLC20A2	-1.48525	5.33652	18.9293	1.3565e-05	9.78817e-05	6.02205	5.75304	4.32031	4.5008
ENSG00000068079	IFI35	-1.48424	2.63678	5.39015	0.0202508	0.0629452	2.76131	3.37305	0.967042	2.51569
ENSG00000187994	RINL	-1.484	3.94171	8.03111	0.00459805	0.0182079	4.59279	4.31104	2.42294	3.58849
ENSG00000203727	SAMD5	-1.48194	6.93079	19.8928	8.19063e-06	6.14036e-05	7.35713	7.63103	6.07781	5.86331
ENSG00000156869	FRRS1	-1.48165	5.37711	16.5672	4.6957e-05	0.000310228	5.54865	6.21771	4.41364	4.56254
ENSG00000152465	NMT2	-1.47837	4.0433	11.0763	0.000874364	0.00434223	4.53357	4.55109	3.56828	2.89144
ENSG00000149084	HSD17B12	-1.47751	7.52066	18.9081	1.37168e-05	9.87945e-05	8.14244	8.02419	6.52299	6.6377
ENSG00000165025	SYK	-1.47736	5.92764	16.1774	5.76791e-05	0.000372676	6.39829	6.61729	5.20461	4.58502
ENSG00000168818	STX18	-1.47621	4.90796	16.6093	4.59244e-05	0.00030409	5.46453	5.3621	4.02891	4.20178
ENSG00000277462	ZNF670	-1.476	2.94388	8.95235	0.00277113	0.0118864	3.54596	3.21629	2.31504	2.25088
ENSG00000112972	HMGCS1	-1.47509	8.6952	12.1449	0.000492229	0.00262076	9.24385	9.34621	7.33027	7.90569
ENSG00000110660	SLC35F2	-1.46914	5.94457	17.8313	2.41375e-05	0.000166299	6.67853	6.34374	4.69571	5.19709
ENSG00000154309	DISP1	-1.46754	3.68785	9.1354	0.00250711	0.0108851	3.72964	4.46934	3.16126	2.83627
ENSG00000175556	LONRF3	-1.46446	2.33198	5.53949	0.018592	0.058486	2.50875	2.98519	0.773071	2.25088
ENSG00000093217	XYLB	-1.46392	2.85201	6.86952	0.00876781	0.0312205	3.26612	3.36914	1.60593	2.53891
ENSG00000168765	GSTM4	-1.46367	4.47192	12.5769	0.000390548	0.00214364	4.76971	5.22046	3.35699	3.7955
ENSG00000152056	AP1S3	-1.46287	5.01503	16.4038	5.11824e-05	0.00033494	5.42136	5.68697	4.06267	4.1847
ENSG00000136840	ST6GALNAC4	-1.46162	4.27067	11.943	0.000548524	0.00288775	4.75461	4.87196	3.11521	3.60692
ENSG00000168394	TAP1	-1.46131	4.83187	11.8831	0.000566443	0.00296744	5.10647	5.59108	3.50272	4.31149
ENSG00000169220	RGS14	-1.45663	2.55878	7.07588	0.00781286	0.0283358	3.16314	2.90636	2.2526	1.19218
ENSG00000172123	SLFN12	-1.45646	2.92757	4.12153	0.0423408	0.113879	3.74501	2.86804	3.13842	-0.214251
ENSG00000095380	NANS	-1.45598	5.79356	12.5162	0.000403444	0.00220504	6.32777	6.40811	4.08971	5.30375
ENSG00000154760	SLFN13	-1.45558	4.16366	5.5352	0.0186377	0.0585827	4.72908	4.58524	4.13368	1.82916
ENSG00000138030	KHK	-1.4554	3.30992	7.19006	0.00733087	0.0268783	3.60889	3.96185	2.09543	2.9153
ENSG00000158286	RNF207	-1.4549	4.09919	8.78153	0.00304296	0.0128458	4.76595	4.44909	2.63362	3.723
ENSG00000099194	SCD	-1.45467	10.809	5.59695	0.0179918	0.0569642	11.26	11.3703	9.67267	10.2996
ENSG00000198780	FAM169A	-1.4531	4.87761	14.007	0.000182134	0.00107666	5.59319	5.17746	4.33042	3.69225
ENSG00000110881	ASIC1	-1.45277	2.65612	7.41476	0.00646909	0.0242024	3.29076	2.91175	2.36509	1.42607
ENSG00000146776	ATXN7L1	-1.45004	2.68715	6.04477	0.0139476	0.0458925	3.00624	3.34941	2.47857	0.936415
ENSG00000168792	ABHD15	-1.44926	3.78087	8.15584	0.00429227	0.017216	4.18877	4.37295	2.51449	3.35546
ENSG00000205060	SLC35B4	-1.44841	5.58084	17.4519	2.94671e-05	0.000200897	6.32223	5.88432	4.481	4.90402
ENSG00000101856	PGRMC1	-1.44668	7.26775	18.0448	2.15762e-05	0.000149885	7.88152	7.80899	6.01257	6.51863
ENSG00000164124	TMEM144	-1.44588	5.42874	15.275	9.29372e-05	0.000580363	5.61286	6.2226	4.39207	4.78766
ENSG00000163394	CCKAR	-1.44536	4.76802	6.03144	0.0140533	0.0461885	5.94155	4.08151	3.10935	4.44861
ENSG00000262001	DLGAP1-AS2	-1.44499	3.1071	6.63987	0.00997212	0.0347706	3.28025	3.78216	2.94136	1.71144
ENSG00000173890	GPR160	-1.44484	5.56257	19.0801	1.25345e-05	9.09484e-05	6.11219	6.10278	4.55833	4.78118
ENSG00000044446	PHKA2	-1.44442	5.50405	15.5502	8.03444e-05	0.000506303	6.01151	6.10455	4.90134	4.1896
ENSG00000157992	KRTCAP3	-1.44347	4.27663	10.2817	0.00134355	0.00634741	4.80434	4.78208	3.01845	3.7955
ENSG00000062650	WAPL	-1.44242	7.36851	18.9378	1.35053e-05	9.75105e-05	7.98718	7.88292	6.36593	6.47012
ENSG00000109971	HSPA8	-1.44091	10.5049	6.05403	0.0138746	0.0457036	11.0247	10.9064	9.44234	10.121
ENSG00000196937	FAM3C	-1.43846	3.89161	9.93496	0.00162169	0.00748372	4.35985	4.25699	3.12686	3.44833
ENSG00000139163	ETNK1	-1.43677	7.67478	17.425	2.98865e-05	0.000203365	7.9746	8.10761	7.3309	7.01045
ENSG00000176399	DMRTA1	-1.43567	3.59406	7.83025	0.00513789	0.0199533	4.25107	3.74337	3.39121	2.41049
ENSG00000240694	PNMA2	-1.43456	6.05106	14.3556	0.000151332	0.000909231	6.26343	6.90405	5.35708	4.78604
ENSG00000113790	EHHADH	-1.43336	3.98687	10.6972	0.00107299	0.00520317	4.26535	4.63661	3.33706	3.19416
ENSG00000119938	PPP1R3C	-1.43287	4.23012	4.41048	0.0357189	0.0993622	4.84887	4.64797	4.20412	1.42607
ENSG00000108984	MAP2K6	-1.43011	5.22143	13.1735	0.000283943	0.0016135	6.00567	5.44811	4.70351	3.92454
ENSG00000170425	ADORA2B	-1.42874	4.54472	10.1304	0.00145841	0.00684047	5.28437	4.8327	4.11333	3.08794
ENSG00000188747	NOXA1	-1.42473	4.2463	8.38031	0.00379309	0.015543	4.66457	4.95396	3.76752	2.55419
ENSG00000144655	CSRNP1	-1.42381	6.10328	16.8895	3.9621e-05	0.000264742	6.68717	6.67034	5.36202	4.85243
ENSG00000149328	GLB1L2	-1.42076	6.14424	9.18041	0.0024462	0.0106641	6.25272	7.0475	4.25013	5.78858
ENSG00000183655	KLHL25	-1.41889	3.75595	9.88576	0.00166563	0.00766395	4.33638	4.19421	3.01218	2.88541
ENSG00000188522	FAM83G	-1.41647	5.71579	18.1913	1.99787e-05	0.000139447	6.27538	6.30687	4.79581	4.68557
ENSG00000133195	SLC39A11	-1.41194	5.05389	11.3828	0.00074126	0.00377217	5.2791	5.85523	3.7183	4.51843
ENSG00000097021	ACOT7	-1.41184	3.28883	8.21493	0.00415471	0.0167559	3.72707	3.7851	2.39431	2.75265
ENSG00000165188	RNF183	-1.41164	3.35327	4.84436	0.0277367	0.0812448	4.23302	3.38085	3.21137	1.21158
ENSG00000130150	MOSPD2	-1.41103	4.21281	10.1016	0.00148143	0.00693052	4.71615	4.51965	3.36685	3.86453
ENSG00000197122	SRC	-1.40923	6.70315	17.3176	3.16241e-05	0.000214481	7.24544	7.31247	5.93517	5.48607
ENSG00000050405	LIMA1	-1.40689	7.19689	18.1633	2.02747e-05	0.000141177	7.66725	7.8337	6.2733	6.28621
ENSG00000188428	BLOC1S5	-1.40679	4.16183	10.8977	0.000962814	0.00471763	4.4407	4.77913	3.65533	3.28853
ENSG00000120162	MOB3B	-1.40674	5.52402	6.58883	0.0102621	0.0355808	5.5102	6.45133	5.33716	3.39418
ENSG00000141542	RAB40B	-1.40213	4.6517	11.5689	0.000670655	0.00344573	5.19303	5.20737	4.08374	3.32015
ENSG00000164111	ANXA5	-1.4021	8.90817	9.57341	0.00197416	0.00886722	9.56499	9.47005	7.28808	8.2224
ENSG00000041353	RAB27B	-1.40027	6.24127	12.0907	0.000506742	0.00268941	6.40394	7.05848	5.78147	4.88602
ENSG00000107731	UNC5B	-1.3976	4.36289	8.15206	0.00430122	0.0172429	4.34312	5.29353	3.87506	3.01252
ENSG00000086544	ITPKC	-1.39388	5.82974	15.7363	7.28125e-05	0.000463568	6.28636	6.4752	5.10946	4.69421
ENSG00000118508	RAB32	-1.39381	4.10688	9.05319	0.00262237	0.0113186	4.15849	4.90072	3.17255	3.59957
ENSG00000172340	SUCLG2	-1.3931	6.60042	16.2956	5.41906e-05	0.000351879	7.22299	7.06576	5.38525	5.97466
ENSG00000244187	TMEM141	-1.39213	5.4043	14.9997	0.000107527	0.000662658	5.88084	6.0951	4.02891	4.68383
ENSG00000077147	TM9SF3	-1.39074	8.93668	10.5465	0.00116411	0.00559187	9.47332	9.57912	7.69192	8.11623
ENSG00000104691	UBXN8	-1.39061	3.80633	9.25215	0.00235219	0.010331	4.36649	4.19863	2.94136	3.20388
ENSG00000145545	SRD5A1	-1.3906	4.83997	13.3169	0.000263022	0.00150335	5.21158	5.4592	3.79333	4.29112
ENSG00000197822	OCLN	-1.38903	5.78903	16.082	6.06566e-05	0.000391053	6.13521	6.50494	4.80309	5.00337
ENSG00000126602	TRAP1	-1.38892	7.06807	16.3107	5.37607e-05	0.000349668	7.81877	7.38356	5.89229	6.4005
ENSG00000115267	IFIH1	-1.38639	4.27416	10.2917	0.0013363	0.00632076	4.46873	4.83554	3.60624	3.85531
ENSG00000002586	CD99	-1.38126	6.39127	8.99407	0.00270857	0.0116481	6.93279	6.95423	6.03362	4.58502
ENSG00000141098	GFOD2	-1.38107	4.47124	12.1085	0.000501922	0.00266752	5.09253	4.87472	3.49375	3.79871
ENSG00000166128	RAB8B	-1.38013	5.42053	16.3052	5.39153e-05	0.000350285	6.0883	5.76427	4.71514	4.49685
ENSG00000120899	PTK2B	-1.37442	5.13939	11.8113	0.000588712	0.00307312	5.18929	6.0253	4.11917	4.45473
ENSG00000160213	CSTB	-1.37245	6.25618	11.4259	0.000724267	0.0036937	6.74052	6.88224	4.66607	5.791
ENSG00000185000	DGAT1	-1.37013	5.62654	16.4879	4.89607e-05	0.000322016	6.12007	6.30687	4.54537	4.66987
ENSG00000179091	CYC1	-1.36919	7.43173	14.5027	0.000139959	0.000845229	8.09477	7.98444	5.96306	6.66522
ENSG00000136717	BIN1	-1.369	6.41806	15.6768	7.5139e-05	0.000476828	7.06619	6.95684	5.55009	5.20437
ENSG00000008086	CDKL5	-1.3688	4.93846	12.0627	0.000514419	0.00272285	5.44271	5.41337	4.53884	3.72637
ENSG00000049283	EPN3	-1.36732	5.05186	13.3556	0.000257657	0.00147628	5.2791	5.87123	4.11917	4.15995
ENSG00000126458	RRAS	-1.36726	2.99478	7.56904	0.00593793	0.022553	3.50744	3.41163	2.1649	2.41049
ENSG00000116815	CD58	-1.36683	3.79548	7.86732	0.00503363	0.0196328	4.06365	4.44352	2.68969	3.39842
ENSG00000171044	XKR6	-1.36668	3.61545	8.76742	0.0030666	0.0129317	4.12561	4.04025	3.00588	2.81105
ENSG00000161011	SQSTM1	-1.36577	9.51942	6.62222	0.0100714	0.0350582	10.1107	10.1176	7.57158	9.04605
ENSG00000059378	PARP12	-1.36275	3.86106	8.24184	0.00409356	0.0165617	4.15466	4.51257	2.78836	3.39418
ENSG00000170421	KRT8	-1.3617	10.277	5.80809	0.0159526	0.0514373	10.5902	10.9023	9.31635	9.76471
ENSG00000275993	SIK1B	-1.36153	2.28522	5.52607	0.0187352	0.0588733	2.84449	2.55999	2.2526	0.682054
ENSG00000147592	LACTB2	-1.36106	4.39369	8.82859	0.00296547	0.0125912	4.84055	4.88436	3.18375	4.06449
ENSG00000175155	YPEL2	-1.36053	3.85334	8.8856	0.00287428	0.0122438	4.17371	4.4839	3.2912	2.9153
ENSG00000259642	ST20-AS1	-1.35673	2.39332	6.50598	0.0107513	0.0369712	2.85397	2.75258	1.53774	2.02828
ENSG00000242193	CRYZL2P	-1.35582	3.66161	8.86802	0.00290209	0.0123444	4.13147	4.07671	3.08566	2.93877
ENSG00000178896	EXOSC4	-1.35554	4.82039	13.1597	0.000286034	0.00162381	5.45444	5.25693	3.67927	4.17238
ENSG00000151726	ACSL1	-1.35544	9.02199	9.91834	0.0016364	0.00754864	9.61397	9.66065	7.75733	8.07694
ENSG00000147027	TMEM47	-1.35541	3.87993	3.84267	0.049964	0.12906	4.48864	4.08151	4.13368	0.936415
ENSG00000160746	ANO10	-1.35452	4.75125	12.7032	0.000365039	0.00201389	5.25068	5.21174	3.85418	4.17485
ENSG00000153989	NUS1	-1.3544	4.08715	9.25549	0.0023479	0.010316	4.80434	4.21617	3.23848	3.57731
ENSG00000072042	RDH11	-1.35204	7.66042	13.2824	0.000267913	0.00152833	8.20973	8.22597	6.32732	7.05946
ENSG00000171105	INSR	-1.35152	6.48149	15.7606	7.18824e-05	0.000457894	6.81884	7.20293	5.57582	5.62729
ENSG00000109016	DHRS7B	-1.35115	4.40881	9.89811	0.00165448	0.00762608	4.74317	5.02782	3.35699	3.93041
ENSG00000082212	ME2	-1.35062	6.0225	15.7878	7.08597e-05	0.000452608	6.59621	6.47838	4.98694	5.40307
ENSG00000161513	FDXR	-1.3492	4.98277	11.7144	0.000620183	0.00321597	5.42772	5.61937	3.66336	4.42803
ENSG00000197381	ADARB1	-1.34904	2.26842	6.39788	0.0114257	0.0388242	2.83495	2.46048	2.07152	1.24962
ENSG00000187446	CHP1	-1.34806	8.11248	12.6066	0.000384393	0.0021147	8.53278	8.8079	6.91781	7.38807
ENSG00000197019	SERTAD1	-1.34789	4.16015	8.78466	0.00303774	0.0128431	4.62636	4.66243	2.99321	3.74979
ENSG00000188211	NCR3LG1	-1.34773	5.68041	11.6528	0.000641075	0.00330677	5.95813	6.41619	4.37018	5.20194
ENSG00000118939	UCHL3	-1.34675	3.69589	7.80617	0.00520682	0.0201683	4.00743	4.13089	2.96752	3.3728
ENSG00000113615	SEC24A	-1.3457	6.52458	16.4585	4.97261e-05	0.000326319	6.99836	7.13338	5.50838	5.76579
ENSG00000175130	MARCKSL1	-1.3454	7.2256	10.3332	0.00130662	0.00619285	7.9746	7.66316	6.66011	5.43334
ENSG00000185043	CIB1	-1.34466	5.26176	15.2525	9.40538e-05	0.000585778	5.61704	5.98878	4.29213	4.40714
ENSG00000147804	SLC39A4	-1.34445	3.35359	7.0782	0.00780274	0.0283078	3.45857	4.17416	2.40392	2.69868
ENSG00000204389	HSPA1A	-1.34408	4.57685	11.5613	0.000673375	0.00345517	5.3377	4.82129	3.64322	3.82414
ENSG00000183621	ZNF438	-1.34378	2.01745	6.09669	0.0135436	0.0448776	2.35036	2.41564	1.53774	1.49102
ENSG00000163701	IL17RE	-1.34344	4.62717	7.9726	0.00474907	0.0187094	4.81287	5.3952	4.32538	3.0984
ENSG00000154978	VOPP1	-1.34218	3.56369	7.25066	0.00708751	0.0261165	4.14504	3.91697	2.48763	3.1395
ENSG00000148459	PDSS1	-1.34144	3.74786	8.53333	0.00348701	0.0144299	4.33638	4.07911	2.94794	3.14455
ENSG00000108829	LRRC59	-1.34129	7.82448	10.8192	0.00100451	0.00490965	8.35958	8.42126	6.26936	7.30556
ENSG00000067208	EVI5	-1.3409	5.67133	15.7145	7.36577e-05	0.000468695	6.26165	6.10514	4.90811	4.81645
ENSG00000139514	SLC7A1	-1.34042	6.08829	14.8563	0.000116018	0.000710511	6.54411	6.70957	4.92989	5.4467
ENSG00000073417	PDE8A	-1.33871	5.23849	15.3735	8.82158e-05	0.000552349	5.80652	5.70183	4.53884	4.29794
ENSG00000090273	NUDC	-1.33811	6.56521	15.0408	0.000105213	0.000650446	7.19948	7.0256	5.31568	5.94454
ENSG00000171345	KRT19	-1.33699	11.1932	4.08137	0.0433585	0.115935	11.7675	11.7113	10.4666	10.1179
ENSG00000168275	COA6	-1.33426	4.00408	8.08829	0.00445521	0.0177423	4.44854	4.54069	2.78101	3.59957
ENSG00000115306	SPTBN1	-1.33023	10.8006	4.90664	0.0267536	0.0788966	11.1701	11.3552	10.2372	9.97049
ENSG00000198380	GFPT1	-1.3285	7.55176	12.7222	0.00036135	0.00199673	7.8955	8.25873	6.30056	6.99129
ENSG00000102007	PLP2	-1.32704	6.74487	14.9798	0.000108669	0.000667942	7.10018	7.47723	6.01179	5.61551
ENSG00000103253	HAGHL	-1.32504	3.26855	6.26814	0.0122928	0.0412572	3.73222	3.72205	2.14211	2.9212
ENSG00000186854	TRABD2A	-1.32449	2.98571	4.52019	0.0334971	0.0945326	3.30465	3.58026	1.26996	2.87936
ENSG00000128283	CDC42EP1	-1.32429	6.98583	15.0299	0.000105819	0.00065385	7.53171	7.57902	5.70191	6.29647
ENSG00000105855	ITGB8	-1.32345	4.81905	12.0862	0.000507956	0.0026935	5.45833	5.05975	4.42312	3.81466
ENSG00000132879	FBXO44	-1.32023	3.55844	7.87719	0.00500621	0.0195584	3.98172	4.05251	3.09162	2.62101
ENSG00000013583	HEBP1	-1.31848	2.5166	6.06575	0.0137829	0.0455099	2.55597	3.12639	1.94559	2.13374
ENSG00000254093	PINX1	-1.31841	3.25599	6.36803	0.0116194	0.0394255	3.84345	3.50019	2.26319	2.93877
ENSG00000159363	ATP13A2	-1.31693	6.09912	14.6063	0.000132467	0.00080412	6.63796	6.65435	4.89795	5.45893
ENSG00000102393	GLA	-1.31663	5.51246	10.1819	0.00141829	0.00666294	5.33177	6.51869	4.59654	4.72154
ENSG00000111816	FRK	-1.31642	6.948	16.3718	5.20542e-05	0.000339698	7.33868	7.56241	6.21786	6.09771
ENSG00000164114	MAP9	-1.31623	5.53402	15.5279	8.12971e-05	0.000511758	5.72428	5.74853	5.42708	5.15637
ENSG00000172115	CYCS	-1.31604	6.91178	14.0181	0.000181063	0.00107087	7.44265	7.43549	5.67736	6.38029
ENSG00000149260	CAPN5	-1.31417	6.07586	14.2913	0.000156583	0.000938859	6.32904	6.8908	5.12261	5.16386
ENSG00000148426	PROSER2	-1.31152	3.90972	8.44335	0.00366381	0.0150817	4.39436	4.34133	2.98042	3.44013
ENSG00000198431	TXNRD1	-1.31087	8.24501	8.0166	0.00463504	0.018297	8.62294	8.98516	6.43844	7.81842
ENSG00000128294	TPST2	-1.31067	4.08423	9.35247	0.00222685	0.00983199	4.49016	4.61364	3.24918	3.50053
ENSG00000049860	HEXB	-1.30933	8.00014	9.42817	0.00213678	0.00949141	8.45346	8.6503	6.40234	7.54757
ENSG00000156017	CARNMT1	-1.30701	5.44945	13.9794	0.000184824	0.00109092	5.90098	5.97146	4.46503	4.91294
ENSG00000147155	EBP	-1.30687	6.73623	11.2549	0.000794124	0.00400473	7.25643	7.30634	5.20873	6.28907
ENSG00000056998	GYG2	-1.30559	3.12957	6.62162	0.0100748	0.0350582	3.71931	3.29267	2.32519	2.79828
ENSG00000274173	AL035661.1	-1.30472	3.58394	6.84272	0.00890033	0.0316252	3.69315	4.28219	2.71306	3.1646
ENSG00000157399	ARSE	-1.30386	4.29663	8.78324	0.00304011	0.0128431	4.8955	4.58524	3.21683	3.95076
ENSG00000135069	PSAT1	-1.30319	6.21822	11.3276	0.000763647	0.00387266	6.60501	6.89897	4.76632	5.75012
ENSG00000167315	ACAA2	-1.30292	5.54839	14.1804	0.000166093	0.00099132	6.14054	5.92555	5.04029	4.51648
ENSG00000100304	TTLL12	-1.30207	7.50623	13.1715	0.000284234	0.00161437	8.10274	8.04443	6.19935	6.84212
ENSG00000146409	SLC18B1	-1.30146	5.5632	15.2711	9.31326e-05	0.000580965	6.08226	6.03707	4.60073	4.97101
ENSG00000130193	THEM6	-1.2997	5.99864	12.7279	0.000360241	0.00199304	6.65331	6.3971	4.66407	5.50388
ENSG00000123600	METTL8	-1.29942	4.64965	12.1898	0.000480509	0.0025665	5.18461	5.01536	3.87506	4.08304
ENSG00000138660	AP1AR	-1.29918	5.642	12.6805	0.000369495	0.00203752	6.02468	6.18022	4.62763	5.22241
ENSG00000145220	LYAR	-1.2991	4.8822	9.13838	0.00250303	0.0108714	5.58539	5.07785	3.57255	4.59614
ENSG00000125398	SOX9	-1.29848	6.73825	12.8954	0.000329388	0.00184583	7.58551	6.92453	6.01257	5.61003
ENSG00000107537	PHYH	-1.29791	4.12628	7.6558	0.005659	0.0216406	4.05135	4.97857	3.33706	3.53559
ENSG00000137714	FDX1	-1.2968	5.13841	12.4232	0.000424027	0.00230253	5.69624	5.54411	4.04742	4.6873
ENSG00000196739	COL27A1	-1.29639	7.14664	4.27451	0.038688	0.1058	7.86154	7.5841	6.92909	4.3492
ENSG00000107560	RAB11FIP2	-1.29564	5.48836	15.0826	0.000102907	0.000637871	5.86452	5.91081	4.92155	4.94372
ENSG00000170439	METTL7B	-1.29414	3.96641	8.14185	0.00432552	0.017308	4.19624	4.63987	3.49825	2.9846
ENSG00000162627	SNX7	-1.29296	4.66695	12.1972	0.000478614	0.00255755	5.08651	5.07064	4.23675	3.91865
ENSG00000137364	TPMT	-1.29031	5.05345	11.9717	0.000540155	0.0028488	5.46531	5.58266	4.06872	4.57757
ENSG00000147852	VLDLR	-1.29029	5.13665	9.08597	0.00257577	0.0111404	5.13882	5.95523	4.7719	4.00735
ENSG00000011422	PLAUR	-1.28674	4.8218	11.3386	0.000759142	0.00385315	5.00271	5.56736	4.05963	4.0804
ENSG00000165806	CASP7	-1.28637	6.08676	11.7209	0.000618012	0.00320754	6.16835	6.95162	4.99014	5.47005
ENSG00000181026	AEN	-1.28636	6.25287	11.4946	0.000697982	0.00357518	6.85881	6.72879	4.7885	5.78615
ENSG00000136193	SCRN1	-1.28505	6.93504	16.0635	6.12531e-05	0.000394683	7.54677	7.37187	6.10751	6.0833
ENSG00000074696	HACD3	-1.28448	8.05702	12.3116	0.000450154	0.00242089	8.4802	8.71939	7.01389	7.29792
ENSG00000164051	CCDC51	-1.2833	4.74418	9.2577	0.00234507	0.0103074	5.26939	5.19857	3.48925	4.36445
ENSG00000177156	TALDO1	-1.28277	7.10763	10.9468	0.000937667	0.00460595	7.48939	7.71207	5.6724	6.79708
ENSG00000049246	PER3	-1.28136	4.09315	4.06296	0.0438336	0.116876	4.26535	4.72043	2.1649	4.17979
ENSG00000148925	BTBD10	-1.28037	5.18335	13.9138	0.000191389	0.00112401	5.54573	5.63982	4.61113	4.60166
ENSG00000166557	TMED3	-1.28016	7.87758	11.1843	0.000824935	0.00413701	8.28786	8.54494	6.54758	7.33128
ENSG00000197971	MBP	-1.27989	5.40373	14.1556	0.000168296	0.00100193	5.82952	6.01657	4.44189	4.69594
ENSG00000107897	ACBD5	-1.2794	6.29208	15.0618	0.000104048	0.000643923	6.7799	6.80755	5.42826	5.59718
ENSG00000226950	DANCR	-1.27497	6.13039	8.9242	0.00281417	0.0120314	6.72317	6.57501	4.50129	5.81973
ENSG00000156026	MCU	-1.27485	6.67366	14.9723	0.0001091	0.000670245	7.0947	7.27531	5.70386	6.01248
ENSG00000135617	PRADC1	-1.27474	3.20584	4.97072	0.0257799	0.0765057	3.40155	3.85114	1.90557	3.01804
ENSG00000177606	JUN	-1.27358	9.50727	6.52966	0.010609	0.0365571	10.1846	9.97995	8.85211	8.10379
ENSG00000175197	DDIT3	-1.27225	4.85311	7.2107	0.00724703	0.0266208	5.20048	5.47477	3.2598	4.62717
ENSG00000110888	CAPRIN2	-1.27115	5.46667	13.4226	0.000248616	0.00142726	5.88604	5.96239	5.03102	4.5008
ENSG00000111912	NCOA7	-1.26996	7.43832	13.3528	0.00025804	0.00147775	7.68461	8.18508	6.51691	6.71917
ENSG00000115425	PECR	-1.26983	3.63473	6.21456	0.0126704	0.0424032	4.13924	4.01542	2.49664	3.34671
ENSG00000035115	SH3YL1	-1.26918	6.24133	13.9447	0.000188271	0.00110736	6.91337	6.44297	5.59167	5.54748
ENSG00000167508	MVD	-1.26834	7.93172	10.6753	0.00108577	0.00526072	8.14618	8.82086	6.56106	7.1963
ENSG00000204525	HLA-C	-1.26751	7.86983	4.8671	0.0273735	0.080462	8.31052	8.577	5.31441	7.61764
ENSG00000157181	ODR4	-1.26692	5.5205	14.5866	0.000133862	0.000811327	5.80713	5.94475	5.13131	4.95095
ENSG00000171067	C11orf24	-1.26671	5.31452	13.3861	0.000253494	0.00145313	5.84326	5.81119	4.25279	4.7266
ENSG00000133028	SCO1	-1.26611	6.05745	13.1457	0.00028818	0.00163441	6.61585	6.46881	4.99173	5.58049
ENSG00000103196	CRISPLD2	-1.26524	3.52062	6.70179	0.00963161	0.0338245	3.94228	4.01292	3.13265	2.47613
ENSG00000112874	NUDT12	-1.2651	5.59698	9.76733	0.0017764	0.00810215	5.44193	6.16957	5.08577	5.46501
ENSG00000106397	PLOD3	-1.265	6.88206	14.7932	0.000119964	0.000733533	7.50452	7.39468	6.04977	5.79743
ENSG00000140284	SLC27A2	-1.26418	4.84299	11.6672	0.000636107	0.00328548	5.08952	5.50094	4.14232	4.14993
ENSG00000185238	PRMT3	-1.26258	4.73656	8.82573	0.00297013	0.0126064	5.17708	5.0646	3.8115	4.51648
ENSG00000108187	PBLD	-1.26191	2.80055	6.21367	0.0126768	0.0424124	2.94103	3.36914	2.28416	2.30607
ENSG00000084073	ZMPSTE24	-1.25893	6.64178	9.22075	0.00239288	0.0104744	7.18829	7.10483	5.13131	6.33623
ENSG00000064547	LPAR2	-1.25835	4.97036	9.80789	0.00173765	0.0079501	5.58894	5.37582	4.51908	3.67139
ENSG00000108561	C1QBP	-1.25688	7.59218	10.2841	0.00134183	0.00634184	8.32198	7.87569	6.21649	7.15493
ENSG00000119471	HSDL2	-1.25583	6.58128	13.0482	0.000303568	0.00171671	7.13995	7.04566	5.35708	6.10421
ENSG00000130762	ARHGEF16	-1.25552	5.96815	13.8872	0.000194121	0.00113892	6.4319	6.58896	4.86875	5.26714
ENSG00000120725	SIL1	-1.25434	6.54874	12.3359	0.000444337	0.0023962	7.00449	7.14716	5.23589	6.05673
ENSG00000115107	STEAP3	-1.25332	5.25516	12.203	0.000477119	0.00255072	5.78376	5.75679	4.66007	4.1896
ENSG00000152952	PLOD2	-1.25295	8.27797	8.07525	0.0044874	0.0178462	8.84526	8.6937	7.97481	6.8576
ENSG00000148411	NACC2	-1.25254	5.91176	14.1774	0.00016636	0.000992415	6.57846	6.29454	5.03257	5.08453
ENSG00000164403	SHROOM1	-1.25241	4.57021	6.70121	0.00963476	0.0338254	4.8153	5.3069	2.96102	4.27967
ENSG00000118513	MYB	-1.25151	2.38933	5.72443	0.0167304	0.0535629	2.86807	2.56684	2.22033	1.59808
ENSG00000154144	TBRG1	-1.25062	6.21632	13.7483	0.000209013	0.00121656	6.9077	6.50583	5.47686	5.38716
ENSG00000261236	BOP1	-1.24733	5.88524	9.82065	0.00172563	0.00791672	6.66849	6.16845	4.37995	5.38716
ENSG00000115762	PLEKHB2	-1.24717	7.29199	12.9655	0.000317279	0.00178477	7.65916	7.94718	6.16868	6.72677
ENSG00000081377	CDC14B	-1.24426	5.42852	11.3516	0.000753832	0.00383282	5.86803	5.98175	4.19861	5.01031
ENSG00000154743	TSEN2	-1.24407	4.465	9.9459	0.00161208	0.00745406	4.8886	4.92758	3.68716	3.93917
ENSG00000022567	SLC45A4	-1.2433	5.37636	11.7386	0.000612177	0.00318007	5.52882	6.17294	4.61941	4.53585
ENSG00000138735	PDE5A	-1.24235	5.03169	7.52746	0.00607654	0.0229754	5.73266	5.12387	4.92155	3.63593
ENSG00000225138	SLC9A3-AS1	-1.24211	5.89431	10.3515	0.00129371	0.00613664	6.52012	6.33273	5.39491	4.54735
ENSG00000099204	ABLIM1	-1.24202	7.92348	11.2301	0.000804826	0.00405171	8.13517	8.73316	6.99574	7.09515
ENSG00000147586	MRPS28	-1.24174	2.76008	6.05423	0.013873	0.0457036	3.18584	2.93841	2.29452	2.42719
ENSG00000144867	SRPRB	-1.24105	6.68267	9.2251	0.0023872	0.0104613	7.13947	7.23286	5.1021	6.41051
ENSG00000259953	AL138756.1	-1.23969	2.03824	5.30597	0.0212524	0.0655726	2.41582	2.36936	1.83629	1.21158
ENSG00000102048	ASB9	-1.23941	2.49035	5.15637	0.0231612	0.0703344	2.99343	2.67226	2.46026	1.37536
ENSG00000138231	DBR1	-1.23929	5.20315	12.3741	0.000435338	0.00235524	5.89238	5.41052	4.37507	4.61993
ENSG00000151611	MMAA	-1.23911	3.19378	6.59468	0.0102284	0.0355164	3.3853	3.70662	2.78101	2.62824
ENSG00000088766	CRLS1	-1.23899	6.43204	13.9248	0.000190269	0.001118	6.99462	6.81872	5.66842	5.75591
ENSG00000268104	SLC6A14	-1.23749	5.94203	13.7513	0.000208681	0.00121523	6.28811	5.78938	6.05893	5.51661
ENSG00000153879	CEBPG	-1.23707	5.6837	11.061	0.00088164	0.00437097	5.98371	6.35665	4.57118	5.19099
ENSG00000087299	L2HGDH	-1.2369	4.16375	7.85548	0.00506669	0.019729	4.62082	4.54936	3.24384	3.82099
ENSG00000175416	CLTB	-1.23672	5.82452	10.0878	0.00149252	0.00696986	6.17498	6.47838	4.43956	5.4426
ENSG00000103174	NAGPA	-1.23417	4.90442	11.0866	0.000869546	0.00432013	5.27293	5.48656	3.97191	4.36011
ENSG00000072274	TFRC	-1.2336	8.30032	11.0548	0.000884557	0.00438173	8.93249	8.76209	7.38345	7.41917
ENSG00000164305	CASP3	-1.23192	6.0337	14.0915	0.000174133	0.00103353	6.50479	6.54061	5.1197	5.43643
ENSG00000128590	DNAJB9	-1.23131	4.38399	9.12767	0.00251772	0.0109272	4.7584	4.8761	3.60624	3.89185
ENSG00000085377	PREP	-1.2309	5.13757	12.8554	0.000336503	0.00187764	5.64802	5.58434	4.42548	4.40082
ENSG00000181284	TMEM102	-1.23058	3.62235	7.04549	0.00794653	0.0287761	4.00955	4.18533	2.85992	2.93294
ENSG00000178381	ZFAND2A	-1.23029	3.28605	5.56824	0.0182892	0.057719	3.12059	4.04271	2.80296	2.77238
ENSG00000119862	LGALSL	-1.22884	4.45468	7.18224	0.00736286	0.0269535	4.68993	5.11455	3.23848	4.14993
ENSG00000156709	AIFM1	-1.22843	4.91245	10.2667	0.00135455	0.00639167	5.50345	5.25481	3.84009	4.49289
ENSG00000241685	ARPC1A	-1.22808	5.1596	11.9738	0.000539547	0.00284687	5.46994	5.83338	4.26339	4.48294
ENSG00000228649	SNHG26	-1.22772	2.6245	4.25002	0.0392498	0.106902	3.26967	2.6595	1.429	2.56931
ENSG00000107679	PLEKHA1	-1.2245	5.89168	13.504	0.000238061	0.00137069	6.23787	6.4711	5.23992	5.14758
ENSG00000146733	PSPH	-1.22318	4.88829	10.7608	0.00103674	0.00504618	5.28086	5.45089	3.98157	4.32045
ENSG00000087086	FTL	-1.22311	9.74155	5.13919	0.0233915	0.0707809	10.1587	10.3861	8.15613	9.36093
ENSG00000104369	JPH1	-1.22254	2.62432	5.49543	0.0190663	0.0597481	3.01048	2.91175	2.49664	1.76495
ENSG00000163162	RNF149	-1.22162	5.85253	13.2921	0.000266523	0.00152114	6.35054	6.35219	5.13564	5.02684
ENSG00000136770	DNAJC1	-1.22061	5.79835	13.5564	0.000231497	0.00133552	6.23832	6.27218	5.13276	5.11576
ENSG00000143162	CREG1	-1.22059	7.06274	11.6578	0.000639341	0.00329928	7.44696	7.70471	5.81517	6.57401
ENSG00000179918	SEPHS2	-1.21945	4.20377	7.62248	0.00576451	0.0220011	4.47796	4.79964	3.24384	3.81148
ENSG00000136826	KLF4	-1.21903	7.63995	6.91915	0.00852775	0.0304767	8.03847	8.38852	7.15144	5.84712
ENSG00000164077	MON1A	-1.21877	4.13634	6.96295	0.00832149	0.0298851	4.49925	4.66083	3.02469	3.83043
ENSG00000111684	LPCAT3	-1.21725	6.39685	9.09245	0.00256666	0.0111108	6.64787	7.09716	5.04336	6.06209
ENSG00000164620	RELL2	-1.21555	2.48478	4.59102	0.0321399	0.0913614	2.80105	2.95939	1.31139	2.3505
ENSG00000066322	ELOVL1	-1.21401	6.6571	12.1039	0.00050316	0.0026729	7.0728	7.31933	5.45854	6.02898
ENSG00000114859	CLCN2	-1.21274	4.64546	10.7506	0.00104243	0.00506754	5.24978	4.99264	3.88538	3.94207
ENSG00000145819	ARHGAP26	-1.21248	4.90611	4.47496	0.034395	0.0965329	5.2931	5.43038	2.77361	4.93936
ENSG00000112893	MAN2A1	-1.21227	7.54707	12.4488	0.000418271	0.00227549	7.87076	8.15598	6.95995	6.70384
ENSG00000067064	IDI1	-1.21219	7.84382	11.8361	0.000580925	0.00303743	8.21755	8.43455	6.98217	7.21714
ENSG00000112977	DAP	-1.21088	5.24714	10.8075	0.00101089	0.00493877	5.65142	5.79741	4.125	4.83377
ENSG00000112312	GMNN	-1.21068	5.08746	9.54728	0.00200245	0.00898312	5.40291	5.58772	4.17074	4.7828
ENSG00000065833	ME1	-1.2098	6.01007	8.9935	0.00270941	0.0116481	6.05067	6.79594	4.88771	5.66472
ENSG00000122042	UBL3	-1.2091	5.82716	11.4543	0.000713273	0.00364645	5.91802	6.51781	5.3029	5.14884
ENSG00000135312	HTR1B	-1.20848	3.01074	4.92821	0.0264217	0.0780353	3.50142	3.38861	2.82459	1.72501
ENSG00000105976	MET	-1.20834	7.17123	12.4968	0.000407642	0.00222178	7.81483	7.5096	6.13806	6.62374
ENSG00000117308	GALE	-1.20741	7.36741	11.5911	0.000662694	0.00340781	7.73389	8.07689	6.15024	6.73476
ENSG00000105643	ARRDC2	-1.20654	3.47306	4.24465	0.0393742	0.107177	3.89256	3.93032	3.44339	1.76495
ENSG00000123159	GIPC1	-1.20584	7.55264	11.2653	0.000789689	0.00398579	8.11659	8.03025	6.34239	7.03108
ENSG00000177380	PPFIA3	-1.20445	2.66897	5.55778	0.0183988	0.0579714	3.05636	3.02056	2.38463	1.90262
ENSG00000185477	GPRIN3	-1.20373	2.47718	3.93933	0.0471694	0.123499	2.79122	2.89006	2.64986	0.709605
ENSG00000170145	SIK2	-1.20099	6.13633	11.6591	0.000638884	0.00329837	6.75672	6.48834	5.61151	5.10801
ENSG00000176834	VSIG10	-1.19854	4.96688	10.0773	0.00150106	0.00699807	5.37191	5.52313	3.87851	4.51843
ENSG00000185813	PCYT2	-1.19661	7.0184	11.2887	0.000779814	0.00394443	7.50433	7.66854	5.61358	6.40103
ENSG00000113328	CCNG1	-1.1962	8.11101	10.8949	0.00096431	0.00472299	8.6576	8.5457	7.31602	7.40054
ENSG00000197324	LRP10	-1.19612	8.53962	8.30485	0.00395393	0.0160675	9.03356	9.17656	7.13314	7.93844
ENSG00000060762	MPC1	-1.19548	4.57104	4.34774	0.037058	0.102339	4.77969	5.17073	2.72077	4.63976
ENSG00000198860	TSEN15	-1.19375	5.04286	7.63007	0.0057403	0.0219229	5.54134	5.14119	4.15376	5.00615
ENSG00000272335	AC093297.2	-1.1933	2.47137	5.27874	0.0215873	0.0663964	2.48455	2.69745	2.49664	2.15393
ENSG00000109881	CCDC34	-1.19124	3.95161	7.49444	0.00618898	0.0233179	4.45167	4.21399	3.40563	3.43189
ENSG00000130340	SNX9	-1.19025	5.69206	11.8041	0.000591005	0.00307962	5.95428	6.3606	4.85481	5.07132
ENSG00000166165	CKB	-1.18946	5.09929	4.28837	0.0383739	0.105161	5.54207	5.76277	4.9182	2.56931
ENSG00000142544	CTU1	-1.1883	3.22936	6.05527	0.0138648	0.0456971	3.71411	3.53904	2.88072	2.41886
ENSG00000177096	PHETA2	-1.18563	3.25519	5.73038	0.0166739	0.0534109	3.40155	3.89808	2.57528	2.74602
ENSG00000168404	MLKL	-1.18536	3.89947	5.01844	0.0250787	0.0747648	4.68196	3.90621	2.54954	3.70942
ENSG00000156675	RAB11FIP1	-1.18496	8.34883	9.65188	0.00189157	0.00854587	8.69812	9.07418	7.30997	7.57732
ENSG00000165983	PTER	-1.18395	5.01387	11.1979	0.000818889	0.0041102	5.39075	5.50986	4.37507	4.38595
ENSG00000158122	PRXL2C	-1.183	2.55667	4.59997	0.0319726	0.0909078	3.11666	2.65307	1.68687	2.40208
ENSG00000189369	GSPT2	-1.1827	4.20768	8.25388	0.0040665	0.0164851	4.7772	4.49472	3.55109	3.60325
ENSG00000188153	COL4A5	-1.18122	6.63281	8.09348	0.00444247	0.0177096	7.36461	6.61811	6.52794	5.37753
ENSG00000131473	ACLY	-1.18067	8.78823	8.1851	0.00422358	0.0169927	9.53239	9.16412	7.67043	7.96797
ENSG00000076662	ICAM3	-1.17987	2.28692	4.62257	0.0315539	0.0898915	2.66229	2.55999	1.4477	2.17385
ENSG00000196167	COLCA1	-1.17972	5.98705	8.491	0.00356907	0.0147227	6.57381	6.42234	5.60423	4.58316
ENSG00000224531	SMIM13	-1.17961	4.35522	7.9203	0.00488832	0.0191808	4.74572	4.78502	3.52491	3.99061
ENSG00000153904	DDAH1	-1.17918	8.20865	10.1944	0.00140864	0.0066256	8.66687	8.7725	7.29197	7.51427
ENSG00000196890	HIST3H2BB	-1.17894	3.72279	5.38067	0.0203611	0.0631877	4.37309	3.92766	2.52333	3.4646
ENSG00000260630	SNAI3-AS1	-1.17836	2.71788	4.1399	0.0418836	0.112856	2.58472	3.52855	2.54086	1.55317
ENSG00000160796	NBEAL2	-1.17786	8.40023	8.79953	0.00301308	0.0127564	9.08232	8.87059	7.62827	7.16305
ENSG00000063241	ISOC2	-1.17605	5.09716	9.36173	0.00221563	0.00979599	5.5406	5.62677	3.93593	4.67687
ENSG00000143633	C1orf131	-1.17428	4.57947	9.23692	0.00237184	0.0104056	5.22625	4.81986	3.78967	4.00458
ENSG00000123240	OPTN	-1.17395	5.68858	9.69136	0.00185136	0.00839837	5.68765	6.5036	5.07979	4.91442
ENSG00000162769	FLVCR1	-1.17186	5.63225	12.2637	0.000461844	0.00247922	6.09131	6.10925	4.97087	4.89505
ENSG00000109445	ZNF330	-1.1713	5.29988	11.4046	0.000732618	0.00373045	5.57037	5.62513	4.83718	5.00337
ENSG00000114054	PCCB	-1.1696	5.89189	8.41672	0.00371785	0.0152774	6.54301	6.15544	4.51021	5.64702
ENSG00000239887	C1orf226	-1.16946	2.6903	4.78341	0.0287352	0.0836024	2.76131	3.2422	1.93237	2.51569
ENSG00000174851	YIF1A	-1.16927	6.05436	10.7892	0.00102092	0.00498153	6.55613	6.60527	4.80309	5.53502
ENSG00000108479	GALK1	-1.16917	3.84085	6.46427	0.0110065	0.0376504	4.23121	4.3885	2.85293	3.36416
ENSG00000073578	SDHA	-1.16814	6.69382	12.8121	0.000344393	0.00191893	7.09019	7.20375	5.85424	6.18004
ENSG00000196975	ANXA4	-1.16801	6.77085	8.22493	0.00413188	0.0166752	6.91394	7.54147	5.3925	6.45697
ENSG00000145882	PCYOX1L	-1.16697	4.01022	7.33049	0.00677947	0.0251814	4.59703	4.26544	3.24918	3.51622
ENSG00000108179	PPIF	-1.16695	6.10024	10.4078	0.00125485	0.0059813	6.43861	6.77131	4.85656	5.62639
ENSG00000116641	DOCK7	-1.16598	6.91378	11.9353	0.000550805	0.00289586	7.4911	7.14659	6.5992	5.99299
ENSG00000185973	TMLHE	-1.16441	2.85935	5.23323	0.0221593	0.0678052	2.94103	3.33744	2.75871	2.15393
ENSG00000087301	TXNDC16	-1.16294	4.43697	7.57345	0.00592343	0.0225074	4.52024	5.04755	3.833	4.02939
ENSG00000197785	ATAD3A	-1.16215	5.3815	6.9946	0.00817558	0.0294815	5.97668	5.70339	3.82587	5.2248
ENSG00000171421	MRPL36	-1.15982	3.4422	4.75061	0.0292879	0.084794	3.87638	3.77034	2.29452	3.34671
ENSG00000108828	VAT1	-1.15941	6.07443	12.5538	0.000395408	0.00216617	6.49232	6.65314	5.29	5.31052
ENSG00000164506	STXBP5	-1.15865	5.06633	10.4862	0.00120267	0.00575828	5.26318	5.29972	4.79581	4.82907
ENSG00000155792	DEPTOR	-1.15739	5.50478	7.02689	0.00802948	0.0290318	5.34359	6.41951	4.24479	5.18609
ENSG00000132470	ITGB4	-1.15693	8.98344	6.66946	0.00980792	0.0343409	9.3924	9.7433	8.22246	7.62014
ENSG00000169635	HIC2	-1.15682	4.42452	7.31361	0.00684343	0.0253764	4.91488	4.85946	4.0657	3.30668
ENSG00000138386	NAB1	-1.15631	5.7837	11.3533	0.000753128	0.0038309	6.28505	6.17407	5.32456	4.90849
ENSG00000100139	MICALL1	-1.15217	5.67069	10.5298	0.00117467	0.00563402	6.20954	6.11159	4.6049	5.17749
ENSG00000139044	B4GALNT3	-1.15094	6.9105	8.63909	0.00329026	0.0137237	6.82276	7.76498	6.27788	6.18679
ENSG00000135002	RFK	-1.15074	5.12608	9.28219	0.00231393	0.0101782	5.68897	5.43694	4.08673	4.7925
ENSG00000083937	CHMP2B	-1.15072	6.15789	10.6137	0.00112252	0.00542096	6.36553	6.56862	5.57369	5.92043
ENSG00000078808	SDF4	-1.15011	7.66432	10.6731	0.00108704	0.00526263	8.09052	8.26691	6.5416	7.10426
ENSG00000101220	C20orf27	-1.14857	5.3367	11.4867	0.000700972	0.00358817	5.91576	5.67671	4.48327	4.79089
ENSG00000132313	MRPL35	-1.14828	5.73273	11.6874	0.000629254	0.00325725	6.19981	6.20129	4.87567	5.17749
ENSG00000158856	DMTN	-1.14704	4.01258	7.16927	0.00741631	0.0271069	4.34648	4.51965	3.35699	3.45649
ENSG00000180667	YOD1	-1.14605	6.25084	11.9149	0.000556878	0.00292517	6.64378	6.79557	5.41525	5.66648
ENSG00000181751	C5orf30	-1.14466	4.45703	7.84862	0.00508596	0.0197872	4.6886	5.01034	3.70282	4.06715
ENSG00000146281	PM20D2	-1.14405	5.74581	11.5656	0.000671827	0.00344873	6.33624	6.06517	4.94971	5.16635
ENSG00000171155	C1GALT1C1	-1.1428	5.43531	9.8431	0.0017047	0.0078299	5.7015	6.0518	4.38724	5.0753
ENSG00000100142	POLR2F	-1.14204	4.84699	8.51146	0.00352917	0.0145735	5.43247	5.15263	3.78967	4.48892
ENSG00000102699	PARP4	-1.1417	7.45308	11.6853	0.000629944	0.00325938	7.90408	7.97562	6.6389	6.78053
ENSG00000154229	PRKCA	-1.14165	5.0398	9.36126	0.0022162	0.00979599	5.68101	5.29766	4.58603	4.07512
ENSG00000205352	PRR13	-1.14083	5.30841	9.4469	0.00211507	0.00941635	5.47762	6.02965	4.36034	4.80851
ENSG00000163584	RPL22L1	-1.1402	6.15924	9.78831	0.00175624	0.00802269	6.77772	6.43738	5.03411	5.82367
ENSG00000185803	SLC52A2	-1.1398	6.048	10.4725	0.00121162	0.00579169	6.55213	6.64102	4.78482	5.43849
ENSG00000130772	MED18	-1.13918	4.36253	7.50731	0.0061449	0.0231891	4.73934	4.83412	3.53806	3.94207
ENSG00000161091	MFSD12	-1.13837	5.89368	11.7711	0.000601576	0.00313054	6.50704	6.23017	5.07979	5.24377
ENSG00000134107	BHLHE40	-1.13836	6.92811	12.7447	0.000357018	0.00197894	7.40285	7.41784	6.18201	6.2135
ENSG00000128245	YWHAH	-1.13674	6.90454	9.16445	0.00246762	0.0107415	7.2926	7.49013	5.62389	6.54324
ENSG00000197345	MRPL21	-1.13469	4.82074	9.74938	0.00179383	0.00817213	5.2614	5.29869	3.98797	4.27737
ENSG00000174307	PHLDA3	-1.13447	5.04407	9.52548	0.00202638	0.00907659	5.47148	5.59862	4.47418	4.07512
ENSG00000109519	GRPEL1	-1.13404	5.52484	11.6008	0.000659225	0.00339294	6.10278	5.85872	4.72091	4.95239
ENSG00000248487	ABHD14A	-1.13401	2.81237	4.81352	0.0282374	0.0824233	3.21555	3.11708	2.07152	2.55419
ENSG00000183208	GDPGP1	-1.13401	2.16802	4.33661	0.0373011	0.102869	2.39649	2.57366	1.4477	1.99508
ENSG00000163110	PDLIM5	-1.13362	7.15095	12.1706	0.000485495	0.0025896	7.56203	7.64991	6.52188	6.43805
ENSG00000140374	ETFA	-1.13349	7.18855	11.4788	0.000703961	0.00360109	7.58213	7.74756	6.25284	6.65286
ENSG00000204310	AGPAT1	-1.13305	6.03251	12.0177	0.000526979	0.00278431	6.60396	6.42093	5.17826	5.41253
ENSG00000146433	TMEM181	-1.13168	7.18703	11.6293	0.000649203	0.00334429	7.52839	7.83654	6.29992	6.50493
ENSG00000120254	MTHFD1L	-1.13069	5.53253	11.4531	0.000713759	0.00364645	6.13521	5.84117	4.70546	4.97101
ENSG00000103222	ABCC1	-1.13066	6.0801	9.10678	0.00254663	0.0110323	6.68419	6.42941	5.70094	4.883
ENSG00000214160	ALG3	-1.12989	5.24052	8.94446	0.00278312	0.0119204	5.70674	5.69481	4.04435	4.93645
ENSG00000092758	COL9A3	-1.12912	4.63002	4.376	0.0364485	0.10104	5.61913	4.38656	4.43254	2.86718
ENSG00000131174	COX7B	-1.1286	5.84044	9.81861	0.00172755	0.00792244	6.22833	6.3714	4.78298	5.45385
ENSG00000169241	SLC50A1	-1.12763	5.57106	9.33958	0.00224257	0.00989396	5.81503	6.2569	4.37995	5.18977
ENSG00000177150	FAM210A	-1.12594	4.69555	7.69687	0.00553167	0.0212138	5.21985	4.98114	4.46961	3.65377
ENSG00000081059	TCF7	-1.12564	2.8717	4.61821	0.0316342	0.0900547	3.5194	2.88458	2.07152	2.62101
ENSG00000130021	PUDP	-1.12561	3.86947	5.55725	0.0184043	0.0579734	4.1756	4.32323	2.92143	3.67139
ENSG00000198142	SOWAHC	-1.12539	5.35931	9.97821	0.00158404	0.0073359	5.59743	6.04261	4.37995	4.85706
ENSG00000186212	SOWAHB	-1.12525	4.83024	9.35683	0.00222156	0.00981329	5.10845	5.52665	3.96868	4.12712
ENSG00000145685	LHFPL2	-1.12352	5.65546	7.80611	0.005207	0.0201683	5.85865	6.35269	4.39448	5.34935
ENSG00000054277	OPN3	-1.12297	3.38344	4.55496	0.0328236	0.0929897	3.66381	3.83704	3.30152	2.28791
ENSG00000006327	TNFRSF12A	-1.12068	5.91479	11.4134	0.000729159	0.00371542	6.55903	6.2361	5.11678	5.20437
ENSG00000116791	CRYZ	-1.1204	6.12463	11.8087	0.000589539	0.00307391	6.51042	6.65676	5.49384	5.38929
ENSG00000057294	PKP2	-1.11993	6.00147	5.32785	0.0209873	0.064908	6.47131	6.428	4.26339	5.95753
ENSG00000164294	GPX8	-1.11969	4.5634	8.38102	0.00379159	0.015543	4.79576	5.10281	4.10746	3.9216
ENSG00000085117	CD82	-1.11958	3.52371	4.28465	0.038458	0.10533	3.34217	4.3313	2.62543	3.25152
ENSG00000120697	ALG5	-1.11943	5.24005	9.87037	0.00167962	0.00772071	5.59672	5.71885	4.37995	4.86933
ENSG00000112249	ASCC3	-1.11936	7.70136	10.2951	0.00133383	0.00631164	8.00364	7.89675	7.35122	7.44501
ENSG00000142669	SH3BGRL3	-1.11926	5.57464	9.43897	0.00212423	0.00944639	5.62052	6.43597	4.83185	4.71815
ENSG00000118855	MFSD1	-1.11903	6.39539	8.65351	0.00326431	0.0136332	6.71637	6.98173	5.15995	6.11585
ENSG00000179604	CDC42EP4	-1.11892	5.94476	10.2771	0.00134688	0.00635935	6.26964	6.5839	4.90642	5.43437
ENSG00000205726	ITSN1	-1.11689	6.24455	11.1469	0.000841727	0.00420684	6.72769	6.68537	5.7058	5.39673
ENSG00000174684	B4GAT1	-1.1165	5.34421	10.6745	0.0010862	0.00526072	5.92535	5.73567	4.38238	4.78118
ENSG00000120686	UFM1	-1.11592	6.61665	11.0553	0.000884355	0.00438173	6.65399	6.88155	6.5546	6.32012
ENSG00000172818	OVOL1	-1.11547	3.58319	4.09818	0.0429294	0.115119	4.06161	3.96704	3.48925	2.11325
ENSG00000025772	TOMM34	-1.11223	5.6596	10.1583	0.00143656	0.00674337	6.25585	5.98559	4.7438	5.15136
ENSG00000213585	VDAC1	-1.11203	7.38759	11.2838	0.00078186	0.00395158	7.87731	7.90505	6.44717	6.75018
ENSG00000103227	LMF1	-1.11094	3.75013	5.33355	0.0209187	0.0647471	4.08594	4.17416	3.52491	2.85489
ENSG00000101255	TRIB3	-1.11086	5.73589	8.08049	0.00447443	0.0178067	5.98749	6.28418	4.56263	5.58794
ENSG00000005700	IBTK	-1.10987	7.55813	10.1892	0.00141269	0.00664195	7.8847	8.06454	6.79448	7.11621
ENSG00000133138	TBC1D8B	-1.10924	5.10883	9.67528	0.00186764	0.00845915	5.33347	5.65437	4.67205	4.44656
ENSG00000162542	TMCO4	-1.10875	4.19667	6.65037	0.0099135	0.034609	4.59562	4.61198	3.35203	3.85222
ENSG00000173559	NABP1	-1.10726	4.57731	8.12837	0.00435778	0.0174192	4.7355	5.17185	4.06267	4.00458
ENSG00000164466	SFXN1	-1.10692	6.87744	12.1197	0.000498925	0.00265388	7.39475	7.31603	6.03979	6.26315
ENSG00000106070	GRB10	-1.10647	5.37262	5.02689	0.0249567	0.0744579	5.77755	5.89252	5.31314	3.54327
ENSG00000165644	COMTD1	-1.10523	4.87866	4.49142	0.0340653	0.0959056	5.37685	5.44625	2.99956	4.61082
ENSG00000100564	PIGH	-1.10499	3.57622	5.67409	0.0172173	0.0549269	3.88796	4.05007	3.18931	2.8425
ENSG00000122729	ACO1	-1.10419	7.13677	8.16449	0.00427186	0.01714	7.32043	7.83157	5.98082	6.80828
ENSG00000145050	MANF	-1.10357	6.15076	9.6786	0.00186427	0.00844713	6.59551	6.66197	5.02324	5.74514
ENSG00000149474	KAT14	-1.10141	4.4821	7.9115	0.00491215	0.019255	4.80067	4.94872	3.8115	4.04839
ENSG00000124783	SSR1	-1.10082	8.0329	9.29105	0.00230276	0.0101328	8.48954	8.54657	7.09658	7.4704
ENSG00000164978	NUDT2	-1.10067	3.50856	5.58881	0.0180756	0.0571372	3.91764	3.88443	2.9281	2.99583
ENSG00000101084	RAB5IF	-1.09845	4.21622	5.03097	0.024898	0.0743962	4.54092	4.70653	2.96752	4.09353
ENSG00000198087	CD2AP	-1.09831	7.70789	9.45268	0.00210841	0.00939025	8.00669	8.23889	6.92576	7.27966
ENSG00000165629	ATP5F1C	-1.0975	7.32552	10.735	0.00105127	0.00510418	7.7075	7.82872	6.4884	6.85027
ENSG00000171877	FRMD5	-1.09746	5.39997	10.2179	0.00139087	0.00655267	6.04758	5.56992	4.69375	4.87238
ENSG00000100889	PCK2	-1.09712	4.49898	7.97605	0.00474001	0.01868	4.91375	4.92091	3.76752	4.02939
ENSG00000170222	ADPRM	-1.09699	2.71143	4.86208	0.0274533	0.0805552	3.01893	2.91712	2.45102	2.3329
ENSG00000142867	BCL10	-1.09649	5.5206	9.79853	0.00174652	0.00798758	5.80895	6.10866	5.06926	4.63976
ENSG00000140464	PML	-1.09562	4.95455	7.37325	0.00662013	0.0247045	4.94291	5.76724	4.36527	4.18225
ENSG00000095321	CRAT	-1.09555	5.04551	8.79782	0.0030159	0.0127638	5.30005	5.72269	4.05354	4.53777
ENSG00000172366	MCRIP2	-1.09512	5.67777	10.2209	0.00138856	0.00654685	6.19656	6.09569	4.71514	5.19709
ENSG00000109794	FAM149A	-1.09484	4.12199	6.17696	0.0129424	0.0432027	4.65375	4.39621	3.85067	3.15961
ENSG00000105404	RABAC1	-1.09436	4.72413	7.93669	0.00484424	0.0190396	5.09353	5.30485	3.76005	4.2042
ENSG00000185344	ATP6V0A2	-1.09387	5.86281	10.0847	0.00149508	0.00697623	6.43585	6.22747	4.84426	5.40834
ENSG00000130748	TMEM160	-1.09383	3.39864	5.18007	0.0228474	0.0695793	3.87405	3.80552	2.57528	2.90937
ENSG00000099624	ATP5F1D	-1.0938	5.35029	9.58864	0.00195785	0.00880656	5.80713	5.83338	4.29471	4.92914
ENSG00000104549	SQLE	-1.09373	8.19971	8.84826	0.00293369	0.0124653	8.67241	8.67311	7.37156	7.60119
ENSG00000117395	EBNA1BP2	-1.09229	5.94119	8.27263	0.00402471	0.0163269	6.37585	6.43878	4.75322	5.61277
ENSG00000069849	ATP1B3	-1.09188	6.39739	10.1458	0.0014463	0.00678638	6.91394	6.78349	5.43998	5.97608
ENSG00000183386	FHL3	-1.09187	3.49473	4.09882	0.0429132	0.115102	4.25644	3.39632	3.36685	2.34173
ENSG00000109501	WFS1	-1.09164	4.25175	6.10275	0.0134972	0.0447492	4.80556	4.5108	3.23848	3.99341
ENSG00000129538	RNASE1	-1.08987	7.30364	5.08729	0.0241018	0.0726085	7.72003	7.84854	5.41168	7.20902
ENSG00000104228	TRIM35	-1.0898	4.47677	7.86966	0.0050271	0.0196269	4.80922	4.97214	3.90582	3.86759
ENSG00000006831	ADIPOR2	-1.08921	6.25912	10.8679	0.000978437	0.00478619	6.69412	6.65032	5.53268	5.80782
ENSG00000166411	IDH3A	-1.0889	5.58783	7.40065	0.00652003	0.0243766	6.04809	6.05546	4.22053	5.35699
ENSG00000141664	ZCCHC2	-1.08857	4.87537	9.33032	0.00225394	0.00993661	5.32156	5.28836	4.33294	4.17979
ENSG00000134153	EMC7	-1.08816	4.72416	6.87675	0.00873244	0.0311134	4.99738	5.2248	3.77494	4.5008
ENSG00000169251	NMD3	-1.08733	6.22207	10.5961	0.00113324	0.00546374	6.69048	6.62756	5.37917	5.77479
ENSG00000171497	PPID	-1.08728	4.93368	9.36545	0.00221113	0.00978466	5.40935	5.25799	4.28954	4.45065
ENSG00000144645	OSBPL10	-1.08632	6.6223	10.5519	0.00116071	0.00558017	7.23596	6.92019	6.10531	5.73596
ENSG00000121931	LRIF1	-1.08462	4.59605	8.32435	0.00391171	0.015907	4.8886	5.01911	4.19031	4.03484
ENSG00000135045	C9orf40	-1.08445	2.96601	3.94168	0.0471036	0.12341	3.23382	3.39247	2.00993	2.86105
ENSG00000108439	PNPO	-1.08433	5.38415	7.22347	0.00719565	0.0264569	5.7918	5.874	4.10746	5.15762
ENSG00000183421	RIPK4	-1.0839	5.40068	6.63234	0.0100144	0.0348869	5.91915	5.7996	5.19358	4.01013
ENSG00000137713	PPP2R1B	-1.08315	6.34411	10.9561	0.000932956	0.00458472	6.89226	6.76685	5.6011	5.60454
ENSG00000129250	KIF1C	-1.0819	8.13405	7.86169	0.00504933	0.0196745	8.37828	8.84642	7.04914	7.63054
ENSG00000121900	TMEM54	-1.08116	5.25403	6.24436	0.012459	0.0417879	5.18742	6.10573	4.02891	4.95239
ENSG00000181544	FANCB	-1.07976	2.7566	4.2944	0.0382382	0.104895	3.10876	2.46048	2.68969	2.68487
ENSG00000138434	ITPRID2	-1.07922	7.9795	9.20459	0.00241409	0.0105515	8.22966	8.48403	7.53023	7.37872
ENSG00000100997	ABHD12	-1.07897	6.56684	9.48778	0.00206845	0.00923333	6.69873	7.31553	5.71452	5.98808
ENSG00000213977	TAX1BP3	-1.0773	4.1897	5.97491	0.0145108	0.0474401	4.42806	4.73571	3.26508	3.9216
ENSG00000081913	PHLPP1	-1.07703	5.54583	10.5767	0.00114519	0.00551231	6.11466	5.81191	4.90642	4.96959
ENSG00000119705	SLIRP	-1.07702	5.23931	8.58396	0.00339136	0.0140869	5.68101	5.65758	4.20687	4.94372
ENSG00000125912	NCLN	-1.07556	7.45294	10.2768	0.00134716	0.00635935	7.91727	7.99543	6.49685	6.82687
ENSG00000103319	EEF2K	-1.07544	5.95567	10.7177	0.00106116	0.00515008	6.48814	6.34673	5.29388	5.24023
ENSG00000186654	PRR5	-1.0732	3.36443	4.94471	0.0261706	0.0774692	3.5749	3.91697	2.97398	2.64974
ENSG00000102882	MAPK3	-1.07227	5.96038	9.62278	0.00192178	0.00866427	6.14006	6.6838	5.2783	5.20437
ENSG00000124786	SLC35B3	-1.07054	4.52918	6.81833	0.00902269	0.0320116	4.46873	4.85387	4.32031	4.41344
ENSG00000107249	GLIS3	-1.06998	3.7097	4.71628	0.0298784	0.0862059	4.1079	3.96704	2.83172	3.61787
ENSG00000148572	NRBF2	-1.06779	3.91295	5.91164	0.0150412	0.048915	4.25823	4.31715	3.28081	3.51231
ENSG00000214530	STARD10	-1.06778	7.98062	8.89465	0.00286008	0.0121922	8.31856	8.6498	7.0522	7.29138
ENSG00000141569	TRIM65	-1.06638	4.70884	7.73918	0.00540353	0.0207923	5.35782	4.91958	3.8187	4.25884
ENSG00000079385	CEACAM1	-1.06604	4.76502	6.24398	0.0124616	0.0417879	5.14655	5.23451	3.60624	4.55116
ENSG00000130312	MRPL34	-1.06096	4.7413	5.93851	0.0148135	0.0483085	5.02071	5.29043	3.55541	4.55875
ENSG00000160062	ZBTB8A	-1.06084	2.60927	4.26347	0.0389403	0.10628	2.81082	2.95939	2.46944	2.0173
ENSG00000075234	TTC38	-1.06033	5.79513	7.71992	0.00546148	0.0209741	5.74162	6.63899	5.02324	5.18487
ENSG00000058063	ATP11B	-1.06033	7.92157	9.09053	0.00256937	0.0111185	8.25794	8.37443	7.32648	7.42022
ENSG00000101935	AMMECR1	-1.06033	5.59079	9.77411	0.00176986	0.00807861	5.93933	6.09332	4.71514	5.20194
ENSG00000085365	SCAMP1	-1.05901	6.17484	10.5092	0.00118783	0.00569421	6.68086	6.52794	5.6011	5.50781
ENSG00000136933	RABEPK	-1.05844	4.27511	6.48704	0.0108664	0.0372579	4.75207	4.61198	3.45268	3.90977
ENSG00000115307	AUP1	-1.05797	6.97628	11.0687	0.000877961	0.00435641	7.45497	7.48517	6.15167	6.28277
ENSG00000119431	HDHD3	-1.05773	5.59337	10.0807	0.0014983	0.00698849	5.89181	6.2226	4.76446	4.9922
ENSG00000153214	TMEM87B	-1.05763	6.55845	11.0255	0.000898662	0.00444036	6.96185	7.06152	5.79796	5.97891
ENSG00000204520	MICA	-1.05726	4.95908	8.12277	0.00437128	0.0174613	5.49892	5.26748	4.07775	4.56819
ENSG00000051108	HERPUD1	-1.05316	6.00096	9.7905	0.00175416	0.00801629	6.27671	6.60818	5.30547	5.37431
ENSG00000168282	MGAT2	-1.04928	6.2185	9.43091	0.00213359	0.00948082	6.59868	6.75752	5.27437	5.75426
ENSG00000111775	COX6A1	-1.04788	5.82776	8.27089	0.00402857	0.0163369	6.17545	6.3971	4.70351	5.47608
ENSG00000147955	SIGMAR1	-1.04727	6.49776	6.72096	0.00952865	0.033523	7.00662	6.95945	5.06321	6.22726
ENSG00000082146	STRADB	-1.04713	2.90418	4.46361	0.0346242	0.0970138	3.19705	3.10772	2.45102	2.73265
ENSG00000114346	ECT2	-1.04569	7.47284	8.43793	0.00367474	0.0151161	7.9372	7.59482	6.85703	7.2871
ENSG00000026103	FAS	-1.04453	5.70744	8.86014	0.00291465	0.0123889	6.02363	6.22369	4.82114	5.35372
ENSG00000118276	B4GALT6	-1.04356	3.07235	4.29426	0.0382412	0.104895	3.69578	2.89006	2.80296	2.64261
ENSG00000180992	MRPL14	-1.04332	5.70246	8.66043	0.00325194	0.0135913	6.24284	6.05302	4.72091	5.31164
ENSG00000114166	KAT2B	-1.04301	4.74586	7.86786	0.00503211	0.0196328	5.027	5.2248	4.34795	4.0804
ENSG00000173545	ZNF622	-1.04232	5.16585	9.1108	0.00254104	0.0110162	5.59107	5.52489	4.49005	4.74503
ENSG00000168386	FILIP1L	-1.04207	5.52215	8.67517	0.00322576	0.013501	5.98641	5.89116	4.5497	5.23194
ENSG00000178950	GAK	-1.04183	7.60697	9.46304	0.00209653	0.00934799	8.03613	8.09003	6.75654	7.09417
ENSG00000255310	AF131215.5	-1.0412	3.51838	4.70108	0.0301437	0.086822	3.7219	3.97736	3.35203	2.73265
ENSG00000179889	PDXDC1	-1.04102	7.44998	9.17718	0.00245052	0.0106789	7.86579	7.96933	6.51192	6.9565
ENSG00000063761	ADCK1	-1.04053	3.14372	3.96455	0.0464679	0.122252	3.58916	3.43802	2.20941	2.96187
ENSG00000128487	SPECC1	-1.04031	6.60693	9.10718	0.00254608	0.0110323	7.10813	6.98589	5.62492	6.24326
ENSG00000081760	AACS	-1.04029	7.38082	9.73837	0.00180461	0.00820532	7.73694	7.98252	6.51081	6.77035
ENSG00000176658	MYO1D	-1.03995	7.16955	9.4951	0.00206022	0.00920006	7.62583	7.59189	6.74478	6.28735
ENSG00000160256	FAM207A	-1.03986	3.44499	4.42409	0.035435	0.0987905	3.94893	3.71898	2.54954	3.17452
ENSG00000134996	OSTF1	-1.03982	5.03509	6.7139	0.00956643	0.0336257	5.31471	5.54845	3.99752	4.83377
ENSG00000144647	POMGNT2	-1.03755	3.70616	4.78306	0.028741	0.0836024	4.14311	4.02541	2.88758	3.43189
ENSG00000109189	USP46	-1.03706	4.78662	8.14252	0.0043239	0.0173074	5.32497	5.02036	4.26865	4.21145
ENSG00000143919	CAMKMT	-1.03587	3.18937	4.72017	0.0298107	0.0860531	3.52238	3.41922	2.83172	2.83627
ENSG00000144827	ABHD10	-1.03542	5.26858	9.3784	0.00219557	0.00972678	5.61077	5.59192	4.73049	4.93061
ENSG00000278619	MRM1	-1.03485	3.67299	4.73635	0.0295316	0.0854426	4.1981	3.88443	2.85293	3.40686
ENSG00000239672	NME1	-1.03342	6.15021	6.66509	0.00983196	0.0344148	6.78145	6.41619	4.82472	5.91304
ENSG00000132002	DNAJB1	-1.03259	7.04886	10.0649	0.00151125	0.00703491	7.64165	7.36329	6.33738	6.39839
ENSG00000135052	GOLM1	-1.03225	7.65723	8.39648	0.00375948	0.0154323	7.86696	8.38634	6.89031	6.91531
ENSG00000003989	SLC7A2	-1.03051	5.23609	7.51081	0.00613297	0.0231589	6.00141	5.11806	4.66407	4.72997
ENSG00000163638	ADAMTS9	-1.03051	5.12448	4.94171	0.0262161	0.0775452	5.67567	5.37094	5.11092	3.63593
ENSG00000134970	TMED7	-1.03033	7.55999	8.60405	0.00335416	0.0139638	7.92853	8.07869	6.58923	7.17484
ENSG00000183779	ZNF703	-1.02924	4.92597	6.27342	0.0122562	0.0411579	5.84742	4.77913	4.1651	4.21145
ENSG00000240891	PLCXD2	-1.02767	3.23781	4.06467	0.0437893	0.116785	3.51642	3.58701	3.17816	2.37652
ENSG00000106588	PSMA2	-1.02719	4.14662	5.9715	0.0145389	0.0475055	4.58428	4.38269	3.61039	3.77934
ENSG00000129562	DAD1	-1.02587	6.54909	8.46975	0.00361101	0.0148748	7.0201	6.9526	5.51616	6.23024
ENSG00000103404	USP31	-1.02535	4.08569	5.8741	0.0153652	0.0498635	4.54678	4.30286	3.52931	3.723
ENSG00000128626	MRPS12	-1.02384	5.04017	7.01865	0.00806652	0.0291477	5.58254	5.35222	4.00701	4.73835
ENSG00000140450	ARRDC4	-1.02206	5.78178	6.86212	0.0088042	0.0313311	6.16692	6.25902	5.53705	4.65223
ENSG00000213465	ARL2	-1.02142	3.99018	4.23811	0.0395261	0.10754	4.49623	4.26122	2.78101	3.89485
ENSG00000123124	WWP1	-1.02123	5.21096	9.16971	0.00246054	0.0107147	5.59672	5.60945	4.64191	4.69594
ENSG00000106305	AIMP2	-1.0205	4.85696	6.3992	0.0114172	0.0388064	5.33347	5.16848	3.78967	4.68557
ENSG00000144036	EXOC6B	-1.02023	5.20993	8.70614	0.0031714	0.0133067	5.53029	5.64307	4.8774	4.48693
ENSG00000068028	RASSF1	-1.01979	3.97096	5.68607	0.0171001	0.0546123	4.29	4.421	3.4665	3.41106
ENSG00000121897	LIAS	-1.01936	4.26907	6.28273	0.012192	0.0410127	4.61943	4.62681	3.82587	3.76628
ENSG00000167700	MFSD3	-1.0189	5.30117	7.58554	0.00588385	0.0224056	5.77193	5.82697	4.11333	4.85398
ENSG00000072210	ALDH3A2	-1.01886	7.30343	8.72989	0.00313035	0.0131631	7.49243	7.97803	6.53997	6.73517
ENSG00000162695	SLC30A7	-1.01814	6.74867	9.81302	0.0017328	0.00793413	7.18148	7.05148	6.09496	6.39096
ENSG00000002549	LAP3	-1.01782	6.38218	7.40976	0.00648708	0.024262	7.01984	6.60569	5.29	6.07207
ENSG00000126107	HECTD3	-1.0178	6.18421	9.51803	0.00203463	0.00910656	6.5149	6.77907	5.48254	5.48607
ENSG00000152782	PANK1	-1.01724	4.71597	7.60632	0.00581642	0.0221776	5.15136	5.07184	4.2581	4.06715
ENSG00000136628	EPRS	-1.01521	8.22988	7.30583	0.00687313	0.0254544	8.73602	8.64617	7.33718	7.72848
ENSG00000118503	TNFAIP3	-1.01494	4.62511	5.26663	0.021738	0.0667867	4.86184	5.20737	4.43956	3.45242
ENSG00000183576	SETD3	-1.01409	6.02828	9.46136	0.00209846	0.00935303	6.47015	6.47929	5.15427	5.5702
ENSG00000184903	IMMP2L	-1.01373	3.53926	4.57625	0.032418	0.0920183	3.91084	3.69102	3.51164	2.83001
ENSG00000161048	NAPEPLD	-1.01309	3.55338	4.32885	0.0374715	0.103194	3.48321	4.21399	3.10346	3.1036
ENSG00000179041	RRS1	-1.01298	3.94415	4.18252	0.040843	0.110611	4.48864	4.17864	2.76618	3.82099
ENSG00000184307	ZDHHC23	-1.01261	4.22016	4.98345	0.0255909	0.0759831	4.53209	4.67517	3.16692	4.07247
ENSG00000085231	AK6	-1.01221	3.96542	4.6593	0.0308857	0.0884171	4.35652	4.28635	3.02469	3.83669
ENSG00000169230	PRELID1	-1.0118	5.34484	7.59702	0.00584649	0.022285	5.91066	5.63331	4.25545	5.06999
ENSG00000109787	KLF3	-1.01148	7.2371	9.17385	0.00245497	0.0106944	7.56275	7.78054	6.73577	6.45748
ENSG00000144597	EAF1	-1.01105	6.02344	9.81642	0.00172961	0.00792878	6.42794	6.47884	5.3913	5.42193
ENSG00000135048	CEMIP2	-1.01099	8.01538	6.93723	0.00844197	0.030235	8.59009	8.35465	6.93821	7.64064
ENSG00000146802	TMEM168	-1.01014	5.38458	9.19239	0.00243023	0.0106051	5.72687	5.63901	4.98054	5.03094
ENSG00000152684	PELO	-1.0098	4.68917	6.6955	0.00966566	0.0339136	5.05809	5.04019	3.92929	4.43835
ENSG00000077348	EXOSC5	-1.00896	3.57206	3.87719	0.0489465	0.126974	4.1079	3.74639	2.56676	3.44833
ENSG00000135940	COX5B	-1.00873	6.67688	9.49802	0.00205693	0.00918889	7.07051	7.21824	5.74129	6.17757
ENSG00000110693	SOX6	-1.00707	4.9897	5.24794	0.0219727	0.0673348	5.65413	4.78061	5.08428	3.93333
ENSG00000124299	PEPD	-1.00623	5.45465	7.20809	0.00725757	0.0266512	5.81685	5.95131	4.36281	5.19099
ENSG00000146038	DCDC2	-1.00549	6.04025	8.56277	0.00343107	0.0142234	6.71312	6.11101	5.49271	5.46298
ENSG00000172292	CERS6	-1.00437	7.53801	9.14967	0.00248762	0.0108166	7.96329	7.98732	6.91907	6.89483
ENSG00000076770	MBNL3	-1.00427	6.10854	8.099	0.00442896	0.017667	6.71767	6.2468	5.27044	5.81101
ENSG00000157483	MYO1E	-1.00415	6.03772	8.63888	0.00329064	0.0137237	6.45193	6.50047	5.63311	5.12985
ENSG00000116171	SCP2	-1.00356	7.00873	7.80442	0.00521186	0.0201805	7.1256	7.6981	6.11777	6.6192
ENSG00000152061	RABGAP1L	-1.0006	7.02644	9.61851	0.00192626	0.00867909	7.3913	7.51093	6.50077	6.33235
ENSG00000106785	TRIM14	-0.999426	3.95125	4.34741	0.0370652	0.102339	3.96433	4.63009	3.0555	3.71622
ENSG00000138018	SELENOI	-0.99829	7.35534	7.7514	0.0053671	0.0206793	7.84411	7.74322	6.31972	7.03346
ENSG00000103363	ELOB	-0.997986	6.41704	8.18917	0.00421412	0.0169663	6.79658	6.9108	5.41168	6.08067
ENSG00000134987	WDR36	-0.997847	6.33977	8.5921	0.00337624	0.0140358	6.6621	6.29815	6.11704	6.2207
ENSG00000141934	PLPP2	-0.996672	6.90828	5.67158	0.0172419	0.0549756	7.48463	7.11655	5.37917	6.91753
ENSG00000136044	APPL2	-0.995435	5.26453	8.67902	0.00321893	0.0134821	5.67434	5.71114	4.73431	4.56254
ENSG00000073008	PVR	-0.995129	6.39823	7.85624	0.00506455	0.0197272	6.64275	7.02373	5.47914	5.96968
ENSG00000112237	CCNC	-0.994214	6.68347	9.02408	0.00266446	0.0114811	6.83777	7.13568	6.26145	6.31059
ENSG00000085831	TTC39A	-0.993843	5.48687	6.44489	0.0111272	0.0379969	5.48526	6.2452	4.53228	5.15136
ENSG00000157227	MMP14	-0.993458	7.28032	6.88761	0.00867952	0.0309437	7.80418	7.71805	6.91025	6.07472
ENSG00000182795	C1orf116	-0.993087	7.41408	7.90178	0.00493861	0.0193522	7.66624	8.07299	6.40174	6.96795
ENSG00000074842	MYDGF	-0.99274	6.92238	9.02223	0.00266715	0.0114866	7.37596	7.35391	5.97278	6.53315
ENSG00000120158	RCL1	-0.992489	4.42096	6.16895	0.0130012	0.0433619	4.87587	4.64311	3.82229	4.09875
ENSG00000181218	HIST3H2A	-0.992346	4.6755	5.11066	0.0237793	0.0717659	5.30783	4.88573	3.40563	4.48294
ENSG00000117758	STX12	-0.991597	6.02487	8.50369	0.00354427	0.0146307	6.15882	6.66795	5.43178	5.46298
ENSG00000003249	DBNDD1	-0.991526	5.00381	6.80004	0.00911556	0.0322631	5.42295	5.51252	4.57118	3.99621
ENSG00000122335	SERAC1	-0.991488	4.26874	5.68766	0.0170846	0.0545926	4.41692	4.78796	3.78233	3.83981
ENSG00000143013	LMO4	-0.991299	5.43324	8.70299	0.00317688	0.013325	5.85923	5.85733	4.92155	4.72491
ENSG00000189143	CLDN4	-0.990507	9.22761	4.9108	0.0266894	0.0787269	9.60773	9.85445	8.46709	8.40135
ENSG00000110104	CCDC86	-0.988983	4.16326	4.48879	0.0341179	0.0960076	4.70702	4.37295	3.08566	4.02391
ENSG00000163558	PRKCI	-0.988652	7.25919	9.05612	0.00261817	0.0113088	7.74635	7.62345	6.54649	6.74561
ENSG00000107438	PDLIM1	-0.988365	4.72055	4.26715	0.038856	0.106111	5.21343	5.07905	4.65001	3.23265
ENSG00000160190	SLC37A1	-0.98761	6.08814	8.2407	0.00409614	0.016565	6.47323	6.57967	5.16136	5.69433
ENSG00000181191	PJA1	-0.986917	5.04159	6.75422	0.00935264	0.0329928	5.71326	5.1741	4.65001	4.1699
ENSG00000139180	NDUFA9	-0.986527	4.66002	6.96641	0.00830539	0.0298546	5.06729	4.91018	4.05048	4.38595
ENSG00000096092	TMEM14A	-0.986224	4.5862	6.72005	0.00953351	0.0335301	4.83935	5.05853	4.18753	3.9878
ENSG00000102172	SMS	-0.985577	5.31974	7.51115	0.00613183	0.0231589	5.89525	5.52313	4.44189	5.01997
ENSG00000275234	AC010503.4	-0.985403	2.88215	3.90216	0.0482239	0.12556	2.94547	3.36914	2.56676	2.46
ENSG00000165752	STK32C	-0.985254	3.2672	4.1788	0.0409327	0.110777	3.62835	3.6432	2.57528	2.93294
ENSG00000163739	CXCL1	-0.984878	5.99908	7.2904	0.00693242	0.0256255	6.70201	6.13541	4.95625	5.65235
ENSG00000073350	LLGL2	-0.984036	8.00572	7.7744	0.00529918	0.0204848	8.49296	8.51525	7.11826	7.34782
ENSG00000171492	LRRC8D	-0.982793	4.69441	7.28261	0.00696253	0.0257206	5.08248	5.07064	4.15944	4.18225
ENSG00000180488	MIGA1	-0.982383	4.8324	6.81893	0.00901968	0.0320106	5.08651	5.33627	4.53884	4.02665
ENSG00000215030	RPL13P12	-0.981641	3.55805	4.08046	0.0433819	0.115935	3.5194	4.28635	3.09162	2.9212
ENSG00000198805	PNP	-0.981185	7.23191	8.13779	0.00433522	0.0173409	7.69652	7.66535	6.25815	6.83589
ENSG00000100147	CCDC134	-0.981023	3.48555	4.53097	0.0332867	0.0940293	3.83868	3.83704	3.04325	2.9846
ENSG00000204370	SDHD	-0.979663	5.30323	7.7679	0.00531828	0.0205323	5.63365	5.77983	4.41126	5.00059
ENSG00000018510	AGPS	-0.976649	6.78266	9.23825	0.00237011	0.0104019	7.18711	7.13914	6.11412	6.39892
ENSG00000138801	PAPSS1	-0.976068	6.96672	8.51618	0.00352002	0.0145511	7.60651	7.1503	6.43727	6.26024
ENSG00000073969	NSF	-0.97599	5.28421	6.85759	0.00882654	0.0314011	5.61216	5.70339	4.40409	5.07132
ENSG00000169021	UQCRFS1	-0.974137	5.90099	7.9586	0.00478594	0.018842	6.29204	6.33122	5.04183	5.55888
ENSG00000173660	UQCRH	-0.973007	7.327	8.45777	0.00363488	0.0149679	7.86403	7.69341	6.48275	6.81741
ENSG00000133657	ATP13A3	-0.972129	8.54005	6.11591	0.0133971	0.0444423	9.10073	8.89819	7.61876	8.05613
ENSG00000136636	KCTD3	-0.972034	6.14715	8.95409	0.00276849	0.0118794	6.41399	6.5767	5.69508	5.66999
ENSG00000198715	GLMP	-0.971397	6.7625	8.24009	0.0040975	0.016565	6.93586	7.45224	5.8481	6.30496
ENSG00000186222	BLOC1S4	-0.971224	4.01	5.24982	0.021949	0.0672797	4.47642	4.2378	3.55971	3.52011
ENSG00000126524	SBDS	-0.971145	5.73914	6.22118	0.0126231	0.042281	5.96907	6.32214	4.63173	5.52826
ENSG00000164209	SLC25A46	-0.970959	6.6134	8.48636	0.00357819	0.0147552	6.79413	7.02093	6.13229	6.33291
ENSG00000165240	ATP7A	-0.970519	5.71622	8.64314	0.00328296	0.0137014	6.20492	6.02841	5.22779	5.0753
ENSG00000157870	PRXL2B	-0.970187	4.66167	6.8228	0.00900016	0.0319606	4.96166	5.20627	3.97514	4.11944
ENSG00000136240	KDELR2	-0.970063	7.57361	7.3151	0.00683775	0.0253634	7.97691	8.05101	6.5492	7.23946
ENSG00000150403	TMCO3	-0.969857	6.56928	9.1204	0.00252774	0.0109666	6.92607	7.12673	5.8375	5.93655
ENSG00000114686	MRPL3	-0.968922	6.73016	8.35129	0.00385414	0.0157219	7.20018	6.95227	6.03594	6.46103
ENSG00000143158	MPC2	-0.96846	5.61212	7.66374	0.00563417	0.0215571	5.81564	6.14689	4.80672	5.33726
ENSG00000266412	NCOA4	-0.96829	8.8489	5.27129	0.0216799	0.0666288	9.32782	9.34459	7.78609	8.36986
ENSG00000117410	ATP6V0B	-0.96817	6.61407	7.7694	0.00531388	0.0205281	7.04151	7.11246	5.54792	6.22607
ENSG00000176058	TPRN	-0.967765	5.16866	6.45888	0.0110399	0.0377319	5.24529	5.94934	4.17916	4.69938
ENSG00000164818	DNAAF5	-0.966992	5.90787	8.18769	0.00421757	0.0169744	6.48052	6.08857	5.08726	5.60729
ENSG00000103460	TOX3	-0.966676	5.30296	5.08386	0.0241495	0.0726777	5.73843	5.60779	4.1104	5.26365
ENSG00000125733	TRIP10	-0.966112	4.95165	7.12179	0.00761526	0.0277305	5.56389	5.08979	4.34795	4.45879
ENSG00000129566	TEP1	-0.965349	6.52251	8.03094	0.00459851	0.0182079	6.73316	7.15684	5.84634	5.93217
ENSG00000134709	HOOK1	-0.964887	5.83578	7.91736	0.00489627	0.0192056	6.17451	5.81335	5.628	5.65855
ENSG00000116685	KIAA2013	-0.96368	6.00501	8.54223	0.00347	0.0143645	6.42715	6.45318	5.21557	5.52342
ENSG00000162368	CMPK1	-0.963313	7.50547	7.00254	0.00813942	0.029375	7.83457	8.0432	6.51414	7.16305
ENSG00000148834	GSTO1	-0.962855	5.82527	8.32911	0.00390147	0.0158819	6.18675	6.29866	5.11239	5.34277
ENSG00000096080	MRPS18A	-0.962385	5.50246	8.33134	0.0038967	0.0158679	6.02625	5.79887	4.75698	5.06066
ENSG00000127080	IPPK	-0.962069	4.57293	6.43151	0.0112113	0.0382285	5.03223	4.92359	3.86117	4.13222
ENSG00000172667	ZMAT3	-0.961764	5.92839	6.73927	0.00943135	0.0332205	6.34887	6.3038	4.86354	5.75261
ENSG00000159199	ATP5MC1	-0.961254	5.66327	6.7296	0.00948261	0.0333911	6.0998	6.06819	4.63581	5.39567
ENSG00000103550	KNOP1	-0.960745	5.70873	8.33441	0.00389012	0.0158543	6.27274	5.97016	5.01543	5.20073
ENSG00000100116	GCAT	-0.960225	4.5325	4.39633	0.0360163	0.100048	5.05604	4.77026	3.33706	4.44861
ENSG00000119013	NDUFB3	-0.959657	4.6483	6.04262	0.0139645	0.0459354	5.00271	5.00908	3.82944	4.44452
ENSG00000101624	CEP76	-0.959442	3.83516	4.37219	0.0365299	0.101194	4.3279	3.9409	3.20038	3.63233
ENSG00000107833	NPM3	-0.959258	4.99485	6.41632	0.0113076	0.0384899	5.66696	5.15831	4.02891	4.62174
ENSG00000169020	ATP5ME	-0.959046	5.75025	7.56021	0.00596711	0.0226231	6.15739	6.13253	4.82114	5.50585
ENSG00000149418	ST14	-0.958896	8.81445	5.56682	0.018304	0.0577503	9.33095	9.3454	7.81609	8.13382
ENSG00000115286	NDUFS7	-0.958891	5.52575	7.86592	0.00503752	0.0196389	5.8895	5.98559	4.63377	5.19952
ENSG00000087088	BAX	-0.958757	6.14756	6.76704	0.00928567	0.0327959	6.65025	6.51383	5.01386	5.8914
ENSG00000164877	MICALL2	-0.957315	6.06347	8.12377	0.00436886	0.0174576	6.31667	6.69283	5.42118	5.37323
ENSG00000130202	NECTIN2	-0.956643	7.14785	8.78347	0.00303973	0.0128431	7.60791	7.57881	6.43902	6.55705
ENSG00000145945	FAM50B	-0.956635	3.70244	4.20467	0.0403127	0.109427	4.10591	4.01542	2.93475	3.45649
ENSG00000134440	NARS	-0.953582	7.91545	6.36948	0.01161	0.0394162	8.40038	8.33308	6.86008	7.56299
ENSG00000087053	MTMR2	-0.953412	5.80588	8.09846	0.00443028	0.017667	6.14634	6.18635	5.22644	5.41358
ENSG00000124664	SPDEF	-0.952289	5.6755	7.11251	0.0076548	0.0278313	6.37502	5.80323	4.84954	5.19709
ENSG00000135679	MDM2	-0.951575	8.20669	6.74061	0.00942423	0.0332076	8.64571	8.66155	7.48171	7.62558
ENSG00000144118	RALB	-0.950683	5.56226	7.52156	0.00609648	0.0230359	5.80346	6.15202	4.66807	5.19221
ENSG00000239305	RNF103	-0.950311	5.37695	6.65654	0.00987927	0.0345186	5.38749	6.0712	4.98054	4.67338
ENSG00000249353	NPM1P27	-0.950176	3.64486	4.17062	0.0411309	0.111211	4.22939	3.7004	3.15558	3.21833
ENSG00000125753	VASP	-0.949925	6.79318	9.21423	0.00240142	0.010504	7.29999	7.18495	6.03902	6.22309
ENSG00000150687	PRSS23	-0.948824	6.40221	7.83605	0.00512143	0.0199025	6.8073	6.8681	5.92352	5.60729
ENSG00000099821	POLRMT	-0.947701	4.86454	7.07877	0.00780025	0.0283076	5.34863	5.1651	4.36281	4.26814
ENSG00000164684	ZNF704	-0.946607	6.00759	3.84673	0.049843	0.128807	6.10725	6.67985	6.01022	4.41971
ENSG00000070785	EIF2B3	-0.944681	4.53028	5.59896	0.0179711	0.0569295	4.99631	4.75384	3.8187	4.27507
ENSG00000091073	DTX2	-0.942355	3.3242	3.97484	0.0461847	0.121626	3.69315	3.6689	2.78836	2.89744
ENSG00000241837	ATP5PO	-0.942015	6.01237	7.89333	0.00496175	0.019417	6.29335	6.54452	5.30418	5.55034
ENSG00000247596	TWF2	-0.941488	4.35865	5.4113	0.0200068	0.062319	4.94291	4.55626	3.72981	3.85222
ENSG00000213593	TMX2	-0.94147	6.00812	6.80203	0.0091054	0.0322369	6.47208	6.39325	4.97571	5.73008
ENSG00000058804	NDC1	-0.941326	6.98143	7.95778	0.00478812	0.0188443	7.54494	7.2234	6.1848	6.5917
ENSG00000089639	GMIP	-0.940991	5.07973	7.07995	0.00779513	0.0282977	5.34863	5.61607	4.57544	4.43217
ENSG00000117500	TMED5	-0.939268	7.16773	8.35829	0.00383933	0.0156887	7.57175	7.59734	6.48105	6.67005
ENSG00000185112	FAM43A	-0.938573	4.73283	6.54166	0.0105377	0.0363861	5.25873	5.08024	4.08075	4.10913
ENSG00000006607	FARP2	-0.938207	6.38558	8.07937	0.00447719	0.0178117	6.85646	6.83407	5.79432	5.61186
ENSG00000122779	TRIM24	-0.936691	7.6035	7.33654	0.00675668	0.0251262	8.21158	7.80356	6.97252	7.04905
ENSG00000111859	NEDD9	-0.935488	5.85736	4.79742	0.0285024	0.083073	6.42198	6.06396	5.79796	4.55875
ENSG00000111412	C12orf49	-0.935138	7.20726	6.97546	0.00826352	0.0297158	7.68079	7.63654	6.78256	6.26257
ENSG00000129667	RHBDF2	-0.934332	3.93126	4.66391	0.030803	0.0883094	4.41851	4.20962	3.50719	3.27936
ENSG00000173846	PLK3	-0.933874	4.68772	6.52382	0.0106439	0.0366455	5.11536	5.10517	4.13368	4.03484
ENSG00000101166	PRELID3B	-0.93387	6.87097	8.01952	0.00462758	0.0182737	7.27837	7.28547	6.03362	6.51375
ENSG00000116717	GADD45A	-0.933345	6.0456	6.08368	0.0136436	0.0451454	6.38036	6.58601	5.75544	4.94372
ENSG00000164040	PGRMC2	-0.933119	4.63425	5.72286	0.0167454	0.0535962	4.72779	5.20187	4.34047	3.9765
ENSG00000183255	PTTG1IP	-0.933	8.16964	6.01072	0.0142192	0.0466296	8.43108	8.828	7.56785	7.34315
ENSG00000213315	AL122020.1	-0.931704	3.20678	3.87836	0.0489124	0.126955	3.60328	3.49661	2.81021	2.68487
ENSG00000184178	SCFD2	-0.931624	4.78439	5.73559	0.0166245	0.0532905	5.20327	5.05366	4.0133	4.58316
ENSG00000117475	BLZF1	-0.930901	5.3919	7.74674	0.00538097	0.0207191	5.59531	5.74174	5.02791	5.06333
ENSG00000106591	MRPL32	-0.930688	5.10834	7.3347	0.00676358	0.0251439	5.51842	5.42567	4.65203	4.58316
ENSG00000119812	FAM98A	-0.930626	4.85194	5.60328	0.0179268	0.0568507	5.13299	5.22046	4.08374	4.70794
ENSG00000165678	GHITM	-0.930576	7.96584	5.61362	0.0178214	0.0565468	8.31621	8.46708	6.86444	7.72004
ENSG00000170802	FOXN2	-0.929026	5.32655	6.84845	0.00887182	0.0315335	5.65481	5.62184	4.69766	5.12474
ENSG00000070540	WIPI1	-0.927993	3.68286	3.93543	0.047279	0.123703	3.95555	4.09816	2.97398	3.43602
ENSG00000198382	UVRAG	-0.927543	5.25783	7.65288	0.00566819	0.0216687	5.683	5.57248	4.63581	4.86627
ENSG00000189043	NDUFA4	-0.927399	6.35741	6.33119	0.0118633	0.0401252	6.66917	6.789	5.41644	6.18679
ENSG00000050393	MCUR1	-0.927275	5.73348	4.45194	0.0348617	0.0975396	5.87561	6.30585	4.42312	5.74097
ENSG00000169814	BTD	-0.927097	4.47218	4.95794	0.0259711	0.0770154	4.37474	5.13544	4.01956	4.05646
ENSG00000167173	C15orf39	-0.927067	5.33188	7.33032	0.0067801	0.0251814	5.84623	5.69559	4.83718	4.53007
ENSG00000155438	NIFK	-0.926078	5.73221	7.8495	0.00508348	0.0197872	6.20677	6.07662	5.07979	5.2248
ENSG00000185551	NR2F2	-0.925411	4.0878	4.76956	0.0289672	0.0840312	4.67128	4.20083	3.47564	3.6957
ENSG00000117620	SLC35A3	-0.924288	6.02298	7.34842	0.00671217	0.0250003	6.15307	6.62387	5.60527	5.37861
ENSG00000110060	PUS3	-0.924039	3.41269	3.94197	0.0470956	0.12341	3.70629	3.72511	2.99321	3.0561
ENSG00000013275	PSMC4	-0.923619	6.55894	7.0953	0.00772864	0.0280737	7.0441	6.93715	5.5425	6.24679
ENSG00000198853	RUSC2	-0.923433	3.94434	4.48173	0.0342591	0.0962816	4.38458	4.16064	3.37175	3.63233
ENSG00000099849	RASSF7	-0.923001	6.16542	7.56698	0.00594473	0.0225642	6.47361	6.74663	5.60943	5.39142
ENSG00000153936	HS2ST1	-0.922237	6.61066	7.3091	0.00686061	0.0254211	7.24251	6.67985	6.24217	5.93509
ENSG00000182606	TRAK1	-0.922095	7.06933	7.89894	0.00494639	0.0193762	7.49886	7.49799	6.60077	6.29362
ENSG00000164120	HPGD	-0.920726	6.54497	5.11798	0.0236792	0.0715189	6.16216	7.39179	6.19521	5.92264
ENSG00000110057	UNC93B1	-0.920458	4.42518	4.87674	0.0272209	0.0800535	4.71744	4.92625	3.55109	4.12457
ENSG00000169756	LIMS1	-0.918074	5.69542	7.6763	0.00559508	0.0214241	6.08226	6.10278	5.19358	5.09371
ENSG00000116120	FARSB	-0.917319	6.23454	6.97592	0.00826135	0.0297158	6.72059	6.53582	5.38282	5.93436
ENSG00000147419	CCDC25	-0.917134	5.81552	7.41815	0.00645691	0.0241775	6.14682	6.22531	5.17826	5.43746
ENSG00000117118	SDHB	-0.915762	6.07562	6.81261	0.00905161	0.0320754	6.44764	6.49957	5.15711	5.81418
ENSG00000138190	EXOC6	-0.915473	5.72342	7.30331	0.00688275	0.025474	6.17828	6.00085	5.03102	5.39673
ENSG00000197498	RPF2	-0.91496	5.32309	7.56234	0.00596007	0.0226078	5.77506	5.65276	4.65605	4.89655
ENSG00000072415	MPP5	-0.914452	5.45894	7.46588	0.00628794	0.0236301	5.83551	5.80032	4.86875	5.08058
ENSG00000100084	HIRA	-0.913465	3.79673	4.08923	0.0431573	0.115598	4.19064	4.06224	3.20038	3.50839
ENSG00000198898	CAPZA2	-0.912814	7.42924	7.13021	0.00757959	0.0276274	7.74953	7.91968	6.58976	7.08434
ENSG00000153786	ZDHHC7	-0.912541	6.89578	8.02945	0.00460229	0.0182106	7.36585	7.30532	6.03748	6.45035
ENSG00000048162	NOP16	-0.910978	4.14256	4.3634	0.0367189	0.101622	4.66591	4.28842	3.33204	3.96226
ENSG00000145494	NDUFS6	-0.910591	4.90785	4.63681	0.0312931	0.0893871	5.31471	5.17298	3.8151	4.90997
ENSG00000106012	IQCE	-0.910527	5.68114	7.27411	0.00699556	0.0258264	6.03409	6.0844	4.96114	5.34496
ENSG00000181634	TNFSF15	-0.910455	5.3198	5.22774	0.0222295	0.0679619	5.57969	5.82125	4.14519	5.23431
ENSG00000171823	FBXL14	-0.910088	4.30874	5.00117	0.0253301	0.0753884	4.80067	4.41722	3.74122	4.05378
ENSG00000114902	SPCS1	-0.908876	5.86211	6.13544	0.0132498	0.0440535	6.1933	6.35417	4.86528	5.59903
ENSG00000173418	NAA20	-0.90817	4.75624	5.38633	0.0202951	0.0630662	5.03014	5.15035	3.98157	4.58874
ENSG00000168924	LETM1	-0.907828	6.74622	6.95004	0.00838173	0.0300554	7.2533	7.03459	5.73274	6.53123
ENSG00000102158	MAGT1	-0.907747	7.59015	6.74957	0.00937701	0.0330688	8.01186	8.012	6.69036	7.24005
ENSG00000105677	TMEM147	-0.907446	5.97363	7.25912	0.00705419	0.0260101	6.45544	6.36993	5.08875	5.54843
ENSG00000137944	KYAT3	-0.907306	5.66603	7.35266	0.00669635	0.0249572	5.99714	6.09213	5.07378	5.22002
ENSG00000196182	STK40	-0.907024	5.5	7.72056	0.00545956	0.0209736	5.93766	5.86012	4.94807	4.94082
ENSG00000006042	TMEM98	-0.906648	5.56073	5.50443	0.0189684	0.059496	5.95867	5.96952	5.40092	4.43629
ENSG00000164187	LMBRD2	-0.906197	5.71053	6.27471	0.0122473	0.0411397	5.81564	6.10866	5.1908	5.57207
ENSG00000112996	MRPS30	-0.905634	6.3019	7.74836	0.00537612	0.0207072	6.70855	6.57245	5.89144	5.81814
ENSG00000141696	P3H4	-0.905606	5.87398	7.54961	0.00600229	0.0227459	6.25048	6.3512	5.16561	5.35263
ENSG00000136802	LRRC8A	-0.904831	6.72421	8.04414	0.00456512	0.0181062	7.08794	7.23662	5.9426	6.2189
ENSG00000118985	ELL2	-0.904026	5.92389	6.18992	0.012848	0.0429121	6.26121	6.36601	5.69801	4.98658
ENSG00000143537	ADAM15	-0.903696	7.0199	7.47661	0.00625058	0.0235274	7.42129	7.52155	6.03052	6.62238
ENSG00000169519	METTL15	-0.903182	4.03241	4.61759	0.0316457	0.0900657	4.3279	4.24849	3.90243	3.50839
ENSG00000163071	SPATA18	-0.902334	4.44515	4.31022	0.0378841	0.104135	4.55697	4.93687	3.68716	4.32491
ENSG00000162813	BPNT1	-0.901998	5.87401	7.44023	0.00637816	0.0239155	6.15163	6.36748	5.24126	5.42817
ENSG00000127838	PNKD	-0.90071	6.3255	6.99283	0.0081837	0.0294895	6.54154	6.94834	5.52829	5.85639
ENSG00000198130	HIBCH	-0.900238	5.45602	6.90991	0.00857191	0.0306158	6.00673	5.6028	4.81755	5.10542
ENSG00000139132	FGD4	-0.899969	6.55747	7.33746	0.0067532	0.0251212	6.80821	7.07089	6.20142	5.82288
ENSG00000075239	ACAT1	-0.899946	6.1342	6.28351	0.0121866	0.0410064	6.59303	6.48834	5.07829	5.92558
ENSG00000163812	ZDHHC3	-0.899334	6.87308	7.57467	0.00591942	0.0225045	7.14816	7.43128	6.14381	6.3867
ENSG00000149577	SIDT2	-0.898803	6.03338	6.3847	0.0115108	0.0391022	6.1655	6.73451	5.53158	5.22599
ENSG00000175606	TMEM70	-0.89799	4.53705	5.18904	0.0227297	0.069275	4.97366	4.82558	3.78233	4.26814
ENSG00000160613	PCSK7	-0.896061	6.52378	6.49109	0.0108416	0.0372057	6.68319	7.17769	5.63923	6.14199
ENSG00000234745	HLA-B	-0.895433	6.20678	6.65315	0.00989806	0.034574	6.62522	6.57501	5.32835	5.93436
ENSG00000165732	DDX21	-0.894407	8.17512	4.44985	0.0349042	0.0976121	8.78345	8.42067	6.95015	7.96065
ENSG00000147383	NSDHL	-0.894163	5.52235	6.40927	0.0113526	0.0386318	5.89812	5.93683	4.56477	5.29355
ENSG00000168701	TMEM208	-0.894043	4.3415	4.26396	0.038929	0.10628	4.64012	4.7747	3.44804	4.15495
ENSG00000113645	WWC1	-0.893838	6.20968	4.39469	0.0360511	0.100104	6.70168	6.538	4.7551	6.16891
ENSG00000104356	POP1	-0.893697	4.98734	5.64326	0.0175226	0.0557425	5.50269	5.19747	4.11917	4.7763
ENSG00000002834	LASP1	-0.891661	8.61557	5.15227	0.023216	0.0704299	8.98121	9.20635	7.82259	7.9448
ENSG00000104626	ERI1	-0.891087	4.50209	4.72272	0.0297667	0.0859683	4.95176	4.66083	3.76752	4.37309
ENSG00000110917	MLEC	-0.890941	9.1323	3.87803	0.048922	0.126955	9.79957	9.40091	7.99402	8.7227
ENSG00000166889	PATL1	-0.888754	6.63859	7.34202	0.0067361	0.0250814	7.16919	6.87915	5.95654	6.22369
ENSG00000178952	TUFM	-0.888737	8.17291	4.89482	0.0269374	0.0793988	8.73786	8.52726	7.01075	7.84215
ENSG00000091490	SEL1L3	-0.888152	8.27968	4.08097	0.0433688	0.115935	8.76315	8.66555	6.92367	8.13461
ENSG00000197183	NOL4L	-0.888056	5.04979	6.35494	0.0117055	0.0396603	5.44114	5.4285	4.63988	4.39234
ENSG00000106105	GARS	-0.887782	6.9259	5.60106	0.0179496	0.0568769	6.97249	7.58029	6.01179	6.71195
ENSG00000146701	MDH2	-0.887041	7.24034	6.81452	0.00904196	0.0320512	7.72714	7.61748	6.29347	6.88316
ENSG00000182154	MRPL41	-0.886634	4.90704	4.41973	0.0355256	0.098996	5.41016	5.34427	3.71445	4.56442
ENSG00000015133	CCDC88C	-0.88626	6.27262	6.77981	0.00921946	0.0325915	6.86995	6.52575	5.76851	5.50977
ENSG00000242612	DECR2	-0.885498	4.23215	4.75661	0.0291859	0.0846031	4.55552	4.52494	3.85418	3.82099
ENSG00000130348	QRSL1	-0.884828	4.78965	5.91547	0.0150085	0.0488223	5.20327	5.06822	4.15091	4.48693
ENSG00000089063	TMEM230	-0.88475	5.61937	6.99292	0.00818329	0.0294895	6.05222	5.92755	4.88771	5.31276
ENSG00000111726	CMAS	-0.884421	4.96151	5.67909	0.0171683	0.0547855	5.03432	5.48204	4.46043	4.65046
ENSG00000144451	SPAG16	-0.883874	4.31532	4.86616	0.0273884	0.0804857	4.54385	4.53371	4.20412	3.87674
ENSG00000112414	ADGRG6	-0.883221	7.20195	5.36851	0.0205035	0.063613	7.52041	7.47973	7.25362	6.2135
ENSG00000087502	ERGIC2	-0.882959	5.99985	5.94962	0.0147205	0.0480451	6.13229	6.03151	5.76106	6.04799
ENSG00000116191	RALGPS2	-0.882746	5.06126	5.82279	0.0158198	0.0510514	5.35114	5.38941	4.92322	4.35357
ENSG00000172954	LCLAT1	-0.881702	4.97695	6.27717	0.0122303	0.0411062	5.25157	5.33727	4.66607	4.46082
ENSG00000164815	ORC5	-0.881135	4.46834	4.66226	0.0308326	0.0883295	4.79576	4.63172	3.91256	4.38382
ENSG00000178741	COX5A	-0.880924	5.38133	5.10641	0.0238375	0.0719046	5.71261	5.8355	4.2581	5.2473
ENSG00000130449	ZSWIM6	-0.880499	4.33378	4.41765	0.0355689	0.0990698	4.73165	4.53546	4.24479	3.57357
ENSG00000185515	BRCC3	-0.879583	4.93491	5.78649	0.0161498	0.0520018	5.2931	5.21937	4.28435	4.71984
ENSG00000158042	MRPL17	-0.876381	5.66293	6.43923	0.0111627	0.038107	6.11712	5.96174	4.886	5.36784
ENSG00000137171	KLC4	-0.873856	5.07988	4.6492	0.0310681	0.0888309	4.98665	5.8083	4.78666	4.31598
ENSG00000154162	CDH12	-0.872466	6.22971	5.78427	0.0161702	0.0520287	6.04654	6.76945	6.09867	5.81894
ENSG00000150867	PIP4K2A	-0.871615	4.93636	5.93613	0.0148336	0.0483471	5.1714	5.3768	4.41126	4.55875
ENSG00000140545	MFGE8	-0.87158	6.50392	5.30439	0.0212717	0.0656148	7.264	6.54148	6.06953	5.61277
ENSG00000143543	JTB	-0.870548	4.86864	5.1136	0.023739	0.0716812	5.10151	5.35618	3.96868	4.69249
ENSG00000156171	DRAM2	-0.870193	5.22412	6.37111	0.0115993	0.0393914	5.5132	5.62431	4.56048	4.94806
ENSG00000147684	NDUFB9	-0.869927	6.31685	6.92357	0.0085067	0.0304107	6.71929	6.74926	5.52389	5.90338
ENSG00000197265	GTF2E2	-0.869822	5.37812	6.68898	0.00970108	0.0340074	5.70935	5.72957	4.79033	5.0553
ENSG00000179958	DCTPP1	-0.869173	4.75945	4.7211	0.0297946	0.0860277	5.27116	4.94872	3.85768	4.60166
ENSG00000142453	CARM1	-0.868749	5.74766	6.56177	0.0104193	0.0360301	6.31281	5.94475	5.24126	5.16759
ENSG00000213719	CLIC1	-0.867281	8.78063	4.62775	0.0314587	0.0897292	9.15379	9.34527	7.99442	8.14978
ENSG00000100412	ACO2	-0.867139	6.85973	7.01157	0.00809848	0.0292381	7.14623	7.3913	6.0733	6.45341
ENSG00000008394	MGST1	-0.865363	6.57687	4.95792	0.0259714	0.0770154	6.72382	7.08617	5.58535	6.52688
ENSG00000186594	MIR22HG	-0.864364	5.26657	6.05843	0.0138401	0.0456541	5.38994	5.84046	4.80491	4.74169
ENSG00000168827	GFM1	-0.863171	6.06562	5.68688	0.0170922	0.054602	6.43782	6.3601	5.20461	5.95753
ENSG00000132963	POMP	-0.8623	6.03822	5.65363	0.0174193	0.0554357	6.42397	6.36797	5.1342	5.88839
ENSG00000183605	SFXN4	-0.862026	4.81074	5.1861	0.0227683	0.0693565	5.24529	5.12387	3.91256	4.60533
ENSG00000159128	IFNGR2	-0.861722	6.40468	6.14997	0.0131414	0.0437551	6.80547	6.81008	6.08827	5.54652
ENSG00000113719	ERGIC1	-0.861718	7.84582	6.065	0.0137887	0.0455099	8.43513	8.10702	7.13963	7.29736
ENSG00000110435	PDHX	-0.861073	6.24203	6.59272	0.0102397	0.0355346	6.58594	6.55188	5.7203	5.90933
ENSG00000137947	GTF2B	-0.860985	4.98794	5.98264	0.0144474	0.0472721	5.37273	5.30382	4.40409	4.63078
ENSG00000064102	INTS13	-0.860796	5.69778	6.69055	0.00969256	0.0339876	6.14489	5.80685	5.38525	5.2867
ENSG00000138642	HERC6	-0.859801	4.22213	4.38297	0.0362997	0.100723	4.3976	4.64958	3.88195	3.77608
ENSG00000014123	UFL1	-0.858806	6.38834	5.81952	0.0158493	0.0511324	6.33455	6.39373	6.31909	6.49902
ENSG00000068724	TTC7A	-0.858039	5.33039	5.16485	0.0230485	0.0700464	5.41256	5.95196	4.46961	5.09763
ENSG00000146904	EPHA1	-0.855664	6.16232	7.03572	0.00798995	0.0289066	6.65059	6.48834	5.48028	5.68742
ENSG00000129911	KLF16	-0.853836	4.35706	3.94165	0.0471046	0.12341	4.86653	4.56997	3.48925	4.14993
ENSG00000102100	SLC35A2	-0.853191	5.40051	5.8474	0.0156001	0.0504843	5.66023	5.88706	4.58392	5.13621
ENSG00000109929	SC5D	-0.851686	6.94869	6.96436	0.00831494	0.0298798	7.17842	7.4795	6.38182	6.44882
ENSG00000145214	DGKQ	-0.850211	4.93597	5.65701	0.0173858	0.0553591	5.21527	5.38457	4.29213	4.57757
ENSG00000205302	SNX2	-0.848762	6.55202	6.31685	0.0119596	0.0403928	6.79628	6.9388	5.89825	6.35434
ENSG00000159461	AMFR	-0.848729	6.66607	6.79813	0.00912533	0.0322879	7.07912	7.03489	5.96711	6.27126
ENSG00000106524	ANKMY2	-0.848201	5.6966	6.42899	0.0112272	0.0382545	5.85806	6.17855	5.26781	5.26482
ENSG00000106348	IMPDH1	-0.847256	6.01671	6.65026	0.00991416	0.034609	6.26964	6.60152	5.33087	5.47307
ENSG00000170385	SLC30A1	-0.847111	6.25578	6.48433	0.0108829	0.0372821	6.66176	6.59944	5.57263	5.90189
ENSG00000125863	MKKS	-0.846486	4.04848	3.95806	0.0466474	0.122597	4.38295	4.23565	3.61454	3.82729
ENSG00000085491	SLC25A24	-0.846452	6.60558	6.93306	0.00846168	0.0302774	6.88823	7.08825	5.99758	6.15081
ENSG00000165672	PRDX3	-0.846411	7.80305	4.70247	0.0301192	0.086773	8.34894	8.10893	6.59553	7.60303
ENSG00000158615	PPP1R15B	-0.846296	7.26617	6.63637	0.00999171	0.0348286	7.61019	7.70102	6.58765	6.85837
ENSG00000171314	PGAM1	-0.845678	4.69766	5.14463	0.0233184	0.0706008	5.21066	4.93157	4.28954	4.05646
ENSG00000183723	CMTM4	-0.845323	7.25131	6.46349	0.0110113	0.037656	7.60107	7.72361	6.47707	6.84251
ENSG00000166822	TMEM170A	-0.844333	5.25425	6.33303	0.011851	0.0400951	5.66629	5.59946	4.83185	4.63617
ENSG00000161533	ACOX1	-0.843952	7.69095	5.73482	0.0166317	0.0532905	8.27414	7.9335	6.83278	7.30781
ENSG00000103423	DNAJA3	-0.843678	6.26617	6.28979	0.0121436	0.0408965	6.67653	6.60735	5.48707	5.98103
ENSG00000079459	FDFT1	-0.843496	8.22081	4.69987	0.0301649	0.0868618	8.66872	8.6258	7.23052	7.91367
ENSG00000009844	VTA1	-0.841266	5.94561	6.40394	0.0113867	0.0387142	6.11761	6.26535	5.58641	5.70292
ENSG00000177119	ANO6	-0.840928	6.79937	7.28643	0.00694776	0.0256741	7.22093	7.12962	6.33926	6.23439
ENSG00000111696	NT5DC3	-0.840765	4.57628	4.39773	0.0359867	0.0999962	5.04367	4.78796	3.74879	4.41344
ENSG00000131242	RAB11FIP4	-0.840578	6.05958	5.62604	0.0176956	0.0562235	6.35639	6.54192	5.79066	5.18118
ENSG00000172590	MRPL52	-0.83971	4.88211	5.17595	0.0229017	0.0696905	5.33685	5.13429	4.13368	4.63258
ENSG00000048828	FAM120A	-0.838957	7.76223	5.93795	0.0148182	0.0483105	8.10373	8.24731	6.95587	7.36849
ENSG00000164284	GRPEL2	-0.838929	5.20737	6.19	0.0128475	0.0429121	5.62191	5.47295	4.65806	4.84934
ENSG00000197375	SLC22A5	-0.83752	4.24979	4.16962	0.0411549	0.11125	4.45945	4.70343	3.82587	3.78906
ENSG00000177570	SAMD12	-0.837046	6.03131	6.47301	0.0109525	0.037499	6.57381	6.19909	5.51948	5.55319
ENSG00000142892	PIGK	-0.837031	5.2576	4.10604	0.0427304	0.114716	5.64324	5.37485	4.37995	5.34606
ENSG00000141179	PCTP	-0.836935	4.75217	5.04004	0.024768	0.0741019	5.06932	5.06339	4.18753	4.49289
ENSG00000100220	RTCB	-0.836601	6.76072	6.67915	0.00975469	0.0341647	7.16253	7.10306	6.05512	6.43392
ENSG00000168288	MMADHC	-0.836176	6.9562	6.56983	0.0103722	0.035899	7.20111	7.17377	6.56374	6.78823
ENSG00000197965	MPZL1	-0.835179	6.86054	6.70924	0.00959146	0.0337036	7.34647	7.13251	6.11485	6.52978
ENSG00000173638	SLC19A1	-0.833658	5.08819	4.8492	0.0276589	0.0810371	5.685	5.25799	4.19308	4.80692
ENSG00000102401	ARMCX3	-0.832707	5.69874	4.67643	0.0305792	0.0878179	5.96306	6.22802	5.48028	4.68557
ENSG00000143198	MGST3	-0.831979	6.4049	5.66051	0.0173511	0.0552637	6.48281	7.05026	5.75262	5.9775
ENSG00000173744	AGFG1	-0.831583	6.98404	6.85332	0.00884769	0.0314573	7.40949	7.28832	6.43317	6.54802
ENSG00000173915	ATP5MD	-0.83122	5.94773	6.039	0.0139932	0.0460168	6.27715	6.39132	5.14999	5.63898
ENSG00000160208	RRP1B	-0.829845	6.07494	3.87806	0.048921	0.126955	6.6802	6.2139	4.79216	6.02419
ENSG00000113384	GOLPH3	-0.829798	7.27285	6.11466	0.0134065	0.0444611	7.66	7.63021	6.57442	6.94096
ENSG00000013563	DNASE1L1	-0.828372	4.80851	3.94561	0.0469939	0.123204	4.58143	5.58181	4.1104	4.52037
ENSG00000170412	GPRC5C	-0.82807	6.58766	6.65723	0.00987541	0.0345154	6.8638	7.13511	5.92852	6.06008
ENSG00000059573	ALDH18A1	-0.82696	7.66775	5.9275	0.0149064	0.048544	8.21388	7.93961	7.04761	7.1146
ENSG00000083312	TNPO1	-0.825645	7.70585	6.02305	0.0141202	0.0463696	8.05333	8.09936	7.23187	7.17854
ENSG00000149100	EIF3M	-0.825325	7.37256	6.27795	0.0122249	0.0410999	7.77001	7.67984	6.835	6.96938
ENSG00000162413	KLHL21	-0.824573	6.1341	6.35791	0.0116859	0.0396052	6.65737	6.3601	5.63311	5.58979
ENSG00000163811	WDR43	-0.82412	7.06366	5.7499	0.0164896	0.0529072	7.56708	7.26376	6.30889	6.81305
ENSG00000117479	SLC19A2	-0.823702	5.25703	5.15918	0.0231238	0.0702507	5.62191	5.55277	5.11239	4.46891
ENSG00000158006	PAFAH2	-0.822431	5.06603	4.78363	0.0287315	0.0836024	5.16761	5.63249	4.37507	4.78927
ENSG00000125166	GOT2	-0.822042	6.80419	5.15181	0.0232222	0.0704299	7.4141	6.94834	5.79066	6.60781
ENSG00000129103	SUMF2	-0.821639	7.57882	5.92039	0.0149666	0.0486996	8.10671	7.86652	6.86531	7.11942
ENSG00000108861	DUSP3	-0.820279	6.80851	6.49249	0.0108331	0.0371873	7.0384	7.35762	6.1827	6.32569
ENSG00000261609	GAN	-0.820088	5.44152	6.0467	0.0139323	0.0458679	5.69821	5.89389	4.99014	4.93645
ENSG00000108100	CCNY	-0.819088	6.73578	6.24407	0.012461	0.0417879	7.08467	7.15485	6.39814	5.99299
ENSG00000060971	ACAA1	-0.817611	5.73633	5.77465	0.0162589	0.0522672	5.97397	6.23395	5.08577	5.36134
ENSG00000053770	AP5M1	-0.816692	5.57168	5.20072	0.0225775	0.0688825	5.7288	5.79887	5.1197	5.54652
ENSG00000184363	PKP3	-0.81569	7.71393	5.72713	0.0167048	0.0534954	8.06779	8.22027	7.02366	7.16087
ENSG00000204388	HSPA1B	-0.815109	5.4253	5.97746	0.0144898	0.0473978	5.88431	5.7538	4.96114	4.78927
ENSG00000147649	MTDH	-0.814251	7.97658	5.03799	0.0247972	0.0741516	8.43996	8.31831	7.10728	7.66591
ENSG00000164402	2008-09-01	-0.814091	5.99846	6.21462	0.01267	0.0424032	6.48166	6.29557	5.31695	5.58143
ENSG00000116473	RAP1A	-0.813086	4.55286	4.43779	0.0351517	0.0982105	4.75081	4.95265	4.00069	4.31821
ENSG00000213699	SLC35F6	-0.812381	5.32971	5.75467	0.0164449	0.0527783	5.69294	5.67671	4.65203	5.03503
ENSG00000134574	DDB2	-0.811749	5.57743	5.51741	0.0188281	0.0591336	5.89812	5.99895	5.3195	4.77793
ENSG00000151806	GUF1	-0.811006	5.74948	5.57478	0.0182209	0.0575346	5.74353	5.70882	5.82056	5.72249
ENSG00000105835	NAMPT	-0.810652	5.22402	5.87752	0.0153354	0.0497892	5.56678	5.50005	4.82829	4.8275
ENSG00000166902	MRPL16	-0.810176	5.25416	5.5799	0.0181677	0.0573975	5.70674	5.50808	4.55833	4.96816
ENSG00000170515	PA2G4	-0.809652	7.04167	4.88199	0.0271383	0.0798506	7.56996	7.29607	6.00154	6.85413
ENSG00000170485	NPAS2	-0.809323	5.30264	4.81	0.028295	0.082571	5.68566	5.68618	5.06472	4.41971
ENSG00000146376	ARHGAP18	-0.80912	7.00205	6.01939	0.0141495	0.0464424	7.45126	7.28806	6.22329	6.73685
ENSG00000124587	PEX6	-0.807984	5.95632	5.31453	0.0211482	0.065337	6.42834	6.23395	5.0947	5.7208
ENSG00000125249	RAP2A	-0.807974	5.95517	5.84319	0.0156375	0.0505741	6.25362	6.22693	5.79157	5.37646
ENSG00000108588	CCDC47	-0.807867	6.98392	5.53725	0.0186158	0.0585453	7.3913	7.33196	6.08827	6.77117
ENSG00000125630	POLR1B	-0.807864	5.66232	5.02692	0.0249563	0.0744579	6.20908	5.80974	4.81934	5.46602
ENSG00000004779	NDUFAB1	-0.807862	5.72044	5.55213	0.0184582	0.0581276	6.15786	6.01532	4.95951	5.44773
ENSG00000136270	TBRG4	-0.807817	6.62527	6.43812	0.0111697	0.0381197	7.07127	6.98109	6.0243	6.10681
ENSG00000170855	TRIAP1	-0.807734	4.96801	4.88607	0.0270742	0.079682	5.27293	5.37289	4.18753	4.74503
ENSG00000174891	RSRC1	-0.805546	4.45331	4.05592	0.0440167	0.117285	4.68993	4.51434	4.16227	4.39447
ENSG00000051523	CYBA	-0.805003	7.51826	5.04749	0.0246616	0.0738212	8.10349	7.84942	6.45759	7.12583
ENSG00000168040	FADD	-0.803804	4.80026	4.83411	0.0279021	0.0816478	5.18461	5.14806	4.06267	4.51453
ENSG00000137692	DCUN1D5	-0.802108	5.10462	5.15297	0.0232067	0.0704299	5.50194	5.20737	4.66207	4.907
ENSG00000159023	EPB41	-0.801548	7.15326	6.18248	0.0129021	0.0430804	7.48311	7.54993	6.63432	6.69611
ENSG00000197448	GSTK1	-0.801319	6.11119	5.59626	0.0179989	0.0569688	6.33286	6.58938	5.34341	5.88159
ENSG00000017797	RALBP1	-0.801147	6.19382	6.06973	0.0137518	0.0454395	6.43625	6.62099	5.71162	5.79019
ENSG00000198689	SLC9A6	-0.800225	5.0011	5.18979	0.02272	0.0692633	5.28961	5.3621	4.47646	4.67512
ENSG00000115738	ID2	-0.800084	6.21227	4.4245	0.0354264	0.0987901	6.51416	6.65153	6.07856	5.21041
ENSG00000167904	TMEM68	-0.800063	4.92288	5.05299	0.0245835	0.0736958	5.27998	5.17858	4.64799	4.40293
ENSG00000143183	TMCO1	-0.799587	6.52211	5.49218	0.0191017	0.0598331	6.81853	6.93052	5.73655	6.31115
ENSG00000182117	NOP10	-0.799434	5.82073	5.14634	0.0232955	0.0705964	6.18346	6.19964	4.99014	5.58701
ENSG00000169490	TM2D2	-0.798622	5.32826	5.84256	0.0156431	0.0505782	5.72622	5.59192	4.90134	4.88753
ENSG00000161217	PCYT1A	-0.797697	6.32893	6.00202	0.0142895	0.0468469	6.6802	6.76051	5.7545	5.82131
ENSG00000113643	RARS	-0.797533	7.24489	6.01929	0.0141503	0.0464424	7.63325	7.58452	6.64347	6.86067
ENSG00000182827	ACBD3	-0.796989	6.70651	6.19656	0.0127999	0.0427877	7.05596	7.12876	6.03207	6.30834
ENSG00000138757	G3BP2	-0.796978	7.70254	5.53674	0.0186213	0.0585468	8.20187	7.98028	7.09101	7.2273
ENSG00000163435	ELF3	-0.796561	8.40234	4.45949	0.0347079	0.0971787	8.7246	8.97883	7.57451	7.87731
ENSG00000120265	PCMT1	-0.796217	5.4697	5.67972	0.0171622	0.0547808	5.86335	5.74098	4.88428	5.16883
ENSG00000198168	SVIP	-0.795569	5.3399	4.84285	0.0277609	0.0812955	5.59107	5.62266	4.71127	5.259
ENSG00000008130	NADK	-0.794728	6.49601	4.99927	0.025358	0.0754251	6.58203	7.0793	5.71934	6.27184
ENSG00000086062	B4GALT1	-0.794138	6.44119	5.09047	0.0240577	0.0724941	6.6221	6.99227	6.1395	5.67873
ENSG00000102890	ELMO3	-0.794087	5.31006	5.54846	0.0184969	0.0582338	5.61356	5.84962	4.80309	4.59059
ENSG00000100294	MCAT	-0.792774	4.784	4.52263	0.0334493	0.0944204	5.2299	5.00404	4.10746	4.54161
ENSG00000165929	TC2N	-0.792632	7.05421	5.65413	0.0174143	0.0554349	7.38253	7.44923	6.30826	6.79024
ENSG00000163624	CDS1	-0.792132	6.14929	4.76914	0.0289743	0.0840312	6.14151	6.78276	5.39491	5.9329
ENSG00000148187	MRRF	-0.790537	5.82599	5.61636	0.0177936	0.0564739	6.23832	6.11277	5.19358	5.50977
ENSG00000166136	NDUFB8	-0.78994	4.60355	4.5123	0.033652	0.0949471	5.0186	4.89665	4.01644	4.23297
ENSG00000072778	ACADVL	-0.789614	8.73788	3.87881	0.0488992	0.126955	9.07138	9.31252	8.06406	8.05663
ENSG00000123595	RAB9A	-0.789288	4.41925	3.90241	0.0482169	0.12556	4.53209	4.84403	4.04435	4.10395
ENSG00000178951	ZBTB7A	-0.789286	6.1438	6.0125	0.0142049	0.0466086	6.52606	6.56777	5.49158	5.6656
ENSG00000183291	SELENOF	-0.78834	7.26135	4.78986	0.0286278	0.0833845	7.636	7.60214	6.34301	7.12135
ENSG00000176597	B3GNT5	-0.787194	5.80261	5.40834	0.0200408	0.0624035	6.05991	6.24093	5.45969	5.20437
ENSG00000090581	GNPTG	-0.786519	5.90673	5.56085	0.0183665	0.0579008	6.09131	6.40668	5.34466	5.53213
ENSG00000157020	SEC13	-0.78627	7.10251	4.86473	0.027411	0.0805106	7.47372	7.47291	6.15096	6.94459
ENSG00000167553	TUBA1C	-0.786255	7.49142	4.92073	0.0265364	0.078315	7.98286	7.78385	6.6179	7.21083
ENSG00000116459	ATP5PB	-0.785988	7.26521	5.32739	0.0209928	0.064908	7.64165	7.62037	6.45413	7.03482
ENSG00000157916	RER1	-0.784726	6.94718	6.04519	0.0139442	0.0458925	7.25464	7.36869	6.30698	6.59078
ENSG00000092621	PHGDH	-0.784646	6.62444	5.98268	0.0144471	0.0472721	6.99943	7.02622	5.93019	6.23499
ENSG00000068366	ACSL4	-0.784584	7.19215	4.95618	0.0259975	0.077054	7.73148	7.35713	6.34613	6.98918
ENSG00000004864	SLC25A13	-0.784195	6.51856	5.8396	0.0156694	0.0506354	6.91846	6.85065	5.94754	6.09967
ENSG00000157224	CLDN12	-0.783699	6.3449	5.26486	0.0217601	0.0668229	6.65127	6.74813	5.56622	6.12291
ENSG00000177879	AP3S1	-0.783608	5.13036	5.17047	0.022974	0.0698744	5.31214	5.49557	4.84249	4.72997
ENSG00000178074	C2orf69	-0.783001	4.60901	4.4451	0.0350016	0.0978146	4.90921	4.85527	4.23406	4.30473
ENSG00000155744	FAM126B	-0.78283	4.91432	4.68078	0.030502	0.0876738	5.23807	5.20077	4.34047	4.68903
ENSG00000064545	TMEM161A	-0.78266	5.07943	4.84968	0.0276513	0.081035	5.6226	5.18081	4.54754	4.71475
ENSG00000172071	EIF2AK3	-0.781643	6.027	5.77332	0.0162713	0.0522784	6.2811	6.46148	5.45276	5.67524
ENSG00000064601	CTSA	-0.781448	7.8102	4.75104	0.0292806	0.0847938	8.03301	8.40415	6.98177	7.41473
ENSG00000155463	OXA1L	-0.781238	7.5402	5.43938	0.0196877	0.0615044	7.95272	7.91616	6.83411	7.14045
ENSG00000169895	SYAP1	-0.780927	6.67385	5.74876	0.0165003	0.0529273	6.97439	7.09863	6.01336	6.33899
ENSG00000118960	HS1BP3	-0.780387	4.41034	3.89132	0.0485362	0.126317	4.62912	4.80399	4.00069	4.02939
ENSG00000131143	COX4I1	-0.780013	7.81997	5.02842	0.0249346	0.0744356	8.16212	8.30877	7.01663	7.41604
ENSG00000146085	MUT	-0.77868	4.86273	4.66916	0.030709	0.0881261	4.91034	4.8912	4.86005	4.78604
ENSG00000154518	ATP5MC3	-0.777408	7.51698	4.75596	0.029197	0.0846144	7.78247	7.97385	6.65206	7.32601
ENSG00000164405	UQCRQ	-0.777145	6.77081	4.66234	0.0308311	0.0883295	7.06313	7.24145	5.68033	6.64975
ENSG00000152492	CCDC50	-0.776458	5.38944	4.31367	0.0378074	0.103997	5.75686	5.56051	5.41644	4.56442
ENSG00000155189	AGPAT5	-0.776006	6.72161	5.46037	0.0194525	0.0608664	7.0962	7.00525	6.50914	6.03852
ENSG00000105699	LSR	-0.774842	8.21991	4.46971	0.0345008	0.0967373	8.58547	8.70053	7.53843	7.68988
ENSG00000033011	ALG1	-0.774253	5.62364	4.22048	0.0399388	0.108512	5.92759	5.98559	4.66607	5.57114
ENSG00000007376	RPUSD1	-0.774231	5.36784	5.47035	0.0193417	0.0605524	5.85157	5.63738	4.78298	4.90997
ENSG00000075336	TIMM21	-0.774212	4.62555	3.94052	0.0471361	0.123439	4.99951	4.87058	3.90582	4.48892
ENSG00000011405	PIK3C2A	-0.773553	8.12579	4.58275	0.0322954	0.0917146	8.55583	8.43525	7.53543	7.70899
ENSG00000144848	ATG3	-0.773313	5.62571	4.70692	0.0300415	0.0866128	5.91066	5.89116	4.97249	5.54078
ENSG00000138780	GSTCD	-0.773255	4.96147	4.49449	0.0340042	0.0957565	5.26585	5.08622	4.5279	4.86167
ENSG00000174840	PDE12	-0.772489	6.07826	4.52414	0.0334199	0.0943601	6.57739	6.24146	5.2142	5.95249
ENSG00000102531	FNDC3A	-0.77228	7.36736	5.33201	0.0209373	0.0647704	7.636	7.7436	7.14035	6.72972
ENSG00000186010	NDUFA13	-0.771395	5.55953	5.23259	0.0221676	0.067808	5.92253	5.89593	4.83541	5.31613
ENSG00000100439	ABHD4	-0.771292	5.09292	4.77875	0.028813	0.0837447	5.48603	5.36996	4.46273	4.81962
ENSG00000189159	JPT1	-0.771143	6.87059	5.71055	0.0168632	0.0539196	7.26267	7.27374	6.4495	6.17634
ENSG00000173486	FKBP2	-0.769951	5.41481	4.56536	0.0326248	0.0924709	5.74735	5.91216	4.46732	5.10931
ENSG00000130309	COLGALT1	-0.769572	6.8635	5.97518	0.0145086	0.0474401	7.30669	7.16984	6.25483	6.4437
ENSG00000154305	MIA3	-0.769227	7.63513	4.33024	0.0374409	0.103134	7.85182	8.13884	6.70355	7.47593
ENSG00000125652	ALKBH7	-0.769163	4.74334	4.4299	0.0353146	0.098572	5.1657	5.07785	4.13657	4.30924
ENSG00000112079	STK38	-0.769142	5.84411	5.16493	0.0230473	0.0700464	6.021	6.31452	5.32709	5.49401
ENSG00000132640	BTBD3	-0.768399	6.52859	5.34418	0.0207916	0.0644045	7.03293	6.65314	6.17781	6.02761
ENSG00000175029	CTBP2	-0.76609	6.48565	5.43626	0.0197228	0.0615487	7.00954	6.73184	5.90165	5.98808
ENSG00000245848	CEBPA	-0.765989	5.14879	4.2767	0.0386383	0.105734	5.22625	5.83195	4.43956	4.6873
ENSG00000147813	NAPRT	-0.765871	5.47603	4.43431	0.0352235	0.0983411	5.49059	6.23556	4.89795	4.80053
ENSG00000174915	PTDSS2	-0.765799	4.85874	4.73581	0.029541	0.0854426	5.1949	5.09217	4.41126	4.58502
ENSG00000257727	CNPY2	-0.765509	5.38116	5.28535	0.0215056	0.066197	5.80773	5.64792	4.7793	5.04588
ENSG00000119408	NEK6	-0.76491	6.10345	5.08051	0.0241963	0.0727574	6.45115	6.54409	5.71259	5.38289
ENSG00000179456	ZBTB18	-0.764476	4.9909	4.62106	0.0315816	0.0899269	5.47225	5.22372	4.5818	4.42179
ENSG00000139323	POC1B	-0.764174	5.24586	5.17847	0.0228684	0.0696253	5.63365	5.49557	4.66607	4.98094
ENSG00000107960	STN1	-0.763804	5.25982	5.27247	0.0216652	0.0666186	5.55157	5.63982	4.81034	4.8275
ENSG00000093000	NUP50	-0.762267	6.12709	4.70293	0.0301112	0.0867711	6.5268	6.44018	5.27437	5.94888
ENSG00000135968	GCC2	-0.762202	5.72477	5.07074	0.024333	0.0730613	6.06094	6.05728	5.43881	5.11961
ENSG00000112473	SLC39A7	-0.760404	7.68545	4.09479	0.0430157	0.115271	8.03873	8.11216	6.67903	7.50152
ENSG00000121060	TRIM25	-0.760291	6.64678	5.43067	0.019786	0.0617295	6.93195	7.11626	6.04748	6.20505
ENSG00000170448	NFXL1	-0.759679	4.7421	4.16821	0.0411892	0.111317	4.99951	4.80399	4.5257	4.58874
ENSG00000120925	RNF170	-0.758694	4.6098	4.13082	0.0421091	0.113359	4.83577	4.97343	4.27652	4.19205
ENSG00000120137	PANK3	-0.758652	8.16506	4.20137	0.0403914	0.10959	8.32006	8.71592	7.64077	7.70344
ENSG00000069509	FUNDC1	-0.758266	4.57386	4.01011	0.0452282	0.119725	4.94734	4.74178	4.14519	4.31598
ENSG00000106868	SUSD1	-0.75802	5.46449	5.21372	0.0224093	0.0684404	5.85747	5.76427	5.05103	4.95815
ENSG00000178982	EIF3K	-0.75798	6.98874	4.94863	0.0261114	0.0773329	7.39049	7.33798	6.12141	6.76503
ENSG00000133424	LARGE1	-0.756466	5.04115	4.66873	0.0307167	0.0881265	5.35532	5.37094	4.5497	4.69594
ENSG00000105726	ATP13A1	-0.755682	7.09906	5.31071	0.0211947	0.0654288	7.54476	7.4404	6.37695	6.71152
ENSG00000101557	USP14	-0.755668	4.76769	4.38376	0.0362829	0.1007	5.05604	4.83979	4.60282	4.5067
ENSG00000136718	IMP4	-0.755013	6.09738	5.32534	0.0210175	0.0649672	6.55541	6.38697	5.38282	5.76415
ENSG00000168566	SNRNP48	-0.75386	5.00522	4.62852	0.0314447	0.0897111	5.313	5.20407	4.78482	4.59982
ENSG00000250317	SMIM20	-0.753422	4.8048	4.318	0.0377112	0.103757	5.13202	5.12155	4.22324	4.53585
[truncated: 2,546 more rows]

## Sheet: DEGs_LinNEG vs LinPOS
	GeneName	logFC	logCPM	LR	PValue	FDR	14404_cystic_P1	14387_cystic_P4	14404_folded_P2	14387_folded_P3
ENSG00000135111	TBX3	-12.9853	4.54993	140.417	2.16e-32	3.25e-30	6.33538	3.67404	-3.92346	-3.92346
ENSG00000100557	CCDC198	-12.909	3.98466	146.868	8.39e-34	1.4e-31	4.57868	5.29702	-3.92346	-3.92346
ENSG00000177706	FAM20C	-12.7947	3.15885	120.788	4.25e-28	4.49e-26	3.82476	4.42222	-3.92346	-3.92346
ENSG00000179674	ARL14	-12.3231	2.68483	96.2091	1.03e-22	6.66e-21	3.18645	4.04504	-3.92346	-3.92346
ENSG00000259417	CTXND1	-11.8856	3.46198	97.7671	4.71e-23	3.19e-21	3.47316	5.03909	-3.92346	-3.92346
ENSG00000165973	NELL1	-10.9981	5.78594	247.482	9.19e-56	1.8e-52	6.86682	6.69748	-3.30747	-3.36837
ENSG00000172016	REG3A	-10.7587	2.32931	53.0947	3.18e-13	8.96e-12	3.28232	3.35693	-3.92346	-3.92346
ENSG00000275896	PRSS2	-10.4138	9.04964	147.073	7.56e-34	1.3e-31	9.1446	10.6005	-0.519253	-1.09555
ENSG00000151090	THRB	-10.3124	3.91986	131.099	2.36e-30	2.85e-28	4.45454	5.26588	-3.92346	-3.36837
ENSG00000090382	LYZ	-10.2419	12.8502	47.4977	5.51e-12	1.34e-10	13.1907	14.2993	3.00611	4.10429
ENSG00000163630	SYNPR	-10.1191	3.42903	110.219	8.77e-26	8.04e-24	4.25869	4.57189	-3.30747	-3.92346
ENSG00000196188	CTSE	-10.0856	10.018	117.682	2.04e-27	2.09e-25	10.6484	11.3094	0.778778	1.55685
ENSG00000064763	FAR2	-10.079	3.55886	113.745	1.48e-26	1.45e-24	4.16119	4.86299	-3.30747	-3.92346
ENSG00000264727	AC005725.1	-10.0552	3.26907	97.4346	5.57e-23	3.67e-21	4.87466	3.17333	-3.30747	-3.92346
ENSG00000174358	SLC6A19	-9.96807	3.73558	112.691	2.52e-26	2.42e-24	4.36979	5.02055	-3.30747	-3.92346
ENSG00000273079	GRIN2B	-9.58292	5.13184	197.533	7.21e-45	3.68e-42	6.00815	6.24149	-2.87717	-3.36837
ENSG00000131620	ANO1	-9.55195	5.31542	184.796	4.35e-42	1.59e-39	6.38427	6.23882	-3.92346	-2.65575
ENSG00000205922	ONECUT3	-9.53802	6.71493	263.057	3.7e-59	2.16e-55	7.92773	7.46164	-2.2771	-2.18088
ENSG00000215182	MUC5AC	-9.52776	9.18128	142.999	5.88e-33	9.45e-31	8.34702	10.9614	-0.843405	1.09627
ENSG00000197249	SERPINA1	-9.50577	7.88638	241.384	1.96e-54	2.88e-51	7.96775	9.44148	-1.26216	-1.1942
ENSG00000023171	GRAMD1B	-9.45066	3.74121	99.1346	2.36e-23	1.65e-21	5.44721	3.27066	-3.30747	-3.92346
ENSG00000160182	TFF1	-9.43578	9.24404	142.683	6.9e-33	1.08e-30	9.35929	10.7856	0.332688	1.15756
ENSG00000214814	FER1L6	-9.43042	7.70239	262.258	5.52e-59	2.16e-55	8.03466	9.15497	-1.68216	-0.834603
ENSG00000188803	SHISA6	-9.42721	5.82707	217.413	3.32e-49	2.78e-46	7.42682	5.77089	-1.68216	-3.92346
ENSG00000125384	PTGER2	-9.3965	4.73307	158.582	2.31e-36	5.42e-34	5.57385	5.87087	-2.54616	-3.92346
ENSG00000257743	MGAM2	-9.30987	5.66991	199.494	2.69e-45	1.58e-42	4.23971	7.52767	-3.30747	-2.39887
ENSG00000134193	REG4	-9.30748	7.32452	276.184	5.1e-62	5.98e-58	8.04375	8.55666	-1.85457	-1.09555
ENSG00000241635	UGT1A1	-9.17085	3.16811	83.4766	6.45e-20	3.44e-18	3.70878	4.50679	-3.30747	-3.92346
ENSG00000164266	SPINK1	-9.15604	6.76026	256.955	7.91e-58	2.32e-54	6.74761	8.34714	-2.05042	-1.67428
ENSG00000198758	EPS8L3	-9.15478	4.59836	142.838	6.38e-33	1.01e-30	5.17111	5.92337	-3.30747	-3.36837
ENSG00000109511	ANXA10	-9.0944	7.93421	248.317	6.05e-56	1.42e-52	8.4172	9.31066	-0.380942	-0.422173
ENSG00000169282	KCNAB1	-9.00958	2.46774	63.3231	1.75e-15	6.14e-14	3.87789	2.85542	-3.30747	-3.92346
ENSG00000108242	CYP2C18	-8.94827	2.95173	72.2828	1.86e-17	7.75e-16	2.60917	4.62808	-3.92346	-3.36837
ENSG00000142611	PRDM16	-8.8908	4.97798	172.74	1.87e-39	5.76e-37	6.16351	5.7579	-3.30747	-2.65575
ENSG00000169071	ROR2	-8.88248	4.28876	122.445	1.84e-28	1.98e-26	5.03874	5.49577	-2.87717	-3.92346
ENSG00000101076	HNF4A	-8.8519	5.03081	168.267	1.77e-38	5.19e-36	6.0952	5.95544	-1.85457	-3.92346
ENSG00000119125	GDA	-8.7835	2.84313	69.2301	8.76e-17	3.44e-15	2.69528	4.46626	-3.92346	-3.36837
ENSG00000102837	OLFM4	-8.78248	7.84023	52.8562	3.59e-13	1e-11	2.66003	9.82974	-2.2771	-2.39887
ENSG00000125999	BPIFB1	-8.74957	7.24889	178.112	1.25e-40	4.19e-38	4.58056	9.18952	-2.2771	-1.09555
ENSG00000167165	UGT1A6	-8.72166	4.95651	166.65	3.99e-38	1.11e-35	4.96699	6.53446	-2.87717	-2.9685
ENSG00000204983	PRSS1	-8.67131	4.86354	156.647	6.11e-36	1.38e-33	5.27147	6.27771	-2.87717	-2.9685
ENSG00000179314	WSCD1	-8.66327	5.33532	176.166	3.33e-40	1.06e-37	7.12972	4.38888	-1.38904	-3.92346
ENSG00000160181	TFF2	-8.66296	8.5637	137.747	8.28e-32	1.14e-29	7.38208	10.3929	-0.380942	0.543615
ENSG00000078596	ITM2A	-8.63793	3.826	110.782	6.6e-26	6.1e-24	3.20614	5.56457	-3.92346	-2.65575
ENSG00000177133	LINC00982	-8.55796	4.38459	129.677	4.82e-30	5.71e-28	5.74345	4.89387	-3.30747	-2.9685
ENSG00000198074	AKR1B10	-8.48053	8.18176	94.4638	2.5e-22	1.58e-20	9.78671	8.10579	-0.593722	1.03227
ENSG00000135100	HNF1A	-8.47951	3.6213	92.3369	7.31e-22	4.35e-20	4.56921	4.66037	-2.87717	-3.92346
ENSG00000180251	SLC9A4	-8.47935	6.79216	234.225	7.14e-53	9.31e-50	7.90476	7.66306	-1.26216	-0.834603
ENSG00000198889	DCAF12L1	-8.4592	3.55811	94.232	2.81e-22	1.76e-20	4.73255	4.34485	-2.87717	-3.92346
ENSG00000127324	TSPAN8	-8.39988	7.83248	216.361	5.62e-49	4.4e-46	8.65289	8.98511	-0.0312898	0.603573
ENSG00000155846	PPARGC1B	-8.36172	3.32309	84.1741	4.53e-20	2.43e-18	3.77619	4.70942	-3.92346	-2.9685
ENSG00000164742	ADCY1	-8.24765	6.90853	247.049	1.14e-55	1.91e-52	7.8637	7.9449	-0.672244	-0.757149
ENSG00000140968	IRF8	-8.24422	2.69422	56.9498	4.47e-14	1.37e-12	3.08908	4.10785	-3.92346	-3.36837
ENSG00000106258	CYP3A5	-8.19495	5.92796	215.093	1.06e-48	7.8e-46	6.09651	7.44725	-2.05042	-1.41436
ENSG00000213606	AKR1B10P1	-8.19317	2.61916	51.4831	7.22e-13	1.92e-11	4.26574	2.36128	-3.92346	-3.36837
ENSG00000180861	LINC01559	-8.19214	5.13483	177.914	1.38e-40	4.51e-38	5.78577	6.40942	-2.87717	-1.99156
ENSG00000196620	UGT2B15	-8.1025	5.11811	150.385	1.43e-34	2.75e-32	3.1914	7.0164	-2.87717	-1.99156
ENSG00000103489	XYLT1	-8.08623	2.43126	51.5016	7.15e-13	1.91e-11	3.07308	3.70146	-3.30747	-3.92346
ENSG00000241388	HNF1A-AS1	-7.995	3.30839	79.4732	4.89e-19	2.35e-17	3.92023	4.60338	-3.30747	-3.36837
ENSG00000169744	LDB2	-7.87453	3.41737	83.2521	7.22e-20	3.8e-18	5.086	3.08687	-2.87717	-3.36837
ENSG00000189325	C6orf222	-7.85674	1.97234	41.7252	1.05e-10	2.18e-09	2.66715	3.20103	-3.92346	-3.36837
ENSG00000145703	IQGAP2	-7.82054	6.6582	210.278	1.19e-47	8.24e-45	7.61693	7.68799	-0.937256	-0.0547091
ENSG00000157111	TMEM171	-7.80832	2.15517	42.9552	5.6e-11	1.21e-09	3.35025	2.89667	-3.92346	-3.36837
ENSG00000204219	TCEA3	-7.78286	3.23319	66.9941	2.72e-16	1.01e-14	2.83462	4.92244	-2.87717	-3.92346
ENSG00000198756	COLGALT2	-7.76348	7.59114	202.38	6.32e-46	3.9e-43	8.6378	8.53001	0.485183	0.942252
ENSG00000007062	PROM1	-7.68057	7.42996	228.739	1.12e-51	1.32e-48	7.32779	9.04012	0.0195547	0.769803
ENSG00000115386	REG1A	-7.64949	4.7284	92.816	5.74e-22	3.49e-20	6.21846	4.96184	-3.92346	-1.67428
ENSG00000134398	ERN2	-7.62226	6.90055	221.913	3.46e-50	3.12e-47	6.83911	8.49826	-0.593722	0.237903
ENSG00000127831	VIL1	-7.61335	6.48553	225.297	6.33e-51	6.74e-48	6.97836	7.85206	-0.843405	-0.422173
ENSG00000080031	PTPRH	-7.57544	2.59909	53.0552	3.24e-13	9.12e-12	3.15134	3.92391	-3.92346	-2.9685
ENSG00000198286	CARD11	-7.53596	5.0716	149.527	2.2e-34	4.03e-32	5.9604	6.16196	-0.937256	-2.9685
ENSG00000184005	ST6GALNAC3	-7.52772	5.46161	104.937	1.26e-24	1.01e-22	6.21907	6.65203	0.162147	-3.36837
ENSG00000017483	SLC38A5	-7.47865	4.34303	123.265	1.22e-28	1.34e-26	5.10054	5.53983	-2.54616	-2.39887
ENSG00000227471	AKR1B15	-7.46324	2.76109	55.6761	8.54e-14	2.54e-12	4.40002	2.52805	-3.30747	-3.36837
ENSG00000114771	AADAC	-7.43451	3.98838	101.52	7.08e-24	5.19e-22	4.3322	5.42588	-3.30747	-1.82422
ENSG00000079689	SCGN	-7.3774	2.99576	65.0265	7.39e-16	2.65e-14	2.69528	4.65637	-3.92346	-2.39887
ENSG00000198203	SULT1C2	-7.34539	5.83408	193.173	6.45e-44	2.99e-41	6.63953	6.99361	-0.672244	-1.1942
ENSG00000176928	GCNT4	-7.29409	4.26449	46.2854	1.02e-11	2.4e-10	4.82299	5.56989	-3.92346	0.0351207
ENSG00000174502	SLC26A9	-7.28584	6.13069	192.974	7.13e-44	2.99e-41	7.1083	7.13927	-1.03764	-0.253119
ENSG00000115590	IL1R2	-7.19288	4.12238	100.892	9.71e-24	6.99e-22	5.35762	4.82254	-2.87717	-2.18088
ENSG00000263639	MSMB	-7.14698	4.21272	106.945	4.58e-25	3.86e-23	3.89922	5.88032	-2.87717	-1.99156
ENSG00000248144	ADH1C	-7.13803	4.21223	100.829	1e-23	7.17e-22	3.33244	5.99396	-2.54616	-2.18088
ENSG00000168952	STXBP6	-7.1174	5.34749	135.726	2.29e-31	2.95e-29	6.13618	6.51252	0.0686682	-2.39887
ENSG00000163501	IHH	-7.07482	3.33768	65.7144	5.21e-16	1.89e-14	3.76295	4.73428	-2.2771	-3.92346
ENSG00000136689	IL1RN	-6.95717	4.12667	104.281	1.76e-24	1.37e-22	4.59744	5.50024	-2.2771	-2.18088
ENSG00000182866	LCK	-6.95506	3.64124	69.51	7.6e-17	3e-15	5.37837	2.9949	-2.87717	-2.65575
ENSG00000077274	CAPN6	-6.94746	5.94563	87.783	7.3e-21	4.1e-19	6.66332	7.156	1.25254	-2.39887
ENSG00000089327	FXYD5	-6.94091	5.63404	138.03	7.18e-32	1e-29	6.43729	6.78886	-2.05042	0.237903
ENSG00000235162	C12orf75	-6.92272	5.99977	161.088	6.54e-37	1.67e-34	6.97227	7.00427	0.718503	-1.41436
ENSG00000162989	KCNJ3	-6.91471	5.72998	170.678	5.26e-39	1.58e-36	6.98443	6.377	1.14215	-1.53848
ENSG00000178597	PSAPL1	-6.89047	3.98824	97.0415	6.79e-23	4.45e-21	5.41267	4.35228	-1.85457	-2.65575
ENSG00000095932	SMIM24	-6.86878	3.90345	94.1766	2.89e-22	1.79e-20	4.12545	5.39383	-2.54616	-2.18088
ENSG00000154274	C4orf19	-6.85864	4.55908	126.957	1.9e-29	2.14e-27	5.35541	5.7201	-1.85457	-1.41436
ENSG00000132170	PPARG	-6.85454	4.92442	65.0028	7.48e-16	2.67e-14	5.98768	5.82442	-3.30747	0.311656
ENSG00000159263	SIM2	-6.84962	5.62269	167.588	2.49e-38	7.12e-36	5.61125	7.2006	-0.843405	-0.757149
ENSG00000131746	TNS4	-6.83937	7.76593	136.362	1.66e-31	2.19e-29	9.2352	8.0242	1.70494	2.1259
ENSG00000151655	ITIH2	-6.79737	2.81157	50.7237	1.06e-12	2.79e-11	3.69142	3.89027	-1.85457	-3.92346
ENSG00000182871	COL18A1	-6.77576	6.359	193.032	6.93e-44	2.99e-41	7.55734	7.10228	0.555783	0.119684
ENSG00000249853	HS3ST5	-6.75009	4.51213	90.5146	1.84e-21	1.08e-19	5.65399	5.31235	0.116165	-3.36837
ENSG00000066405	CLDN18	-6.73843	10.6312	42.6074	6.69e-11	1.43e-09	11.2876	11.8703	6.19135	4.78126
ENSG00000167191	GPRC5B	-6.73369	5.86933	132.571	1.12e-30	1.4e-28	6.15657	7.32856	0.332688	-0.916452
ENSG00000122176	FMOD	-6.73274	6.25257	153.05	3.74e-35	7.97e-33	6.56715	7.70066	0.555783	-0.546992
ENSG00000029534	ANK1	-6.68288	5.4778	107.513	3.44e-25	2.98e-23	4.97418	7.18819	-0.593722	-1.41436
ENSG00000019505	SYT13	-6.65838	5.07601	159.83	1.23e-36	2.95e-34	5.98839	6.13708	-0.672244	-1.1942
ENSG00000115616	SLC9A2	-6.61988	7.25635	197.6	6.98e-45	3.68e-42	8.52033	7.89404	1.97345	1.36233
ENSG00000186188	FFAR4	-6.59351	3.50657	78.3878	8.47e-19	3.91e-17	4.28901	4.67625	-2.87717	-2.18088
ENSG00000079215	SLC1A3	-6.57638	3.89808	42.2581	8e-11	1.7e-09	4.69472	5.01899	0.332688	-3.92346
ENSG00000162896	PIGR	-6.57053	8.84119	77.704	1.2e-18	5.48e-17	4.00978	10.818	-1.52817	3.68243
ENSG00000109205	ODAM	-6.55801	4.21813	71.6469	2.57e-17	1.06e-15	5.75184	4.29431	-1.52817	-0.834603
ENSG00000183347	GBP6	-6.41868	2.16181	37.5381	8.96e-10	1.67e-08	2.41981	3.6258	-2.87717	-3.36837
ENSG00000084734	GCKR	-6.40991	2.79356	54.7992	1.33e-13	3.89e-12	3.5751	3.95679	-2.54616	-2.9685
ENSG00000149294	NCAM1	-6.40424	4.15042	96.7792	7.75e-23	5.05e-21	5.34213	4.89895	-1.68216	-1.67428
ENSG00000047648	ARHGAP6	-6.39678	2.37628	40.8756	1.62e-10	3.3e-09	3.80552	2.70101	-3.30747	-2.65575
ENSG00000127152	BCL11B	-6.35874	2.55106	45.8242	1.29e-11	2.97e-10	3.36784	3.68585	-3.30747	-2.65575
ENSG00000139508	SLC46A3	-6.35717	3.48939	70.425	4.78e-17	1.95e-15	3.98435	4.8385	-3.30747	-1.30008
ENSG00000124920	MYRF	-6.34637	5.58956	153.327	3.25e-35	7.06e-33	6.54655	6.602	0.555783	-0.916452
ENSG00000124429	POF1B	-6.33275	5.42044	151.486	8.21e-35	1.63e-32	5.81892	6.81912	0.249936	-0.363593
ENSG00000129038	LOXL1	-6.33021	4.61519	106.406	6.01e-25	5e-23	6.32134	4.09904	-0.593722	-2.18088
ENSG00000148468	FAM171A1	-6.23281	5.67956	103.645	2.42e-24	1.84e-22	6.43677	6.85095	1.33515	-1.1942
ENSG00000140470	ADAMTS17	-6.21143	3.16036	57.9716	2.66e-14	8.34e-13	3.9957	4.27879	-1.68216	-3.36837
ENSG00000187498	COL4A1	-6.20609	4.29578	97.4971	5.39e-23	3.57e-21	5.6495	4.77171	-0.195549	-2.65575
ENSG00000128298	BAIAP2L2	-6.19853	4.71358	104.709	1.41e-24	1.12e-22	5.52667	5.8509	-1.85457	-0.2009
ENSG00000100170	SLC5A1	-6.17841	4.77161	93.4698	4.12e-22	2.55e-20	4.03752	6.52353	-1.03764	-1.30008
ENSG00000253368	TRNP1	-6.17644	6.47188	109.801	1.08e-25	9.85e-24	7.13583	7.70961	2.06101	-0.101812
ENSG00000006611	USH1C	-6.17094	3.81782	76.2147	2.54e-18	1.14e-16	2.92055	5.59621	-2.54616	-1.53848
ENSG00000126785	RHOJ	-6.1702	2.31262	38.1669	6.49e-10	1.24e-08	2.61655	3.75477	-2.54616	-3.36837
ENSG00000060140	STYK1	-6.15557	2.65952	47.1215	6.67e-12	1.59e-10	3.70532	3.56313	-1.68216	-3.36837
ENSG00000229155	LINC02038	-6.12543	1.85362	29.0246	7.15e-08	1.09e-06	2.75665	2.89667	-3.92346	-2.39887
ENSG00000183087	GAS6	-6.10639	4.72909	81.977	1.38e-19	7.05e-18	5.19224	6.09414	0.0195547	-2.18088
ENSG00000197496	SLC2A10	-6.0847	4.54451	106.949	4.57e-25	3.86e-23	5.10448	5.85613	-0.593722	-1.41436
ENSG00000053747	LAMA3	-6.08418	7.11061	182.738	1.22e-41	4.35e-39	7.63815	8.42834	2.02413	2.3349
ENSG00000122711	SPINK4	-6.06402	4.03473	78.9219	6.46e-19	3.04e-17	5.3762	4.54187	-1.85457	-1.1942
ENSG00000111344	RASAL1	-6.06247	3.78453	81.8458	1.47e-19	7.44e-18	4.14852	5.20288	-2.2771	-1.41436
ENSG00000176920	FUT2	-6.05231	4.02346	89.2271	3.52e-21	2.02e-19	4.27509	5.49129	-2.2771	-0.916452
ENSG00000171385	KCND3	-6.04723	3.86748	73.4439	1.04e-17	4.42e-16	5.55574	3.4243	-1.52817	-2.18088
ENSG00000101049	SGK2	-6.04092	3.97324	78.7397	7.09e-19	3.28e-17	4.74774	5.13556	-0.672244	-2.39887
ENSG00000176153	GPX2	-6.03968	6.65645	97.9987	4.19e-23	2.85e-21	7.29627	7.90756	2.34637	0.199563
ENSG00000279806	AC018629.1	-6.03286	3.60524	66.3936	3.69e-16	1.37e-14	5.13818	3.69368	-2.05042	-1.99156
ENSG00000165626	BEND7	-6.02359	2.4327	35.1757	3.01e-09	5.28e-08	3.15134	3.6258	-3.92346	-1.67428
ENSG00000163737	PF4	-5.99531	3.32269	64.0236	1.23e-15	4.36e-14	4.32322	4.28915	-2.54616	-1.82422
ENSG00000171747	LGALS4	-5.97094	3.60748	62.3695	2.85e-15	9.85e-14	4.29131	4.8332	-0.843405	-2.9685
ENSG00000170955	CAVIN3	-5.95011	4.44894	65.6003	5.52e-16	2e-14	5.47992	5.35243	0.807997	-2.9685
ENSG00000274979	AC020656.2	-5.93855	2.45795	40.8877	1.61e-10	3.28e-09	3.00727	3.76594	-3.30747	-1.99156
ENSG00000160867	FGFR4	-5.92945	5.97795	160.642	8.19e-37	2e-34	7.16064	6.72063	1.27364	0.199563
ENSG00000139173	TMEM117	-5.89708	2.24206	35.1868	3e-09	5.27e-08	2.76994	3.55885	-2.05042	-3.36837
ENSG00000178623	GPR35	-5.8656	3.62994	67.235	2.41e-16	9.03e-15	3.64529	5.19049	-1.85457	-1.99156
ENSG00000135917	SLC19A3	-5.85559	4.30999	74.2646	6.83e-18	2.95e-16	4.08879	5.94237	-0.755288	-1.82422
ENSG00000128340	RAC2	-5.82924	3.88378	81.5291	1.73e-19	8.65e-18	4.5749	5.10656	-1.85457	-1.00323
ENSG00000012223	LTF	-5.8091	6.53235	129.499	5.27e-30	6.19e-28	3.51322	8.46537	-1.68216	2.36119
ENSG00000155465	SLC7A7	-5.80481	3.30136	56.4736	5.7e-14	1.72e-12	4.28438	4.27619	-2.87717	-1.1942
ENSG00000131910	NR0B2	-5.75955	4.04963	75.6407	3.4e-18	1.51e-16	4.48104	5.42588	-0.593722	-1.82422
ENSG00000254166	CASC19	-5.75329	6.97142	60.5503	7.17e-15	2.38e-13	6.79835	8.52509	-0.843405	4.44266
ENSG00000122863	CHST3	-5.70975	3.37099	50.0858	1.47e-12	3.79e-11	4.24923	4.4316	-0.519253	-3.36837
ENSG00000142156	COL6A1	-5.69237	4.39995	76.0601	2.75e-18	1.23e-16	5.97195	4.27879	1.09552	-3.36837
ENSG00000110090	CPT1A	-5.64117	5.6147	103.849	2.18e-24	1.68e-22	6.73538	6.41712	0.0195547	1.57194
ENSG00000206075	SERPINB5	-5.6321	4.12653	33.28	7.98e-09	1.34e-07	2.51759	5.9892	-0.937256	-2.65575
ENSG00000170915	PAQR8	-5.62281	6.04463	150.153	1.6e-34	3.04e-32	7.11156	6.90879	2.03653	0.573905
ENSG00000163993	S100P	-5.61202	5.83498	69.3537	8.23e-17	3.24e-15	7.40142	5.78286	0.372349	1.5262
ENSG00000165376	CLDN2	-5.58549	9.50146	25.4826	4.46e-07	6.14e-06	10.6145	10.2332	2.99345	6.9043
ENSG00000206538	VGLL3	-5.58423	3.35144	20.5464	5.82e-06	6.65e-05	4.13575	4.33988	1.55789	-3.92346
ENSG00000136859	ANGPTL2	-5.58139	5.4045	134.547	4.15e-31	5.29e-29	6.76803	5.84476	1.09552	-0.307299
ENSG00000178882	RFLNA	-5.54386	5.8814	37.8569	7.61e-10	1.43e-08	6.27607	7.24386	2.66655	-1.30008
ENSG00000169562	GJB1	-5.53047	4.91687	113.851	1.4e-26	1.38e-24	6.16476	5.54848	0.778778	-0.834603
ENSG00000171766	GATM	-5.50483	6.5357	75.5513	3.56e-18	1.57e-16	7.64605	7.31943	1.07162	3.16557
ENSG00000131016	AKAP12	-5.49694	3.48523	68.8219	1.08e-16	4.2e-15	4.49311	4.42692	-1.14553	-1.67428
ENSG00000005513	SOX8	-5.49609	2.79063	43.3873	4.49e-11	9.81e-10	3.67031	3.84884	-1.26216	-2.9685
ENSG00000128242	GAL3ST1	-5.44042	1.66606	21.4683	3.6e-06	4.25e-05	2.36831	2.84843	-1.85457	-3.92346
ENSG00000260604	AL590004.3	-5.3896	2.89643	40.7899	1.7e-10	3.43e-09	3.87789	3.85583	-2.87717	-1.09555
ENSG00000138207	RBP4	-5.38524	2.06038	28.4269	9.73e-08	1.45e-06	3.30987	2.6854	-3.30747	-2.18088
ENSG00000175928	LRRN1	-5.3741	4.63648	98.0361	4.11e-23	2.82e-21	5.26562	5.88118	0.332688	-0.253119
ENSG00000147408	CSGALNACT1	-5.3737	5.7038	97.5741	5.19e-23	3.46e-21	6.63953	6.68429	2.32631	-0.101812
ENSG00000028137	TNFRSF1B	-5.33759	4.96973	115.11	7.44e-27	7.4e-25	6.18289	5.64342	0.687394	0.119684
ENSG00000175147	TMEM51-AS1	-5.32226	2.69028	42.3238	7.73e-11	1.65e-09	2.87822	4.17085	-2.54616	-1.67428
ENSG00000156968	MPV17L	-5.3221	2.70908	34.6231	4e-09	6.91e-08	3.38953	3.90719	-0.755288	-3.36837
ENSG00000066230	SLC9A3	-5.32157	4.68987	89.6859	2.79e-21	1.62e-19	6.07325	5.09035	-0.0312898	-0.253119
ENSG00000134871	COL4A2	-5.3195	6.42049	138.505	5.65e-32	8.07e-30	7.72153	6.95019	2.52415	1.09627
ENSG00000125869	LAMP5	-5.3073	2.65231	29.5996	5.31e-08	8.21e-07	4.03477	2.90343	0.249936	-3.92346
ENSG00000183018	SPNS2	-5.30628	6.80647	107.219	3.99e-25	3.44e-23	7.49543	7.99838	2.88794	2.06323
ENSG00000182240	BACE2	-5.27618	8.28498	80.6664	2.67e-19	1.31e-17	8.94878	9.48248	2.87419	4.94665
ENSG00000137831	UACA	-5.27058	4.18725	58.1405	2.44e-14	7.69e-13	5.34324	4.88194	1.37474	-2.39887
ENSG00000260807	AC009041.2	-5.2108	2.63606	40.5957	1.87e-10	3.76e-09	3.40665	3.78437	-2.05042	-1.99156
ENSG00000146054	TRIM7	-5.20292	3.07506	49.5686	1.92e-12	4.88e-11	3.79581	4.26047	-1.26216	-1.99156
ENSG00000188910	GJB3	-5.20056	2.2532	28.0046	1.21e-07	1.79e-06	2.6883	3.60935	-1.52817	-3.36837
ENSG00000101187	SLCO4A1	-5.18015	5.24223	108.24	2.38e-25	2.1e-23	6.5084	5.83153	0.864716	0.661137
ENSG00000153956	CACNA2D1	-5.1537	3.60835	33.8141	6.06e-09	1.03e-07	3.88707	4.99229	1.02261	-2.65575
ENSG00000101194	SLC17A9	-5.14272	5.71737	87.6712	7.73e-21	4.32e-19	6.18227	7.05068	1.94743	0.512676
ENSG00000152953	STK32B	-5.05016	3.55687	56.4595	5.74e-14	1.72e-12	5.24077	2.89667	0.718503	-2.9685
ENSG00000116771	AGMAT	-5.03021	3.30166	52.1873	5.05e-13	1.38e-11	4.22047	4.31474	-1.68216	-0.757149
ENSG00000143850	PLEKHA6	-5.00159	6.18508	116.54	3.62e-27	3.66e-25	6.9823	7.27743	1.41328	2.76723
ENSG00000135114	OASL	-4.92784	1.78836	24.5641	7.19e-07	9.52e-06	2.84093	2.65367	-2.87717	-2.18088
ENSG00000100558	PLEK2	-4.91777	5.18025	56.1817	6.61e-14	1.97e-12	6.18475	6.04835	2.4885	-1.00323
ENSG00000088826	SMOX	-4.9123	3.90416	69.2208	8.8e-17	3.44e-15	4.88691	4.84378	-0.254739	-0.422173
ENSG00000173467	AGR3	-4.91197	3.06717	48.1393	3.97e-12	9.8e-11	3.51322	4.39848	-1.26216	-0.683642
ENSG00000088367	EPB41L1	-4.89661	4.83925	92.7975	5.79e-22	3.5e-20	5.69201	5.89142	0.555783	0.987961
ENSG00000165092	ALDH1A1	-4.86843	5.89895	121.512	2.95e-28	3.15e-26	6.42579	7.15847	1.76577	2.69327
ENSG00000134531	EMP1	-4.84867	5.14311	81.1681	2.07e-19	1.03e-17	6.47379	5.57413	0.945822	1.5262
ENSG00000169605	GKN1	-4.84133	3.1107	45.7495	1.34e-11	3.08e-10	4.36979	3.68585	-0.843405	-1.1942
ENSG00000125285	SOX21	-4.83519	4.42902	57.085	4.17e-14	1.29e-12	4.09673	6.07105	0.206709	-0.483233
ENSG00000184232	OAF	-4.82411	3.22684	50.914	9.65e-13	2.55e-11	3.91126	4.42457	-1.38904	-0.834603
ENSG00000071282	LMCD1	-4.82077	3.18218	43.7221	3.78e-11	8.28e-10	4.12803	4.12531	0.206709	-2.18088
ENSG00000169247	SH3TC2	-4.80813	3.35118	52.269	4.84e-13	1.33e-11	4.60858	3.93385	-0.672244	-1.00323
ENSG00000162545	CAMK2N1	-4.80248	3.67096	57.8336	2.85e-14	8.9e-13	5.19594	3.67008	0.249936	-1.53848
ENSG00000173557	C2orf70	-4.79799	2.29182	31.2589	2.26e-08	3.62e-07	2.78311	3.60935	-2.2771	-1.67428
ENSG00000133863	TEX15	-4.79631	2.99132	35.4794	2.58e-09	4.56e-08	4.35001	3.38135	-1.38904	-0.757149
ENSG00000162390	ACOT11	-4.77997	4.51103	82.3245	1.15e-19	5.99e-18	5.47992	5.45493	0.291905	0.573905
ENSG00000172461	FUT9	-4.77373	7.03854	128.872	7.23e-30	8.4e-28	7.98049	7.96625	3.57655	3.49728
ENSG00000108602	ALDH3A1	-4.76813	6.87594	54.8432	1.31e-13	3.82e-12	8.14461	7.37915	2.08508	4.00774
ENSG00000143248	RGS5	-4.76571	9.20351	55.1609	1.11e-13	3.28e-12	10.2344	10.0268	6.33878	4.88305
ENSG00000166979	EVA1C	-4.76022	1.79966	22.611	1.98e-06	2.44e-05	2.98465	2.43779	-1.03764	-3.36837
ENSG00000198133	TMEM229B	-4.75512	2.73167	38.7292	4.87e-10	9.41e-09	3.26834	4.02347	-1.52817	-1.53848
ENSG00000160183	TMPRSS3	-4.74987	3.2839	50.6751	1.09e-12	2.84e-11	3.61247	4.68412	-1.03764	-0.834603
ENSG00000167617	CDC42EP5	-4.72328	2.66913	36.0973	1.88e-09	3.36e-08	2.88435	4.11951	-2.2771	-1.00323
ENSG00000138028	CGREF1	-4.70129	2.80374	32.8071	1.02e-08	1.69e-07	3.29616	4.10492	-0.448441	-2.39887
ENSG00000165959	CLMN	-4.69373	4.46078	52.4903	4.32e-13	1.2e-11	5.34213	5.44917	1.76577	-1.1942
ENSG00000088280	ASAP3	-4.69242	2.71021	38.4297	5.68e-10	1.09e-08	3.4527	3.85234	-1.14553	-1.53848
ENSG00000178401	DNAJC22	-4.68582	3.05892	25.662	4.07e-07	5.61e-06	3.12572	4.54836	0.116165	-2.65575
ENSG00000140297	GCNT3	-4.68479	4.3234	72.6513	1.55e-17	6.46e-16	4.20098	5.87517	-0.937256	1.32719
ENSG00000198873	GRK5	-4.67788	3.27457	48.968	2.6e-12	6.55e-11	4.24448	4.22313	-1.03764	-0.757149
ENSG00000125775	SDCBP2	-4.67649	4.00803	54.0893	1.92e-13	5.48e-12	4.30963	5.41291	0.410949	-0.683642
ENSG00000116661	FBXO2	-4.66002	3.64445	56.6855	5.11e-14	1.56e-12	4.54235	4.65236	-0.380942	-0.307299
ENSG00000162078	ZG16B	-4.6271	3.76757	50.6194	1.12e-12	2.92e-11	3.22557	5.45493	-0.755288	-0.483233
ENSG00000180525	PRR26	-4.61242	1.88446	24.0709	9.29e-07	1.21e-05	2.61655	3.03855	-2.05042	-2.39887
ENSG00000169836	TACR3	-4.60124	4.65786	37.7426	8.07e-10	1.51e-08	5.6468	5.42118	2.94166	-1.53848
ENSG00000175538	KCNE3	-4.59167	6.4232	53.0045	3.33e-13	9.34e-12	6.85284	7.67891	0.778778	4.3968
ENSG00000115604	IL18R1	-4.59121	1.86564	24.807	6.34e-07	8.48e-06	2.64568	2.96935	-1.85457	-2.18088
ENSG00000035862	TIMP2	-4.58724	4.27188	60.3559	7.92e-15	2.6e-13	4.94078	5.45378	1.02261	-0.483233
ENSG00000116396	KCNC4	-4.58302	3.73032	34.1064	5.22e-09	8.89e-08	4.03752	5.11677	0.778778	-1.82422
ENSG00000148346	LCN2	-4.57871	5.8453	97.5706	5.2e-23	3.46e-21	4.01257	7.67002	-1.14553	3.28939
ENSG00000054690	PLEKHH1	-4.57408	5.75276	56.223	6.47e-14	1.94e-12	6.61764	6.74859	3.10359	0.448731
ENSG00000092445	TYRO3	-4.54323	5.10262	92.776	5.86e-22	3.52e-20	6.47125	5.44222	1.70494	0.965288
ENSG00000119227	PIGZ	-4.53281	2.14607	25.6418	4.11e-07	5.66e-06	3.16146	3.01377	-0.937256	-2.65575
ENSG00000120306	CYSTM1	-4.52415	7.38348	89.1463	3.67e-21	2.1e-19	8.21751	8.40367	2.98067	4.56646
ENSG00000105538	RASIP1	-4.49325	3.07986	35.1773	3.01e-09	5.28e-08	3.92023	4.12241	-1.85457	-0.00909512
ENSG00000285517	AC010198.2	-4.48962	3.69601	48.8665	2.74e-12	6.87e-11	4.50905	4.72477	0.91929	-0.422173
ENSG00000122547	EEPD1	-4.48458	4.33984	73.3555	1.08e-17	4.6e-16	5.11753	5.43174	0.687394	0.603573
ENSG00000125657	TNFSF9	-4.48294	2.94201	37.1164	1.11e-09	2.05e-08	2.55646	4.57613	-2.2771	-0.253119
ENSG00000141655	TNFRSF11A	-4.4501	4.71258	81.963	1.39e-19	7.07e-18	5.48799	5.80017	1.16491	1.03227
ENSG00000161714	PLCD3	-4.44694	6.12955	110.789	6.58e-26	6.1e-24	6.86914	7.24053	2.5845	2.57096
ENSG00000132329	RAMP1	-4.43209	4.04854	17.5784	2.76e-05	0.000283857	4.00416	5.52675	1.9605	-2.39887
ENSG00000165895	ARHGAP42	-4.3933	3.32053	46.4972	9.17e-12	2.16e-10	4.15866	4.35228	0.206709	-0.916452
ENSG00000179913	B3GNT3	-4.39093	6.54866	42.6902	6.41e-11	1.37e-09	7.24841	7.5916	1.33515	4.75507
ENSG00000133019	CHRM3	-4.38335	4.50696	26.7728	2.29e-07	3.26e-06	4.86075	5.79654	2.57603	-1.41436
ENSG00000169213	RAB3B	-4.37756	5.80958	68.135	1.53e-16	5.81e-15	7.55422	4.84378	2.42391	1.17742
ENSG00000204128	C2orf72	-4.37632	3.4443	30.1792	3.94e-08	6.17e-07	4.29591	4.41277	1.27364	-2.39887
ENSG00000182264	IZUMO1	-4.37265	1.97291	24.2075	8.65e-07	1.14e-05	2.68128	3.12786	-1.85457	-1.82422
ENSG00000050344	NFE2L3	-4.35298	3.73313	53.5502	2.52e-13	7.16e-12	5.10579	4.04504	0.6556	-0.6137
ENSG00000100196	KDELR3	-4.34921	4.66611	74.7479	5.35e-18	2.32e-16	4.51499	6.20843	0.249936	1.84462
ENSG00000131435	PDLIM4	-4.3416	4.05251	53.5434	2.53e-13	7.16e-12	5.20575	4.71903	1.37474	-0.916452
ENSG00000148702	HABP2	-4.34106	6.56098	20.4082	6.26e-06	7.12e-05	6.15086	8.17553	3.91881	1.27283
ENSG00000265763	ZNF488	-4.32814	2.66748	33.0867	8.81e-09	1.47e-07	3.35467	3.83476	-0.937256	-1.30008
ENSG00000148053	NTRK2	-4.32078	3.42816	46.0008	1.18e-11	2.73e-10	4.85296	3.56739	0.997465	-1.82422
ENSG00000134323	MYCN	-4.30953	1.99844	21.9635	2.78e-06	3.33e-05	3.23996	2.50156	-0.448441	-2.9685
ENSG00000137673	MMP7	-4.30559	5.29321	54.5642	1.5e-13	4.35e-12	3.87789	7.09639	0.91929	1.79405
ENSG00000128268	MGAT3	-4.28619	2.39953	22.9294	1.68e-06	2.1e-05	3.02955	3.56739	-0.0839919	-2.65575
ENSG00000179588	ZFPM1	-4.27723	5.21431	83.2775	7.13e-20	3.77e-18	5.77921	6.43589	1.76577	1.85699
ENSG00000140009	ESR2	-4.25015	4.43338	69.8716	6.33e-17	2.52e-15	5.22999	5.48454	1.31493	0.716493
ENSG00000198435	NRARP	-4.24247	2.68987	30.3713	3.57e-08	5.62e-07	3.70878	3.52856	-0.0839919	-1.99156
ENSG00000214274	ANG	-4.2379	3.45821	47.3476	5.95e-12	1.44e-10	3.90224	4.76244	0.116165	-0.307299
ENSG00000153283	CD96	-4.21466	3.5853	50.6984	1.08e-12	2.81e-11	4.17124	4.79916	0.116165	0.119684
ENSG00000065618	COL17A1	-4.19562	6.15298	22.6775	1.92e-06	2.36e-05	6.46258	7.47503	4.08319	0.689081
ENSG00000106665	CLIP2	-4.19205	5.0451	37.3436	9.9e-10	1.83e-08	5.58892	6.25609	2.71363	-0.0547091
ENSG00000068615	REEP1	-4.18473	3.0434	34.3831	4.53e-09	7.77e-08	3.938	4.00473	0.332688	-1.53848
ENSG00000095739	BAMBI	-4.16812	4.2129	62.0249	3.39e-15	1.16e-13	5.48698	4.68019	1.35508	0.160176
ENSG00000114378	HYAL1	-4.15184	3.03174	36.0543	1.92e-09	3.43e-08	3.85313	4.06628	0.0686682	-1.09555
ENSG00000188677	PARVB	-4.15118	3.87446	50.397	1.26e-12	3.26e-11	4.89147	4.69195	1.29443	-0.546992
ENSG00000147041	SYTL5	-4.15109	3.59445	34.8068	3.64e-09	6.33e-08	4.9913	3.83476	-0.0839919	0.347165
ENSG00000164690	SHH	-4.13824	3.52828	28.5547	9.11e-08	1.36e-06	3.50132	5.03601	0.748955	-1.41436
ENSG00000166682	TMPRSS5	-4.13792	3.60586	48.9467	2.63e-12	6.6e-11	4.44628	4.63215	0.116165	0.0351207
ENSG00000133216	EPHB2	-4.13234	5.83271	93.0061	5.21e-22	3.18e-20	7.07623	6.32695	3.04344	2.16622
ENSG00000115641	FHL2	-4.13128	5.63936	40.8394	1.65e-10	3.35e-09	6.07994	6.91257	3.17822	1.15756
ENSG00000171914	TLN2	-4.11648	6.24665	101.271	8.02e-24	5.84e-22	7.02726	7.28877	2.72899	3.36496
ENSG00000099337	KCNK6	-4.11628	3.82985	52.8919	3.52e-13	9.84e-12	4.02925	5.2474	0.0195547	0.661137
ENSG00000153814	JAZF1	-4.11085	1.93057	16.8186	4.11e-05	0.000410122	2.57929	3.03855	-0.0839919	-2.9685
ENSG00000120149	MSX2	-4.10938	1.72084	16.9363	3.87e-05	0.000387774	2.59431	2.6854	-0.755288	-2.9685
ENSG00000132437	DDC	-4.10935	4.16005	55.2382	1.07e-13	3.16e-12	4.89451	5.25006	1.27364	0.381821
ENSG00000150907	FOXO1	-4.10921	4.33145	63.2393	1.83e-15	6.39e-14	5.01382	5.45953	1.35508	0.743394
ENSG00000144278	GALNT13	-4.10356	6.10259	98.5735	3.13e-23	2.16e-21	7.21266	6.74389	3.53783	2.95155
ENSG00000171729	TMEM51	-4.08673	4.1709	54.8997	1.27e-13	3.72e-12	4.70167	5.37935	0.332688	1.65929
ENSG00000136883	KIF12	-4.0823	4.19722	51.4991	7.16e-13	1.91e-11	5.0979	5.14129	1.54059	-0.101812
ENSG00000156510	HKDC1	-4.08184	3.89561	29.7746	4.85e-08	7.52e-07	4.65945	4.86645	-1.26216	2.22467
ENSG00000064787	BCAS1	-4.06374	3.9752	49.6611	1.83e-12	4.69e-11	3.75295	5.542	0.372349	0.661137
ENSG00000110811	P3H3	-4.04852	2.42495	26.5331	2.59e-07	3.67e-06	3.60877	3.01377	-0.0839919	-1.99156
ENSG00000158715	SLC45A3	-4.03404	4.18101	56.5048	5.61e-14	1.69e-12	5.32872	4.84202	1.20939	0.448731
ENSG00000277639	AC007906.2	-4.02401	3.7234	47.296	6.1e-12	1.47e-10	3.41935	5.30726	-0.672244	0.965288
ENSG00000138193	PLCE1	-4.01903	4.24621	46.1514	1.09e-11	2.54e-10	4.9141	5.35982	1.89393	-0.00909512
ENSG00000188761	BCL2L15	-3.97831	4.52466	65.0529	7.29e-16	2.62e-14	4.31644	6.05292	0.448543	2.1462
ENSG00000059377	TBXAS1	-3.96668	4.99879	72.6811	1.52e-17	6.38e-16	6.15023	5.60868	1.93424	2.08442
ENSG00000137960	GIPC2	-3.96004	2.67548	22.4598	2.15e-06	2.63e-05	3.6809	3.49762	-1.68216	0.160176
ENSG00000186603	HPDL	-3.95475	4.33283	44.2374	2.91e-11	6.45e-10	5.491	4.92577	0.623089	1.88142
ENSG00000092929	UNC13D	-3.94355	5.44115	82.0501	1.33e-19	6.85e-18	6.6436	5.99158	2.6745	1.9173
ENSG00000179023	KLHDC7A	-3.93799	2.26939	13.6941	0.000215134	0.0018619	3.02955	3.23359	-3.30747	0.689081
ENSG00000124942	AHNAK	-3.92851	8.70729	29.4996	5.59e-08	8.61e-07	9.51379	9.67431	6.69314	4.34724
ENSG00000175048	ZDHHC14	-3.92257	2.56479	27.5616	1.52e-07	2.21e-06	3.07844	3.82054	-1.03764	-0.683642
ENSG00000183844	FAM3B	-3.92249	2.25297	23.0959	1.54e-06	1.94e-05	2.54104	3.62988	-1.03764	-1.30008
ENSG00000096088	PGC	-3.92015	5.8988	44.7823	2.2e-11	4.94e-10	6.60796	6.90501	1.50535	4.2045
ENSG00000169122	FAM110B	-3.886	4.43593	58.103	2.49e-14	7.82e-13	5.80688	4.59713	2.45195	-0.150506
ENSG00000072954	TMEM38A	-3.87885	5.1953	74.858	5.06e-18	2.21e-16	5.9575	6.21931	2.34637	2.27162
ENSG00000162543	UBXN10	-3.87254	3.77466	28.4504	9.61e-08	1.43e-06	4.89603	4.36459	-0.448441	1.85699
ENSG00000100065	CARD10	-3.8661	4.93705	73.2706	1.13e-17	4.79e-16	5.97195	5.68913	2.15497	1.89348
ENSG00000196628	TCF4	-3.86008	5.74905	56.611	5.31e-14	1.61e-12	6.16539	6.99322	3.40071	2.4373
ENSG00000119946	CNNM1	-3.85201	3.01528	11.6791	0.000632047	0.00501829	2.61655	4.58035	1.11902	-2.65575
ENSG00000133477	FAM83F	-3.8466	4.89897	51.9047	5.83e-13	1.59e-11	5.5519	6.01128	2.50644	1.17742
ENSG00000150594	ADRA2A	-3.81676	4.13204	46.9979	7.11e-12	1.69e-10	4.043	5.6414	0.623089	1.15756
ENSG00000069535	MAOB	-3.81275	2.75864	29.9806	4.36e-08	6.82e-07	3.41089	3.89706	-0.316461	-0.422173
ENSG00000167600	CYP2S1	-3.80298	4.6497	61.8768	3.66e-15	1.25e-13	5.48295	5.60142	1.83837	1.83214
ENSG00000165152	TMEM246	-3.80145	5.48827	47.2355	6.3e-12	1.51e-10	6.10046	6.60252	3.36183	1.80686
ENSG00000084636	COL16A1	-3.79371	3.70505	28.4597	9.57e-08	1.43e-06	3.95846	5.05739	1.43217	-0.6137
ENSG00000164379	FOXQ1	-3.77305	6.83193	79.3878	5.1e-19	2.43e-17	7.72729	7.74109	4.12442	3.63294
ENSG00000099139	PCSK5	-3.77181	4.92895	56.9046	4.57e-14	1.4e-12	6.06046	5.51135	1.93424	2.50174
ENSG00000132561	MATN2	-3.76458	3.8101	39.3071	3.62e-10	7.09e-09	4.27509	5.06193	1.18733	0.119684
ENSG00000117472	TSPAN1	-3.75592	7.27433	53.9264	2.08e-13	5.92e-12	6.79672	8.89289	3.85024	4.19478
ENSG00000187123	LYPD6	-3.74734	1.77708	17.7463	2.52e-05	0.000261022	2.77654	2.57962	-0.672244	-1.99156
ENSG00000129946	SHC2	-3.73817	2.82474	20.9808	4.64e-06	5.38e-05	2.50175	4.42926	-0.380942	-1.30008
ENSG00000039523	RIPOR1	-3.73745	3.38418	32.7122	1.07e-08	1.77e-07	4.47091	4.08721	-0.138693	0.743394
ENSG00000205089	CCNI2	-3.73678	2.40804	23.4474	1.28e-06	1.64e-05	2.45314	3.88345	-1.68216	-0.483233
ENSG00000165795	NDRG2	-3.73353	2.15152	19.3993	1.06e-05	0.000116552	3.06771	3.06291	-1.52817	-0.546992
ENSG00000148908	RGS10	-3.71194	2.75268	21.3176	3.89e-06	4.57e-05	3.77289	3.52856	-1.52817	0.481058
ENSG00000104267	CA2	-3.69638	6.76204	79.1025	5.9e-19	2.79e-17	7.72941	7.55959	3.77825	4.28909
ENSG00000106541	AGR2	-3.67163	10.6209	21.4732	3.59e-06	4.25e-05	11.2974	11.5454	8.14261	8.99686
ENSG00000128266	GNAZ	-3.66767	2.44352	22.2666	2.37e-06	2.88e-05	3.7496	2.81297	-0.448441	-0.916452
ENSG00000103534	TMC5	-3.66335	7.56031	61.8205	3.76e-15	1.28e-13	8.31904	8.54184	4.01278	5.54833
ENSG00000077713	SLC25A43	-3.65851	2.38703	19.911	8.11e-06	9.1e-05	3.07308	3.47056	0.206709	-1.82422
ENSG00000100290	BIK	-3.65015	3.93622	41.9671	9.28e-11	1.95e-09	5.30609	4.1511	1.29443	0.512676
ENSG00000184956	MUC6	-3.63968	9.66161	13.2532	0.000272108	0.00231233	7.87778	11.4861	5.92163	6.23657
ENSG00000073756	PTGS2	-3.63628	4.60383	54.7632	1.36e-13	3.95e-12	5.8967	4.76616	3.14997	0.661137
ENSG00000129657	SEC14L1	-3.632	4.48484	56.6881	5.11e-14	1.56e-12	5.5748	5.14129	1.90749	1.51063
ENSG00000002587	HS3ST1	-3.62836	3.67593	40.6449	1.83e-10	3.67e-09	3.82476	5.04979	0.291905	1.39662
ENSG00000164038	SLC9B2	-3.62526	5.47508	45.8201	1.3e-11	2.97e-10	5.33544	6.96036	2.86031	2.53292
ENSG00000174705	SH3PXD2B	-3.6079	4.29498	41.9196	9.51e-11	2e-09	5.24316	5.10362	2.34637	0.237903
ENSG00000174938	SEZ6L2	-3.60333	4.26788	27.9594	1.24e-07	1.83e-06	3.56751	5.93414	1.35508	0.632642
ENSG00000164099	PRSS12	-3.59252	2.96258	14.0196	0.000180911	0.001593	3.25422	4.1511	1.88024	-2.18088
ENSG00000171401	KRT13	-3.58523	2.34681	16.3222	5.34e-05	0.000524808	3.51717	2.91016	-1.68216	0.0780217
ENSG00000142677	IL22RA1	-3.5661	3.42769	37.2988	1.01e-09	1.87e-08	4.34558	4.29431	0.864716	0.347165
ENSG00000173926	3.Mar	-3.55811	2.87932	27.6136	1.48e-07	2.16e-06	3.07308	4.25784	-0.448441	0.237903
ENSG00000100473	COCH	-3.55115	4.4296	29.5318	5.5e-08	8.48e-07	4.83252	5.62819	2.78149	0.481058
ENSG00000135519	KCNH3	-3.55006	1.89783	15.3239	9.06e-05	0.00085097	2.83462	2.70101	0.116165	-2.39887
ENSG00000136881	BAAT	-3.54301	3.98727	23.3112	1.38e-06	1.75e-05	2.77654	5.74101	0.892261	0.381821
ENSG00000134184	GSTM1	-3.53206	2.8115	7.53293	0.00605811	0.0362467	3.56751	3.38135	2.52415	-3.92346
ENSG00000128918	ALDH1A2	-3.5304	5.1608	52.7495	3.79e-13	1.05e-11	5.80526	6.19264	1.85246	3.38218
ENSG00000164362	TERT	-3.52313	3.38581	34.3164	4.68e-09	8.03e-08	4.77271	3.47963	1.46922	-0.916452
ENSG00000221988	PPT2	-3.50995	2.17172	19.0023	1.31e-05	0.000140988	3.23518	2.88988	-0.672244	-0.834603
ENSG00000101680	LAMA1	-3.50842	5.49983	66.1782	4.12e-16	1.52e-14	7.21873	4.06024	3.8432	-0.0547091
ENSG00000111860	CEP85L	-3.50822	5.28608	61.2157	5.12e-15	1.72e-13	5.93997	6.32695	2.37594	3.20481
ENSG00000139292	LGR5	-3.50533	5.95421	44.5707	2.45e-11	5.48e-10	7.05941	6.45558	4.50279	2.06323
ENSG00000111319	SCNN1A	-3.50107	5.48596	14.3908	0.000148523	0.00133555	6.7011	5.67043	0.945822	4.48113
ENSG00000155093	PTPRN2	-3.50093	5.76969	34.5233	4.21e-09	7.26e-08	5.85678	7.16552	3.46632	2.5096
ENSG00000137267	TUBB2A	-3.50058	3.21237	26.8686	2.18e-07	3.11e-06	3.62715	4.46169	0.971875	-0.422173
ENSG00000003400	CASP10	-3.49082	3.85678	30.7064	3e-08	4.75e-07	4.08348	5.09921	-0.448441	2.5859
ENSG00000183111	ARHGEF37	-3.48981	4.79885	51.3118	7.88e-13	2.09e-11	5.3231	5.95707	2.34637	2.04171
ENSG00000103021	CCDC113	-3.48788	1.98831	17.4008	3.03e-05	0.000309477	2.74324	3.01377	-0.448441	-1.41436
ENSG00000176826	FKBP9P1	-3.48063	2.37612	20.8159	5.06e-06	5.83e-05	2.80909	3.63801	-0.380942	-0.834603
ENSG00000050165	DKK3	-3.47291	4.7874	54.7847	1.34e-13	3.91e-12	5.98269	5.23807	2.31618	2.16622
ENSG00000106078	COBL	-3.46258	5.54991	70.3691	4.92e-17	2e-15	6.26085	6.5641	2.72133	3.24772
ENSG00000168994	PXDC1	-3.45838	4.00066	32.0943	1.47e-08	2.4e-07	4.83884	4.84378	0.485183	2.40397
ENSG00000176845	METRNL	-3.44984	3.42407	35.1709	3.02e-09	5.29e-08	4.4359	4.18201	0.945822	0.275251
ENSG00000141540	TTYH2	-3.43482	2.41919	21.1881	4.16e-06	4.84e-05	3.63443	2.88988	0.116165	-1.09555
ENSG00000172889	EGFL7	-3.42552	2.30245	18.7578	1.48e-05	0.000159241	3.4527	2.82013	0.485183	-1.67428
ENSG00000128203	ASPHD2	-3.40482	3.05805	27.9479	1.25e-07	1.83e-06	3.84687	4.02967	0.6556	0.0351207
ENSG00000168453	HR	-3.38219	5.08936	61.7165	3.97e-15	1.34e-13	6.34262	5.41764	3.07983	1.92906
ENSG00000091136	LAMB1	-3.33755	8.69873	43.1957	4.95e-11	1.08e-09	9.7711	9.32992	6.47424	5.8021
ENSG00000019102	VSIG2	-3.28653	5.14288	28.5412	9.17e-08	1.37e-06	5.22759	6.51913	3.03729	1.98649
ENSG00000172379	ARNT2	-3.27459	5.11156	35.1115	3.11e-09	5.44e-08	6.08194	5.79382	3.65503	1.3093
ENSG00000182963	GJC1	-3.26988	2.8809	22.6832	1.91e-06	2.36e-05	3.94094	3.47056	1.31493	-0.916452
ENSG00000026508	CD44	-3.25927	7.50917	54.6666	1.43e-13	4.14e-12	8.4797	8.21648	4.71626	5.58412
ENSG00000164647	STEAP1	-3.24936	3.2258	28.7801	8.11e-08	1.23e-06	3.5053	4.48892	0.206709	1.3093
ENSG00000103056	SMPD3	-3.23523	2.59186	19.0452	1.28e-05	0.000138485	3.44444	3.49314	-0.519253	0.347165
ENSG00000042980	ADAM28	-3.22921	5.07209	25.1125	5.41e-07	7.33e-06	2.1417	6.9346	0.836635	2.60802
ENSG00000171714	ANO5	-3.22131	4.64101	46.3708	9.79e-12	2.3e-10	5.32422	5.51135	3.10359	2.46988
ENSG00000099812	MISP	-3.2203	6.14346	67.8138	1.8e-16	6.8e-15	6.9436	7.05714	3.64291	3.8088
ENSG00000170608	FOXA3	-3.21934	4.23216	41.6766	1.08e-10	2.22e-09	4.84199	5.27634	1.92093	1.98649
ENSG00000154122	ANKH	-3.19653	3.10987	16.6585	4.48e-05	0.000444357	3.86557	3.91055	2.17753	-1.30008
ENSG00000137878	GCOM1	-3.19562	2.67492	19.4765	1.02e-05	0.000112357	3.29156	3.73216	0.892261	-0.683642
ENSG00000065882	TBC1D1	-3.18533	4.91808	39.3896	3.47e-10	6.83e-09	5.67974	5.80379	3.30148	1.98649
ENSG00000139209	SLC38A4	-3.18229	2.24098	15.2091	9.62e-05	0.00089926	2.93242	3.15644	0.997465	-1.41436
ENSG00000095539	SEMA4G	-3.17766	5.05458	33.5503	6.94e-09	1.17e-07	5.53545	6.2009	3.13276	2.08442
ENSG00000131196	NFATC1	-3.16797	2.08894	15.8632	6.81e-05	0.000652956	3.23996	2.62123	-0.138693	-1.00323
ENSG00000048052	HDAC9	-3.1663	3.8529	24.79	6.39e-07	8.53e-06	3.51717	5.34127	1.97345	0.942252
ENSG00000113269	RNF130	-3.162	4.17559	9.59689	0.00194908	0.0135008	4.8467	4.7754	3.98427	-1.67428
ENSG00000152518	ZFP36L2	-3.14948	6.32563	54.039	1.97e-13	5.61e-12	6.78245	7.49419	4.01278	3.84029
ENSG00000001036	FUCA2	-3.14878	8.16995	47.1044	6.73e-12	1.6e-10	8.95625	9.06285	5.40474	6.2883
ENSG00000197594	ENPP1	-3.14706	3.83107	35.0406	3.23e-09	5.63e-08	4.67012	4.66634	1.70494	1.49488
ENSG00000171992	SYNPO	-3.13952	2.09892	14.79	0.000120168	0.00109923	2.35954	3.43367	-0.593722	-0.834603
ENSG00000074964	ARHGEF10L	-3.12519	3.83813	29.9569	4.42e-08	6.89e-07	4.42123	4.89557	2.06101	0.895048
ENSG00000179820	MYADM	-3.12054	6.18874	41.8267	9.97e-11	2.08e-09	7.00284	7.05525	4.47346	3.05718
ENSG00000132481	TRIM47	-3.11194	4.60691	27.6277	1.47e-07	2.15e-06	5.65846	5.16399	1.4874	3.05181
ENSG00000155629	PIK3AP1	-3.11049	4.22007	26.8002	2.26e-07	3.22e-06	5.14329	4.93734	2.86727	0.347165
ENSG00000166669	ATF7IP2	-3.09782	4.53992	41.043	1.49e-10	3.05e-09	5.01242	5.61693	1.92093	2.98575
ENSG00000221963	APOL6	-3.07926	4.75313	40.0006	2.54e-10	5.06e-09	4.8467	6.01519	1.4874	3.5401
ENSG00000163362	INAVA	-3.07768	4.99964	44.8128	2.17e-11	4.88e-10	5.75017	5.92087	3.04344	2.41237
ENSG00000261026	AC105046.1	-3.07173	2.54384	18.6087	1.6e-05	0.000171406	3.77948	2.86238	0.778778	-0.757149
ENSG00000008323	PLEKHG6	-3.06391	3.83547	33.341	7.73e-09	1.3e-07	4.8166	4.50234	1.98629	1.19702
ENSG00000237289	CKMT1B	-3.03297	2.18104	14.9966	0.000107702	0.000996862	2.98465	3.0987	-0.519253	-0.0547091
ENSG00000174791	RIN1	-3.03041	4.70797	44.2452	2.9e-11	6.43e-10	5.3881	5.69402	2.27492	2.60068
ENSG00000197461	PDGFA	-3.02983	4.60701	18.2216	1.97e-05	0.000207186	4.75277	5.9058	3.12697	0.895048
ENSG00000141854	MISP3	-3.01951	3.12388	24.1566	8.88e-07	1.17e-05	4.08614	3.81697	1.14215	0.661137
ENSG00000184828	ZBTB7C	-3.01677	3.6997	25.1895	5.2e-07	7.07e-06	4.14598	4.84026	2.01163	0.689081
ENSG00000138166	DUSP5	-2.99988	5.34559	46.016	1.17e-11	2.71e-10	5.69984	6.56036	2.93505	3.11497
ENSG00000173621	LRFN4	-2.99453	4.6033	27.4324	1.63e-07	2.36e-06	5.45134	5.3635	3.22771	1.55685
ENSG00000089127	OAS1	-2.99251	5.2203	14.569	0.000135117	0.0012198	5.85444	5.94401	1.02261	4.78935
ENSG00000067141	NEO1	-2.98471	5.29937	31.1064	2.44e-08	3.9e-07	6.01723	6.14566	4.0802	2.3349
ENSG00000021300	PLEKHB1	-2.98347	5.17136	49.0499	2.5e-12	6.29e-11	5.87303	6.11613	2.51532	3.38645
ENSG00000136111	TBC1D4	-2.97816	6.82785	51.7187	6.4e-13	1.73e-11	7.81505	7.45791	4.43652	4.98801
ENSG00000168502	MTCL1	-2.97786	6.32059	59.7095	1.1e-14	3.57e-13	7.26023	7.03114	4.17015	4.13763
ENSG00000221955	SLC12A8	-2.96756	4.74987	43.0493	5.34e-11	1.15e-09	5.42007	5.72583	2.4885	2.65128
ENSG00000113924	HGD	-2.96611	3.19272	22.088	2.6e-06	3.15e-05	2.93832	4.67427	0.718503	0.821213
ENSG00000124602	UNC5CL	-2.95701	5.14402	47.1745	6.49e-12	1.55e-10	5.65846	6.23212	2.9613	2.99697
ENSG00000163735	CXCL5	-2.93146	7.96254	42.825	5.99e-11	1.28e-09	7.36412	9.44561	4.08618	6.89195
ENSG00000149150	SLC43A1	-2.92873	5.08787	49.244	2.26e-12	5.74e-11	5.54515	6.20706	2.61788	3.22404
ENSG00000196371	FUT4	-2.92606	5.33864	37.3552	9.85e-10	1.83e-08	5.78003	6.48799	3.3168	2.85001
ENSG00000180611	MB21D2	-2.92222	3.31692	22.3467	2.28e-06	2.78e-05	3.85625	4.38163	1.65757	0.481058
ENSG00000021355	SERPINB1	-2.91861	7.6293	49.1605	2.36e-12	5.97e-11	8.52008	8.36516	5.22279	5.85239
ENSG00000065923	SLC9A7	-2.91202	5.16328	34.3092	4.7e-09	8.05e-08	5.71367	6.16337	3.72563	2.57845
ENSG00000196154	S100A4	-2.90243	4.78644	41.9102	9.56e-11	2e-09	5.25974	5.88546	2.26442	3.03012
ENSG00000091409	ITGA6	-2.90071	8.24216	38.8894	4.49e-10	8.71e-09	9.33742	8.73045	5.96362	6.26818
ENSG00000165474	GJB2	-2.89916	2.69289	18.0275	2.18e-05	0.000227778	3.34137	3.69368	0.206709	0.716493
ENSG00000204385	SLC44A4	-2.8956	7.11897	47.8807	4.53e-12	1.11e-10	7.31566	8.39829	4.7373	5.02958
ENSG00000154134	ROBO3	-2.88055	3.58058	16.9129	3.91e-05	0.000391926	4.9141	3.23359	2.99979	-1.82422
ENSG00000157214	STEAP2	-2.87098	4.47908	22.2546	2.39e-06	2.9e-05	4.23253	5.90159	2.75172	1.97518
ENSG00000187210	GCNT1	-2.86924	6.55039	21.1912	4.16e-06	4.84e-05	6.68847	7.82428	5.05776	3.5667
ENSG00000162344	FGF19	-2.84972	3.36984	19.1456	1.21e-05	0.000132127	4.95975	2.71645	1.23113	0.347165
ENSG00000171522	PTGER4	-2.84864	4.69526	34.623	4e-09	6.91e-08	5.44824	5.51356	2.2957	3.22881
ENSG00000155760	FZD7	-2.84849	3.03747	20.314	6.57e-06	7.45e-05	4.39359	3.02001	1.55789	-0.422173
ENSG00000184012	TMPRSS2	-2.84777	6.05139	54.4611	1.59e-13	4.55e-12	6.39664	7.21731	3.49805	4.3883
ENSG00000088340	FER1L4	-2.83895	5.8651	18.2841	1.9e-05	0.00020104	6.8753	6.15843	5.35116	1.80686
ENSG00000168350	DEGS2	-2.83397	5.11655	40.9197	1.59e-10	3.23e-09	5.94364	5.93661	3.32693	2.57096
ENSG00000166816	LDHD	-2.80278	2.13628	12.8994	0.000328693	0.00275918	2.68128	3.22821	-0.593722	0.199563
ENSG00000166126	AMN	-2.7972	4.90916	27.4105	1.65e-07	2.38e-06	5.0012	6.23547	2.88108	2.45368
ENSG00000119632	IFI27L2	-2.79171	2.28645	11.6072	0.000656955	0.00518795	2.43657	3.60935	0.448543	-0.834603
ENSG00000126351	THRA	-2.77841	5.34878	44.1164	3.09e-11	6.83e-10	6.23952	6.06503	3.2114	3.48936
ENSG00000167306	MYO5B	-2.76122	6.78192	34.4338	4.41e-09	7.58e-08	7.42419	7.71587	5.32991	4.16773
ENSG00000178038	ALS2CL	-2.74704	5.22744	42.8905	5.79e-11	1.24e-09	5.63958	6.33885	2.85332	3.5667
ENSG00000001084	GCLC	-2.74327	6.13546	47.0582	6.89e-12	1.64e-10	7.49017	6.04912	4.43418	3.76023
ENSG00000162645	GBP2	-2.73534	4.34913	32.6735	1.09e-08	1.8e-07	3.5751	5.86741	1.07162	3.1951
ENSG00000164850	GPER1	-2.73235	3.28555	19.081	1.25e-05	0.000136164	4.6306	3.31698	1.25254	0.895048
ENSG00000123191	ATP7B	-2.73111	5.27087	30.2392	3.82e-08	5.99e-07	5.65219	6.3921	3.68683	2.86845
ENSG00000246334	PRR7-AS1	-2.71919	2.05324	12.004	0.000530871	0.0042846	2.96167	2.7766	0.485183	-0.834603
ENSG00000047597	XK	-2.71356	3.12925	20.0735	7.45e-06	8.37e-05	3.87482	3.95027	1.46922	1.07525
ENSG00000167106	FAM102A	-2.69653	6.09247	43.8371	3.57e-11	7.85e-10	6.4089	7.2784	3.83613	4.20691
ENSG00000162496	DHRS3	-2.68407	5.45217	36.6258	1.43e-09	2.59e-08	6.21543	6.26268	3.94206	3.11497
ENSG00000163864	NMNAT3	-2.67891	1.72134	9.688	0.00185475	0.0129056	2.60176	2.40957	0.520915	-1.41436
ENSG00000172819	RARG	-2.67522	3.61854	19.2674	1.14e-05	0.00012442	4.70514	4.00787	1.29443	2.16622
ENSG00000120457	KCNJ5	-2.66714	4.14024	27.2382	1.8e-07	2.6e-06	5.5519	3.93715	2.4885	1.41347
ENSG00000160145	KALRN	-2.66567	5.67806	45.1375	1.84e-11	4.17e-10	6.36414	6.56783	3.70636	3.85886
ENSG00000204528	PSORS1C3	-2.66422	1.88888	10.9892	0.000916432	0.00703337	2.51759	2.88305	-0.0839919	-0.363593
ENSG00000249859	PVT1	-2.66218	2.97378	16.3836	5.17e-05	0.000509788	2.82828	4.38647	0.687394	0.870854
ENSG00000102265	TIMP1	-2.66212	4.9366	29.5531	5.44e-08	8.39e-07	5.91102	5.44338	3.8432	2.15625
ENSG00000104635	SLC39A14	-2.65996	7.12526	49.8082	1.7e-12	4.36e-11	7.63429	8.15531	4.80589	5.54547
ENSG00000124570	SERPINB6	-2.64546	6.42241	47.741	4.86e-12	1.19e-10	7.30457	7.12415	4.51392	4.50097
ENSG00000110888	CAPRIN2	-2.64185	6.50703	41.933	9.45e-11	1.99e-09	7.08123	7.43534	5.03013	4.50097
ENSG00000115325	DOK1	-2.63993	3.09143	16.6075	4.6e-05	0.000456064	4.13831	3.58011	0.836635	1.44659
ENSG00000136943	CTSV	-2.63975	2.94384	11.1327	0.000848198	0.00655258	4.39145	2.63754	0.448543	1.11699
ENSG00000150551	LYPD1	-2.63734	2.9166	16.9813	3.77e-05	0.000379344	3.88402	3.53728	1.33515	0.381821
ENSG00000172594	SMPDL3A	-2.63561	3.46847	21.2717	3.99e-06	4.67e-05	3.83428	4.56551	1.90749	1.37958
ENSG00000159733	ZFYVE28	-2.62802	2.74687	16.1274	5.92e-05	0.000577303	3.60136	3.49762	0.971875	0.543615
ENSG00000026652	AGPAT4	-2.62315	3.00661	8.23397	0.00411135	0.0258519	3.70532	3.55885	2.81785	-1.82422
ENSG00000266010	GATA6-AS1	-2.59748	4.93478	31.828	1.68e-08	2.73e-07	5.49601	5.90074	3.38625	2.81239
ENSG00000197506	SLC28A3	-2.58797	5.73446	42.1514	8.45e-11	1.79e-09	6.13426	6.81867	3.58923	4.15526
ENSG00000275395	FCGBP	-2.58698	4.23311	20.2133	6.93e-06	7.82e-05	5.05512	4.89387	3.31171	1.21635
ENSG00000140743	CDR2	-2.58233	4.5818	32.0563	1.5e-08	2.44e-07	5.16483	5.50691	2.65855	3.02465
ENSG00000118257	NRP2	-2.57352	3.54718	20.9553	4.7e-06	5.44e-05	4.44006	4.19309	2.35629	0.716493
ENSG00000102996	MMP15	-2.57311	7.31823	36.8953	1.25e-09	2.27e-08	8.12519	8.06453	4.75241	6.01093
ENSG00000260912	AL158206.1	-2.57106	4.16868	26.7896	2.27e-07	3.23e-06	4.78422	4.98114	2.75922	2.59331
ENSG00000106392	C1GALT1	-2.57079	7.62176	41.8412	9.9e-11	2.07e-09	8.06277	8.62575	5.64531	6.23657
ENSG00000174951	FUT1	-2.56614	5.24105	34.0504	5.37e-09	9.14e-08	5.79148	6.22404	3.57655	3.20481
ENSG00000243955	GSTA1	-2.56542	2.24287	11.2075	0.000814652	0.00631841	2.57172	3.39101	0.748955	-0.253119
ENSG00000121380	BCL2L14	-2.56336	4.69245	30.8714	2.76e-08	4.38e-07	4.8182	5.89566	2.79614	3.13034
ENSG00000163577	EIF5A2	-2.56201	3.31532	18.9531	1.34e-05	0.000144266	4.13831	3.99843	1.54059	1.72824
ENSG00000163697	APBB2	-2.56109	5.37249	29.4416	5.76e-08	8.83e-07	5.83402	6.38366	4.01592	3.17054
ENSG00000109089	CDR2L	-2.55875	5.42199	39.6803	2.99e-10	5.93e-09	6.28072	6.13421	3.61011	3.49728
ENSG00000204540	PSORS1C1	-2.54443	1.9978	10.6343	0.0011101	0.00832363	2.50175	3.05686	-0.0312898	0.0351207
ENSG00000164237	CMBL	-2.5425	3.44337	17.7825	2.48e-05	0.000256551	3.30532	4.78092	1.68932	1.55685
ENSG00000175592	FOSL1	-2.523	3.64443	21.5283	3.49e-06	4.13e-05	4.54235	4.26573	2.13205	1.63076
ENSG00000163050	COQ8A	-2.51681	5.64885	40.8283	1.66e-10	3.37e-09	6.3526	6.50142	3.6307	3.9994
ENSG00000096968	JAK2	-2.51296	4.24947	24.3036	8.23e-07	1.09e-05	4.02094	5.56883	2.47034	2.78028
ENSG00000155380	SLC16A1	-2.51051	7.22662	25.2554	5.02e-07	6.86e-06	8.13292	7.72687	6.43498	4.32292
ENSG00000169507	SLC38A11	-2.5085	4.4433	23.1897	1.47e-06	1.85e-05	4.41702	5.65248	3.16699	2.67941
ENSG00000101670	LIPG	-2.50456	5.76655	38.9905	4.26e-10	8.3e-09	6.649	6.4236	4.21174	3.70314
ENSG00000187134	AKR1C1	-2.50393	4.82578	14.6299	0.000130821	0.00118558	5.9891	4.86299	2.47034	3.93084
ENSG00000185483	ROR1	-2.49991	7.08971	41.8979	9.62e-11	2.01e-09	7.96883	7.72496	5.1505	5.56162
ENSG00000130513	GDF15	-2.49859	8.48144	28.9013	7.62e-08	1.16e-06	8.94778	9.49317	6.08122	7.20452
ENSG00000136542	GALNT5	-2.49652	7.29384	43.2225	4.89e-11	1.06e-09	8.00844	8.09161	5.40115	5.7844
ENSG00000088992	TESC	-2.49459	8.31366	20.0546	7.53e-06	8.45e-05	9.12445	8.99077	5.3412	7.36875
ENSG00000140511	HAPLN3	-2.49166	3.36095	19.1648	1.2e-05	0.000130926	4.42544	3.76223	1.7508	1.41347
ENSG00000105810	CDK6	-2.48438	8.33107	30.7615	2.92e-08	4.63e-07	9.14444	9.04519	6.69265	6.49979
ENSG00000113070	HBEGF	-2.47877	4.61936	29.2408	6.39e-08	9.77e-07	5.29579	5.48229	2.78883	2.89269
ENSG00000167644	C19orf33	-2.47502	2.7398	10.7056	0.00106814	0.00801923	3.31442	3.51979	-0.254739	2.15625
ENSG00000090776	EFNB1	-2.47077	4.38963	25.9315	3.54e-07	4.91e-06	5.14584	5.1654	2.91505	2.32603
ENSG00000196739	COL27A1	-2.4674	7.58366	16.0799	6.07e-05	0.000590485	8.36738	8.20421	6.92793	4.34943
ENSG00000115963	RND3	-2.46396	4.95859	23.2583	1.42e-06	1.79e-05	5.49701	5.82264	4.03148	2.65128
ENSG00000138778	CENPE	-2.45954	7.78424	36.1878	1.79e-09	3.21e-08	8.34147	8.63187	6.19342	6.45166
ENSG00000123612	ACVR1C	-2.45304	2.41835	10.7464	0.00104485	0.0078696	2.43657	3.70919	0.945822	-0.00909512
ENSG00000169715	MT1E	-2.4502	2.80752	13.5747	0.000229257	0.00197539	4.19114	2.60473	1.27364	0.275251
ENSG00000119771	KLHL29	-2.43788	2.64745	11.0727	0.000876081	0.00675463	3.21102	3.53728	1.76577	-0.307299
ENSG00000253958	CLDN23	-2.43496	3.65667	20.4015	6.28e-06	7.14e-05	4.54041	4.24192	2.21073	1.85699
ENSG00000042493	CAPG	-2.4338	4.75791	26.1087	3.23e-07	4.51e-06	5.51389	5.52456	3.4055	2.56343
ENSG00000158050	DUSP2	-2.43355	2.21678	10.383	0.00127183	0.00934507	2.97321	3.02621	0.0195547	0.661137
ENSG00000165169	DYNLT3	-2.43337	5.68366	38.4578	5.6e-10	1.07e-08	6.42159	6.39089	4.17856	4.15777
ENSG00000163734	CXCL3	-2.43223	5.80724	37.6985	8.26e-10	1.55e-08	6.65663	6.4936	3.82188	4.23562
ENSG00000172927	MYEOV	-2.42664	3.45488	16.3543	5.25e-05	0.000516849	3.64889	4.531	0.485183	2.76723
ENSG00000130675	MNX1	-2.42497	1.89713	9.06316	0.0026081	0.0174076	2.79616	2.58804	-0.0839919	-0.00909512
ENSG00000280123	AC023632.6	-2.41821	2.36599	10.2797	0.00134505	0.00979714	2.90858	2.52805	1.78058	1.96379
ENSG00000116406	EDEM3	-2.41344	7.03252	41.1674	1.4e-10	2.87e-09	7.24395	8.06133	5.4202	5.95808
ENSG00000130962	PRRG1	-2.41298	4.29887	26.2593	2.99e-07	4.2e-06	4.87312	5.13269	2.81065	2.87455
ENSG00000196611	MMP1	-2.40956	4.45446	22.3288	2.3e-06	2.8e-05	5.21185	5.12113	2.28535	3.45315
ENSG00000139629	GALNT6	-2.40937	7.15919	31.2843	2.23e-08	3.58e-07	7.66485	8.06246	4.41531	6.32438
ENSG00000038427	VCAN	-2.40805	8.01341	27.48	1.59e-07	2.3e-06	8.86185	8.59188	7.03452	5.68296
ENSG00000166582	CENPV	-2.40116	5.10502	28.7061	8.42e-08	1.27e-06	6.20446	5.33002	4.18414	2.46181
ENSG00000142910	TINAGL1	-2.3993	7.10394	39.6453	3.05e-10	6.02e-09	7.89152	7.82806	5.07137	5.69851
ENSG00000174567	GOLT1A	-2.3982	3.41898	14.724	0.000124451	0.00113663	4.22047	4.04504	0.971875	2.50174
ENSG00000157613	CREB3L1	-2.39542	5.70305	37.2718	1.03e-09	1.9e-08	5.64229	6.95914	3.10947	4.66648
ENSG00000106688	SLC1A1	-2.38509	5.78997	33.8995	5.8e-09	9.83e-08	6.73961	6.27511	4.01904	4.37761
ENSG00000138678	GPAT3	-2.38155	3.29405	10.9823	0.000919857	0.00705505	4.26104	3.63395	0.778778	2.56343
ENSG00000105971	CAV2	-2.37913	3.82374	9.67381	0.00186913	0.0129854	3.47316	5.18773	2.87419	0.846247
ENSG00000101096	NFATC2	-2.37397	3.48318	18.9947	1.31e-05	0.000141414	4.23732	4.1986	2.13205	1.64509
ENSG00000131037	EPS8L1	-2.36902	5.10292	31.8022	1.71e-08	2.76e-07	5.83006	5.88631	3.61011	3.20481
ENSG00000137501	SYTL2	-2.36887	6.08722	31.8332	1.68e-08	2.73e-07	6.51729	7.02185	3.63478	5.24726
ENSG00000033170	FUT8	-2.36797	6.76999	39.3719	3.5e-10	6.87e-09	7.21205	7.74251	5.00037	5.39666
ENSG00000255468	AP001107.9	-2.36675	3.76497	18.8715	1.4e-05	0.000150297	3.82157	4.98274	2.01163	2.20545
ENSG00000124143	ARHGAP40	-2.36083	2.70511	8.24994	0.00407533	0.0256392	3.05148	3.52418	-0.843405	2.51741
ENSG00000157601	MX1	-2.35623	3.80233	13.2344	0.000274852	0.00233395	2.9265	5.34624	1.93424	1.90544
ENSG00000101974	ATP11C	-2.35584	4.52033	22.8306	1.77e-06	2.2e-05	5.502	4.8385	3.80023	1.97518
ENSG00000137648	TMPRSS4	-2.34496	6.49318	33.0281	9.08e-09	1.51e-07	6.75765	7.64603	4.55328	4.82599
ENSG00000150938	CRIM1	-2.3408	5.27308	15.8968	6.69e-05	0.000643515	6.11356	5.71338	2.7741	4.70633
ENSG00000159921	GNE	-2.33515	5.7572	35.5779	2.45e-09	4.35e-08	6.26026	6.69894	4.00964	4.30046
ENSG00000162949	CAPN13	-2.31837	2.85848	10.014	0.00155356	0.0110684	2.43657	4.30456	1.27364	0.543615
ENSG00000127329	PTPRB	-2.31277	2.58852	8.51529	0.00352175	0.0226423	3.18149	3.26543	-0.195549	2.16622
ENSG00000177076	ACER2	-2.30266	3.98533	20.7577	5.21e-06	6e-05	4.62512	4.76244	2.5845	2.46988
ENSG00000145911	N4BP3	-2.30043	2.97804	13.7594	0.00020778	0.00180288	4.11767	3.17333	1.93424	0.381821
ENSG00000105357	MYH14	-2.29944	6.3387	34.7137	3.82e-09	6.63e-08	6.89553	7.21731	4.09509	5.27748
ENSG00000176014	TUBB6	-2.29798	2.80229	9.478	0.00207951	0.0142777	3.5751	3.31698	2.44266	-0.757149
ENSG00000154153	RETREG1	-2.29733	4.26959	10.2218	0.00138792	0.0100781	3.43195	5.77735	2.8463	2.1259
ENSG00000106351	AGFG2	-2.29229	5.4659	31.7896	1.72e-08	2.78e-07	6.10637	6.29902	3.33197	4.25444
ENSG00000143365	RORC	-2.29195	4.22531	22.048	2.66e-06	3.2e-05	4.5031	5.31742	2.46117	2.76066
ENSG00000240184	PCDHGC3	-2.2887	3.18347	10.8396	0.000993509	0.00755079	3.13088	4.4594	2.01163	0.661137
ENSG00000079819	EPB41L2	-2.28865	6.85118	31.4234	2.07e-08	3.34e-07	8.02205	6.97888	5.24833	5.23665
ENSG00000275183	LENG9	-2.28494	2.66632	11.8412	0.00057936	0.00462817	3.26834	3.51096	0.864716	1.34487
ENSG00000108448	TRIM16L	-2.28469	3.85119	19.268	1.14e-05	0.00012442	4.61779	4.49116	2.17753	2.62258
ENSG00000137124	ALDH1B1	-2.28359	5.93263	31.5659	1.93e-08	3.11e-07	6.81887	6.49751	4.00334	4.64524
ENSG00000168961	LGALS9	-2.28039	3.58504	14.8762	0.000114805	0.00105263	3.14625	4.97152	1.80977	2.10531
ENSG00000089723	OTUB2	-2.27331	3.40205	17.1359	3.48e-05	0.000351737	3.89922	4.3198	1.79525	1.97518
ENSG00000163686	ABHD6	-2.27139	4.38722	21.618	3.33e-06	3.95e-05	5.10316	5.09921	2.42391	3.27563
ENSG00000271781	AC026740.1	-2.2713	2.19295	9.44633	0.00211572	0.014484	2.81552	3.0987	0.372349	0.481058
ENSG00000134202	GSTM3	-2.26264	5.84719	33.2254	8.21e-09	1.37e-07	6.73199	6.455	4.00334	4.33624
ENSG00000105963	ADAP1	-2.25355	4.29619	22.7645	1.83e-06	2.27e-05	4.92305	5.12258	2.74418	2.74743
ENSG00000112208	BAG2	-2.23754	4.42945	14.1941	0.00016489	0.00146712	5.16483	4.93734	2.21073	3.91021
ENSG00000159166	LAD1	-2.23403	7.09024	35.6592	2.35e-09	4.18e-08	7.7136	7.93854	5.08337	5.80529
ENSG00000136371	MTHFS	-2.23076	2.33865	9.78279	0.00176153	0.012392	2.76331	3.34208	0.91929	0.512676
ENSG00000168077	SCARA3	-2.22639	4.2725	12.9288	0.000323562	0.00272196	4.84357	5.02055	3.70636	1.63076
ENSG00000189334	S100A14	-2.21643	7.45551	30.4521	3.42e-08	5.39e-07	8.41588	7.94101	5.57269	6.07057
ENSG00000181274	FRAT2	-2.21401	4.34312	14.5755	0.000134656	0.00121751	5.28194	4.76058	1.9605	3.49332
ENSG00000023445	BIRC3	-2.21356	3.89259	18.2168	1.97e-05	0.000207514	4.07011	4.96022	2.50644	2.5406
ENSG00000158163	DZIP1L	-2.21307	4.87433	16.3814	5.18e-05	0.000509964	5.26679	5.85439	3.87806	2.65128
ENSG00000172197	MBOAT1	-2.20704	3.31695	14.6475	0.000129606	0.00117913	3.88707	4.07229	1.59189	2.38701
ENSG00000050438	SLC4A8	-2.20243	3.33094	14.8863	0.000114187	0.0010486	4.08348	3.96327	2.38566	1.3093
ENSG00000101695	RNF125	-2.19428	2.99916	11.3922	0.000737547	0.00578156	3.70532	3.6176	1.09552	2.17613
ENSG00000111275	ALDH2	-2.19082	6.57294	32.5282	1.17e-08	1.93e-07	7.27254	7.363	5.00196	4.88457
ENSG00000185201	IFITM2	-2.18982	3.09403	8.62662	0.00331285	0.0215115	3.86247	3.55457	0.249936	2.73408
ENSG00000137834	SMAD6	-2.17537	4.79548	24.7982	6.37e-07	8.5e-06	5.58046	5.44686	3.10359	3.46128
ENSG00000187098	MITF	-2.16	4.47233	21.9003	2.87e-06	3.44e-05	4.92156	5.3684	3.25449	2.93414
ENSG00000180628	PCGF5	-2.15881	4.64732	19.8144	8.53e-06	9.52e-05	5.49201	5.147	2.91505	3.61484
ENSG00000153317	ASAP1	-2.15789	4.32	21.2476	4.04e-06	4.72e-05	5.19717	4.81538	3.16699	2.60068
ENSG00000072071	ADGRL1	-2.15125	3.96886	10.383	0.00127182	0.00934507	4.98277	4.14826	1.72039	3.31651
ENSG00000187583	PLEKHN1	-2.15077	1.88713	7.50892	0.00613943	0.0366211	2.57172	2.7241	0.291905	0.0351207
ENSG00000049323	LTBP1	-2.14863	5.19246	16.4545	4.98e-05	0.000491474	5.2312	6.33197	4.20626	3.28023
ENSG00000111962	UST	-2.14731	5.6406	15.094	0.00010229	0.000952781	6.17104	6.40228	5.09082	3.14554
ENSG00000107984	DKK1	-2.14516	2.6873	7.31652	0.00683236	0.0400816	3.75295	2.79853	0.485183	1.96379
ENSG00000179388	EGR3	-2.14434	4.19489	13.9854	0.000184232	0.00161834	5.09659	4.52224	3.74086	1.43013
ENSG00000116704	SLC35D1	-2.14111	5.1157	24.8045	6.34e-07	8.48e-06	5.91775	5.64745	3.53783	4.04336
ENSG00000156463	SH3RF2	-2.13967	4.76675	22.9372	1.67e-06	2.09e-05	4.98704	5.77643	2.60961	4.02429
ENSG00000123643	SLC36A1	-2.13643	4.10821	19.1121	1.23e-05	0.00013421	4.50111	5.04368	2.46117	2.97444
ENSG00000107159	CA9	-2.13453	6.67365	10.8913	0.000966162	0.00736683	7.69543	6.29966	6.8585	2.64416
ENSG00000101333	PLCB4	-2.13311	5.1211	20.2229	6.89e-06	7.79e-05	5.83639	5.6734	4.54462	2.94577
ENSG00000146555	SDK1	-2.13074	3.5018	11.8641	0.000572269	0.00458026	4.55967	3.63395	1.80977	2.53292
ENSG00000126709	IFI6	-2.13003	6.78357	14.3831	0.000149131	0.0013391	5.01103	8.47689	4.02838	5.16508
ENSG00000065154	OAT	-2.1267	6.99441	29.4529	5.73e-08	8.8e-07	7.83237	7.56039	5.14335	5.85779
ENSG00000174607	UGT8	-2.11765	6.26034	23.0353	1.59e-06	1.99e-05	6.84344	6.964	5.58012	4.25678
ENSG00000148841	ITPRIP	-2.11559	3.05609	10.5395	0.0011685	0.00870025	4.22289	3.12786	1.31493	1.74165
ENSG00000107281	NPDC1	-2.1126	4.29655	12.1111	0.00050123	0.00406777	4.97705	4.92577	3.75218	1.70106
ENSG00000101842	VSIG1	-2.1094	7.38224	12.756	0.000354872	0.00296409	7.99312	7.95531	7.1327	4.58702
ENSG00000105855	ITGB8	-2.10293	5.47265	18.485	1.71e-05	0.000181905	5.42847	6.63029	4.42242	3.81515
ENSG00000158286	RNF207	-2.10128	4.61734	21.258	4.01e-06	4.7e-05	4.95685	5.57625	2.63428	3.72355
ENSG00000107821	KAZALD1	-2.09858	3.38199	12.0211	0.000526003	0.0042541	4.33891	3.75477	1.52307	2.34371
ENSG00000065485	PDIA5	-2.09205	5.48626	27.2185	1.82e-07	2.61e-06	5.90501	6.4183	3.48	4.5049
ENSG00000141448	GATA6	-2.08511	7.47536	26.2575	2.99e-07	4.2e-06	8.15683	8.18197	6.38192	5.71729
ENSG00000243156	MICAL3	-2.07703	4.6104	15.072	0.000103486	0.000961749	5.02356	5.51245	3.73327	2.64416
ENSG00000072786	STK10	-2.0723	3.88356	17.0449	3.65e-05	0.000367154	4.53847	4.59713	2.51532	2.55586
ENSG00000115306	SPTBN1	-2.06674	10.9657	7.06504	0.00786025	0.045207	11.4643	11.5337	10.236	9.97015
ENSG00000184292	TACSTD2	-2.06169	5.98578	26.3615	2.83e-07	3.99e-06	6.81126	6.57101	4.11569	4.8463
ENSG00000138744	NAAA	-2.05959	3.51466	13.3375	0.000260152	0.00221554	4.07548	4.26835	1.50535	2.75406
ENSG00000100605	ITPK1	-2.05879	5.79132	23.9562	9.86e-07	1.28e-05	6.61581	6.36112	3.76714	4.78774
ENSG00000169220	RGS14	-2.05636	3.20555	12.1618	0.00048779	0.00396693	3.84687	3.95027	2.25384	1.19702
ENSG00000131981	LGALS3	-2.05505	6.38908	29.7857	4.83e-08	7.49e-07	6.7011	7.39962	4.58527	5.26129
ENSG00000130529	TRPM4	-2.05502	5.65731	26.4894	2.65e-07	3.75e-06	6.01654	6.6455	4.11276	4.30272
ENSG00000197565	COL4A6	-2.05416	3.75962	15.224	9.55e-05	0.00089294	5.22276	2.85542	2.98067	0.743394
ENSG00000165312	OTUD1	-2.05093	2.14987	7.55674	0.00597861	0.0358075	2.46953	3.19553	0.687394	0.543615
ENSG00000160796	NBEAL2	-2.04953	8.88069	15.9675	6.44e-05	0.000622999	9.61972	9.56555	7.62708	7.16278
ENSG00000070526	ST6GALNAC1	-2.03678	7.034	22.4335	2.18e-06	2.66e-05	7.16944	8.02652	4.17296	6.66499
ENSG00000179630	LACC1	-2.03398	3.02651	11.3566	0.000751813	0.00586594	3.53674	3.77334	1.93424	1.80686
ENSG00000118513	MYB	-2.02652	3.19683	12.4274	0.000423072	0.00348172	4.14087	3.50208	2.22163	1.60165
ENSG00000164251	F2RL1	-2.0255	5.82054	27.6825	1.43e-07	2.09e-06	6.66421	6.37882	4.36213	4.3819
ENSG00000112877	CEP72	-2.02539	5.28281	23.7616	1.09e-06	1.41e-05	5.90952	6.03456	3.96494	3.85269
ENSG00000187824	TMEM220	-2.02429	2.0069	7.1521	0.00748761	0.0433188	2.57172	2.79126	0.864716	0.481058
ENSG00000205060	SLC35B4	-2.01901	6.08193	23.6297	1.17e-06	1.5e-05	7.12035	6.31369	4.48028	4.90407
ENSG00000163975	MELTF	-2.01891	2.75713	9.7631	0.0017805	0.0124725	3.51717	3.36185	1.16491	1.61628
ENSG00000163590	PPM1L	-2.01808	5.70359	22.8543	1.75e-06	2.17e-05	6.18289	6.52408	4.7392	4.09388
ENSG00000116711	PLA2G4A	-2.01707	5.1424	18.1317	2.06e-05	0.000216415	6.04278	5.42588	3.67102	4.29365
ENSG00000166123	GPT2	-2.01528	7.60352	24.8659	6.15e-07	8.26e-06	8.68186	7.81915	6.1196	6.16749
ENSG00000159399	HK2	-2.01063	5.78745	25.8906	3.61e-07	5e-06	6.79469	6.13493	4.2495	4.36467
ENSG00000162302	RPS6KA4	-2.00618	6.04179	23.2768	1.4e-06	1.78e-05	6.79794	6.65103	3.99065	5.16384
ENSG00000150527	MIA2	-2.00599	5.65499	24.8232	6.28e-07	8.43e-06	6.07459	6.46646	3.95191	4.91889
ENSG00000221926	TRIM16	-2.00219	4.22703	17.8316	2.41e-05	0.000250459	4.74606	5.03755	2.89476	2.96304
ENSG00000029153	ARNTL2	-1.99697	5.27195	22.4514	2.16e-06	2.64e-05	6.06384	5.74666	3.93876	4.21894
ENSG00000159212	CLIC6	-1.99335	4.0823	7.70772	0.00549851	0.0331863	3.94973	5.24208	3.4709	1.76809
ENSG00000166002	SMCO4	-1.99109	2.50141	8.27909	0.00401042	0.0253075	2.76331	3.45683	0.372349	1.84462
ENSG00000174501	ANKRD36C	-1.98873	6.27476	15.0477	0.000104829	0.000971801	5.97625	7.51752	5.27604	4.63271
ENSG00000130304	SLC27A1	-1.98854	4.86095	11.9147	0.000556933	0.00448568	4.97418	5.94565	3.99065	2.86845
ENSG00000006534	ALDH3B1	-1.98757	3.5923	11.8631	0.000572581	0.00458026	3.90525	4.48216	1.20939	3.10463
ENSG00000181409	AATK	-1.98493	2.09553	7.01337	0.00809034	0.0463033	2.99034	2.57962	1.14215	-0.0547091
ENSG00000115504	EHBP1	-1.97476	5.13333	23.1759	1.48e-06	1.87e-05	5.89443	5.61795	3.96494	4.01604
ENSG00000156453	PCDH1	-1.97252	5.92163	26.7149	2.36e-07	3.35e-06	6.50542	6.73112	4.34977	4.64346
ENSG00000102934	PLLP	-1.97111	4.73542	20.7844	5.14e-06	5.92e-05	5.3999	5.42823	3.25979	3.54775
ENSG00000101911	PRPS2	-1.9664	6.3603	26.0515	3.32e-07	4.63e-06	7.00881	7.02418	4.69882	5.44969
ENSG00000128228	SDF2L1	-1.96634	4.44855	11.6358	0.000646947	0.00511926	4.97848	5.09183	2.02413	4.14016
ENSG00000203485	INF2	-1.95543	7.30513	27.7109	1.41e-07	2.06e-06	8.03775	7.98768	5.64935	6.0397
ENSG00000071967	CYBRD1	-1.95245	3.64593	13.122	0.000291855	0.00247297	4.02094	4.49788	2.57603	2.40397
ENSG00000155850	SLC26A2	-1.95047	4.36107	18.1098	2.09e-05	0.00021873	4.93342	5.08739	2.99345	3.27563
ENSG00000099282	TSPAN15	-1.9431	5.91378	26.1108	3.22e-07	4.51e-06	6.42369	6.76771	4.31457	4.72501
ENSG00000142102	PGGHG	-1.94109	3.9308	10.5423	0.00116673	0.00869264	4.50707	4.5462	1.57499	3.57422
ENSG00000139725	RHOF	-1.94018	4.5665	14.78	0.000120813	0.00110427	5.34989	5.08739	2.53293	3.82777
ENSG00000198324	PHETA1	-1.93502	5.13181	19.9047	8.14e-06	9.12e-05	5.72138	5.92918	3.95844	3.46128
ENSG00000149043	SYT8	-1.9345	2.93965	9.79174	0.00175298	0.0123466	3.97863	3.10458	2.24318	0.661137
ENSG00000135709	KIAA0513	-1.93369	4.67613	18.367	1.82e-05	0.000193003	4.43798	5.92669	2.61788	3.77007
ENSG00000169429	CXCL8	-1.93013	7.68356	14.5469	0.000136715	0.00123328	8.61093	7.28295	7.23473	6.96555
ENSG00000225138	SLC9A3-AS1	-1.91811	6.39587	25.3762	4.72e-07	6.45e-06	7.43831	6.6139	5.39394	4.5475
ENSG00000185499	MUC1	-1.91521	7.28692	15.6935	7.45e-05	0.000709536	6.30546	8.82039	5.03013	5.92762
ENSG00000151693	ASAP2	-1.91216	5.77949	11.6462	0.000643325	0.00509404	6.36907	6.36296	5.48947	3.29849
ENSG00000004478	FKBP4	-1.91166	6.61248	23.5203	1.24e-06	1.58e-05	7.50316	7.02146	4.93069	5.63079
ENSG00000179542	SLITRK4	-1.91118	4.44877	9.16657	0.00246476	0.0165735	5.40737	4.14541	4.68707	0.543615
ENSG00000145819	ARHGAP26	-1.91039	5.1822	14.6181	0.000131644	0.00119212	5.56244	5.91754	2.7741	4.9394
ENSG00000133121	STARD13	-1.90542	5.25471	21.8232	2.99e-06	3.57e-05	6.15972	5.57095	4.20626	3.92791
ENSG00000197905	TEAD4	-1.89751	3.45513	11.6917	0.0006278	0.00498795	4.19114	3.95027	2.03653	2.59331
ENSG00000151276	MAGI1	-1.89639	6.66634	22.0539	2.65e-06	3.2e-05	7.1184	7.4995	5.6443	5.18484
ENSG00000130940	CASZ1	-1.89296	4.35159	14.9414	0.000110904	0.00102006	4.83094	5.09774	2.44266	3.75693
ENSG00000075651	PLD1	-1.8912	4.20681	15.2411	9.46e-05	0.000886271	4.52482	5.04674	2.66655	3.5169
ENSG00000100364	KIAA0930	-1.88558	5.78468	23.9118	1.01e-06	1.31e-05	6.37234	6.5301	4.20626	4.74345
ENSG00000162433	AK4	-1.88484	5.56323	10.3303	0.00130867	0.00956803	5.87841	6.41534	5.14621	3.25709
ENSG00000079691	CARMIL1	-1.88454	6.17727	25.2515	5.03e-07	6.86e-06	6.90873	6.70621	4.91902	5.11446
ENSG00000143179	UCK2	-1.87518	5.8353	23.7456	1.1e-06	1.42e-05	6.63591	6.36173	4.50948	4.57958
ENSG00000154447	SH3RF1	-1.86795	5.94235	22.5181	2.08e-06	2.55e-05	6.37994	6.76353	4.84694	4.65943
ENSG00000105388	CEACAM5	-1.86581	4.4041	14.7989	0.000119605	0.00109493	5.491	4.48216	3.09769	3.13542
ENSG00000130707	ASS1	-1.86575	4.17713	14.4007	0.000147745	0.00132971	2.99601	5.62411	1.23113	3.67197
ENSG00000181830	SLC35C1	-1.86467	5.16145	21.7416	3.12e-06	3.72e-05	5.41373	6.12917	3.40071	4.32069
ENSG00000117280	RAB29	-1.85877	4.42413	16.0536	6.16e-05	0.000597757	4.90057	5.25138	3.28598	3.03012
ENSG00000169891	REPS2	-1.8576	2.88865	8.49395	0.00356329	0.0228718	3.24473	3.64206	1.33515	2.36119
ENSG00000103187	COTL1	-1.85508	7.20428	23.8546	1.04e-06	1.34e-05	7.84007	7.90377	5.39515	6.30701
ENSG00000161921	CXCL16	-1.85405	5.77784	18.1327	2.06e-05	0.000216415	5.80607	6.90332	4.38413	4.52054
ENSG00000129538	RNASE1	-1.8539	8.11722	14.9617	0.000109718	0.00101153	6.75598	9.66563	5.41071	7.20875
ENSG00000105559	PLEKHA4	-1.84988	3.30935	10.3836	0.00127137	0.00934507	4.02648	3.85583	2.59291	1.51063
ENSG00000163803	PLB1	-1.82914	3.55028	7.26718	0.0070226	0.0409925	4.07011	4.13108	3.45251	0.689081
ENSG00000142634	EFHD2	-1.82742	6.15521	20.1779	7.06e-06	7.95e-05	6.58887	7.01289	5.07589	4.69776
ENSG00000162458	FBLIM1	-1.82331	6.9921	22.2285	2.42e-06	2.93e-05	7.60075	7.69361	5.92497	5.56445
ENSG00000135127	BICDL1	-1.82304	3.16636	9.73704	0.00180592	0.012621	3.57131	3.96327	1.45081	2.5096
ENSG00000130787	HIP1R	-1.8218	7.30691	24.084	9.22e-07	1.21e-05	8.00318	7.9743	5.95385	5.9851
ENSG00000049130	KITLG	-1.8212	6.75197	23.1452	1.5e-06	1.89e-05	7.49743	7.23618	5.50293	5.7632
ENSG00000176454	LPCAT4	-1.82014	5.40805	21.3636	3.8e-06	4.47e-05	5.9741	6.13708	4.09213	4.28909
ENSG00000170522	ELOVL6	-1.81912	6.33704	20.6534	5.5e-06	6.3e-05	7.02864	6.89741	4.61451	5.61722
ENSG00000171604	CXXC5	-1.8181	4.99025	19.0147	1.3e-05	0.000140333	5.6468	5.63836	3.38625	4.06751
ENSG00000250479	CHCHD10	-1.81521	4.16499	11.0932	0.000866426	0.00668899	4.7793	4.74373	2.27492	3.66143
ENSG00000128283	CDC42EP1	-1.81321	7.27734	24.2007	8.68e-07	1.14e-05	7.7362	8.11219	5.70089	6.29627
ENSG00000246082	NUDT16P1	-1.80356	3.16874	9.93902	0.00161812	0.0114865	3.69491	3.89367	2.04882	2.00883
ENSG00000173517	PEAK1	-1.79798	5.03325	18.6367	1.58e-05	0.000169057	5.55286	5.73154	4.13599	3.73699
ENSG00000246898	LINC00920	-1.79316	2.90663	8.23219	0.00411538	0.0258634	3.54836	3.43367	1.76577	2.03084
ENSG00000116096	SPR	-1.79232	5.23081	19.6807	9.15e-06	0.00010154	5.70504	6.04071	3.65904	4.29137
ENSG00000142273	CBLC	-1.78917	4.62296	16.1304	5.91e-05	0.000576858	5.20941	5.31362	3.4055	3.48538
ENSG00000107438	PDLIM1	-1.78837	5.2601	9.96803	0.00159282	0.0113412	5.51093	6.19402	4.64923	3.23356
ENSG00000100522	GNPNAT1	-1.78624	6.59433	22.2739	2.36e-06	2.88e-05	7.11515	7.27058	5.13329	5.86699
ENSG00000168575	SLC20A2	-1.7841	5.63275	19.4367	1.04e-05	0.000114401	6.63136	5.82531	4.31965	4.50097
ENSG00000188112	C6orf132	-1.7804	6.04037	21.6179	3.33e-06	3.95e-05	6.68365	6.69505	5.00511	4.6291
ENSG00000104341	LAPTM4B	-1.77795	6.93277	23.1576	1.49e-06	1.88e-05	7.82503	7.32762	5.79874	5.51164
ENSG00000115339	GALNT3	-1.7763	7.26402	22.8656	1.74e-06	2.16e-05	7.50017	8.16343	5.8231	6.4993
ENSG00000197712	FAM114A1	-1.77096	5.29432	18.4419	1.75e-05	0.000185728	5.65309	6.14209	4.16733	4.17516
ENSG00000175130	MARCKSL1	-1.77069	7.31009	18.2937	1.89e-05	0.000200205	8.08421	7.77559	6.65897	5.43326
ENSG00000151239	TWF1	-1.76838	5.51172	18.9363	1.35e-05	0.000145408	6.10703	5.88375	4.68314	4.8494
ENSG00000198113	TOR4A	-1.76755	6.65242	22.0098	2.71e-06	3.26e-05	7.2356	7.38822	5.37088	5.41873
ENSG00000164111	ANXA5	-1.76424	8.94958	11.6537	0.000640747	0.00508049	9.42082	9.70994	7.2869	8.22209
ENSG00000116478	HDAC1	-1.76039	7.57613	20.7219	5.31e-06	6.1e-05	8.30056	8.11946	6.22152	6.57426
ENSG00000090013	BLVRB	-1.75704	5.69029	19.6556	9.27e-06	0.000102787	6.213	6.40048	4.01592	4.9866
ENSG00000197601	FAR1	-1.75246	6.87735	22.635	1.96e-06	2.41e-05	7.22719	7.62547	5.85407	6.02539
ENSG00000006740	ARHGAP44	-1.75128	4.45865	11.9251	0.000553823	0.0044637	5.01522	5.00962	2.65855	4.09388
ENSG00000095209	TMEM38B	-1.74462	3.88515	8.3815	0.0037906	0.0241948	4.56349	4.2499	2.21073	3.55915
ENSG00000171365	CLCN5	-1.74372	5.67702	15.7524	7.22e-05	0.000688885	6.5422	5.94237	4.26539	4.94085
ENSG00000006555	TTC22	-1.74192	3.25855	9.69661	0.00184608	0.0128633	3.71222	3.99527	2.18869	2.22467
ENSG00000135916	ITM2C	-1.73639	5.78843	17.7557	2.51e-05	0.000259958	6.26614	6.62058	4.67919	4.3296
ENSG00000073060	SCARB1	-1.73523	6.11266	21.262	4.01e-06	4.69e-05	6.78981	6.73492	4.54896	5.1787
ENSG00000109265	KIAA1211	-1.72953	4.44793	14.9934	0.000107885	0.000997769	4.88691	5.19325	3.3168	3.48139
ENSG00000135063	FAM189A2	-1.72882	5.13011	9.45265	0.00210844	0.0144426	5.07399	6.20911	4.46661	3.36928
ENSG00000120756	PLS1	-1.72604	7.29293	21.8327	2.97e-06	3.56e-05	7.80883	7.99759	6.16689	6.24071
ENSG00000197971	MBP	-1.71861	5.78835	20.228	6.87e-06	7.77e-05	6.43051	6.44577	4.44119	4.69604
ENSG00000092068	SLC7A8	-1.71491	4.25231	8.69277	0.00319475	0.0208369	4.8134	4.77724	4.02216	2.15625
ENSG00000100300	TSPO	-1.71415	6.82705	20.9354	4.75e-06	5.49e-05	7.43622	7.50117	5.69406	5.58597
ENSG00000121039	RDH10	-1.71262	6.07119	21.197	4.14e-06	4.83e-05	6.41049	6.93212	4.66329	5.1873
ENSG00000214290	COLCA2	-1.71133	3.41724	9.49165	0.00206409	0.0141942	4.07815	3.96973	2.70589	1.86925
ENSG00000143891	GALM	-1.70808	4.09764	12.6608	0.000373409	0.00310786	4.60858	4.79553	2.99345	3.06253
ENSG00000174749	FAM241A	-1.70391	3.93429	8.10743	0.00440841	0.027484	4.36323	4.47082	2.09697	3.81832
ENSG00000124664	SPDEF	-1.70287	6.20991	20.982	4.64e-06	5.38e-05	6.55952	7.09048	4.8487	5.19706
ENSG00000119514	GALNT12	-1.69961	6.01425	20.3554	6.43e-06	7.29e-05	6.67573	6.63233	4.43652	5.14757
ENSG00000168615	ADAM9	-1.69891	9.25032	9.15494	0.00248047	0.0166601	9.67679	9.91083	7.7842	8.7632
ENSG00000143674	MAP3K21	-1.69803	5.40556	15.7542	7.21e-05	0.000688783	6.07994	5.90159	3.90873	4.76001
ENSG00000173295	FAM86B3P	-1.69291	2.94794	7.60244	0.00582893	0.0349646	3.53285	3.49314	1.82414	2.16622
ENSG00000109452	INPP4B	-1.69105	3.28246	8.4264	0.00369812	0.0236595	3.31442	4.14541	1.60859	3.041
ENSG00000164976	MYORG	-1.69103	4.61499	13.4177	0.000249257	0.00213204	5.07131	5.32625	2.9613	4.04336
ENSG00000106927	AMBP	-1.69026	2.72566	6.95445	0.00836112	0.0476901	2.95587	3.59271	0.997465	2.21509
ENSG00000130766	SESN2	-1.6897	5.32557	17.845	2.4e-05	0.000248929	5.95168	5.94319	4.16168	4.25444
ENSG00000168528	SERINC2	-1.68929	6.69143	20.9156	4.8e-06	5.54e-05	7.09516	7.51476	5.30707	5.76073
ENSG00000131188	PRR7	-1.68533	3.66056	10.1594	0.00143569	0.0103672	4.58056	3.87659	2.99979	1.98649
ENSG00000112977	DAP	-1.67758	5.65099	18.5944	1.62e-05	0.000172541	5.68764	6.69358	4.12442	4.83384
ENSG00000169692	AGPAT2	-1.67509	5.30082	15.9169	6.62e-05	0.000638271	5.9633	5.91754	4.37195	3.82147
ENSG00000078269	SYNJ2	-1.67146	5.87988	16.7744	4.21e-05	0.000419077	6.39127	6.55768	4.05909	5.34819
ENSG00000112773	TENT5A	-1.67109	7.28791	18.3163	1.87e-05	0.00019802	7.78181	7.90314	6.67937	5.98087
ENSG00000136383	ALPK3	-1.66872	3.58066	10.1018	0.00148121	0.0106369	4.6982	3.4243	3.07983	1.43013
ENSG00000197696	NMB	-1.66486	2.75036	7.00772	0.00811589	0.0464268	3.49333	3.20103	1.72039	1.65929
ENSG00000051382	PIK3CB	-1.66411	4.48688	12.9162	0.000325751	0.00273841	4.71891	5.37449	3.53783	3.36062
ENSG00000166165	CKB	-1.66138	5.04046	9.07688	0.00258861	0.0172972	5.86377	5.21923	4.91734	2.57096
ENSG00000174628	IQCK	-1.66131	2.85864	7.31828	0.00682567	0.0400624	3.21102	3.60521	2.01163	1.83214
ENSG00000178718	RPP25	-1.66023	3.7983	7.79441	0.00524082	0.0318276	4.4607	4.24192	1.88024	3.46128
ENSG00000114346	ECT2	-1.6548	7.89387	15.0527	0.000104551	0.000970763	8.54119	8.26142	6.85587	7.28683
ENSG00000183010	PYCR1	-1.64972	6.7095	19.8262	8.48e-06	9.47e-05	7.29627	7.40082	5.14621	5.83374
ENSG00000160326	SLC2A6	-1.6429	4.08818	10.536	0.00117073	0.00870586	4.62512	4.73238	2.39532	3.52468
ENSG00000168404	MLKL	-1.63832	4.22145	10.878	0.000973143	0.00741042	4.75611	4.84026	2.55032	3.70997
ENSG00000160439	RDH13	-1.63702	4.26306	12.3735	0.000435482	0.00356627	4.87312	4.86125	3.26506	3.14049
ENSG00000266094	RASSF5	-1.63506	4.29842	9.85485	0.00169385	0.0119517	5.07801	4.65437	2.64242	3.75363
ENSG00000081181	ARG2	-1.63435	4.26939	7.86663	0.00503555	0.0308204	5.27497	4.24725	2.66655	3.70656
ENSG00000188747	NOXA1	-1.63187	4.37308	7.80499	0.00521021	0.0316745	4.52678	5.33503	3.76714	2.55586
ENSG00000187764	SEMA4D	-1.62908	2.99593	7.44094	0.00637564	0.037876	3.7395	3.4243	2.02413	1.90544
ENSG00000181826	RELL1	-1.62295	5.85727	16.2807	5.46e-05	0.000535526	6.81807	5.99634	4.75429	4.81811
ENSG00000111110	PPM1H	-1.62138	5.99891	15.4378	8.53e-05	0.00080506	6.72561	6.43181	4.44119	5.38923
ENSG00000136848	DAB2IP	-1.61706	7.02044	17.202	3.36e-05	0.000340642	7.67372	7.62905	6.09314	5.61175
ENSG00000110660	SLC35F2	-1.61568	6.08501	17.1667	3.42e-05	0.000346733	6.92886	6.44461	4.69492	5.19706
ENSG00000149177	PTPRJ	-1.61324	5.28992	13.634	0.000222123	0.00191814	5.75352	5.94565	3.59762	4.84785
ENSG00000178445	GLDC	-1.61073	3.98953	8.76695	0.00306738	0.0201519	5.2312	3.53728	2.99345	2.67243
ENSG00000234678	ELF3-AS1	-1.60669	4.22297	11.4337	0.000721237	0.00566507	4.81179	4.84202	3.33699	2.96875
ENSG00000121316	PLBD1	-1.6062	3.93612	9.24302	0.00236395	0.0159689	4.10724	4.67229	2.30598	3.76023
ENSG00000151689	INPP1	-1.60535	3.98668	10.7395	0.00104872	0.00789366	4.28207	4.76616	2.8463	3.25709
ENSG00000262001	DLGAP1-AS2	-1.60519	3.39613	9.02846	0.00265808	0.0177009	4.42754	3.26543	2.94166	1.71471
ENSG00000112419	PHACTR2	-1.60166	7.10767	19.1956	1.18e-05	0.000128951	7.55614	7.82205	6.02634	6.16997
ENSG00000081923	ATP8B1	-1.60059	7.3105	19.0246	1.29e-05	0.000139734	7.81965	7.99086	6.0487	6.46688
ENSG00000158201	ABHD3	-1.59955	4.54931	12.4159	0.000425696	0.00349634	5.22034	4.98911	3.4055	3.8088
ENSG00000110013	SIAE	-1.59578	6.1972	18.2386	1.95e-05	0.000205523	6.37451	7.11908	4.89879	5.38176
ENSG00000137331	IER3	-1.59577	7.07858	19.1025	1.24e-05	0.000134762	7.8302	7.54723	5.97171	5.98369
ENSG00000168765	GSTM4	-1.59203	4.75669	10.631	0.00111207	0.0083331	5.87841	4.65236	3.3569	3.796
ENSG00000165475	CRYL1	-1.58932	3.76319	9.90979	0.00164402	0.0116492	4.0728	4.53971	2.52415	3.08373
ENSG00000107249	GLIS3	-1.58767	4.3323	10.2031	0.00140202	0.0101491	3.5751	5.62308	2.83214	3.61848
ENSG00000075643	MOCOS	-1.58634	4.45383	10.8808	0.000971674	0.00740404	5.19224	4.79916	3.12697	3.85886
ENSG00000060982	BCAT1	-1.58393	7.5941	13.8781	0.000195059	0.00169945	8.46752	7.76519	6.39702	6.87114
ENSG00000165025	SYK	-1.58233	6.0137	16.8685	4.01e-05	0.000400174	6.71276	6.53446	5.20368	4.58517
ENSG00000153015	CWC27	-1.58129	6.63298	18.7694	1.48e-05	0.00015842	7.07923	7.22171	5.69991	5.91954
ENSG00000242193	CRYZL2P	-1.57986	3.92644	9.94261	0.00161496	0.011478	4.26574	4.66833	3.08581	2.93997
ENSG00000186073	C15orf41	-1.57728	3.32358	7.51582	0.00611595	0.0364996	3.65607	3.96973	2.96779	1.98649
ENSG00000058085	LAMC2	-1.57718	7.55091	12.0804	0.000509547	0.00412955	7.98602	8.26323	6.98701	5.96524
ENSG00000166900	STX3	-1.57657	6.93986	17.4174	3e-05	0.000307065	7.55518	7.5034	5.57056	6.2103
ENSG00000002586	CD99	-1.57566	6.41216	9.783	0.00176133	0.012392	6.80804	7.12053	6.03254	4.58517
ENSG00000186854	TRABD2A	-1.5681	3.16599	6.92982	0.008477	0.0483041	3.38089	3.97295	1.27364	2.88062
ENSG00000095380	NANS	-1.56375	5.83168	14.1763	0.000166451	0.00147877	6.45591	6.38366	4.08915	5.3037
ENSG00000137309	HMGA1	-1.5586	8.417	10.0549	0.00151945	0.0108782	9.38665	8.55626	6.97095	7.61417
ENSG00000163293	NIPAL1	-1.54985	4.10525	10.4763	0.00120913	0.00895732	4.477	4.77171	3.09176	3.42435
ENSG00000157227	MMP14	-1.54972	7.55655	13.889	0.000193933	0.0016909	8.15699	8.12941	6.90909	6.07455
ENSG00000103196	CRISPLD2	-1.54559	3.8713	7.52353	0.00608983	0.0363993	4.0728	4.7754	3.13276	2.47791
ENSG00000184307	ZDHHC23	-1.53732	4.64027	11.6178	0.000653246	0.00516214	5.12531	5.28672	3.16699	4.07282
ENSG00000049283	EPN3	-1.53706	5.18902	15.0816	0.000102962	0.000958278	5.77262	5.8074	4.11861	4.16026
ENSG00000135750	KCNK1	-1.53474	4.32528	11.1585	0.000836469	0.00647904	4.54622	5.18495	3.24384	3.45722
ENSG00000104611	SH2D4A	-1.53125	4.80095	12.8689	0.000334095	0.00280052	5.21063	5.48003	3.89177	3.90724
ENSG00000073464	CLCN4	-1.53058	4.45868	11.3902	0.000738311	0.00578368	5.14584	4.87507	3.3066	3.73364
ENSG00000154144	TBRG1	-1.52596	6.41513	17.0705	3.6e-05	0.000362865	7.20596	6.74625	5.47588	5.3871
ENSG00000187840	EIF4EBP1	-1.52368	4.85737	9.86733	0.00168239	0.0118852	5.75769	5.00491	3.48	4.21414
ENSG00000185015	CA13	-1.52298	5.39663	14.1075	0.000172656	0.00152738	5.76684	6.16055	4.43418	4.38617
ENSG00000147883	CDKN2B	-1.52218	3.63912	7.13696	0.00755109	0.0436215	3.80229	4.44093	3.12697	2.44552
ENSG00000172469	MANEA	-1.52145	5.47517	12.5869	0.00038847	0.00322177	6.05029	5.70082	4.63095	5.12345
ENSG00000102362	SYTL4	-1.52132	4.87583	10.2057	0.00140007	0.0101475	5.34657	5.43174	3.13852	4.63091
ENSG00000119899	SLC17A5	-1.51978	5.84013	15.886	6.73e-05	0.000646678	6.16099	6.64348	4.63095	5.03776
ENSG00000062650	WAPL	-1.51971	7.3828	16.5404	4.76e-05	0.000471687	7.80641	8.09106	6.36482	6.4699
ENSG00000116641	DOCK7	-1.51951	7.11481	16.5105	4.84e-05	0.000477995	7.59843	7.64426	6.59807	5.99283
ENSG00000181634	TNFSF15	-1.51883	5.79462	15.9642	6.46e-05	0.000623556	5.74007	6.82358	4.14461	5.23428
ENSG00000103222	ABCC1	-1.5166	6.3237	15.5571	8.01e-05	0.000760139	7.05093	6.73207	5.69991	4.88305
ENSG00000102034	ELF4	-1.51568	4.64108	9.65675	0.00188657	0.013091	5.33208	5.09035	4.15032	2.94577
ENSG00000108984	MAP2K6	-1.51497	5.27541	11.2628	0.000790739	0.0061492	5.66114	5.97964	4.70271	3.92498
ENSG00000125398	SOX9	-1.50945	6.87363	14.951	0.000110339	0.00101565	7.42917	7.51862	6.0115	5.60993
ENSG00000222009	BTBD19	-1.50687	3.85854	9.35093	0.00222872	0.0151602	4.48508	4.36703	2.90156	2.9106
ENSG00000107968	MAP3K8	-1.50641	4.32848	11.03	0.000896485	0.00689382	4.67366	5.03293	3.25979	3.64726
ENSG00000205476	CCDC85C	-1.50413	5.55592	15.0718	0.000103498	0.000961749	6.2894	6.03456	4.62275	4.30498
ENSG00000143036	SLC44A3	-1.50203	4.87677	10.21	0.00139684	0.0101303	5.18605	5.70179	4.08618	3.59652
ENSG00000129521	EGLN3	-1.50071	5.6038	13.9397	0.000188771	0.00164957	6.38048	5.82887	5.23629	4.0595
ENSG00000157992	KRTCAP3	-1.49509	4.34401	10.2502	0.00136667	0.00993614	4.87773	4.89895	3.01866	3.796
ENSG00000085117	CD82	-1.49206	4.02336	8.63544	0.00329685	0.0214313	3.62349	5.21108	2.62611	3.25241
ENSG00000186205	1.Mar	-1.49179	4.74737	11.2428	0.000799327	0.00620775	5.46366	5.16117	3.47546	4.03522
ENSG00000165644	COMTD1	-1.48782	4.81173	9.40879	0.00215947	0.0147577	5.39026	5.24607	2.99979	4.61096
ENSG00000090273	NUDC	-1.48245	6.62177	15.4261	8.58e-05	0.000809437	7.31141	7.06282	5.31473	5.94438
ENSG00000117226	GBP3	-1.47862	3.45188	7.75089	0.0053686	0.0325194	2.82191	4.61989	1.54059	3.20481
ENSG00000158856	DMTN	-1.47739	4.32246	10.5179	0.00118224	0.00877477	4.80857	4.94392	3.3569	3.45722
ENSG00000120875	DUSP4	-1.47655	8.23043	10.5654	0.00115225	0.0086176	8.77852	8.85644	7.51138	6.86119
ENSG00000184992	BRI3BP	-1.47501	7.14879	13.6255	0.00022313	0.00192542	7.86041	7.57051	5.54692	6.62034
ENSG00000154229	PRKCA	-1.4744	5.36003	13.9544	0.000187302	0.00163795	6.32754	5.4294	4.58527	4.07547
ENSG00000147526	TACC1	-1.47333	6.64087	12.3217	0.000447718	0.00365372	7.37829	6.95833	5.20643	6.16002
ENSG00000178996	SNX18	-1.47077	5.12631	12.4008	0.000429144	0.00351928	5.27962	6.01128	4.19248	4.17763
ENSG00000077147	TM9SF3	-1.47013	8.85503	8.90224	0.00284821	0.0188599	9.23175	9.58303	7.69072	8.11592
ENSG00000142197	DOP1B	-1.46945	5.45529	13.3555	0.000257666	0.00219597	5.89746	6.14851	4.6207	4.34724
ENSG00000115107	STEAP3	-1.4656	5.47891	10.5383	0.00116923	0.00870025	5.75435	6.33822	4.65929	4.1899
ENSG00000070882	OSBPL3	-1.46371	6.09509	15.507	8.22e-05	0.000778003	6.36469	6.836	4.81131	5.60627
ENSG00000100116	GCAT	-1.46277	4.87082	8.52539	0.00350225	0.0225739	5.6815	5.07696	3.33699	4.4488
ENSG00000138449	SLC40A1	-1.45748	5.80017	10.0472	0.00152579	0.0108971	5.69026	6.81195	5.08038	4.6488
ENSG00000171877	FRMD5	-1.45671	5.66424	14.2009	0.000164289	0.00146289	6.36414	6.02916	4.69296	4.87243
ENSG00000104691	UBXN8	-1.45486	3.94099	8.33063	0.00389822	0.0247775	4.63424	4.29944	2.94166	3.20481
ENSG00000234771	SLC25A25-AS1	-1.45182	3.98352	7.52678	0.00607884	0.0363521	4.23253	4.82788	3.19491	2.79321
ENSG00000166016	ABTB2	-1.44669	3.97563	8.76433	0.00307179	0.0201696	4.48306	4.55696	3.03729	3.14049
ENSG00000123124	WWP1	-1.44402	5.5682	12.5176	0.000403145	0.00333641	5.61032	6.49304	4.64113	4.69604
ENSG00000108829	LRRC59	-1.44203	7.78071	11.8826	0.000566597	0.00454168	8.33952	8.32386	6.26826	7.30528
ENSG00000171928	TVP23B	-1.44139	4.43248	10.4149	0.00125002	0.00921949	4.6648	5.17521	3.53346	3.73364
ENSG00000164978	NUDT2	-1.43833	3.83453	8.28202	0.00400396	0.0252987	4.49911	4.23658	2.92841	2.99697
ENSG00000108582	CPD	-1.43797	8.92876	8.13413	0.00434397	0.0271428	9.21416	9.65691	7.6605	8.43379
ENSG00000104687	GSR	-1.43664	7.49532	12.8804	0.000332045	0.00278533	8.33058	7.71827	6.35989	6.74246
ENSG00000144867	SRPRB	-1.43619	6.72095	13.7797	0.000205541	0.00178546	7.0665	7.39693	5.10119	6.4103
ENSG00000064547	LPAR2	-1.4329	5.0649	9.56163	0.00198687	0.0137301	5.39455	5.8119	4.51835	3.67197
ENSG00000197122	SRC	-1.43221	6.67607	14.7084	0.000125489	0.00114433	7.31055	7.17323	5.93411	5.48598
ENSG00000042445	RETSAT	-1.42139	6.52433	15.0156	0.000106628	0.000987701	7.05501	7.15316	5.15761	5.83764
ENSG00000124802	EEF1E1	-1.41464	4.25743	7.90155	0.00493926	0.030326	4.79726	4.63012	3.03729	3.97407
ENSG00000101311	FERMT1	-1.41282	6.6826	15.2579	9.38e-05	0.000879153	7.26991	7.16306	5.76002	5.88371
ENSG00000136840	ST6GALNAC4	-1.40656	4.30903	9.57086	0.0019769	0.0136693	4.65587	5.05435	3.11533	3.60754
ENSG00000188191	PRKAR1B	-1.4065	4.98402	11.7713	0.000601507	0.00479855	5.63141	5.41764	3.83967	4.31846
ENSG00000068438	FTSJ1	-1.40638	5.59666	13.4842	0.000240581	0.00206537	5.99264	6.30606	4.47574	4.83384
ENSG00000102007	PLP2	-1.4038	6.77502	14.6344	0.000130513	0.0011837	7.54652	7.10449	6.01072	5.6154
ENSG00000170190	SLC16A5	-1.40156	4.19819	8.28685	0.00399331	0.0252451	4.94078	4.53318	3.68289	2.74743
ENSG00000185022	MAFF	-1.39886	4.71719	10.8092	0.00100996	0.00766591	5.46161	5.04674	3.89518	3.72355
ENSG00000071051	NCK2	-1.39696	5.87661	12.4795	0.000411436	0.00339783	6.33314	6.56356	5.02236	4.77149
ENSG00000127334	DYRK2	-1.39613	6.10957	14.1664	0.000167335	0.0014855	6.64179	6.69407	5.21736	5.15385
ENSG00000005001	PRSS22	-1.39606	5.03283	11.9092	0.000558576	0.00448967	5.56339	5.58679	3.83613	4.41365
ENSG00000015475	BID	-1.39307	4.62611	9.91739	0.00163724	0.0116082	5.07934	5.24208	3.75968	3.76352
ENSG00000006327	TNFRSF12A	-1.39116	6.10549	14.107	0.000172704	0.00152738	6.61304	6.72779	5.11587	5.20434
ENSG00000163935	SFMBT1	-1.39076	4.12405	8.46537	0.00361972	0.0231959	4.55967	4.67427	3.18937	3.52468
ENSG00000112667	DNPH1	-1.38743	4.99513	10.2719	0.0013507	0.00983219	5.53934	5.4868	3.57655	4.6018
ENSG00000159200	RCAN1	-1.38154	4.69455	10.0379	0.0015335	0.0109454	4.9111	5.48003	3.82188	3.88023
ENSG00000144645	OSBPL10	-1.38125	6.77827	14.3112	0.000154936	0.00138592	7.51702	7.06395	6.10423	5.73583
ENSG00000226950	DANCR	-1.38023	6.10318	9.85802	0.00169093	0.0119383	6.74761	6.46589	4.50056	5.81959
ENSG00000135048	CEMIP2	-1.3802	8.16976	10.4157	0.00124952	0.00921949	8.74998	8.64125	6.93705	7.64035
ENSG00000197279	ZNF165	-1.37871	3.78884	7.39519	0.00653986	0.038751	4.38498	4.1596	2.91505	3.16557
ENSG00000057294	PKP2	-1.37645	5.96958	8.74982	0.00309632	0.0202852	6.39824	6.40882	4.26275	5.95737
ENSG00000186106	ANKRD46	-1.37625	4.78623	10.4848	0.0012036	0.00892198	5.34324	5.25931	3.82902	4.10947
ENSG00000006042	TMEM98	-1.37298	5.84602	9.65918	0.00188408	0.0130815	6.27374	6.47329	5.39995	4.43649
ENSG00000113504	SLC12A7	-1.37152	6.09302	13.6599	0.000219078	0.00189324	6.65349	6.65954	5.14478	5.16633
ENSG00000113532	ST8SIA4	-1.3702	4.25979	7.45933	0.00631085	0.0375481	5.41267	3.26543	4.11861	2.81239
ENSG00000268104	SLC6A14	-1.37019	6.21562	13.7587	0.000207853	0.00180288	6.42264	6.6308	6.05785	5.51652
ENSG00000155463	OXA1L	-1.36607	7.88163	11.7294	0.000615189	0.00489771	8.52168	8.32528	6.83296	7.14019
ENSG00000103335	PIEZO1	-1.36412	7.07663	13.7367	0.000210308	0.00182283	7.69825	7.62624	6.15272	5.98932
ENSG00000139514	SLC7A1	-1.36123	6.09456	12.9562	0.000318857	0.0026843	6.72986	6.54098	4.92903	5.44662
ENSG00000127418	FGFRL1	-1.35977	5.174	10.7836	0.00102404	0.00774766	5.89822	5.48342	3.9617	4.61096
ENSG00000109854	HTATIP2	-1.35822	4.82471	8.66431	0.00324504	0.0211532	5.35872	5.24474	3.55517	4.50097
ENSG00000137575	SDCBP	-1.35806	7.28785	13.5799	0.00022862	0.00197135	7.69977	7.79503	6.44082	6.75738
ENSG00000126016	AMOT	-1.35586	5.11811	10.3167	0.00131831	0.00962627	5.81571	5.43057	4.73159	3.68937
ENSG00000183779	ZNF703	-1.35485	5.09898	11.3737	0.000744905	0.00582755	5.93703	5.29831	4.16451	4.21174
ENSG00000061794	MRPS35	-1.35109	6.71502	12.3443	0.000442334	0.00361336	7.34648	7.05183	5.70769	6.18046
ENSG00000131941	RHPN2	-1.34899	4.96317	10.9398	0.000941189	0.00720452	5.58046	5.39862	3.94206	4.27533
ENSG00000113645	WWC1	-1.34882	6.43397	9.78155	0.00176272	0.0123929	7.02657	6.86444	4.75429	6.16873
ENSG00000064393	HIPK2	-1.34477	7.28988	11.0149	0.000903823	0.00694569	7.77503	7.90566	6.6843	6.00608
ENSG00000166394	CYB5R2	-1.34372	4.8596	7.31216	0.00684894	0.0401356	5.48295	5.1668	4.75241	3.09422
ENSG00000149328	GLB1L2	-1.34199	5.99802	10.3766	0.00127624	0.00937158	6.48139	6.52353	4.2495	5.78844
ENSG00000077232	DNAJC10	-1.33769	7.77445	11.3054	0.0007728	0.00601768	7.97297	8.45793	6.625	7.44473
ENSG00000197385	ZNF860	-1.33566	3.76023	7.077	0.00780795	0.0449724	4.48709	3.95027	3.24384	2.77377
ENSG00000126217	MCF2L	-1.33554	5.32759	8.65732	0.0032575	0.0212108	5.78085	5.97323	4.75804	3.97973
ENSG00000105379	ETFB	-1.33522	5.26131	8.71149	0.0031621	0.02067	6.12911	5.37328	4.00334	4.69604
ENSG00000111331	OAS3	-1.33494	6.83235	7.38408	0.00658038	0.0388561	7.25167	7.29585	4.59578	6.93197
ENSG00000125746	EML2	-1.33451	4.67318	8.62332	0.00331887	0.0215386	4.815	5.51466	3.80748	3.82777
ENSG00000120254	MTHFD1L	-1.33394	5.71865	12.0571	0.000515942	0.00417849	6.43208	6.06277	4.70466	4.97104
ENSG00000070718	AP3M2	-1.32954	5.67975	12.4157	0.00042575	0.00349634	6.19032	6.18017	4.83635	4.95098
ENSG00000196937	FAM3C	-1.32223	3.95751	7.37549	0.00661187	0.0390224	3.85625	4.8082	3.12697	3.44907
ENSG00000185088	RPS27L	-1.32151	6.83509	12.9137	0.000326191	0.00274014	7.01476	7.58924	5.5085	6.48043
ENSG00000180776	ZDHHC20	-1.312	7.97426	10.1224	0.00146477	0.0105512	8.61853	8.29121	7.06207	7.37468
ENSG00000198478	SH3BGRL2	-1.31165	6.60464	12.6653	0.00037251	0.00310257	6.8395	7.30546	5.23763	6.3008
ENSG00000082269	FAM135A	-1.30916	6.32284	12.974	0.000315848	0.00266279	6.66465	6.89868	5.62801	5.64334
ENSG00000046604	DSG2	-1.30904	6.8101	8.75835	0.00308188	0.0202035	6.97944	7.53531	6.47708	5.58783
ENSG00000138413	IDH1	-1.30539	8.05269	7.60618	0.00581687	0.0349281	8.80378	8.24853	6.64487	7.72102
ENSG00000177570	SAMD12	-1.30334	6.35382	11.528	0.000685541	0.00539915	6.56095	7.12885	5.51848	5.55309
ENSG00000137269	LRRC1	-1.30173	5.48952	11.2199	0.000809265	0.00628078	5.83244	6.11686	4.72203	4.75176
ENSG00000113719	ERGIC1	-1.29877	8.11427	9.7635	0.0017801	0.0124725	8.47793	8.82562	7.13846	7.29708
ENSG00000087301	TXNDC16	-1.29871	4.55598	8.52042	0.00351183	0.0226033	5.04011	4.93569	3.83258	4.02976
ENSG00000135047	CTSL	-1.29612	4.33128	7.83661	0.00511986	0.0312386	4.90057	4.79553	3.12697	3.82147
ENSG00000173846	PLK3	-1.29542	4.95219	9.69909	0.00184359	0.0128536	5.30723	5.65248	4.13311	4.03522
ENSG00000081377	CDC14B	-1.29467	5.47623	11.1562	0.000837496	0.00648271	5.84505	6.12917	4.19801	5.01033
ENSG00000117450	PRDX1	-1.28901	7.79707	8.22416	0.00413364	0.0259364	8.57494	7.99146	6.42735	7.38992
ENSG00000171067	C11orf24	-1.28879	5.37527	10.9246	0.000948955	0.00724977	5.75769	6.05292	4.25216	4.7267
ENSG00000157870	PRXL2B	-1.28471	4.86886	9.38122	0.0021922	0.0149464	5.31745	5.45609	3.97464	4.11977
ENSG00000126602	TRAP1	-1.28106	7.01222	10.8449	0.000990667	0.00753408	7.83277	7.17533	5.89123	6.40029
ENSG00000075426	FOSL2	-1.27866	7.2411	9.71465	0.00182805	0.0127528	7.95635	7.45647	7.02949	5.65755
ENSG00000141098	GFOD2	-1.27733	4.46112	8.56244	0.00343168	0.0222094	4.82777	5.10948	3.49356	3.79921
ENSG00000110047	EHD1	-1.27415	5.90303	11.6466	0.000643202	0.00509404	6.63681	6.23078	4.95375	5.07662
ENSG00000197930	ERO1A	-1.27224	7.841	10.1106	0.00147417	0.0105958	8.47819	8.08642	7.53233	6.69501
ENSG00000169299	PGM2	-1.27045	5.72379	10.7842	0.00102372	0.00774766	6.31286	6.0733	4.8679	5.14379
ENSG00000159363	ATP13A2	-1.26826	6.02089	11.8606	0.000573337	0.00458318	6.51137	6.5657	4.89709	5.45885
ENSG00000170485	NPAS2	-1.26315	5.63741	9.22776	0.00238373	0.0160747	6.10899	6.23346	5.06382	4.41991
ENSG00000128567	PODXL	-1.25802	4.23026	7.38556	0.00657495	0.0388561	5.40949	3.57165	3.96818	2.32603
ENSG00000123600	METTL8	-1.25622	4.65521	8.29851	0.00396776	0.0251377	5.09262	5.13125	3.87461	4.08339
ENSG00000150867	PIP4K2A	-1.25552	5.21112	9.72602	0.00181678	0.0126893	5.53253	5.83419	4.41056	4.55891
ENSG00000013588	GPRC5A	-1.25503	7.27105	11.7637	0.000603965	0.00481489	7.64132	7.90693	6.27612	6.65351
ENSG00000188522	FAM83G	-1.24349	5.55883	10.5514	0.00116097	0.00866333	6.06586	6.08896	4.79499	4.68568
ENSG00000179091	CYC1	-1.24226	7.23467	9.36831	0.00220769	0.0150434	8.06142	7.42187	5.96199	6.66499
ENSG00000185043	CIB1	-1.24145	5.23627	9.42234	0.00214358	0.0146661	5.63141	5.9167	4.29148	4.40735
ENSG00000136770	DNAJC1	-1.23802	5.7714	10.7789	0.00102665	0.00775241	6.22572	6.20774	5.13184	5.11575
ENSG00000185112	FAM43A	-1.23085	4.94161	9.0946	0.00256365	0.0171598	5.37729	5.5603	4.0802	4.10947
ENSG00000137266	SLC22A23	-1.22645	5.33476	7.46528	0.00629004	0.0374813	5.37729	6.21047	4.62481	4.40314
ENSG00000198780	FAM169A	-1.22556	4.72613	8.06909	0.00450268	0.0279825	5.26092	5.10802	4.32976	3.69282
ENSG00000100744	GSKIP	-1.22544	5.00464	9.32707	0.00225793	0.0153233	5.45648	5.49801	4.10101	4.46909
ENSG00000115267	IFIH1	-1.22535	4.27115	7.15842	0.00746128	0.0431878	4.32322	4.93404	3.60596	3.85578
ENSG00000157399	ARSE	-1.22498	4.30738	6.87575	0.00873733	0.0496428	4.79564	4.73617	3.21686	3.95117
ENSG00000100304	TTLL12	-1.22089	7.36563	9.69424	0.00184846	0.0128723	8.07721	7.65432	6.19826	6.84188
ENSG00000228526	MIR34AHG	-1.21613	4.99832	7.22096	0.0072057	0.0419153	5.06054	5.84476	4.32724	4.08339
ENSG00000106397	PLOD3	-1.21465	6.83256	11.0342	0.000894467	0.00688734	7.55542	7.18958	6.0487	5.79729
ENSG00000138735	PDE5A	-1.21441	4.97128	7.65585	0.00565884	0.0340838	5.46876	5.26588	4.92069	3.63653
ENSG00000161091	MFSD12	-1.2121	5.95982	10.4682	0.0012145	0.00898725	6.4142	6.52353	5.07889	5.24373
ENSG00000261236	BOP1	-1.21	5.77527	7.95455	0.00479667	0.02959	6.49646	6.04683	4.37927	5.3871
ENSG00000160746	ANO10	-1.20728	4.65702	7.64964	0.00567837	0.0341839	5.04422	5.14557	3.85375	4.17516
ENSG00000181026	AEN	-1.20702	6.17402	10.9293	0.000946541	0.00723604	6.46053	6.88209	4.78767	5.78602
ENSG00000088766	CRLS1	-1.20397	6.39345	10.2133	0.00139431	0.0101183	7.11254	6.53935	5.6674	5.75578
ENSG00000170145	SIK2	-1.20366	6.10766	9.4631	0.00209646	0.0143773	6.50144	6.67098	5.61049	5.10801
ENSG00000198018	ENTPD7	-1.20348	5.40884	9.76208	0.00178148	0.0124725	5.76601	6.00579	4.45741	4.87243
ENSG00000107560	RAB11FIP2	-1.19912	5.49451	9.89381	0.00165836	0.0117366	5.80446	5.98602	4.92069	4.94375
ENSG00000188153	COL4A5	-1.19836	6.60091	9.40428	0.00216479	0.0147854	7.08023	6.89698	6.52681	5.37747
ENSG00000138434	ITPRID2	-1.19557	8.0432	8.3611	0.00383338	0.0244183	8.14827	8.7154	7.52904	7.37844
ENSG00000091490	SEL1L3	-1.19481	8.34838	7.02651	0.00803116	0.0460545	8.6311	8.97992	6.92251	8.1343
ENSG00000105976	MET	-1.19227	7.1077	10.8543	0.000985692	0.00750111	7.54628	7.61315	6.13698	6.62351
ENSG00000145545	SRD5A1	-1.18746	4.74189	7.36474	0.00665152	0.0392169	5.35321	5.03139	3.79294	4.29137
ENSG00000168818	STX18	-1.18713	4.75404	7.90384	0.004933	0.0303035	5.15853	5.22868	4.02838	4.20207
ENSG00000147813	NAPRT	-1.18674	5.65049	9.23734	0.00237129	0.0160093	6.07593	6.24415	4.89709	4.8006
ENSG00000172667	ZMAT3	-1.18507	6.24466	8.26329	0.00404547	0.0254923	5.47181	7.45906	4.86269	5.75248
ENSG00000198380	GFPT1	-1.18307	7.37114	10.5217	0.00117984	0.00876247	7.51874	8.09198	6.29946	6.99103
ENSG00000103460	TOX3	-1.18165	5.34116	7.39651	0.00653506	0.0387445	5.67091	5.79473	4.10983	5.26361
ENSG00000124171	PARD6B	-1.17958	5.63814	9.22871	0.0023825	0.0160747	5.98126	6.20706	5.09082	4.81177
ENSG00000166557	TMED3	-1.17896	7.8123	8.73338	0.00312436	0.0204347	7.70411	8.76844	6.54645	7.33101
ENSG00000100994	PYGB	-1.17894	7.72894	8.97312	0.00273981	0.0181935	7.99824	8.3822	6.38253	7.45799
ENSG00000138231	DBR1	-1.17797	5.17902	8.91859	0.00282282	0.0187024	5.71022	5.56137	4.37439	4.62006
ENSG00000084073	ZMPSTE24	-1.17777	6.45502	7.71937	0.00546315	0.0330069	6.96434	6.78429	5.1304	6.33602
ENSG00000074842	MYDGF	-1.17506	7.05187	10.0885	0.00149199	0.0107013	7.154	7.86403	5.97171	6.53293
ENSG00000172292	CERS6	-1.17127	7.59309	9.21717	0.00239756	0.0161515	7.87393	8.21852	6.91791	6.89458
ENSG00000132357	CARD6	-1.17079	4.87615	7.87528	0.00501151	0.0307214	4.87619	5.64947	3.78194	4.59443
ENSG00000140464	PML	-1.16876	5.0904	7.58365	0.00589001	0.0352949	5.30381	5.85874	4.36459	4.18255
ENSG00000148411	NACC2	-1.16857	5.87344	9.68437	0.00185842	0.0129186	6.45077	6.32884	5.03167	5.08453
ENSG00000163251	FZD5	-1.16753	6.62812	10.4266	0.00124216	0.00917372	7.19399	7.09381	5.83202	5.7989
ENSG00000113282	CLINT1	-1.16647	7.29963	10.3431	0.00129962	0.00951946	7.63338	7.85032	6.48162	6.80085
ENSG00000124783	SSR1	-1.16641	8.00741	8.36883	0.00381711	0.0243411	8.27121	8.66631	7.09541	7.47012
ENSG00000082212	ME2	-1.16395	5.84276	8.8309	0.00296173	0.0195564	6.40996	6.13994	4.98606	5.403
ENSG00000153179	RASSF3	-1.16384	6.83315	7.98098	0.00472714	0.0292225	7.6856	6.8808	5.73742	6.30363
ENSG00000138801	PAPSS1	-1.15368	7.05027	10.1781	0.00142121	0.0102689	7.63088	7.39843	6.43615	6.26005
ENSG00000140406	TLNRD1	-1.14703	5.95132	9.36423	0.00221261	0.0150681	6.72475	6.17738	5.09675	5.13492
ENSG00000103319	EEF2K	-1.14041	5.99595	9.52862	0.00202292	0.0139628	6.43573	6.51913	5.29293	5.24019
ENSG00000141934	PLPP2	-1.13938	6.99045	7.87168	0.00502149	0.0307664	7.41523	7.45504	5.3782	6.91727
ENSG00000026297	RNASET2	-1.13821	4.92633	6.87263	0.00875256	0.0496904	5.23599	5.57942	4.31202	4.02429
ENSG00000146409	SLC18B1	-1.13624	5.45467	8.80467	0.00300461	0.019795	5.75519	6.03994	4.59996	4.97104
ENSG00000163694	RBM47	-1.13404	7.68989	8.22907	0.00412245	0.0258801	8.15841	8.12327	6.62191	7.34781
ENSG00000142089	IFITM3	-1.12947	5.53492	7.14566	0.00751455	0.0434532	5.91402	5.99555	4.02216	5.49492
ENSG00000067208	EVI5	-1.12947	5.53757	8.03835	0.00457973	0.0284011	5.67974	6.25477	4.90725	4.81653
ENSG00000117395	EBNA1BP2	-1.12406	5.92136	7.08597	0.00776898	0.0447919	6.59961	6.11976	4.75241	5.61266
ENSG00000130147	SH3BP4	-1.12387	7.15304	7.82797	0.00514437	0.0313393	7.70259	7.54399	5.69014	6.93925
ENSG00000049860	HEXB	-1.12173	7.73152	7.70189	0.0055163	0.0332766	8.06125	8.2828	6.40122	7.54728
ENSG00000184178	SCFD2	-1.11858	4.90743	7.35275	0.00669601	0.0394215	5.09659	5.51466	4.01278	4.58331
ENSG00000003989	SLC7A2	-1.11235	5.29818	7.64419	0.00569554	0.0342697	5.94657	5.45378	4.66329	4.73007
ENSG00000119408	NEK6	-1.11046	6.34144	8.51129	0.0035295	0.0226797	6.83635	6.85749	5.71156	5.38283
ENSG00000120738	EGR1	-1.11013	6.75555	7.65773	0.00565294	0.0340658	7.42367	7.01484	6.49516	5.35693
ENSG00000125166	GOT2	-1.10976	6.95025	7.3523	0.00669772	0.0394215	7.65481	7.13209	5.78962	6.60758
ENSG00000214160	ALG3	-1.10951	5.22782	7.22514	0.00718895	0.0418386	5.69026	5.67636	4.04382	4.93649
ENSG00000166411	IDH3A	-1.10906	5.56356	6.87225	0.00875443	0.0496904	6.12006	5.90664	4.21991	5.35693
ENSG00000185803	SLC52A2	-1.10783	5.89615	8.79648	0.00301812	0.0198617	6.3281	6.44229	4.784	5.43842
ENSG00000025772	TOMM34	-1.10623	5.65447	8.25295	0.00406858	0.0256104	6.24488	5.98443	4.74299	5.15134
ENSG00000140564	FURIN	-1.10479	6.11213	9.05877	0.00261438	0.0174396	6.70023	6.55447	5.28646	5.31046
ENSG00000185813	PCYT2	-1.10169	6.81819	8.19719	0.00419554	0.0262967	7.46051	7.14784	5.61257	6.40082
ENSG00000085871	MGST2	-1.10154	5.07174	7.91768	0.0048954	0.030104	5.30381	5.70856	3.98107	4.75176
ENSG00000100934	SEC23A	-1.09953	6.74832	7.77122	0.00530852	0.0322054	7.41285	6.88636	5.91661	6.33823
ENSG00000106591	MRPL32	-1.09855	5.2468	7.62122	0.00576855	0.0346556	5.88987	5.44222	4.65125	4.58331
ENSG00000152492	CCDC50	-1.09791	5.56859	8.13394	0.00434443	0.0271428	6.11356	5.76162	5.41546	4.56457
ENSG00000026103	FAS	-1.09519	5.76566	8.18018	0.00423505	0.0265302	5.67533	6.60563	4.8203	5.35366
ENSG00000176658	MYO1D	-1.08794	7.16305	7.08388	0.00777803	0.0448221	7.26053	7.8746	6.74363	6.28715
ENSG00000176834	VSIG10	-1.08188	4.9449	6.8602	0.00881365	0.0498397	5.49401	5.34002	3.87806	4.5186
ENSG00000160213	CSTB	-1.07751	5.96184	7.38449	0.00657888	0.0388561	6.35811	6.43531	4.66529	5.79086
ENSG00000136240	KDELR2	-1.07278	7.5949	8.09153	0.00444726	0.0276968	7.79467	8.26027	6.54807	7.23919
ENSG00000181467	RAP2B	-1.06492	6.2098	7.64306	0.00569912	0.0342736	6.50741	6.77556	5.77397	5.35148
ENSG00000136193	SCRN1	-1.06034	6.74951	8.51544	0.00352146	0.0226423	7.1906	7.20573	6.10643	6.08313
ENSG00000150687	PRSS23	-1.04972	6.46397	8.33741	0.00388369	0.0246985	7.09086	6.74672	5.92246	5.60718
ENSG00000156026	MCU	-1.04376	6.46558	8.25961	0.00405369	0.0255304	6.85985	6.9155	5.70283	6.01232
ENSG00000069849	ATP1B3	-1.03883	6.33265	8.341	0.00387602	0.0246631	6.65841	6.84613	5.439	5.97592
ENSG00000130340	SNX9	-1.03173	5.59535	7.39439	0.00654276	0.038751	6.09453	5.96598	4.85396	5.07132
ENSG00000138386	NAB1	-1.03147	5.67008	7.24831	0.00709676	0.0413842	6.02002	6.10224	5.32361	4.90853
ENSG00000179889	PDXDC1	-1.02813	7.38544	7.93352	0.00485272	0.0298886	7.7501	7.89574	6.5108	6.95624
ENSG00000115307	AUP1	-1.01894	6.93316	7.90737	0.00492339	0.0302603	7.46179	7.35439	6.15058	6.28258
ENSG00000153214	TMEM87B	-1.0176	6.50124	7.84668	0.0050914	0.0310973	6.83002	7.02146	5.79692	5.97875
ENSG00000105677	TMEM147	-1.01356	6.00071	7.46379	0.00629523	0.0374932	6.51186	6.3933	5.08785	5.54833
ENSG00000157181	ODR4	-1.01132	5.4345	6.8603	0.00881317	0.0498397	5.57195	5.89397	5.1304	4.95098
ENSG00000113615	SEC24A	-1.01099	6.28622	7.76594	0.00532406	0.0322663	6.50244	6.92633	5.50739	5.76566
ENSG00000172115	CYCS	-1.01095	6.6451	6.86148	0.00880735	0.0498397	7.19768	6.89614	5.67634	6.38008
ENSG00000136717	BIN1	-1.01094	6.11727	7.21096	0.00724597	0.0420869	6.62863	6.57048	5.54909	5.20434
ENSG00000102699	PARP4	-1.00627	7.30642	7.7208	0.00545883	0.0329978	7.66485	7.78614	6.63777	6.78029
ENSG00000099204	ABLIM1	-0.999407	7.69782	6.85799	0.00882457	0.0498727	8.19336	8.09568	6.99457	7.09488
ENSG00000100139	MICALL1	-0.999192	5.57356	6.86088	0.00881034	0.0498397	5.61493	6.33947	4.60413	5.17747
ENSG00000128245	YWHAH	-0.994109	6.72922	6.86003	0.00881448	0.0498397	7.12423	7.15316	5.62288	6.54302
ENSG00000112893	MAN2A1	-0.992706	7.36314	6.9164	0.00854089	0.0486209	7.5714	7.90524	6.95879	6.7036
ENSG00000205726	ITSN1	-0.975657	6.12741	7.3114	0.00685183	0.0401356	6.67086	6.38305	5.70478	5.39666
ENSG00000107798	LIPA	-0.963848	6.48751	7.00509	0.00812784	0.0464551	6.4682	7.25183	5.46331	6.20668
ENSG00000085365	SCAMP1	-0.958794	6.08036	6.87666	0.00873284	0.0496413	6.47633	6.45327	5.60009	5.50772
ENSG00000149084	HSD17B12	-0.957417	7.07211	7.01479	0.00808392	0.0462891	7.50192	7.37095	6.52186	6.63747
ENSG00000137713	PPP2R1B	-0.951225	6.26393	7.06677	0.00785269	0.0451857	6.79022	6.63741	5.60009	5.60443
ENSG00000055163	CYFIP2	0.952204	6.68278	6.88585	0.00868807	0.0494108	6.11551	6.28744	7.03375	7.04946
ENSG00000111276	CDKN1B	0.954759	6.17782	6.94406	0.0084098	0.0479444	5.87149	5.42353	6.60952	6.4993
ENSG00000224078	SNHG14	0.959822	6.91172	6.87143	0.00875843	0.0496904	6.47125	6.25543	7.4568	7.13765
ENSG00000169855	ROBO1	0.962705	6.69919	7.11466	0.0076456	0.0441457	6.12847	5.7429	7.47882	6.82977
ENSG00000138835	RGS3	0.96404	6.71065	7.06078	0.00787896	0.0452924	6.44767	6.09856	6.91582	7.15372
ENSG00000180304	OAZ2	0.964424	6.49351	7.02556	0.00803546	0.0460564	6.24071	5.8101	6.78187	6.89045
ENSG00000130382	MLLT1	0.965291	6.63528	7.23413	0.00715303	0.0416709	6.33146	5.94237	7.04184	6.95228
ENSG00000097007	ABL1	0.977775	6.85678	7.05783	0.00789197	0.045345	6.52123	6.25741	7.36332	7.02911
ENSG00000163785	RYK	0.977943	6.74896	7.30662	0.00687011	0.0402025	6.25022	6.15631	7.04683	7.23416
ENSG00000143416	SELENBP1	0.979373	6.9531	7.28542	0.00695166	0.0406189	6.46616	6.50753	7.05599	7.51691
ENSG00000186174	BCL9L	0.980229	6.67297	7.44135	0.00637422	0.037876	6.37234	6.14779	7.0225	6.95876
ENSG00000184897	H1FX	0.984757	6.93404	7.30943	0.00685935	0.0401596	6.93551	5.97964	7.33725	7.1487
ENSG00000143420	ENSA	0.985286	7.47955	7.02469	0.00803934	0.0460564	7.07322	6.97126	7.57491	8.0393
ENSG00000113163	COL4A3BP	0.989836	5.79873	6.99142	0.00819012	0.046783	5.04832	5.27504	6.0487	6.40346
ENSG00000105429	MEGF8	0.992043	6.96829	7.34128	0.0067389	0.0396325	6.72944	6.2132	7.55539	7.04946
ENSG00000137942	FNBP1L	0.997738	7.3967	7.38532	0.00657582	0.0388561	6.78368	6.88209	7.79199	7.8092
ENSG00000102038	SMARCA1	0.998065	6.99001	7.46144	0.00630344	0.0375231	6.4554	6.2607	7.61007	7.21597
ENSG00000177225	GATD1	1.00076	6.32542	7.40857	0.0064914	0.0385051	5.78822	5.88887	6.70143	6.67507
ENSG00000100242	SUN2	1.00922	6.47629	7.37095	0.00662859	0.0391014	6.02626	5.87345	7.06131	6.62622
ENSG00000213853	EMP2	1.01426	7.5416	7.31959	0.00682071	0.0400533	7.33171	6.61235	8.2209	7.55442
ENSG00000139178	C1RL	1.01715	6.29576	7.82847	0.00514295	0.0313393	5.70418	5.79382	6.66547	6.71596
ENSG00000160007	ARHGAP35	1.02331	7.70371	7.16289	0.00744273	0.0431017	7.29627	7.09307	8.01706	8.1351
ENSG00000100592	DAAM1	1.02528	6.12791	7.26247	0.00704106	0.0410798	5.5964	5.34624	6.95063	6.06592
ENSG00000064932	SBNO2	1.02903	6.85344	8.07846	0.00447945	0.0278744	6.46105	6.24681	7.17501	7.26669
ENSG00000106780	MEGF9	1.03415	6.40572	7.13696	0.0075511	0.0436215	5.67445	5.78469	6.28199	7.27708
ENSG00000178695	KCTD12	1.03493	7.39425	7.92112	0.0048861	0.0300626	7.1451	6.56036	8.04206	7.43806
ENSG00000180891	CUEDC1	1.03715	5.29527	6.86773	0.00877659	0.0497694	4.88232	4.62603	5.78962	5.57197
ENSG00000198964	SGMS1	1.03982	6.0799	8.044	0.00456546	0.0283276	5.30951	5.54956	6.45416	6.59101
ENSG00000131368	MRPS25	1.04836	6.78348	8.1183	0.00438207	0.0273634	6.33034	6.1378	7.31516	7.02808
ENSG00000173542	MOB1B	1.05739	5.71137	7.11116	0.00766056	0.0441886	5.00401	5.13986	6.38496	5.87461
ENSG00000077157	PPP1R12B	1.06386	6.27635	8.64906	0.0032723	0.0212954	5.16483	6.01675	6.33062	7.01054
ENSG00000103888	CEMIP	1.06598	7.89508	7.18893	0.00733546	0.0425435	8.08969	6.26202	8.73633	7.46381
ENSG00000122644	ARL4A	1.06612	5.46192	7.51886	0.00610563	0.036464	4.89905	4.70362	6.15272	5.62266
ENSG00000173276	ZBTB21	1.06891	5.19407	7.11288	0.00765322	0.044168	4.67543	4.41986	5.86801	5.36019
ENSG00000196700	ZNF512B	1.07334	6.73812	8.39542	0.00376167	0.0240398	6.36688	6.11468	7.29273	6.88744
ENSG00000122786	CALD1	1.07654	6.22657	8.70673	0.00317038	0.020701	5.95532	5.20971	6.72269	6.56769
ENSG00000101040	ZMYND8	1.07771	6.98049	8.65903	0.00325445	0.0212027	6.61581	6.23212	7.2995	7.44576
ENSG00000108175	ZMIZ1	1.07808	6.43288	8.11443	0.00439143	0.0274073	6.28304	5.52456	6.67293	6.90243
ENSG00000145780	FEM1C	1.0823	6.14419	8.93425	0.00279872	0.0185532	5.24316	5.49353	6.58494	6.70017
ENSG00000188158	NHS	1.08708	5.72747	7.21796	0.00721775	0.0419646	4.94225	5.17241	6.4185	5.89725
ENSG00000186908	ZDHHC17	1.08797	5.71111	8.38077	0.00379211	0.0241948	5.02633	4.90064	6.21062	6.19027
ENSG00000129514	FOXA1	1.08895	6.62236	9.00813	0.00268781	0.0178888	6.1804	5.90748	7.19554	6.84498
ENSG00000198830	HMGN2	1.08945	5.26446	7.19902	0.00729434	0.0423469	4.88079	4.41514	5.54584	5.81325
ENSG00000067177	PHKA1	1.09319	5.19392	7.59296	0.00585968	0.0351311	4.49311	4.50679	5.59486	5.72321
ENSG00000068400	GRIPAP1	1.09411	5.71131	8.27512	0.00401919	0.0253404	5.2033	5.06193	6.26694	5.96167
ENSG00000132424	PNISR	1.09452	7.41885	8.6072	0.00334836	0.021718	6.81967	6.54044	8.19383	7.53627
ENSG00000142733	MAP3K6	1.09458	5.46601	7.80539	0.00520906	0.0316745	4.94665	4.82965	6.08719	5.63079
ENSG00000185650	ZFP36L1	1.09669	6.66577	9.20318	0.00241595	0.016264	6.40305	5.85352	7.23608	6.81914
ENSG00000142784	WDTC1	1.09905	6.11426	9.02911	0.00265713	0.0177009	5.6513	5.37449	6.59335	6.47241
ENSG00000213762	ZNF134	1.09922	5.09821	7.79657	0.00523456	0.0318061	4.58056	4.42222	5.63821	5.3871
ENSG00000198521	ZNF43	1.09966	5.25403	7.55428	0.00598677	0.0358381	4.88843	4.10785	6.13265	5.1551
ENSG00000172432	GTPBP2	1.10006	6.61053	9.3584	0.00221966	0.0151073	6.40358	5.60038	7.20209	6.78718
ENSG00000121064	SCPEP1	1.10872	5.99074	9.14726	0.00249091	0.0167105	5.29809	5.50135	6.29366	6.51206
ENSG00000134504	KCTD1	1.11038	5.24374	7.27823	0.00697953	0.0407614	4.58056	4.51784	5.99651	5.35366
ENSG00000244879	GABPB1-AS1	1.11045	4.97507	7.00489	0.00812875	0.0464551	4.26104	4.33238	5.68523	5.13111
ENSG00000112234	FBXL4	1.11084	5.82692	8.01146	0.00464822	0.028765	5.05104	5.14129	6.57647	5.98158
ENSG00000057935	MTA3	1.11198	5.31153	7.72266	0.00545319	0.0329807	4.68598	4.62808	5.91241	5.58969
ENSG00000149115	TNKS1BP1	1.11229	7.72314	8.3069	0.00394948	0.0250355	7.26523	7.07147	8.15314	8.08848
ENSG00000196954	CASP4	1.11306	5.80624	8.80837	0.00299851	0.0197659	4.70167	5.46182	5.87407	6.57097
ENSG00000143157	POGK	1.11624	6.59268	9.61558	0.00192934	0.0133719	6.1116	5.93497	7.01938	6.97729
ENSG00000018189	RUFY3	1.11792	5.99812	8.32483	0.00391068	0.0248237	5.34102	5.28283	6.77726	6.05589
ENSG00000119943	PYROXD2	1.11851	5.26158	7.86422	0.00504226	0.0308454	4.97991	4.40802	5.87579	5.39029
ENSG00000166801	FAM111A	1.1208	7.07531	9.51655	0.00203627	0.0140467	6.35536	6.47613	7.5252	7.52614
ENSG00000168758	SEMA4C	1.12131	5.57352	8.70379	0.00317549	0.0207228	5.28888	4.82254	6.11303	5.75165
ENSG00000113916	BCL6	1.12167	5.27098	7.93178	0.0048574	0.0299017	4.88385	4.47537	5.66341	5.70023
ENSG00000110723	EXPH5	1.12451	6.70907	9.48375	0.00207299	0.0142413	6.24904	5.95055	7.26336	6.98822
ENSG00000119900	OGFRL1	1.12716	6.23975	8.6433	0.00328266	0.0213509	5.13433	5.60868	6.03949	7.2533
ENSG00000166025	AMOTL1	1.13092	6.64793	9.59536	0.0019507	0.0135041	6.2784	5.78744	7.31357	6.77093
ENSG00000204843	DCTN1	1.1339	7.65242	8.82037	0.00297886	0.0196585	7.21175	6.98647	7.91312	8.17331
ENSG00000135124	P2RX4	1.13449	5.61244	7.17868	0.0073775	0.042745	4.73085	5.35366	6.12904	5.86469
ENSG00000187605	TET3	1.13675	6.94899	9.02917	0.00265705	0.0177009	6.43469	6.37091	7.51027	7.15623
ENSG00000164096	C4orf3	1.14215	7.12253	10.0512	0.00152252	0.0108824	6.9136	6.0703	7.84933	7.11916
ENSG00000167566	NCKAP5L	1.14296	5.85176	9.1592	0.00247471	0.0166309	5.29809	5.20425	6.3001	6.24777
ENSG00000140320	BAHD1	1.14351	5.36633	8.53252	0.00348856	0.0225153	4.74942	4.72095	5.8231	5.7844
ENSG00000147872	PLIN2	1.1463	6.68524	7.80801	0.0052015	0.0316544	6.88526	5.01743	7.22224	6.80365
ENSG00000119772	DNMT3A	1.14819	5.59219	8.97856	0.00273165	0.0181599	5.26913	4.56124	6.37584	5.57759
ENSG00000116001	TIA1	1.15035	7.16652	8.98233	0.00272602	0.0181328	6.55808	6.35497	7.9944	7.16558
ENSG00000161395	PGAP3	1.15255	5.36569	8.73726	0.00311773	0.020407	4.67366	4.76058	5.59486	5.99912
ENSG00000178567	EPM2AIP1	1.15351	6.21496	10.0316	0.00153879	0.0109765	5.47283	5.4457	6.87542	6.51938
ENSG00000178980	SELENOW	1.15378	7.7095	8.62782	0.00331068	0.0215093	7.23889	6.95223	7.8301	8.38711
ENSG00000109689	STIM2	1.15431	6.56622	9.9396	0.00161761	0.0114865	5.97051	5.51466	7.16622	6.98857
ENSG00000167528	ZNF641	1.15435	5.04576	8.46185	0.00362673	0.0232281	4.28901	4.51784	5.41665	5.55309
ENSG00000204852	TCTN1	1.15624	5.08988	8.28923	0.0039881	0.0252257	4.4359	4.52444	5.63414	5.38923
ENSG00000178252	WDR6	1.15743	7.57722	9.41795	0.00214872	0.0146927	7.20228	6.782	7.9736	7.99556
ENSG00000226137	BAIAP2-DT	1.15827	5.07528	8.22208	0.00413836	0.0259522	4.85608	4.13108	5.3524	5.5701
ENSG00000127955	GNAI1	1.16193	5.59671	9.34649	0.00223413	0.0151794	4.77601	4.87851	5.98616	6.19698
ENSG00000147130	ZMYM3	1.1642	6.26877	10.543	0.00116631	0.00869264	6.05301	5.27504	6.86676	6.43629
ENSG00000141736	ERBB2	1.16494	7.84395	8.5961	0.00336884	0.0218267	7.20962	7.23886	8.27438	8.27764
ENSG00000102181	CD99L2	1.16814	5.0917	8.75873	0.00308123	0.0202035	4.49911	4.33238	5.37454	5.70451
ENSG00000149212	SESN3	1.16944	7.52879	7.38883	0.00656303	0.0388367	6.35866	6.89189	8.43254	7.58774
ENSG00000104763	ASAH1	1.17307	8.18807	7.96226	0.00477626	0.0294951	7.31226	7.50646	8.42726	8.9116
ENSG00000170581	STAT2	1.17392	6.85939	9.80659	0.00173888	0.0122621	6.25141	6.27446	7.39556	7.15466
ENSG00000058668	ATP2B4	1.1748	6.18359	9.88045	0.00167044	0.011815	6.28188	4.65837	6.90994	6.07521
ENSG00000075240	GRAMD4	1.17616	6.6821	10.0508	0.00152281	0.0108824	6.1534	5.96193	6.79013	7.37978
ENSG00000018408	WWTR1	1.17747	5.74264	9.49092	0.00206492	0.0141942	5.02772	5.0252	5.95221	6.444
ENSG00000214655	ZSWIM8	1.1785	6.95572	8.50744	0.00353697	0.0227153	6.23413	6.54477	7.53915	7.1487
ENSG00000143622	RIT1	1.17949	5.87298	9.46535	0.00209389	0.0143681	5.501	4.8332	6.72317	5.78116
ENSG00000010810	FYN	1.17968	6.73736	10.3302	0.0013087	0.00956803	6.22088	6.02219	7.27485	7.04811
ENSG00000198408	OGA	1.17988	7.1627	9.50257	0.00205184	0.0141209	6.61902	6.37456	7.94367	7.18656
ENSG00000134278	SPIRE1	1.18351	5.95021	10.0533	0.00152073	0.0108808	5.15473	5.23539	6.38677	6.49732
ENSG00000010322	NISCH	1.18425	6.95725	9.16805	0.00246277	0.0165697	6.40571	6.24548	7.6961	7.01158
ENSG00000198551	ZNF627	1.18557	4.76674	7.42866	0.0064193	0.038116	4.27276	3.79168	5.63821	4.69604
ENSG00000150593	PDCD4	1.18855	5.85945	7.32013	0.00681864	0.0400533	3.91426	5.72679	6.21404	6.49138
ENSG00000089335	ZNF302	1.18913	4.55488	7.06744	0.00784975	0.0451857	3.74624	3.76965	5.31854	4.75837
ENSG00000123636	BAZ2B	1.19222	6.77819	9.7586	0.00178485	0.0124887	5.80929	6.04071	7.55351	7.01434
ENSG00000162409	PRKAA2	1.19262	5.39132	9.07974	0.00258457	0.01728	4.87926	4.19585	6.08048	5.71304
ENSG00000076356	PLXNA2	1.19557	7.18929	10.2832	0.00134244	0.00978422	6.63454	6.57261	7.73299	7.46356
ENSG00000198919	DZIP3	1.1962	4.871	8.13914	0.00433198	0.0270939	4.20098	3.74351	5.76002	4.95818
ENSG00000196465	MYL6B	1.19677	5.09463	9.25294	0.00235117	0.0158918	4.80212	4.06024	5.65539	5.38176
ENSG00000116584	ARHGEF2	1.19744	6.36737	10.3914	0.00126604	0.00932593	6.17853	5.28542	6.84402	6.69931
ENSG00000196123	KIAA0895L	1.20272	5.69808	8.79754	0.00301637	0.0198613	5.24435	4.81359	6.58071	5.52139
ENSG00000029993	HMGB3	1.20454	6.05243	9.39745	0.00217288	0.014832	5.98625	4.78642	6.42086	6.47241
ENSG00000139266	9.Mar	1.20678	4.61965	7.2956	0.00691238	0.0404297	3.99853	3.93055	5.2563	4.85249
ENSG00000151612	ZNF827	1.20948	5.36952	8.73687	0.0031184	0.020407	4.57868	4.68804	6.07448	5.59431
ENSG00000169991	IFFO2	1.21018	6.45833	10.3936	0.0012645	0.00932041	5.74345	5.75883	6.46338	7.28311
ENSG00000236104	ZBTB22	1.21046	5.0668	9.39366	0.00217737	0.014854	4.64149	4.11078	5.80147	5.17253
ENSG00000082458	DLG3	1.21161	7.52615	10.1121	0.00147299	0.0105958	7.14223	6.70185	7.75847	8.10543
ENSG00000089060	SLC8B1	1.21377	4.47313	7.60308	0.00582687	0.0349646	3.92023	3.74351	4.63503	5.14757
ENSG00000007944	MYLIP	1.21554	5.62281	10.5509	0.00116132	0.00866333	4.78422	4.88022	6.15485	6.10533
ENSG00000167074	TEF	1.21871	4.66063	7.35745	0.00667856	0.0393565	3.86557	4.07828	5.2255	5.0131
ENSG00000163738	MTHFD2L	1.22465	5.83935	10.4678	0.0012147	0.00898725	5.0913	4.86299	6.60485	6.09819
ENSG00000198728	LDB1	1.22477	6.01929	9.96603	0.00159455	0.0113467	5.6305	5.12836	6.85325	5.8905
ENSG00000125841	NRSN2	1.22686	4.90098	7.76813	0.00531761	0.0322438	4.70341	3.67404	5.19265	5.4629
ENSG00000182108	DEXI	1.22726	5.14951	9.6873	0.00185545	0.0129056	4.38714	4.4548	5.32991	5.87993
ENSG00000141682	PMAIP1	1.22788	4.65919	7.51849	0.00610687	0.036464	4.24685	3.48865	5.20643	5.08453
ENSG00000100625	SIX4	1.22907	4.60268	7.87922	0.00500059	0.0306705	3.87789	3.92723	5.09231	5.05128
ENSG00000185278	ZBTB37	1.23026	5.30127	8.75821	0.00308212	0.0202035	4.48306	4.54404	6.08421	5.46593
ENSG00000198369	SPRED2	1.23478	6.35633	11.3171	0.000767984	0.00598415	5.74765	5.60038	6.90445	6.72358
ENSG00000099875	MKNK2	1.23572	8.16044	8.95528	0.00276669	0.0183616	7.92977	6.88892	8.91774	8.22149
ENSG00000108219	TSPAN14	1.23804	6.81147	11.2854	0.000781186	0.00607894	6.28824	6.13708	7.26731	7.19663
ENSG00000163629	PTPN13	1.23907	8.00547	9.31516	0.00227266	0.0154144	7.57614	6.64852	8.89069	8.03403
ENSG00000198420	TCAF1	1.24095	4.66989	8.11201	0.0043973	0.0274293	4.10985	3.60106	5.4656	4.81969
ENSG00000234444	ZNF736	1.24693	4.63131	8.14598	0.00431568	0.0270064	4.0728	3.53293	5.39875	4.8354
ENSG00000197562	RAB40C	1.25028	5.87288	10.0998	0.00148285	0.0106422	5.20941	5.178	6.51523	6.12401
ENSG00000116016	EPAS1	1.25283	5.72036	10.7887	0.00102124	0.00773649	4.57868	5.38419	5.8231	6.4694
ENSG00000184381	PLA2G6	1.25362	4.80587	8.87683	0.00288812	0.0191027	4.3676	3.79532	5.39032	5.14631
ENSG00000148218	ALAD	1.25533	4.8424	8.77215	0.00305864	0.0201058	4.20588	4.17644	5.247	5.33056
ENSG00000150760	DOCK1	1.25793	7.94833	9.58131	0.00196568	0.0135997	7.42524	7.04725	8.71817	8.03726
ENSG00000196498	NCOR2	1.25929	6.84254	10.5115	0.00118637	0.00879983	6.27607	6.18365	7.51526	6.97658
ENSG00000134490	TMEM241	1.26118	4.58648	8.28094	0.00400634	0.0253001	3.79906	3.85583	4.82209	5.30031
ENSG00000159335	PTMS	1.26298	6.52027	11.5495	0.000677685	0.00534446	6.06855	5.59517	7.25643	6.62667
ENSG00000167380	ZNF226	1.26341	4.80856	7.85985	0.00505445	0.0309038	3.86247	4.05418	5.66041	4.92478
ENSG00000204271	SPIN3	1.26403	5.19251	9.06387	0.00260709	0.0174076	4.13318	4.6013	5.83557	5.56539
ENSG00000090530	P3H2	1.26681	5.26503	9.93149	0.00162475	0.0115266	4.81018	3.85931	6.29301	5.03776
ENSG00000105655	ISYNA1	1.26754	5.0534	10.2032	0.00140196	0.0101491	4.74269	3.78437	5.89549	5.03368
ENSG00000266074	BAHCC1	1.26799	5.27135	10.1543	0.00143963	0.0103829	5.0194	4.20135	5.95058	5.38603
ENSG00000240225	ZNF542P	1.27214	4.54205	8.22959	0.00412127	0.0258801	3.95846	3.49762	5.03477	5.06866
ENSG00000277258	PCGF2	1.27276	4.47287	8.39095	0.00377094	0.024086	4.22772	3.20651	5.16327	4.64524
ENSG00000100105	PATZ1	1.27327	6.27725	12.4721	0.000413079	0.00340659	6.00604	5.02365	7.08687	6.27626
ENSG00000110455	ACCS	1.27329	4.82742	7.73888	0.00540444	0.0327196	3.84059	4.33988	5.47018	5.11575
ENSG00000096070	BRPF3	1.27346	6.32411	12.3438	0.000442465	0.00361336	5.53253	5.67043	6.58018	6.99524
ENSG00000077454	LRCH4	1.27444	4.08681	7.05506	0.00790417	0.0453706	3.67031	3.22282	4.41294	4.62006
ENSG00000125520	SLC2A4RG	1.27589	5.14855	10.5565	0.00115783	0.00864981	4.62878	4.22583	5.61567	5.62628
ENSG00000163249	CCNYL1	1.27716	4.93	9.51249	0.00204078	0.0140695	4.01815	4.302	5.45871	5.39348
ENSG00000237441	RGL2	1.27755	6.73301	11.8944	0.000563032	0.00452238	6.08526	6.03456	7.30078	7.07019
ENSG00000110002	VWA5A	1.27879	4.39997	8.17224	0.00425362	0.0266323	3.35025	3.82054	4.66728	5.11704
ENSG00000166704	ZNF606	1.28024	4.50409	7.93837	0.00483975	0.0298244	3.80552	3.70146	5.30963	4.59258
ENSG00000100330	MTMR3	1.283	6.88813	10.7144	0.00106307	0.00798628	6.00955	6.13277	7.67023	7.08243
ENSG00000005448	WDR54	1.28605	4.7083	8.54258	0.00346934	0.0224036	4.78258	3.02621	5.44715	4.65943
ENSG00000114796	KLHL24	1.28655	4.72335	8.89236	0.00286366	0.0189515	3.70186	4.08424	5.29035	5.19219
ENSG00000225697	SLC26A6	1.28755	6.32054	12.4217	0.00042438	0.00348998	5.95168	5.31868	6.84534	6.68507
ENSG00000108375	RNF43	1.28809	6.08111	8.55722	0.00344154	0.0222486	6.01235	4.54836	6.42322	6.60024
ENSG00000131067	GGT7	1.289	4.84058	8.81093	0.00299432	0.0197494	4.12027	4.04809	5.55556	5.07265
ENSG00000188070	C11orf95	1.2893	4.82673	9.29756	0.00229459	0.0155362	4.40216	3.85931	5.49622	5.03231
ENSG00000103978	TMEM87A	1.29187	7.74184	10.1106	0.0014742	0.0105958	6.91248	6.86053	7.80676	8.62798
ENSG00000241399	CD302	1.29948	4.64823	8.87543	0.00289034	0.0191066	3.43195	4.09904	4.86269	5.43533
ENSG00000187240	DYNC2H1	1.30311	5.30137	10.7796	0.00102628	0.00775241	4.59744	3.89027	6.29301	5.33278
ENSG00000136854	STXBP1	1.3043	4.19376	7.63902	0.00571189	0.0343328	3.27767	3.67008	4.42242	4.87395
ENSG00000111653	ING4	1.30431	4.29648	7.94121	0.00483216	0.0297932	3.65607	3.35693	5.08934	4.44061
ENSG00000115365	LANCL1	1.3049	5.0738	10.7951	0.00101768	0.00771448	4.24209	4.20955	5.81952	5.35148
ENSG00000197622	CDC42SE1	1.30492	7.73713	11.083	0.000871228	0.00672164	7.0424	7.07297	8.20555	8.18868
ENSG00000072736	NFATC3	1.30681	5.82177	11.361	0.000750015	0.00585581	5.36091	4.70942	6.27416	6.35031
ENSG00000081026	MAGI3	1.30839	6.43603	12.5274	0.000401026	0.00332121	5.61032	5.59934	7.08612	6.8219
ENSG00000137207	YIPF3	1.31097	7.2915	12.9661	0.00031718	0.0026721	6.51877	6.6887	7.55539	7.92883
ENSG00000148660	CAMK2G	1.31258	6.17319	12.4274	0.00042308	0.00348172	5.43579	5.46182	6.17672	7.01054
ENSG00000008083	JARID2	1.31262	5.79361	12.1249	0.000497532	0.00404335	5.34546	4.60338	6.58335	5.93128
ENSG00000171243	SOSTDC1	1.31312	4.71707	9.45363	0.00210731	0.0144426	3.69839	3.90045	5.0208	5.48598
ENSG00000131759	RARA	1.31315	4.73766	9.64367	0.00190005	0.0131768	4.27742	3.68193	5.48156	4.8981
ENSG00000182022	CHST15	1.31321	4.70227	8.55927	0.00343768	0.0222359	4.49911	3.45683	5.09527	5.18362
ENSG00000183826	BTBD9	1.31373	5.11387	10.4334	0.00123758	0.00915076	4.05662	4.4525	5.72119	5.56162
ENSG00000137710	RDX	1.31446	6.28407	13.0683	0.000300328	0.00253742	5.60477	5.41291	6.6479	6.90876
ENSG00000114541	FRMD4B	1.31718	6.10249	11.5214	0.000687998	0.00541124	5.40949	5.17939	6.96812	6.14811
ENSG00000204859	ZBTB48	1.31863	4.67566	8.32868	0.0039024	0.0247906	3.81196	3.99527	5.38791	4.92478
ENSG00000175215	CTDSP2	1.31907	7.90791	11.031	0.000896006	0.00689382	7.38667	6.9944	8.31295	8.44215
ENSG00000038002	AGA	1.31911	5.2664	10.348	0.00129615	0.0095059	4.27042	4.48216	5.33243	6.16997
ENSG00000186260	MRTFB	1.32182	6.29557	12.8501	0.000337454	0.00282464	5.27613	5.52785	6.91162	6.76724
ENSG00000064687	ABCA7	1.32304	4.81644	9.50429	0.00204992	0.0141159	3.1914	4.46398	4.17576	5.98651
ENSG00000135148	TRAFD1	1.32304	5.86762	12.1887	0.000480792	0.00391545	5.20208	5.15694	6.29946	6.36283
ENSG00000120913	PDLIM2	1.3257	4.31753	8.35321	0.00385007	0.0245113	3.85313	3.25489	4.82209	4.77964
ENSG00000127863	TNFRSF19	1.32668	7.4319	12.0122	0.000528531	0.00426866	7.0611	6.10518	8.04148	7.81278
ENSG00000140937	CDH11	1.32835	5.45066	11.7808	0.000598439	0.00477733	4.02094	5.04674	5.38063	6.39182
ENSG00000175265	GOLGA8A	1.32932	5.5157	7.84938	0.00508382	0.0310672	4.65945	4.55267	6.65345	5.07132
ENSG00000182809	CRIP2	1.33389	5.79302	9.32885	0.00225574	0.0153174	5.91701	4.05721	6.1851	6.16873
ENSG00000114805	PLCH1	1.33515	6.26112	13.699	0.000214573	0.00185842	5.52765	5.33253	6.78922	6.77826
ENSG00000172687	ZNF738	1.33575	3.83677	7.28595	0.00694959	0.0406189	3.25422	2.4563	4.74865	3.93084
ENSG00000135365	PHF21A	1.33874	5.18829	10.6224	0.00111728	0.00836678	4.27509	4.24459	6.08645	5.30709
ENSG00000155066	PROM2	1.34193	6.47321	9.89777	0.00165479	0.0117184	5.38271	6.23815	6.95879	6.83016
ENSG00000170545	SMAGP	1.34259	6.43692	10.1574	0.00143722	0.0103719	5.46672	5.61795	5.97332	7.57258
ENSG00000178726	THBD	1.34274	4.94826	10.1904	0.00141171	0.0102129	3.60136	4.63419	5.14907	5.67338
ENSG00000108306	FBXL20	1.34315	4.36392	7.9556	0.00479387	0.0295883	3.14625	3.89027	4.9472	4.799
ENSG00000071575	TRIB2	1.34483	7.26652	11.1678	0.000832308	0.00645107	6.53492	6.37091	8.17503	7.24214
ENSG00000166398	KIAA0355	1.34718	4.66335	9.54186	0.00200839	0.0138706	4.05119	3.66213	5.32487	5.002
ENSG00000081665	ZNF506	1.34866	4.82742	7.3886	0.00656386	0.0388367	3.64168	4.06929	5.82846	4.78126
ENSG00000159788	RGS12	1.34891	5.39319	11.6691	0.000635453	0.00504192	4.75778	4.4548	6.06089	5.71049
ENSG00000181045	SLC26A11	1.35263	4.13234	7.88446	0.00498614	0.0305978	3.37655	3.4243	4.691	4.53601
ENSG00000124177	CHD6	1.353	6.94438	11.8883	0.000564883	0.00453414	6.13618	6.01675	7.83609	7.01193
ENSG00000215845	TSTD1	1.35332	5.1215	11.7183	0.000618895	0.00492053	4.48104	4.32233	5.61463	5.58225
ENSG00000147421	HMBOX1	1.35552	5.86325	12.7504	0.000355934	0.00297084	4.82935	5.03601	6.43146	6.41449
ENSG00000170365	SMAD1	1.35576	5.22971	11.137	0.000846236	0.00654174	4.32996	4.35722	5.96605	5.55404
ENSG00000068137	PLEKHH3	1.36161	5.20004	11.7225	0.000617482	0.00491263	4.61779	4.27097	5.77951	5.59246
ENSG00000170949	ZNF160	1.36229	5.60384	10.7996	0.00101524	0.00770096	4.87926	4.65236	6.55563	5.52041
ENSG00000188707	ZBED6CL	1.36232	3.86172	7.19426	0.00731372	0.0424384	3.41089	2.7393	4.18693	4.499
ENSG00000238045	AC009133.1	1.36232	3.70044	7.02752	0.00802663	0.046051	2.63845	3.12786	3.96818	4.41783
ENSG00000087253	LPCAT2	1.36477	5.57521	9.1062	0.00254744	0.017061	4.9913	4.03275	5.98856	6.30419
ENSG00000170456	DENND5B	1.36715	3.77379	7.42258	0.00644105	0.0382258	2.69528	2.98218	4.26802	4.3968
ENSG00000170786	SDR16C5	1.36735	4.82601	10.0786	0.00149998	0.0107454	3.48126	4.4731	4.96514	5.60993
ENSG00000010818	HIVEP2	1.37677	4.87918	10.7609	0.00103665	0.00781788	4.02925	3.95353	5.57694	5.25429
ENSG00000011638	TMEM159	1.37787	5.37605	10.8977	0.000962837	0.00735103	4.27276	4.76058	6.03409	5.75908
ENSG00000030419	IKZF2	1.37887	5.34113	11.0381	0.00089256	0.00687717	4.04026	4.35722	6.26431	5.59523
ENSG00000177932	ZNF354C	1.3795	4.32846	9.314	0.0022741	0.0154152	3.70532	3.20651	5.03785	4.65767
ENSG00000156110	ADK	1.3797	6.08994	10.7323	0.00105281	0.00791431	5.4779	4.83673	6.28264	6.92427
ENSG00000238105	GOLGA2P5	1.38629	4.16474	8.05526	0.00453716	0.0281818	3.75963	3.03855	4.54462	4.7351
ENSG00000176171	BNIP3	1.3904	6.52168	12.7842	0.000349565	0.00292184	6.73029	4.50456	7.31293	6.31544
ENSG00000166347	CYB5A	1.39272	6.89283	13.9174	0.000191017	0.00166795	6.18785	6.06654	7.07151	7.65038
ENSG00000182504	CEP97	1.39346	4.67457	10.0231	0.00154589	0.0110204	4.02648	3.63395	5.10561	5.28551
ENSG00000168916	ZNF608	1.39565	6.47317	10.3859	0.00126984	0.00934507	5.59173	5.56243	7.49548	6.31208
ENSG00000135185	TMEM243	1.39891	5.07715	12.7069	0.000364301	0.00303851	4.04026	4.49564	5.26027	5.85007
ENSG00000197128	ZNF772	1.39922	4.8103	10.9456	0.000938263	0.00718681	4.09409	3.82411	5.47246	5.19341
ENSG00000184014	DENND5A	1.40121	6.211	14.5698	0.000135063	0.0012198	5.54515	5.10509	7.02211	6.41344
ENSG00000106211	HSPB1	1.40501	4.5587	9.77178	0.00177211	0.0124291	4.08348	3.53728	4.89198	5.17005
ENSG00000184584	TMEM173	1.40599	5.09991	10.7549	0.00104002	0.00783826	4.00416	4.32736	4.65125	6.24601
ENSG00000275023	MLLT6	1.4079	8.06179	11.5373	0.000682152	0.00537607	7.63837	6.85531	8.56052	8.55548
ENSG00000154222	CC2D1B	1.40798	6.54518	14.969	0.000109293	0.0010084	5.8101	5.71914	7.03143	7.06554
ENSG00000135090	TAOK3	1.40967	5.83364	12.6523	0.000375105	0.00311755	4.49712	5.38419	6.19342	6.50127
ENSG00000140563	MCTP2	1.41517	4.85233	10.5306	0.00117413	0.00872563	3.58265	4.29688	5.2968	5.479
ENSG00000225663	MCRIP1	1.41584	4.9303	11.7321	0.000614304	0.00489398	4.35663	4.00159	5.26555	5.55404
ENSG00000183337	BCOR	1.41663	6.33206	14.2483	0.000160202	0.00142866	5.92148	5.12258	6.80289	6.84731
ENSG00000082497	SERTAD4	1.41771	4.49162	9.34868	0.00223147	0.0151701	3.98149	3.28109	4.83989	5.16259
ENSG00000125089	SH3TC1	1.42358	6.61413	13.0047	0.000310716	0.00262141	6.05572	5.33378	7.68925	6.29683
ENSG00000006210	CX3CL1	1.42792	5.80652	13.0289	0.000306716	0.00258953	5.22155	4.70555	6.715	5.79247
ENSG00000169231	THBS3	1.42906	4.40778	7.86874	0.00502968	0.0308005	3.40238	3.73216	5.30835	4.422
ENSG00000077044	DGKD	1.43961	7.35642	15.3288	9.03e-05	0.000849453	6.98657	6.20706	8.01177	7.61985
ENSG00000197635	DPP4	1.44323	7.55495	13.9754	0.000185214	0.00162454	6.01584	6.93666	7.182	8.71337
ENSG00000078804	TP53INP2	1.4455	4.48992	9.30652	0.0022834	0.0154693	3.55221	3.67404	5.35735	4.60913
ENSG00000227403	LINC01806	1.45022	3.816	8.52474	0.00350351	0.0225739	2.87207	2.80577	4.44584	4.33845
ENSG00000139354	GAS2L3	1.45334	4.56979	8.49257	0.003566	0.0228766	4.00978	3.03855	4.90894	5.34381
ENSG00000143369	ECM1	1.4554	3.86163	7.73126	0.00542728	0.0328409	2.35954	3.17891	3.06781	5.15134
ENSG00000158321	AUTS2	1.45862	5.19804	13.0923	0.000296511	0.00250879	4.49911	4.02037	6.05785	5.37101
ENSG00000110080	ST3GAL4	1.4588	4.10108	8.03263	0.0045942	0.0284758	3.55605	2.88305	4.18693	4.96677
ENSG00000187189	TSPYL4	1.46068	5.71202	14.3295	0.000153442	0.0013736	5.13433	4.6939	6.46796	5.91066
ENSG00000135452	TSPAN31	1.4611	4.23613	8.27846	0.00401182	0.0253075	2.9265	3.80618	4.81851	4.67698
ENSG00000140398	NEIL1	1.46469	5.37449	12.1772	0.00048377	0.00393696	4.66835	4.4316	6.27089	5.38283
ENSG00000136237	RAPGEF5	1.46503	6.14341	12.4845	0.00041035	0.00339124	4.84984	5.43874	6.97055	6.41187
ENSG00000197256	KANK2	1.46833	6.15602	15.3523	8.92e-05	0.000840301	5.72138	4.84202	6.69851	6.64283
ENSG00000137819	PAQR5	1.46935	3.70374	7.99745	0.00468432	0.0289731	2.99601	2.67753	4.10395	4.36034
ENSG00000087157	PGS1	1.471	5.4975	14.6439	0.000129851	0.00117952	4.65945	4.71711	5.83911	6.16749
ENSG00000074416	MGLL	1.47386	4.88515	8.32086	0.00391923	0.0248571	3.05148	4.88365	5.14048	5.4959
ENSG00000006747	SCIN	1.47628	6.23642	15.5503	8.03e-05	0.00076195	4.77766	5.62308	6.64132	6.96627
ENSG00000007384	RHBDF1	1.47637	5.54916	15.1415	9.97e-05	0.000930577	4.85296	4.67229	6.04563	6.06258
ENSG00000175471	MCTP1	1.47698	5.0214	13.4338	0.000247131	0.00211611	3.79256	4.28657	5.39995	5.7632
ENSG00000112394	SLC16A10	1.48202	4.00936	8.52379	0.00350533	0.0225739	3.75963	2.24898	4.75991	4.24976
ENSG00000113580	NR3C1	1.48569	5.91878	15.9193	6.61e-05	0.00063801	5.17361	4.70749	6.62551	6.34043
ENSG00000175455	CCDC14	1.48711	8.00219	12.3439	0.000442424	0.00361336	7.03175	6.83158	9.01423	8.04302
ENSG00000180543	TSPYL5	1.4876	5.94331	14.9808	0.000108612	0.00100291	5.45751	4.75685	6.81823	5.96167
ENSG00000171791	BCL2	1.49331	4.21939	10.3436	0.00129924	0.00951946	3.51322	3.04468	4.91902	4.62006
ENSG00000138593	SECISBP2L	1.49579	7.19156	16.2424	5.57e-05	0.000545116	6.05301	6.24881	7.52602	8.01087
ENSG00000140548	ZNF710	1.49581	6.4551	15.3462	8.95e-05	0.000842368	5.96257	5.33378	6.75961	7.12812
ENSG00000167785	ZNF558	1.49877	5.30426	12.5447	0.000397336	0.00329298	4.477	4.15677	6.28199	5.32723
ENSG00000166887	VPS39	1.49913	6.70165	16.8806	3.98e-05	0.000397952	5.74429	5.80108	7.09837	7.40895
ENSG00000114739	ACVR2B	1.50049	4.80393	12.4744	0.000412577	0.00340485	4.18619	3.58011	5.65539	4.96248
ENSG00000186635	ARAP1	1.50094	7.5301	15.863	6.81e-05	0.000652956	6.92107	6.55124	8.0655	8.00271
ENSG00000172037	LAMB2	1.50135	8.46381	10.7804	0.00102579	0.00775241	7.39581	7.67694	9.1575	8.87091
ENSG00000168140	VASN	1.50227	3.21853	7.18682	0.00734412	0.0425726	2.78965	1.71555	4.04074	3.40342
ENSG00000104765	BNIP3L	1.50454	7.422	16.3273	5.33e-05	0.00052383	6.96507	5.98363	8.23878	7.61235
ENSG00000164543	STK17A	1.50563	5.9987	15.5243	8.15e-05	0.000771571	4.9141	5.09627	6.75868	6.3774
ENSG00000165886	UBTD1	1.50767	4.95173	11.2526	0.000795117	0.00617915	4.69994	3.50208	5.28905	5.56539
ENSG00000162512	SDC3	1.51081	6.20692	13.3942	0.000252397	0.00215576	5.94217	4.65437	6.63573	6.77297
ENSG00000198182	ZNF607	1.5139	3.38488	7.96681	0.00476427	0.0294366	2.48573	2.24898	4.08618	3.85269
ENSG00000125459	MSTO1	1.51613	3.68892	8.29005	0.00398629	0.0252257	2.64568	2.79853	3.70248	4.66296
ENSG00000074181	NOTCH3	1.52394	6.49614	13.8492	0.000198077	0.00172318	5.91999	4.87163	7.7337	5.86852
ENSG00000102781	KATNAL1	1.52419	3.5874	7.24287	0.00711831	0.0414893	2.99601	1.83353	4.14747	4.23325
ENSG00000162591	MEGF6	1.52554	6.08511	8.36282	0.00382975	0.0244084	6.18475	4.00473	6.34065	6.66806
ENSG00000163082	SGPP2	1.53178	6.82354	16.9259	3.89e-05	0.000389563	5.93555	5.88716	7.11234	7.60205
ENSG00000151715	TMEM45B	1.53735	5.51433	16.015	6.28e-05	0.000609571	4.94811	4.28657	6.24908	5.81721
ENSG00000107186	MPDZ	1.54439	5.53074	14.2749	0.000157953	0.00141183	5.12401	3.23359	6.61108	5.4229
ENSG00000123358	NR4A1	1.54579	8.77065	9.77384	0.00177012	0.0124261	8.21447	7.31436	9.83744	8.55429
ENSG00000177169	ULK1	1.54943	4.4268	8.95021	0.00277438	0.0184022	3.54449	3.352	5.56629	4.07017
ENSG00000124104	SNX21	1.55469	3.95951	10.1807	0.00141918	0.0102606	3.33692	2.60473	4.83812	4.1249
ENSG00000153147	SMARCA5	1.55528	8.87288	7.82535	0.00515184	0.0313685	7.81765	7.39273	8.93337	9.95521
ENSG00000147180	ZNF711	1.56022	4.02288	8.60175	0.0033584	0.0217711	2.93832	1.09074	5.6443	2.39551
ENSG00000107957	SH3PXD2A	1.5604	6.36879	12.8085	0.000345044	0.00288611	5.46876	5.54741	7.27355	6.40609
ENSG00000196724	ZNF418	1.56517	3.12039	6.92313	0.0085088	0.0484618	2.24048	2.17268	3.95191	3.33432
ENSG00000113391	FAM172A	1.56521	5.21898	14.3493	0.000151833	0.00136231	4.20343	4.01101	6.17392	5.40089
ENSG00000213462	ERV3-1	1.56905	6.44369	16.7052	4.37e-05	0.00043391	4.88385	6.08599	6.53557	7.30331
ENSG00000167771	RCOR2	1.56993	3.33623	7.82857	0.00514268	0.0313393	3.14625	0.61837	4.67523	2.16622
ENSG00000167552	TUBA1A	1.57319	5.14102	10.3231	0.00131377	0.00959909	4.18619	3.82411	6.41553	4.55131
ENSG00000006118	TMEM132A	1.57495	6.88606	18.4575	1.74e-05	0.000184376	6.6135	5.29831	7.77058	6.87646
ENSG00000151150	ANK3	1.57911	5.98381	16.0682	6.11e-05	0.000593645	4.66657	5.1668	6.68873	6.4704
ENSG00000151623	NR3C2	1.58082	5.27094	15.5027	8.24e-05	0.000779178	3.99287	4.4104	5.59696	6.10533
ENSG00000229689	AC009237.3	1.58201	4.91105	11.9451	0.000547918	0.00441915	3.82794	3.93715	4.52935	6.08115
ENSG00000163817	SLC6A20	1.58237	6.74697	13.1848	0.000282232	0.00239489	5.50498	6.1556	7.51	7.02979
ENSG00000007866	TEAD3	1.58291	4.72845	13.3921	0.000252685	0.00215665	3.77619	3.81338	5.39875	5.17376
ENSG00000108854	SMURF2	1.58381	6.15576	18.6522	1.57e-05	0.000167846	5.2033	5.08144	6.68282	6.80404
ENSG00000266714	MYO15B	1.58901	4.96434	14.7132	0.000125166	0.00114227	4.67719	3.41486	5.69796	5.19827
ENSG00000135046	ANXA1	1.58949	8.31368	13.4462	0.000245508	0.00210458	7.02588	6.9346	9.06721	8.91779
ENSG00000099889	ARVCF	1.59153	5.80448	17.5307	2.83e-05	0.000290815	5.09922	4.62603	6.55993	6.13421
ENSG00000198879	SFMBT2	1.59401	4.85475	13.9622	0.000186527	0.00163239	4.51103	2.69322	6.02634	4.41365
ENSG00000124788	ATXN1	1.59424	6.82896	18.694	1.53e-05	0.000164354	5.94657	5.69011	7.41587	7.41524
ENSG00000149257	SERPINH1	1.59827	7.62099	16.9483	3.84e-05	0.000385671	7.16032	6.3351	8.20503	8.06901
ENSG00000169242	EFNA1	1.6008	5.53792	17.462	2.93e-05	0.000300468	4.80696	4.4594	6.06467	6.10663
ENSG00000105204	DYRK1B	1.60165	4.92723	12.6757	0.000370445	0.00308757	3.83744	4.07828	5.77951	5.15385
ENSG00000117461	PIK3R3	1.60198	5.13183	16.1985	5.7e-05	0.000557415	3.63079	4.35475	5.22821	6.1272
ENSG00000272888	LINC01578	1.60411	6.3657	17.3387	3.13e-05	0.000318657	5.1686	5.33378	7.22698	6.69716
ENSG00000237440	ZNF737	1.6045	3.9664	10.294	0.00133463	0.0097333	3.06771	2.36128	5.13617	3.79279
ENSG00000005379	TSPOAP1	1.60771	3.08808	7.31521	0.00683732	0.0400907	2.82191	0.585114	4.3695	2.26235
ENSG00000162636	FAM102B	1.60823	6.54579	19.3756	1.07e-05	0.000117899	5.52177	5.58364	7.05828	7.19511
ENSG00000168887	C2orf68	1.61389	5.75574	18.0232	2.18e-05	0.000228086	5.06459	4.65837	6.28848	6.30814
ENSG00000196878	LAMB3	1.61878	8.41195	10.9682	0.000926893	0.00710436	7.32666	7.36208	9.47864	8.33969
ENSG00000104368	PLAT	1.6215	6.93803	14.6525	0.000129262	0.00117691	6.41102	5.52017	7.1442	7.76824
ENSG00000067992	PDK3	1.62212	4.16448	6.89489	0.00864424	0.0491853	4.00135	1.90265	4.59578	4.79579
ENSG00000188026	RILPL1	1.62411	3.38618	7.35177	0.00669968	0.0394215	2.53327	2.1387	4.55758	3.01916
ENSG00000083290	ULK2	1.62527	4.56838	13.4011	0.000251479	0.00214948	3.55221	3.4006	5.08636	5.27172
ENSG00000139182	CLSTN3	1.6365	5.99456	14.6904	0.00012669	0.00115438	5.01522	4.86818	7.05142	5.92762
ENSG00000176148	TCP11L1	1.63678	4.60403	12.648	0.000375974	0.00312255	3.30532	3.73974	5.34245	5.06467
ENSG00000138764	CCNG2	1.63902	5.11786	15.9807	6.4e-05	0.000619171	4.33891	3.82767	6.09091	5.18239
ENSG00000211445	GPX3	1.63965	3.40583	9.26663	0.00233366	0.0157825	2.48573	2.42845	4.04995	3.8923
ENSG00000165655	ZNF503	1.64296	6.68134	19.4827	1.02e-05	0.000112204	6.12975	5.36105	7.6124	6.69673
ENSG00000137962	ARHGAP29	1.64411	6.2375	17.3803	3.06e-05	0.000312019	5.27263	4.99229	7.28171	6.24307
ENSG00000259330	INAFM2	1.65276	4.6512	14.0389	0.000179064	0.00157886	3.75629	3.57588	5.33745	5.11446
ENSG00000090565	RAB11FIP3	1.65415	5.82827	18.2019	1.99e-05	0.000208964	5.00682	4.66833	6.61934	6.15752
ENSG00000215039	CD27-AS1	1.6555	3.31143	7.78539	0.00526704	0.0319703	2.2309	2.35142	4.21991	3.49728
ENSG00000172830	SSH3	1.65758	5.62078	18.9567	1.34e-05	0.000144126	4.62329	4.71711	5.85407	6.4598
ENSG00000109762	SNX25	1.66058	5.95878	19.2497	1.15e-05	0.000125462	5.07667	4.74937	6.5823	6.52859
ENSG00000118922	KLF12	1.66146	5.09665	17.2611	3.26e-05	0.000331356	4.59183	3.0324	6.21062	4.93211
ENSG00000180626	ZNF594	1.66646	3.28538	8.70994	0.00316479	0.020676	2.33293	2.09211	4.15601	3.57047
ENSG00000173193	PARP14	1.66872	7.39728	20.0854	7.41e-06	8.33e-05	6.18102	6.5301	7.54187	8.33528
ENSG00000180448	ARHGAP45	1.66959	4.10544	10.4264	0.00124225	0.00917372	4.10199	1.71555	4.99879	4.03793
ENSG00000115221	ITGB6	1.67288	5.76401	16.5891	4.64e-05	0.000460133	4.4149	4.93404	6.50635	6.22051
ENSG00000175183	CSRP2	1.67377	3.44814	9.26747	0.0023326	0.0157825	3.15641	1.35028	4.3423	3.57422
ENSG00000125898	FAM110A	1.67437	4.40781	13.8271	0.000200427	0.00174234	3.65248	3.08092	5.13617	4.8432
ENSG00000134317	GRHL1	1.67454	5.11238	17.6256	2.69e-05	0.000277389	4.16371	3.87659	5.82935	5.61175
ENSG00000143126	CELSR2	1.67575	6.10308	19.4827	1.02e-05	0.000112204	5.52863	4.81359	7.00841	6.16873
ENSG00000260822	AC004656.1	1.68086	4.07146	7.69456	0.00553876	0.0333949	3.80229	1.73084	4.6207	4.66472
ENSG00000176593	AC008969.1	1.68579	2.95285	7.47175	0.00626747	0.0373658	1.97956	1.94258	3.69468	3.35627
ENSG00000172183	ISG20	1.68729	3.93133	11.3741	0.000744768	0.00582755	3.3722	2.49262	4.58527	4.39468
ENSG00000157693	TMEM268	1.69292	4.414	14.1389	0.000169794	0.00150391	3.52503	3.36675	4.90556	5.06467
ENSG00000124224	PPP4R1L	1.69369	4.72412	13.9701	0.000185738	0.00162704	3.5939	3.6176	5.68326	4.90705
ENSG00000170175	CHRNB1	1.70486	3.48583	8.5495	0.00345617	0.0223309	3.1914	1.40847	4.08915	3.9994
ENSG00000137462	TLR2	1.70492	5.19372	15.9129	6.63e-05	0.000638591	3.50927	4.2552	4.85046	6.44348
ENSG00000212694	LINC01089	1.71043	3.45422	10.2691	0.0013528	0.00984134	2.70915	2.21677	4.18414	3.85578
ENSG00000159214	CCDC24	1.7112	4.59937	15.1029	0.000101805	0.000949018	3.9321	3.16209	5.43549	4.88154
ENSG00000197937	ZNF347	1.71483	3.87521	11.9126	0.000557555	0.00448761	3.05691	2.47458	4.67523	4.2684
ENSG00000136048	DRAM1	1.71676	7.02519	17.2373	3.3e-05	0.000334954	5.57952	6.41593	7.60722	7.59122
ENSG00000161642	ZNF385A	1.71755	3.52296	10.6481	0.00110184	0.00826696	3.06232	1.48258	4.68511	3.19022
ENSG00000164211	STARD4	1.71811	7.40432	16.8998	3.94e-05	0.000394284	6.76762	5.68227	7.95678	8.07067
ENSG00000258301	VASH1-AS1	1.71813	3.53141	10.7339	0.00105188	0.0079124	2.70223	2.32145	4.06212	4.17269
ENSG00000109046	WSB1	1.72085	8.40254	14.9575	0.000109963	0.00101299	7.31197	6.90837	9.43658	8.57596
ENSG00000068078	FGFR3	1.7254	5.61273	12.2615	0.000462402	0.00376831	4.43172	4.4386	6.81778	5.31046
ENSG00000167880	EVPL	1.72567	7.25552	20.3054	6.6e-06	7.47e-05	6.48994	6.13061	7.50554	8.07432
ENSG00000254726	MEX3A	1.72638	5.60203	19.8591	8.34e-06	9.32e-05	5.47891	3.08092	6.78141	4.96534
ENSG00000067836	ROGDI	1.72812	3.11438	8.8315	0.00296075	0.0195564	1.97956	2.15011	3.54218	3.86805
ENSG00000141738	GRB7	1.73111	4.98697	17.0671	3.61e-05	0.000363213	4.30735	3.58852	5.55017	5.58969
ENSG00000149256	TENM4	1.73224	6.69931	17.0883	3.57e-05	0.000359786	5.57385	5.80198	7.58602	6.90839
ENSG00000179094	PER1	1.73417	6.08031	17.8846	2.35e-05	0.000244224	4.93046	5.14129	6.94447	6.3525
ENSG00000115363	EVA1A	1.7358	5.1651	15.8385	6.9e-05	0.000660933	4.58809	3.52418	5.66041	5.84232
ENSG00000109321	AREG	1.73616	6.40314	21.6198	3.32e-06	3.95e-05	5.63232	4.61372	7.52079	6.33657
ENSG00000132613	MTSS1L	1.74043	7.54832	20.6623	5.48e-06	6.27e-05	6.87568	6.28421	8.12929	8.0947
ENSG00000146648	EGFR	1.74247	7.33814	22.1898	2.47e-06	2.99e-05	6.45694	6.17109	8.02738	7.82286
ENSG00000184205	TSPYL2	1.74454	5.12152	16.7866	4.18e-05	0.000416752	4.22289	3.76965	6.18788	5.08978
ENSG00000090971	NAT14	1.74611	5.05254	17.8974	2.33e-05	0.000242803	4.62878	3.32203	5.83823	5.35038
ENSG00000230795	HLA-K	1.75199	3.90919	11.4049	0.000732498	0.00574967	2.60917	3.05078	4.65929	4.3538
ENSG00000205517	RGL3	1.75234	6.21293	15.7481	7.24e-05	0.000689904	5.06324	5.09921	7.29853	6.16189
ENSG00000171649	ZIK1	1.75493	4.32262	14.0006	0.000182757	0.00160659	3.76959	2.66167	5.06079	4.73845
ENSG00000100077	GRK3	1.76041	3.89584	12.4623	0.000415257	0.00342215	2.80264	2.51045	4.52055	4.57958
ENSG00000223547	ZNF844	1.76122	4.22101	14.0983	0.000173499	0.00153325	3.36346	2.7393	5.00353	4.67524
ENSG00000131149	GSE1	1.76123	6.86915	22.7646	1.83e-06	2.27e-05	6.18723	5.64947	7.48392	7.37091
ENSG00000158966	CACHD1	1.76189	6.10028	21.6998	3.19e-06	3.8e-05	4.79076	5.11094	6.73272	6.72569
ENSG00000083814	ZNF671	1.76285	3.56162	11.3254	0.000764555	0.0059614	2.58682	2.39045	4.29407	4.03249
ENSG00000152284	TCF7L1	1.76397	2.90987	7.45447	0.00632792	0.0376306	2.71603	0.61837	3.75593	3.07846
ENSG00000181458	TMEM45A	1.77088	4.20371	8.56455	0.00342772	0.022196	2.80264	2.79853	5.57162	3.61484
ENSG00000182175	RGMA	1.77335	4.41487	14.8603	0.000115772	0.00106067	4.13318	2.42845	5.31981	4.4891
ENSG00000109458	GAB1	1.77353	5.65607	21.2223	4.09e-06	4.77e-05	4.42544	4.52882	6.35	6.23953
ENSG00000197016	ZNF470	1.77447	3.6448	10.3563	0.00129035	0.00946931	2.60917	2.03168	4.85221	3.45722
ENSG00000147642	SYBU	1.78023	4.48277	11.4922	0.000698898	0.00549328	2.95587	3.58011	5.50739	4.59996
ENSG00000014257	ACPP	1.78037	3.95757	13.154	0.000286904	0.00243277	2.65287	2.89667	4.48481	4.7012
ENSG00000213626	LBH	1.78117	5.87967	14.4801	0.00014165	0.00127681	4.4891	4.94228	6.9354	5.90546
ENSG00000112796	ENPP5	1.79062	3.52035	11.403	0.000733261	0.00575181	2.35073	2.17268	4.05909	4.29365
ENSG00000139318	DUSP6	1.79154	9.07564	11.5739	0.000668855	0.00527838	8.23393	7.77766	9.61811	9.73452
ENSG00000013523	ANGEL1	1.7925	6.04662	23.4607	1.27e-06	1.63e-05	5.12013	4.87335	6.63827	6.65395
ENSG00000140022	STON2	1.7927	5.38462	15.6334	7.69e-05	0.000731253	4.3676	3.73974	6.68184	4.92918
ENSG00000160094	ZNF362	1.79356	4.35147	15.2646	9.35e-05	0.00087672	3.5211	2.82726	5.29422	4.57584
ENSG00000110318	CEP126	1.79523	2.79228	8.07802	0.00448053	0.0278744	1.55728	1.71555	3.4709	3.37789
ENSG00000143333	RGS16	1.79632	3.66681	11.6197	0.000652572	0.00516029	2.65287	2.48363	4.10395	4.44061
ENSG00000111846	GCNT2	1.79753	5.41628	20.4092	6.25e-06	7.12e-05	4.23253	4.26835	6.11887	5.98299
ENSG00000233836	AC139769.1	1.79965	3.2174	9.86886	0.001681	0.0118825	2.26884	1.6366	3.82188	3.91909
ENSG00000062038	CDH3	1.801	8.58456	14.401	0.000147726	0.00132971	7.93844	6.87264	9.31805	9.06284
ENSG00000153208	MERTK	1.81008	4.22597	14.6372	0.000130319	0.00118285	2.89652	3.33209	4.69687	4.97246
ENSG00000008853	RHOBTB2	1.81687	6.55215	16.2548	5.54e-05	0.000542006	6.05165	4.73048	6.86198	7.37629
ENSG00000113369	ARRDC3	1.81763	7.31179	19.8838	8.23e-06	9.21e-05	5.7248	6.3003	8.19781	7.71572
ENSG00000139865	TTC6	1.824	4.08568	9.77952	0.00176466	0.0123992	2.46136	2.90343	5.30451	3.94829
ENSG00000182134	TDRKH	1.82743	3.29135	10.3119	0.00132175	0.00964539	2.41981	1.79041	3.78561	4.04876
ENSG00000115594	IL1R1	1.8301	5.62779	23.0528	1.58e-06	1.98e-05	3.89316	4.81896	5.51959	6.7656
ENSG00000280798	LINC00294	1.84143	4.12924	13.305	0.000264706	0.00225269	2.78965	3.05686	4.98766	4.52636
ENSG00000150995	ITPR1	1.85938	6.02083	22.0777	2.62e-06	3.16e-05	4.66123	4.77724	6.0418	7.1405
ENSG00000198721	ECI2	1.86218	4.99091	20.6883	5.4e-06	6.2e-05	3.66321	3.80257	5.62596	5.67774
ENSG00000232229	LINC00865	1.86393	3.21523	10.6071	0.00112652	0.00843058	2.35954	1.58706	4.25747	3.30753
ENSG00000214013	GANC	1.86861	5.97639	24.0976	9.16e-07	1.2e-05	4.65229	4.76244	6.50913	6.76109
ENSG00000100784	RPS6KA5	1.87474	2.78046	6.97905	0.00824693	0.0470846	1.44577	1.96861	3.68683	2.99697
ENSG00000172201	ID4	1.87605	4.3712	9.50771	0.00204611	0.0140979	4.4359	1.51826	5.00826	4.70462
ENSG00000196260	SFTA2	1.88042	5.03405	17.9208	2.3e-05	0.000240059	3.40665	3.89367	4.62686	6.33713
ENSG00000088387	DOCK9	1.88076	6.99938	25.0647	5.54e-07	7.49e-06	6.01793	5.7076	7.39134	7.82542
ENSG00000135083	CCNJL	1.88223	5.37961	17.3903	3.04e-05	0.000310655	4.70514	3.72455	5.7298	6.2121
ENSG00000125772	GPCPD1	1.88687	5.74838	21.9859	2.75e-06	3.29e-05	4.97848	3.83829	6.58018	6.20002
ENSG00000183762	KREMEN1	1.88981	7.59625	16.1542	5.84e-05	0.000570126	6.9798	5.78103	7.82809	8.51397
ENSG00000277476	AC005332.5	1.89056	3.36329	11.8848	0.000565952	0.00453962	2.39429	2.1039	4.00964	3.95405
ENSG00000023330	ALAS1	1.89559	7.46437	21.5058	3.53e-06	4.18e-05	6.49945	6.0514	7.65825	8.44125
ENSG00000115840	SLC25A12	1.89825	4.29114	16.7407	4.29e-05	0.000426237	2.89652	3.07494	4.79316	5.11704
ENSG00000143847	PPFIA4	1.89847	5.86575	22.5275	2.07e-06	2.54e-05	5.47283	2.82726	7.32309	4.43649
ENSG00000118898	PPL	1.90168	7.59451	24.0979	9.16e-07	1.2e-05	6.66109	6.14352	8.45205	7.97159
ENSG00000167333	TRIM68	1.90316	4.40378	17.4733	2.91e-05	0.000299207	2.93242	3.37163	4.74109	5.31943
ENSG00000109680	TBC1D19	1.90381	5.02402	19.7867	8.66e-06	9.64e-05	3.63079	3.38135	6.21948	5.03776
ENSG00000067113	PLPP1	1.90456	4.6942	15.9852	6.38e-05	0.000618213	3.30532	3.28109	4.7066	5.85316
ENSG00000132334	PTPRE	1.90774	5.14103	16.4808	4.91e-05	0.00048512	3.50927	4.4571	5.86888	5.62537
ENSG00000140848	CPNE2	1.90911	4.72371	15.7556	7.21e-05	0.000688783	3.90224	3.0987	4.97966	5.66108
ENSG00000129422	MTUS1	1.92253	7.73392	21.4272	3.68e-06	4.34e-05	5.92297	6.87092	8.22582	8.54858
ENSG00000182983	ZNF662	1.92372	3.7636	11.1449	0.00084261	0.006518	2.49376	2.31131	5.02236	3.49332
ENSG00000165215	CLDN3	1.93448	3.77408	14.3896	0.000148622	0.00133555	2.98465	2.06824	4.62686	4.16276
ENSG00000204257	HLA-DMA	1.93763	3.94673	13.5301	0.000234766	0.0020184	0.957741	3.18447	1.7508	5.56162
ENSG00000138101	DTNB	1.93891	4.39763	15.8721	6.78e-05	0.00065088	3.59016	2.46547	5.08934	5.03095
ENSG00000152661	GJA1	1.94524	7.06632	15.2247	9.54e-05	0.00089294	6.27199	5.17241	7.07114	8.17115
ENSG00000114107	CEP70	1.94618	5.97247	26.1261	3.2e-07	4.48e-06	4.76775	4.59713	6.67392	6.60895
ENSG00000105854	PON2	1.94665	8.37253	16.004	6.32e-05	0.000612618	7.41179	6.646	8.66352	9.34374
ENSG00000177469	CAVIN1	1.94714	6.37114	22.8644	1.74e-06	2.16e-05	5.35652	4.85777	7.49435	6.33713
ENSG00000243335	KCTD7	1.9487	3.2436	10.1384	0.00145211	0.0104664	1.95649	2.17268	4.21174	3.45722
ENSG00000145860	RNF145	1.94994	7.27488	23.2249	1.44e-06	1.82e-05	6.18846	5.66447	7.71551	8.15793
ENSG00000114026	OGG1	1.95256	5.16605	23.3671	1.34e-06	1.7e-05	4.11507	3.73216	5.75346	5.88371
ENSG00000167555	ZNF528	1.95408	4.91188	12.0164	0.000527338	0.00426195	3.1914	3.81338	6.1584	4.69087
ENSG00000179240	GVQW3	1.95813	2.21142	7.32635	0.00679511	0.039943	1.54187	0.516211	2.94166	2.70016
ENSG00000172985	SH3RF3	1.96594	2.55374	8.09521	0.00443824	0.0276553	2.37702	-0.941564	4.00334	0.821213
ENSG00000171004	HS6ST2	1.96853	6.24529	27.2349	1.8e-07	2.6e-06	5.3231	4.61989	6.92126	6.87798
ENSG00000081803	CADPS2	1.97566	8.98245	12.8567	0.000336273	0.00281677	7.88695	7.05525	9.58901	9.78688
ENSG00000177732	SOX12	1.97815	5.57666	25.9005	3.59e-07	4.98e-06	4.9141	3.76223	6.49628	5.8306
ENSG00000197928	ZNF677	1.97855	3.37567	11.5234	0.000687264	0.00540909	2.07901	1.79041	4.57681	3.32099
ENSG00000172296	SPTLC3	1.97933	5.11327	24.1137	9.08e-07	1.19e-05	3.72933	3.72455	5.86801	5.74334
ENSG00000115884	SDC1	1.98208	8.85816	15.6406	7.66e-05	0.000729069	7.62952	7.4995	9.47494	9.58051
ENSG00000204175	GPRIN2	1.98768	3.83848	15.3171	9.09e-05	0.000853392	3.36346	1.28964	5.04554	3.5208
ENSG00000284428	AC092329.4	1.99112	2.83486	9.72353	0.00181924	0.0126989	1.67499	1.446	3.80748	3.10981
ENSG00000068650	ATP11A	1.99186	9.4676	11.9104	0.000558207	0.00448967	8.52915	8.15566	10.0573	10.1188
ENSG00000117983	MUC5B	1.99192	7.7394	12.3796	0.000434057	0.00355709	3.85313	7.99344	6.78003	8.89351
ENSG00000166886	NAB2	1.99438	5.78222	25.8805	3.63e-07	5.02e-06	4.9583	4.05721	6.87326	5.78602
ENSG00000119138	KLF9	1.99504	3.71316	13.9131	0.000191459	0.00167056	2.36831	2.57115	4.47118	4.26144
ENSG00000144369	FAM171B	1.99549	4.19829	8.07684	0.00448345	0.0278777	3.75629	1.42736	4.54245	5.08322
ENSG00000139946	PELI2	2.00258	3.94373	8.78476	0.00303757	0.0199785	2.64568	1.8754	3.51143	5.32834
ENSG00000086289	EPDR1	2.00318	6.14307	23.4971	1.25e-06	1.6e-05	4.49712	4.72858	6.07973	7.37441
ENSG00000256043	CTSO	2.00621	4.41394	17.6015	2.72e-05	0.00028068	2.71603	3.29143	5.20917	4.99642
ENSG00000152128	TMEM163	2.00918	6.10584	28.274	1.05e-07	1.56e-06	3.97863	5.42705	5.93989	7.27881
ENSG00000186472	PCLO	2.0103	3.83302	15.3933	8.73e-05	0.000822952	2.52545	1.26884	5.09971	3.865
ENSG00000073711	PPP2R3A	2.01633	6.40922	26.4115	2.76e-07	3.9e-06	5.26092	4.74561	7.53806	6.47492
ENSG00000112559	MDFI	2.01717	4.85081	21.24	4.05e-06	4.73e-05	4.15614	2.88305	5.79419	5.11832
ENSG00000117525	F3	2.01838	4.71111	21.4118	3.7e-06	4.37e-05	3.5751	3.34208	5.46216	5.27172
ENSG00000156966	B3GNT7	2.02157	5.3165	17.7355	2.54e-05	0.000262272	3.36784	4.82075	5.85495	5.97592
ENSG00000164442	CITED2	2.02776	7.99189	22.3213	2.31e-06	2.81e-05	6.64495	6.81867	8.77198	8.52419
ENSG00000054392	HHAT	2.03119	3.02245	9.14522	0.00249368	0.0167105	1.57253	2.16144	3.85024	3.41183
ENSG00000196440	ARMCX4	2.03842	2.62911	8.01461	0.00464015	0.0287371	1.47852	1.24775	3.72563	2.67243
ENSG00000124006	OBSL1	2.04066	8.05086	22.5305	2.07e-06	2.54e-05	7.51307	5.90832	9.0111	8.23873
ENSG00000174808	BTC	2.04199	3.34092	12.4064	0.000427862	0.00351122	1.63197	2.43779	3.86422	4.1249
ENSG00000105662	CRTC1	2.04276	4.56796	16.8232	4.1e-05	0.000409474	3.13088	3.26017	5.67436	4.67174
ENSG00000213949	ITGA1	2.04463	3.44833	14.2497	0.000160084	0.00142866	1.60256	2.50156	3.61011	4.50687
ENSG00000133519	ZDHHC8P1	2.04528	3.75342	14.1492	0.000168866	0.00149795	3.40665	1.01784	4.84165	3.66143
ENSG00000165246	NLGN4Y	2.04567	4.56358	10.244	0.00137126	0.00996332	2.22125	3.87315	5.60114	4.74179
ENSG00000105223	PLD3	2.0457	8.61623	17.2611	3.26e-05	0.000331356	7.10961	7.32384	9.54379	9.03606
ENSG00000056558	TRAF1	2.04816	2.11327	6.95949	0.00833757	0.0475789	1.25101	0.859964	2.92175	2.46988
ENSG00000213967	ZNF726	2.05104	3.10086	8.48118	0.0035884	0.0230077	2.162	0.682666	3.38625	4.15025
ENSG00000164120	HPGD	2.05195	5.39395	15.8345	6.91e-05	0.000661805	2.96745	4.72858	6.19412	5.92248
ENSG00000198947	DMD	2.05985	2.22608	7.21645	0.00722386	0.0419793	1.44577	-0.035888	2.75922	3.041
ENSG00000189431	RASSF10	2.0611	5.17327	24.634	6.93e-07	9.23e-06	4.20098	3.53728	5.76841	5.90248
ENSG00000204282	TNRC6C-AS1	2.06786	3.26553	12.6537	0.000374827	0.00311744	1.96807	1.90265	3.32693	4.37546
ENSG00000125848	FLRT3	2.07204	5.80432	27.9708	1.23e-07	1.82e-06	3.96714	4.20682	6.75774	6.34373
ENSG00000156711	MAPK13	2.07647	7.38095	28.8886	7.67e-08	1.16e-06	5.90651	6.11322	7.40425	8.52394
ENSG00000269837	IPO5P1	2.07848	2.88603	10.7742	0.00102924	0.007767	1.75737	1.35028	3.82902	3.2383
ENSG00000146243	IRAK1BP1	2.08037	5.03691	25.0302	5.64e-07	7.61e-06	3.55605	3.58852	5.94565	5.52041
ENSG00000176887	SOX11	2.08239	4.65884	17.3991	3.03e-05	0.000309484	4.01815	-0.320986	6.35186	1.27283
ENSG00000111885	MAN1A1	2.08363	8.27228	22.0215	2.7e-06	3.24e-05	7.21479	6.43589	9.06334	8.86604
ENSG00000004777	ARHGAP33	2.08843	3.66956	15.4389	8.52e-05	0.00080506	2.72288	1.8754	4.56188	4.08864
ENSG00000119242	CCDC92	2.09128	5.11045	25.4188	4.61e-07	6.33e-06	4.07548	3.58852	5.60842	5.9188
ENSG00000008311	AASS	2.09598	4.26225	16.0894	6.04e-05	0.000588336	3.15641	2.27006	4.78767	5.14505
ENSG00000121690	DEPDC7	2.10149	3.24759	13.4332	0.000247214	0.00211611	2.17205	1.2046	4.15032	3.747
ENSG00000138316	ADAMTS14	2.10529	6.11264	17.2502	3.28e-05	0.000332973	5.3642	4.09314	6.14987	7.20452
ENSG00000149639	SOGA1	2.10701	4.72667	23.4147	1.31e-06	1.66e-05	3.938	2.54545	5.86193	4.73342
ENSG00000171234	UGT2B7	2.11114	2.75488	10.8954	0.000964041	0.00735544	1.61734	0.650876	3.87806	2.93997
ENSG00000113319	RASGRF2	2.11129	4.91676	18.5088	1.69e-05	0.000179974	3.92023	2.98218	5.20643	5.92689
ENSG00000235631	RNF148	2.13135	2.59014	9.80133	0.00174386	0.0122898	1.49462	1.16013	3.28078	3.21926
ENSG00000124508	BTN2A2	2.14455	4.67683	23.0954	1.54e-06	1.94e-05	3.41089	3.0928	5.53714	5.19827
ENSG00000111058	ACSS3	2.14497	6.2741	13.0769	0.00029896	0.00252769	5.58986	3.58852	6.60537	7.24773
ENSG00000057019	DCBLD2	2.14902	7.55129	25.1583	5.28e-07	7.18e-06	6.34596	5.79836	7.78879	8.61518
ENSG00000144061	NPHP1	2.14934	2.40236	9.14614	0.00249243	0.0167105	1.70298	0.111534	3.16134	2.97444
ENSG00000112149	CD83	2.15011	4.11231	19.3263	1.1e-05	0.000120869	2.7297	2.59641	4.86269	4.77639
ENSG00000162817	C1orf115	2.15506	3.24663	14.0193	0.000180939	0.001593	1.92119	2.01928	3.91546	3.91021
ENSG00000151332	MBIP	2.16442	5.80078	28.6426	8.7e-08	1.31e-06	4.28207	3.83122	6.57062	6.55825
ENSG00000099219	ERMP1	2.17343	8.10259	24.6081	7.03e-07	9.34e-06	6.72731	6.32695	8.51943	9.09346
ENSG00000120708	TGFBI	2.17492	4.01987	13.5573	0.000231394	0.00199087	2.30581	3.02621	4.97966	4.34065
ENSG00000181035	SLC25A42	2.17553	3.63417	13.2872	0.000267222	0.00227245	2.29665	1.84762	4.9472	3.36928
ENSG00000076716	GPC4	2.17555	6.63336	33.671	6.53e-09	1.1e-07	5.38918	5.04062	7.23272	7.42514
ENSG00000065675	PRKCQ	2.1845	2.00564	8.04642	0.00455937	0.0283048	1.41226	-0.385449	2.89476	2.37845
ENSG00000148120	C9orf3	2.19176	6.70396	31.8404	1.67e-08	2.72e-07	5.22879	5.48342	7.40515	7.36875
ENSG00000153094	BCL2L11	2.19214	4.85008	19.7477	8.84e-06	9.83e-05	3.20614	3.67799	5.84176	5.17005
ENSG00000196189	SEMA4A	2.19324	5.49845	30.9873	2.6e-08	4.14e-07	4.06742	4.14255	5.9473	6.40399
ENSG00000112245	PTP4A1	2.2026	2.6955	7.842	0.00510461	0.0311618	1.11182	1.68449	3.74842	2.83132
ENSG00000182568	SATB1	2.20543	5.85152	26.8736	2.17e-07	3.11e-06	4.09936	4.05721	7.09393	5.92101
ENSG00000276107	AC037198.1	2.20891	3.56327	15.5495	8.04e-05	0.00076195	2.2309	1.6687	4.81312	3.50123
ENSG00000137642	SORL1	2.20892	8.28576	25.3609	4.75e-07	6.5e-06	6.88869	6.77648	8.92078	9.06484
ENSG00000166450	PRTG	2.21367	5.67833	25.0436	5.6e-07	7.56e-06	3.76627	4.39369	6.68282	6.07653
ENSG00000205269	TMEM170B	2.22165	3.42289	10.9922	0.000914982	0.00702684	2.77654	0.111534	4.33479	3.88627
ENSG00000074370	ATP2A3	2.22423	6.61631	18.0762	2.12e-05	0.000222421	4.78422	5.40697	7.83365	6.56014
ENSG00000145147	SLIT2	2.22537	3.01458	12.5057	0.000405704	0.00335521	1.23193	1.71555	3.67102	3.80241
ENSG00000168056	LTBP3	2.22977	5.92145	32.5538	1.16e-08	1.91e-07	5.12789	3.93055	6.80967	6.32271
ENSG00000274561	AC005332.3	2.23448	1.74217	6.86371	0.00879638	0.0498397	-0.292564	0.443851	2.47034	2.50174
ENSG00000198270	TMEM116	2.23687	4.53064	24.6064	7.03e-07	9.34e-06	3.09964	2.89667	5.16751	5.3394
ENSG00000178498	DTX3	2.23735	4.82745	26.2482	3e-07	4.21e-06	3.80552	2.92353	5.72885	5.28437
ENSG00000075945	KIFAP3	2.24071	4.03834	18.5064	1.69e-05	0.000180034	2.55646	1.50053	5.01767	4.62187
ENSG00000173482	PTPRM	2.24934	5.27746	29.9299	4.48e-08	6.98e-07	3.96714	3.28109	6.32747	5.62899
ENSG00000277196	AC007325.2	2.26107	6.05715	32.1573	1.42e-08	2.33e-07	5.31858	3.96003	6.80606	6.62893
ENSG00000166532	RIMKLB	2.26755	5.33714	28.7362	8.29e-08	1.25e-06	4.35222	2.96935	6.31353	5.75248
ENSG00000090924	PLEKHG2	2.27215	6.19562	35.8777	2.1e-09	3.74e-08	5.14074	4.24459	7.30591	6.33492
ENSG00000134873	CLDN10	2.27662	2.35526	8.29134	0.00398346	0.0252236	0.527974	1.84762	2.61788	3.21446
ENSG00000196917	HCAR1	2.28687	4.97466	29.9679	4.39e-08	6.86e-07	2.85347	3.95679	4.90387	6.19088
ENSG00000142871	CYR61	2.29003	4.52998	25.4144	4.62e-07	6.34e-06	3.16146	2.9949	5.32361	5.14757
ENSG00000237854	LINC00674	2.29451	3.46498	17.0898	3.57e-05	0.000359786	1.77065	2.12719	4.15601	4.21414
ENSG00000104213	PDGFRL	2.29654	3.45246	12.0852	0.000508241	0.00412181	1.57253	2.36128	4.50279	3.70314
ENSG00000135245	HILPDA	2.30782	4.47795	25.0024	5.73e-07	7.71e-06	3.51717	2.1387	5.77397	4.21655
ENSG00000131018	SYNE1	2.30857	7.34278	36.5604	1.48e-09	2.67e-08	5.91551	5.52347	8.38061	7.71211
ENSG00000168461	RAB31	2.31196	3.22206	13.4592	0.000243802	0.00209149	2.10021	0.992698	3.61838	4.2285
ENSG00000188050	RNF133	2.31779	2.30852	8.39699	0.00375842	0.0240322	0.785222	1.35028	3.04344	2.86845
ENSG00000135272	MDFIC	2.3203	6.64067	25.0759	5.51e-07	7.46e-06	5.69637	4.2339	7.25078	7.46052
ENSG00000106025	TSPAN12	2.3218	4.50741	25.0742	5.52e-07	7.46e-06	3.05691	2.57962	5.1968	5.32166
ENSG00000164741	DLC1	2.34211	6.75599	35.3445	2.76e-09	4.87e-08	5.40311	4.72286	7.4614	7.54967
ENSG00000173320	STOX2	2.34333	4.48448	26.3947	2.78e-07	3.93e-06	3.00727	2.7241	5.44831	4.96534
ENSG00000188763	FZD9	2.34436	3.24238	13.6658	0.0002184	0.00188877	1.97956	1.11424	4.63503	2.79321
ENSG00000164309	CMYA5	2.3464	2.92511	10.8364	0.000995244	0.00755908	1.57253	0.744218	4.34479	2.44552
ENSG00000027697	IFNGR1	2.34731	7.60398	34.9435	3.39e-09	5.91e-08	5.87226	6.12266	8.34118	8.34711
ENSG00000179909	ZNF154	2.35435	4.62921	23.3293	1.37e-06	1.73e-05	2.91458	3.18447	5.63005	5.03776
ENSG00000163545	NUAK2	2.35574	4.59882	24.3338	8.1e-07	1.07e-05	3.44028	2.66167	5.10119	5.50478
ENSG00000278730	AC005332.6	2.35669	6.87443	39.2081	3.81e-10	7.45e-09	5.37946	5.38661	7.45593	7.71615
ENSG00000256229	ZNF486	2.35859	4.58224	25.4707	4.49e-07	6.17e-06	2.98465	2.62123	5.75721	4.79097
ENSG00000155974	GRIP1	2.36104	3.16642	14.2356	0.000161289	0.00143726	2.52545	-0.0885777	4.32472	3.19997
ENSG00000143344	RGL1	2.36225	4.75594	25.1885	5.2e-07	7.07e-06	3.51717	2.62123	5.40713	5.58597
ENSG00000151458	ANKRD50	2.36396	7.26357	37.5747	8.8e-10	1.64e-08	5.48799	5.31235	8.36411	7.64771
ENSG00000110492	MDK	2.36566	5.16021	25.1477	5.31e-07	7.21e-06	3.65248	3.25489	6.50244	4.92037
ENSG00000187244	BCAM	2.36891	7.32621	28.2128	1.09e-07	1.61e-06	5.87995	5.05131	8.8087	6.66499
ENSG00000135374	ELF5	2.37237	5.51376	27.605	1.49e-07	2.16e-06	4.00978	3.68193	5.63005	6.70403
ENSG00000165821	SALL2	2.3743	4.48061	20.9436	4.73e-06	5.47e-05	3.91126	1.58706	5.42256	4.82599
ENSG00000082014	SMARCD3	2.38153	2.10717	9.21693	0.00239787	0.0161515	1.67499	-0.759669	3.00611	2.4373
ENSG00000184304	PRKD1	2.3849	4.67148	23.001	1.62e-06	2.03e-05	3.54062	2.11559	5.56094	5.27633
ENSG00000122861	PLAU	2.3925	6.33222	38.7363	4.85e-10	9.4e-09	5.24435	4.41277	6.99179	7.08539
ENSG00000163347	CLDN1	2.39929	6.53034	34.153	5.09e-09	8.7e-08	4.40216	5.18911	7.38317	7.18165
ENSG00000128683	GAD1	2.40522	4.11149	19.5414	9.84e-06	0.00010901	2.19193	2.94335	4.93235	4.71994
ENSG00000184271	POU6F1	2.40815	1.93374	9.08361	0.00257911	0.0172534	1.00347	0.157507	2.7741	2.41237
ENSG00000235217	TSPY26P	2.41267	2.71219	13.3799	0.00025433	0.00216911	1.73043	0.245279	3.92882	2.70016
ENSG00000177181	RIMKLA	2.41698	5.10475	33.2894	7.94e-09	1.33e-07	4.32996	2.00678	6.44954	4.70804
ENSG00000119699	TGFB3	2.41768	4.85443	23.9852	9.71e-07	1.26e-05	3.12054	3.41486	5.92746	5.15008
ENSG00000126091	ST3GAL3	2.42059	2.54876	10.0838	0.00149582	0.0107222	0.934323	1.55307	3.3168	3.10463
ENSG00000170899	GSTA4	2.42719	6.80985	38.4133	5.72e-10	1.1e-08	5.47385	4.81896	7.49126	7.61599
ENSG00000185986	SDHAP3	2.43266	3.53891	20.3839	6.34e-06	7.2e-05	2.17205	1.71555	4.38655	4.15276
ENSG00000234456	MAGI2-AS3	2.43702	4.32567	23.8942	1.02e-06	1.32e-05	3.4853	1.36994	5.46789	4.4711
ENSG00000133710	SPINK5	2.43822	6.17845	23.6223	1.17e-06	1.51e-05	2.15188	4.40564	3.92216	7.95909
ENSG00000154114	TBCEL	2.44016	3.38296	17.8257	2.42e-05	0.000251019	2.01347	1.06685	4.09509	4.20933
ENSG00000205978	NYNRIN	2.4465	3.10241	16.258	5.53e-05	0.000541525	2.19193	0.245279	4.40579	2.89269
ENSG00000139926	FRMD6	2.45029	6.15851	41.7702	1.03e-10	2.13e-09	4.60672	4.17085	7.16269	6.64507
ENSG00000112655	PTK7	2.45407	8.81008	19.1275	1.22e-05	0.000133257	7.73705	6.30158	9.47059	9.63242
ENSG00000134569	LRP4	2.45621	5.34576	34.5132	4.23e-09	7.29e-08	4.5654	2.48363	6.57594	5.24843
ENSG00000187266	EPOR	2.45661	4.30328	18.7257	1.51e-05	0.000161795	2.45314	2.57115	5.62903	4.17763
ENSG00000183734	ASCL2	2.46177	4.26056	23.7232	1.11e-06	1.43e-05	3.76295	0.443851	5.59486	3.747
ENSG00000173930	SLCO4C1	2.46231	4.09585	22.8256	1.77e-06	2.2e-05	2.61655	1.48258	5.09082	4.66648
ENSG00000147251	DOCK11	2.46262	4.55104	28.6797	8.54e-08	1.28e-06	2.72288	2.84843	4.95211	5.61449
ENSG00000162946	DISC1	2.46853	2.61065	13.0949	0.000296108	0.00250719	1.47852	0.682666	3.48454	3.14554
ENSG00000146242	TPBG	2.47961	6.3403	42.1507	8.45e-11	1.79e-09	4.82618	4.65437	7.15774	6.99733
ENSG00000243970	PPIEL	2.49179	3.44449	20.5036	5.95e-06	6.79e-05	2.30581	1.01784	4.58316	3.6579
ENSG00000166503	HDGFL3	2.49188	4.7154	8.97508	0.00273687	0.0181843	5.02633	-0.143265	5.52069	4.68221
ENSG00000019582	CD74	2.4931	8.31865	21.7557	3.1e-06	3.69e-05	5.88301	6.55768	7.17536	9.93557
ENSG00000135842	FAM129A	2.49538	7.90197	35.2938	2.84e-09	4.99e-08	6.34651	5.96759	8.51334	8.8053
ENSG00000144843	ADPRH	2.5071	2.2153	11.3628	0.000749298	0.00585411	1.25101	0.245279	3.07383	2.72061
ENSG00000185269	NOTUM	2.50956	3.92602	7.71566	0.00547439	0.0330578	4.29591	-0.676656	4.53373	4.1172
ENSG00000153234	NR4A2	2.51651	5.49831	16.5169	4.82e-05	0.000477152	3.31894	3.72072	7.01037	4.8463
ENSG00000108551	RASD1	2.52786	4.17425	24.4654	7.57e-07	1e-05	2.63119	2.16144	5.34868	4.37975
ENSG00000151320	AKAP6	2.52792	2.33854	10.5561	0.00115803	0.00864981	0.836653	0.61837	3.38625	2.69327
ENSG00000127995	CASD1	2.53073	6.25627	41.7473	1.04e-10	2.16e-09	4.17124	4.11661	7.44435	6.5887
ENSG00000204920	ZNF155	2.54125	2.83974	15.5745	7.93e-05	0.000753779	1.26984	0.96711	3.00611	4.01879
ENSG00000171889	MIR31HG	2.54128	2.8182	13.4866	0.000240275	0.00206425	0.980785	1.46441	3.651	3.44907
ENSG00000104177	MYEF2	2.54421	5.52098	19.4367	1.04e-05	0.000114401	4.51893	1.73084	6.60172	5.91437
ENSG00000198108	CHSY3	2.54577	5.79044	41.6129	1.11e-10	2.29e-09	4.19114	3.37163	7.00447	6.00886
ENSG00000129757	CDKN1C	2.5594	5.75735	36.6035	1.45e-09	2.62e-08	4.38714	3.29658	7.13594	5.49194
ENSG00000138336	TET1	2.56105	5.07321	38.7311	4.86e-10	9.41e-09	3.9468	2.16144	6.47025	4.70804
ENSG00000198892	SHISA4	2.56161	2.62891	14.2559	0.000159561	0.00142511	1.26984	1.09074	3.09176	3.54393
ENSG00000274180	NATD1	2.5858	2.40833	8.32429	0.00391184	0.0248237	0.362374	1.77575	3.17261	2.9106
ENSG00000177508	IRX3	2.59146	5.41202	38.0141	7.02e-10	1.33e-08	3.80875	3.55885	6.48784	5.77547
ENSG00000144452	ABCA12	2.59174	4.35701	15.1702	9.82e-05	0.00091728	1.87274	3.00751	5.63414	4.36684
ENSG00000137672	TRPC6	2.59241	7.45944	38.3261	5.99e-10	1.14e-08	6.31626	4.91911	8.38395	8.02241
ENSG00000213190	MLLT11	2.61187	2.8673	16.0884	6.05e-05	0.000588336	1.73043	0.406263	4.13022	2.81873
ENSG00000159164	SV2A	2.61487	3.83676	10.3363	0.00130438	0.00954834	3.92914	-0.676656	4.61037	4.07547
ENSG00000213694	S1PR3	2.62347	2.53846	14.3332	0.000153141	0.00137196	0.910518	1.22634	2.59291	3.69627
ENSG00000214357	NEURL1B	2.62491	2.78743	14.016	0.000181259	0.00159462	1.26984	1.33035	3.69858	3.28023
ENSG00000169432	SCN9A	2.62563	4.16013	21.3603	3.81e-06	4.48e-05	1.87274	1.46441	5.70089	3.71338
ENSG00000115525	ST3GAL5	2.6329	4.18481	27.229	1.81e-07	2.6e-06	2.97321	1.8193	5.12605	4.72501
ENSG00000101443	WFDC2	2.63319	3.65493	20.7061	5.35e-06	6.14e-05	1.95649	1.7001	4.84165	3.86805
ENSG00000121413	ZSCAN18	2.65016	5.25218	40.3248	2.15e-10	4.31e-09	3.86557	2.9949	6.29301	5.68643
ENSG00000055732	MCOLN3	2.65796	3.05631	9.7422	0.00180085	0.0125931	0.589235	2.49262	3.74464	3.67197
ENSG00000153029	MR1	2.65839	4.052	19.6845	9.13e-06	0.000101432	2.84721	1.446	4.41056	5.13492
ENSG00000163131	CTSS	2.66293	5.3477	14.0409	0.000178874	0.00157837	1.64645	5.22868	5.42256	6.31039
ENSG00000139625	MAP3K12	2.67505	3.05687	17.8511	2.39e-05	0.000248345	1.99095	0.28724	3.97141	3.63294
ENSG00000180354	MTURN	2.6777	5.49996	34.0387	5.4e-09	9.18e-08	3.73273	3.24428	6.89852	5.28437
ENSG00000164687	FABP5	2.68202	3.76365	26.0223	3.37e-07	4.69e-06	2.32394	1.65274	4.62891	4.422
ENSG00000172915	NBEA	2.68212	3.32281	17.4182	3e-05	0.000307065	1.26984	0.96711	4.72969	3.1951
ENSG00000205403	CFI	2.6871	3.36133	19.7866	8.66e-06	9.64e-05	1.25101	1.446	2.7366	4.87243
ENSG00000090975	PITPNM2	2.70439	5.01704	34.2816	4.77e-09	8.15e-08	3.15641	3.22282	6.12469	5.37532
ENSG00000143061	IGSF3	2.70564	5.51279	30.3495	3.61e-08	5.67e-07	3.19633	4.22313	6.45069	6.07322
ENSG00000121653	MAPK8IP1	2.70617	5.779	46.5076	9.13e-12	2.15e-10	4.043	3.89367	6.47082	6.63791
ENSG00000150893	FREM2	2.72313	8.02541	36.9368	1.22e-09	2.23e-08	6.77547	4.96508	9.24231	8.20843
ENSG00000204335	SP5	2.73057	5.40173	26.2452	3.01e-07	4.21e-06	4.58433	2.40957	6.06694	6.18476
ENSG00000114450	GNB4	2.7378	2.5471	14.1796	0.000166162	0.00147732	1.36049	-0.035888	2.89476	3.62934
ENSG00000175352	NRIP3	2.7389	2.39339	12.1204	0.000498744	0.00405039	1.73043	-1.26631	3.48454	2.60802
ENSG00000177283	FZD8	2.74359	2.3311	14.0751	0.000175652	0.00155111	1.13254	0.111534	3.31171	2.79321
ENSG00000168785	TSPAN5	2.74425	5.95388	48.5459	3.23e-12	8.05e-11	4.00697	4.11369	6.52901	6.93306
ENSG00000196867	ZFP28	2.74651	2.88277	18.0162	2.19e-05	0.000228731	1.58762	0.245279	4.03148	3.16557
ENSG00000161791	FMNL3	2.7538	2.91487	14.6454	0.000129749	0.00117951	1.94482	-0.143265	3.55517	3.77007
ENSG00000232677	LINC00665	2.7612	4.32119	32.9041	9.68e-09	1.61e-07	2.70915	2.08023	5.18849	5.03231
ENSG00000118523	CTGF	2.76545	4.07048	28.4493	9.62e-08	1.43e-06	1.8226	2.73172	4.38413	5.175
ENSG00000188921	HACD4	2.77393	2.14645	12.6272	0.000380167	0.00315515	0.934323	-0.523718	2.81065	3.01364
ENSG00000125967	NECAB3	2.78046	6.89696	52.2074	4.99e-13	1.37e-11	5.1786	4.94883	7.74035	7.61303
ENSG00000204622	HLA-J	2.79115	2.15746	8.44076	0.00366904	0.0234863	0.214683	1.04255	3.20592	2.4373
ENSG00000170571	EMB	2.81149	4.17532	22.9459	1.67e-06	2.09e-05	2.71603	1.13737	4.90049	5.07132
ENSG00000146373	RNF217	2.81633	4.90648	30.6337	3.12e-08	4.93e-07	3.77619	1.53577	5.97252	5.34271
ENSG00000160712	IL6R	2.82247	4.62435	35.4211	2.66e-09	4.69e-08	2.66003	2.64563	4.934	5.79408
ENSG00000084710	EFR3B	2.82413	3.26817	22.243	2.4e-06	2.91e-05	2.18202	0.111534	4.41056	3.54393
ENSG00000125257	ABCC4	2.82862	7.8618	39.5041	3.27e-10	6.46e-09	6.20446	5.51797	8.31184	8.94575
ENSG00000197653	DNAH10	2.83492	2.69577	14.9842	0.000108414	0.00100187	1.23193	0.245279	2.40491	4.09126
ENSG00000008277	ADAM22	2.83809	2.78948	17.1386	3.47e-05	0.000351605	1.70298	-0.452928	3.79659	3.28939
ENSG00000105928	GSDME	2.84083	3.43113	21.1004	4.36e-06	5.06e-05	1.44577	1.84762	4.37683	4.00497
ENSG00000075275	CELSR1	2.84174	6.95784	50.1589	1.42e-12	3.66e-11	4.87158	5.25799	7.75987	7.73449
ENSG00000130222	GADD45G	2.8421	3.35289	24.6325	6.94e-07	9.23e-06	1.71677	1.35028	4.06817	4.1899
ENSG00000168907	PLA2G4F	2.86049	5.79795	36.5132	1.52e-09	2.73e-08	3.54062	3.68977	5.4656	7.26466
ENSG00000187391	MAGI2	2.86119	3.49885	24.2538	8.44e-07	1.11e-05	1.8226	0.406263	5.00037	3.06786
ENSG00000148344	PTGES	2.87815	2.04683	9.94808	0.00161017	0.0114509	0.134751	1.01784	2.72899	2.76066
ENSG00000140479	PCSK6	2.88575	4.6916	39.7432	2.9e-10	5.75e-09	2.54877	2.84141	4.92069	5.90769
ENSG00000114405	C3orf14	2.88821	3.67285	27.6133	1.48e-07	2.16e-06	1.66079	1.22634	4.49158	4.52442
ENSG00000166922	SCG5	2.88967	4.01408	28.0271	1.2e-07	1.77e-06	1.8226	2.1387	5.02547	4.59258
ENSG00000072133	RPS6KA6	2.89578	3.75953	27.6776	1.43e-07	2.1e-06	2.18202	0.245279	5.0486	3.94249
ENSG00000204334	ERICH2	2.90069	2.26669	15.0487	0.000104773	0.000971801	0.647999	0.0640478	2.59291	3.40342
ENSG00000226287	TMEM191A	2.91865	3.50544	26.6616	2.42e-07	3.44e-06	2.29665	0.245279	4.73159	3.67547
ENSG00000221869	CEBPD	2.91934	7.01331	54.5404	1.52e-13	4.39e-12	5.26913	4.69195	7.60071	8.01242
ENSG00000118596	SLC16A7	2.92441	4.63592	36.9214	1.23e-09	2.24e-08	2.33293	2.30111	5.15335	5.75165
ENSG00000165125	TRPV6	2.93027	3.51067	27.0502	1.98e-07	2.84e-06	1.36049	2.05616	3.69858	4.6926
ENSG00000239467	AC007405.3	2.93452	3.50959	27.9695	1.23e-07	1.82e-06	1.78381	1.06685	4.2811	4.36251
ENSG00000188227	ZNF793	2.95184	4.04516	32.6484	1.1e-08	1.82e-07	2.162	1.6366	5.20093	4.43855
ENSG00000057704	TMCC3	2.98122	2.32634	14.5929	0.000133414	0.00120721	0.676508	0.585114	3.16699	2.99697
ENSG00000187987	ZSCAN23	2.98862	2.59488	16.5154	4.83e-05	0.000477152	1.52629	-0.941564	3.69076	2.97444
ENSG00000089820	ARHGAP4	2.9964	3.75812	20.3694	6.38e-06	7.25e-05	2.60176	0.443851	4.24684	4.79097
ENSG00000116991	SIPA1L2	3.00171	5.0673	14.3419	0.000152437	0.00136669	1.28843	4.80097	5.37942	5.95808
ENSG00000127946	HIP1	3.00197	7.07724	36.9808	1.19e-09	2.18e-08	5.62959	4.35228	7.3177	8.27922
ENSG00000107282	APBA1	3.02308	3.37673	27.9066	1.27e-07	1.87e-06	1.64645	0.914532	4.29148	4.08339
ENSG00000169302	STK32A	3.02671	4.38429	15.7803	7.11e-05	0.000680458	1.51054	3.13362	5.56415	4.62187
ENSG00000182985	CADM1	3.02951	8.89407	30.7445	2.94e-08	4.66e-07	7.1813	5.97563	9.84214	9.60191
ENSG00000176463	SLCO3A1	3.03603	3.24122	23.9935	9.67e-07	1.26e-05	1.19299	1.6687	3.81109	4.19478
ENSG00000104081	BMF	3.04945	3.83846	28.7957	8.04e-08	1.22e-06	1.885	1.50053	5.10119	4.03522
ENSG00000186377	CYP4X1	3.05127	5.8803	43.363	4.55e-11	9.91e-10	2.8659	3.64609	5.34619	7.45189
ENSG00000132359	RAP1GAP2	3.07149	6.4258	57.028	4.3e-14	1.32e-12	4.40216	4.11661	7.52079	6.92794
ENSG00000069122	ADGRF5	3.07327	9.306	25.9757	3.46e-07	4.8e-06	7.02414	7.0019	9.7596	10.4581
ENSG00000170381	SEMA3E	3.07624	4.71603	45.337	1.66e-11	3.78e-10	2.36831	1.83353	5.93741	5.13492
ENSG00000031081	ARHGAP31	3.07719	2.82232	21.2815	3.97e-06	4.65e-05	1.66079	-0.452928	3.97141	3.12523
ENSG00000171291	ZNF439	3.0859	3.15441	23.9176	1.01e-06	1.31e-05	1.78381	-0.200107	4.23344	3.64369
ENSG00000178750	STX19	3.08594	1.94843	8.52526	0.0035025	0.0225739	-0.902401	0.774037	2.91505	2.50174
ENSG00000127990	SGCE	3.08601	7.47709	59.9242	9.86e-15	3.22e-13	5.36749	4.56977	8.67645	7.89792
ENSG00000153395	LPCAT1	3.10586	9.58727	20.1387	7.2e-06	8.11e-05	7.75136	7.20778	9.84225	10.8103
ENSG00000111817	DSE	3.11339	4.26158	27.1118	1.92e-07	2.76e-06	2.54104	1.13737	4.65125	5.44458
ENSG00000095637	SORBS1	3.11865	6.83048	63.7049	1.45e-15	5.09e-14	5.00822	4.41986	7.7505	7.54155
ENSG00000133636	NTS	3.12162	4.26994	37.0381	1.16e-09	2.13e-08	0.49634	-0.143265	5.80147	4.25678
ENSG00000116299	KIAA1324	3.12819	9.22179	15.9132	6.63e-05	0.000638591	6.41684	7.98768	10.2701	9.66927
ENSG00000161298	ZNF382	3.13402	2.65535	19.0509	1.27e-05	0.000138202	0.886314	0.406263	3.6225	3.28023
ENSG00000025039	RRAGD	3.1352	4.06871	37.0003	1.18e-09	2.16e-08	2.24999	1.46441	4.91734	4.87699
ENSG00000130508	PXDN	3.14643	7.90807	13.5722	0.000229555	0.0019765	7.82901	3.01377	8.65989	8.32571
ENSG00000164638	SLC29A4	3.14654	5.58635	44.4044	2.67e-11	5.95e-10	3.78276	1.51826	7.31262	4.05682
ENSG00000135678	CPM	3.14747	5.05859	29.8626	4.64e-08	7.2e-07	3.61983	1.7001	5.56522	6.13738
ENSG00000167972	ABCA3	3.20545	5.31806	46.269	1.03e-11	2.41e-10	2.59431	2.93677	4.95538	6.84304
ENSG00000171444	MCC	3.21254	3.84624	22.8418	1.76e-06	2.19e-05	1.46224	1.92939	5.09823	4.06485
ENSG00000170745	KCNS3	3.21322	3.02285	17.1346	3.48e-05	0.000351737	1.32491	-0.385449	2.92175	4.43443
ENSG00000143867	OSR1	3.21651	4.89714	33.0584	8.94e-09	1.49e-07	3.60507	1.40847	5.68916	5.72152
ENSG00000119655	NPC2	3.22209	9.10271	32.486	1.2e-08	1.97e-07	7.1171	6.51858	9.83095	10.0469
ENSG00000164199	ADGRV1	3.2225	5.91737	48.7836	2.86e-12	7.15e-11	3.22557	3.64206	7.17676	6.23361
ENSG00000102302	FGD1	3.22413	2.95678	13.9697	0.000185777	0.00162704	2.62388	-2.05401	4.19801	2.65836
ENSG00000120217	CD274	3.22479	1.67745	13.98	0.00018477	0.00162186	0.134751	-0.941564	2.46117	2.50174
ENSG00000177191	B3GNT8	3.23338	2.81698	24.0267	9.5e-07	1.24e-05	0.758802	0.887506	3.06175	4.02429
ENSG00000116106	EPHA4	3.23721	5.98825	44.0262	3.24e-11	7.14e-10	3.78276	3.19553	6.15557	7.31904
ENSG00000065717	TLE2	3.24184	6.23445	65.9947	4.52e-16	1.66e-14	4.47294	3.34208	7.2151	6.90987
ENSG00000077063	CTTNBP2	3.25064	2.55861	12.3546	0.000439893	0.00359988	0.290418	0.516211	3.91881	2.5406
ENSG00000112297	CRYBG1	3.25452	5.89908	65.8823	4.79e-16	1.74e-14	3.54449	3.49762	6.65143	6.84809
ENSG00000078018	MAP2	3.27428	6.36137	68.4284	1.32e-16	5.09e-15	4.25869	2.90343	7.82831	6.22886
ENSG00000170271	FAXDC2	3.27807	2.48539	12.0535	0.00051694	0.00418369	0.253047	0.859964	3.69468	2.69327
ENSG00000185633	NDUFA4L2	3.28467	5.94802	9.77333	0.00177062	0.0124261	5.08067	1.50053	5.53496	7.35628
ENSG00000106100	NOD1	3.28592	4.07047	40.2266	2.26e-10	4.53e-09	1.96807	1.48258	5.09379	4.71994
ENSG00000105894	PTN	3.3109	4.56789	38.5258	5.4e-10	1.04e-08	2.62388	-0.847752	6.39822	1.95231
ENSG00000109472	CPE	3.32513	4.46976	29.6514	5.17e-08	8e-07	3.35907	-0.200107	5.70381	4.66648
ENSG00000092969	TGFB2	3.32717	4.94539	20.1992	6.98e-06	7.87e-05	4.58433	-0.676656	6.15272	4.78126
ENSG00000119669	IRF2BPL	3.32991	7.49208	68.1715	1.5e-16	5.74e-15	5.61309	4.66037	8.59248	8.02172
ENSG00000146267	FAXC	3.3362	3.65496	34.0088	5.49e-09	9.31e-08	2.03565	0.20206	4.83635	4.05145
ENSG00000144792	ZNF660	3.34077	2.8327	22.9297	1.68e-06	2.1e-05	1.19299	-0.0885777	4.18414	2.83132
ENSG00000230487	PSMG3-AS1	3.34131	3.2801	23.5666	1.21e-06	1.55e-05	0.861697	1.7001	3.89858	4.23799
ENSG00000214193	SH3D21	3.34208	5.17965	59.4375	1.26e-14	4.08e-13	3.30987	1.65274	6.6843	4.86326
ENSG00000183722	LHFPL6	3.35005	6.30143	69.6504	7.08e-17	2.81e-15	3.98435	3.49762	7.16763	7.1758
ENSG00000109339	MAPK10	3.35967	3.82802	34.6936	3.86e-09	6.68e-08	1.77065	0.36767	5.36105	3.46532
ENSG00000108950	FAM20A	3.36446	3.11661	19.4799	1.02e-05	0.000112263	0.811167	1.446	4.13022	3.66847
ENSG00000148158	SNX30	3.37173	7.83539	59.8838	1.01e-14	3.28e-13	5.65219	5.16117	8.50235	8.86068
ENSG00000091262	ABCC6	3.37352	4.47894	34.8973	3.48e-09	6.05e-08	1.44577	2.9949	4.99879	5.53973
ENSG00000006468	ETV1	3.38464	6.87426	58.9354	1.63e-14	5.22e-13	4.83569	3.49314	7.86418	7.61804
ENSG00000101417	PXMP4	3.38594	6.158	42.2094	8.2e-11	1.74e-09	3.57131	3.31698	5.80147	7.70014
ENSG00000114812	VIPR1	3.39237	6.10046	47.9878	4.29e-12	1.06e-10	3.94973	3.15077	6.31735	7.41236
ENSG00000144115	THNSL2	3.40108	2.88095	25.8575	3.68e-07	5.08e-06	1.55728	-0.523718	4.09213	3.13542
ENSG00000189377	CXCL17	3.41904	5.6534	47.6625	5.06e-12	1.23e-10	1.80978	4.29944	5.72119	6.96983
ENSG00000169116	PARM1	3.41962	8.1479	43.1195	5.15e-11	1.12e-09	4.70167	6.33385	8.89047	9.11189
ENSG00000122591	FAM126A	3.42507	5.0196	52.0635	5.37e-13	1.47e-11	2.91458	1.57017	6.03795	5.74251
ENSG00000116741	RGS2	3.42969	5.95827	70.1056	5.62e-17	2.27e-15	3.74624	2.84843	7.2627	6.21991
ENSG00000090339	ICAM1	3.44016	6.48643	68.1121	1.54e-16	5.86e-15	4.12803	3.77334	6.98021	7.6526
ENSG00000189337	KAZN	3.44222	4.16487	43.7667	3.7e-11	8.12e-10	1.46224	2.04397	4.44352	5.42913
ENSG00000180730	SHISA2	3.46694	8.31594	46.1978	1.07e-11	2.5e-10	6.10112	5.26588	8.86973	9.45071
ENSG00000152580	IGSF10	3.46939	3.61536	35.799	2.19e-09	3.89e-08	1.39521	1.11424	4.53373	4.3968
ENSG00000105852	PON3	3.47889	6.38824	63.8441	1.35e-15	4.76e-14	3.87482	3.6176	6.76614	7.63833
ENSG00000165272	AQP3	3.49076	9.41655	29.4527	5.73e-08	8.8e-07	7.77627	6.34569	10.1917	10.3032
ENSG00000059804	SLC2A3	3.49463	5.02223	12.3137	0.000449644	0.00366688	5.0194	-1.26631	6.01072	5.02958
ENSG00000100234	TIMP3	3.50616	5.1093	43.0296	5.39e-11	1.16e-09	3.77619	0.94106	6.25041	5.53396
ENSG00000246090	AP002026.1	3.50905	3.27556	22.0281	2.69e-06	3.23e-05	0.836653	1.18254	4.48255	3.62573
ENSG00000132932	ATP8A2	3.51341	4.03172	31.3911	2.11e-08	3.39e-07	2.03565	0.406263	4.46889	5.24137
ENSG00000134986	NREP	3.5368	7.18152	79.3895	5.1e-19	2.43e-17	5.16231	3.51538	8.62312	7.12044
ENSG00000152503	TRIM36	3.54519	4.41562	21.1337	4.28e-06	4.98e-05	1.17312	2.9629	5.48156	4.93794
ENSG00000169604	ANTXR1	3.55195	5.41593	18.5425	1.66e-05	0.000176981	3.85625	1.11424	5.37088	6.81637
ENSG00000170379	TCAF2	3.56225	2.51075	21.4665	3.6e-06	4.25e-05	0.362374	0.20206	3.39109	3.30302
ENSG00000077782	FGFR1	3.56233	5.15118	23.4659	1.27e-06	1.63e-05	3.83111	0.803252	5.54476	6.31208
ENSG00000136014	USP44	3.58378	3.3272	13.8688	0.000196022	0.00170657	2.34185	-1.53216	3.81829	4.36467
ENSG00000116017	ARID3A	3.58645	3.13543	23.3346	1.36e-06	1.73e-05	1.11182	0.480485	4.50725	3.15058
ENSG00000075223	SEMA3C	3.58778	7.94854	64.2644	1.09e-15	3.87e-14	5.49701	4.48892	9.08271	8.5634
ENSG00000115828	QPCT	3.58819	4.78058	47.4901	5.53e-12	1.34e-10	2.19193	1.7001	4.98766	6.13674
ENSG00000175497	DPP10	3.64454	4.98834	17.4815	2.9e-05	0.000298174	3.52894	0.111534	5.25895	6.24836
ENSG00000162630	B3GALT2	3.64709	4.37371	47.7998	4.72e-12	1.16e-10	1.13254	-0.385449	6.08645	3.59283
ENSG00000011201	ANOS1	3.67298	7.71134	75.2078	4.24e-18	1.86e-16	5.12013	4.4104	8.97462	8.12522
ENSG00000137941	TTLL7	3.67507	4.47839	56.3692	6.01e-14	1.8e-12	2.17205	0.406263	5.87924	4.61461
ENSG00000136155	SCEL	3.67604	6.04913	68.4692	1.29e-16	5e-15	2.66715	3.28627	5.8051	7.59098
ENSG00000117322	CR2	3.67925	1.79711	14.9184	0.000112261	0.00103173	-0.532493	-0.523718	2.86031	2.39551
ENSG00000159674	SPON2	3.70248	2.54564	7.22977	0.00717044	0.0417516	-0.989298	1.31013	3.9121	2.42073
ENSG00000047936	ROS1	3.72391	4.73346	49.3119	2.18e-12	5.55e-11	1.90923	1.58706	4.75429	6.18231
ENSG00000156076	WIF1	3.72998	4.4399	28.8923	7.65e-08	1.16e-06	3.20125	-0.847752	5.65841	4.73175
ENSG00000139597	N4BP2L1	3.7348	2.49956	17.4705	2.92e-05	0.000299387	0.0930611	-0.143265	3.90536	2.5096
ENSG00000144730	IL17RD	3.74581	6.29365	41.0361	1.49e-10	3.05e-09	4.41913	2.47458	6.74976	7.48539
ENSG00000064225	ST3GAL6	3.75383	3.34216	37.0176	1.17e-09	2.15e-08	0.934323	0.71377	4.06817	4.33845
ENSG00000119508	NR4A3	3.75821	3.36205	23.6773	1.14e-06	1.47e-05	1.06945	-0.200107	5.03939	2.41237
ENSG00000285219	AL591485.1	3.75924	2.74606	29.2428	6.39e-08	9.77e-07	-0.34891	0.20206	3.16134	3.99381
ENSG00000175356	SCUBE2	3.76731	4.08286	41.7023	1.06e-10	2.2e-09	2.48573	-0.941564	5.54692	3.90128
ENSG00000169439	SDC2	3.77303	5.58166	33.7683	6.21e-09	1.05e-07	4.12286	1.13737	6.32873	6.51646
ENSG00000138829	FBN2	3.77745	3.2317	24.9282	5.95e-07	8e-06	1.39521	-0.847752	3.48	4.53601
ENSG00000188883	KLRG2	3.78426	2.69114	28.7715	8.14e-08	1.23e-06	0.731889	-0.259281	3.13852	3.85886
ENSG00000213988	ZNF90	3.78973	3.09756	19.461	1.03e-05	0.000113164	1.60256	-1.53216	3.73327	4.13255
ENSG00000145103	ILDR1	3.79597	3.55519	41.1437	1.41e-10	2.9e-09	1.26984	0.744218	4.57043	4.26144
ENSG00000156049	GNA14	3.80693	2.12791	10.1101	0.00147457	0.0105958	-1.40113	1.04255	3.04957	2.76066
ENSG00000154856	APCDD1	3.81168	6.72007	44.8749	2.1e-11	4.74e-10	5.48598	1.91608	7.94203	6.99103
ENSG00000154734	ADAMTS1	3.82675	7.37789	86.9546	1.11e-20	6.14e-19	5.13561	3.73595	8.64327	7.76168
ENSG00000147257	GPC3	3.8548	5.20622	67.1968	2.46e-16	9.18e-15	2.50175	1.7001	6.65143	5.25779
ENSG00000103485	QPRT	3.85609	5.03384	44.1161	3.09e-11	6.83e-10	2.51759	1.40847	5.11001	6.46081
ENSG00000166770	ZNF667-AS1	3.86238	2.28572	23.9476	9.9e-07	1.29e-05	0.836653	-1.39312	3.41027	2.74743
ENSG00000011105	TSPAN9	3.88189	6.12251	91.1682	1.32e-21	7.82e-20	3.46909	2.90343	7.14777	6.88668
ENSG00000259834	AL365361.1	3.88474	2.3895	10.9379	0.000942147	0.00720715	-0.407547	-3.30919	2.50644	3.8465
ENSG00000139055	ERP27	3.90755	4.4936	63.4654	1.63e-15	5.73e-14	1.68905	1.24775	5.47132	5.32723
ENSG00000003436	TFPI	3.92853	4.91744	69.9179	6.18e-17	2.48e-15	1.09079	2.6854	4.55328	6.47241
ENSG00000188322	SBK1	3.93373	5.04044	56.6299	5.26e-14	1.6e-12	3.44857	-0.0885777	6.46165	4.9852
ENSG00000179593	ALOX15B	3.93945	4.6188	32.4674	1.21e-08	1.99e-07	3.01845	-0.200107	5.45178	5.5087
ENSG00000091129	NRCAM	3.95049	5.4214	81.0916	2.15e-19	1.07e-17	2.71603	1.79041	6.77541	5.69679
ENSG00000110680	CALCA	3.96122	1.98068	19.034	1.28e-05	0.000139173	0.758802	-2.05401	2.79614	2.78676
ENSG00000073712	FERMT2	3.97117	4.5337	17.6881	2.6e-05	0.000268654	3.67738	-1.53216	5.58012	4.9852
ENSG00000157240	FZD1	3.98228	5.80327	81.981	1.37e-19	7.05e-18	3.84373	1.71555	7.09467	6.10986
ENSG00000267886	AC074135.1	3.98316	2.02492	11.3661	0.000747955	0.00584751	1.39521	-2.87971	2.78883	2.72061
ENSG00000134874	DZIP1	3.98824	2.64337	23.7046	1.12e-06	1.45e-05	0.49634	-0.759669	4.13311	2.45368
ENSG00000105875	WDR91	3.99938	7.75844	56.0839	6.94e-14	2.07e-12	4.60116	4.03583	9.42601	7.10464
ENSG00000198046	ZNF667	4.00215	2.59209	28.4966	9.39e-08	1.4e-06	1.00347	-1.39312	3.92549	2.71382
ENSG00000176907	TCIM	4.00906	4.97119	43.0761	5.27e-11	1.14e-09	0.980785	3.05686	5.54584	6.09688
ENSG00000260641	AC114811.2	4.00923	2.02498	20.7317	5.28e-06	6.07e-05	-0.669296	-0.320986	2.62611	3.11497
ENSG00000197535	MYO5A	4.02781	6.11936	76.6774	2.01e-18	9.08e-17	3.70878	2.1039	7.17291	6.86311
ENSG00000102879	CORO1A	4.03932	4.78411	42.409	7.4e-11	1.58e-09	2.55646	0.650876	5.28386	5.99493
ENSG00000203930	LINC00632	4.04111	5.4154	53.1919	3.03e-13	8.55e-12	2.41135	0.859964	7.18861	4.15025
ENSG00000176788	BASP1	4.04275	4.73962	67.5775	2.03e-16	7.61e-15	2.57172	-0.200107	6.28654	4.46101
ENSG00000115461	IGFBP5	4.0622	7.69595	85.9527	1.84e-20	1.01e-18	5.67091	2.12719	9.42682	6.42439
ENSG00000125730	C3	4.06909	5.1586	62.3187	2.92e-15	1e-13	2.36831	1.55307	5.41308	6.52569
ENSG00000197124	ZNF682	4.07754	3.41496	44.7797	2.2e-11	4.94e-10	1.39521	-0.941564	4.7335	3.69282
ENSG00000178662	CSRNP3	4.08048	3.79267	51.6358	6.68e-13	1.79e-11	1.54187	-0.385449	5.04554	4.2285
ENSG00000128422	KRT17	4.09476	5.48641	58.3002	2.25e-14	7.11e-13	2.25945	2.40957	6.91372	5.60535
ENSG00000144642	RBMS3	4.09638	3.10883	30.9211	2.69e-08	4.28e-07	0.39705	-0.035888	4.43885	3.39919
ENSG00000184564	SLITRK6	4.097	6.201	58.3454	2.2e-14	6.97e-13	2.39429	2.51045	7.81218	5.87309
ENSG00000131771	PPP1R1B	4.10001	7.42498	94.265	2.76e-22	1.74e-20	4.06203	4.62194	8.1921	8.46594
ENSG00000164946	FREM1	4.10045	4.76943	62.3498	2.88e-15	9.92e-14	2.67423	-0.941564	6.39522	4.17516
ENSG00000184985	SORCS2	4.10923	5.02588	32.9345	9.53e-09	1.58e-07	3.42356	-0.143265	5.81232	5.96524
ENSG00000168389	MFSD2A	4.12542	8.00076	61.8579	3.69e-15	1.26e-13	5.3881	4.215	8.55001	9.20275
ENSG00000104783	KCNN4	4.12972	6.40734	50.7014	1.08e-12	2.81e-11	4.14598	2.31131	6.90022	7.62483
ENSG00000115380	EFEMP1	4.13292	6.68954	77.8108	1.13e-18	5.21e-17	4.17624	2.60473	7.68532	7.51472
ENSG00000241859	ANOS2P	4.14977	3.45314	32.2378	1.36e-08	2.23e-07	0.527974	0.443851	4.78032	3.76023
ENSG00000196814	MVB12B	4.15243	5.96986	88.5118	5.05e-21	2.86e-19	3.37655	2.35142	6.85587	6.89945
ENSG00000105376	ICAM5	4.15871	3.40175	45.5087	1.52e-11	3.47e-10	1.21259	-0.598161	4.8328	3.43676
ENSG00000184588	PDE4B	4.1714	1.88453	20.5569	5.79e-06	6.62e-05	0.39705	-2.05401	2.81785	2.62258
ENSG00000048740	CELF2	4.17601	6.04838	61.8144	3.77e-15	1.28e-13	3.46909	1.90265	6.70192	7.18779
ENSG00000111879	FAM184A	4.18216	7.17938	87.356	9.06e-21	5.04e-19	4.63787	3.19553	8.21017	7.96339
ENSG00000275223	AL121906.2	4.25053	2.67191	24.6031	7.04e-07	9.34e-06	-0.0869053	0.0149451	3.85375	3.18533
ENSG00000123094	RASSF8	4.25251	5.88975	83.411	6.67e-20	3.54e-18	2.76331	2.04397	6.61625	7.00152
ENSG00000102359	SRPX2	4.25732	5.46635	89.3495	3.31e-21	1.91e-19	2.18202	2.25956	5.73362	6.83642
ENSG00000064042	LIMCH1	4.26233	6.06823	48.2249	3.8e-12	9.44e-11	3.85001	1.26884	6.87023	7.07219
ENSG00000075213	SEMA3A	4.26412	8.5596	37.2292	1.05e-09	1.94e-08	5.96185	3.32203	9.63113	9.33077
ENSG00000178573	MAF	4.2735	6.33371	26.2633	2.98e-07	4.19e-06	2.162	3.14508	8.06228	5.39454
ENSG00000165449	SLC16A9	4.27452	1.60174	18.5686	1.64e-05	0.000174734	0.134751	-2.28046	2.38566	2.4859
ENSG00000164116	GUCY1A1	4.27924	4.83738	40.6878	1.79e-10	3.6e-09	2.56411	-0.200107	5.63312	5.85625
ENSG00000148926	ADM	4.28245	5.99552	104.648	1.46e-24	1.15e-22	3.15134	2.20587	7.30975	6.37632
ENSG00000164197	RNF180	4.28322	5.24579	46.1915	1.07e-11	2.5e-10	2.90858	0.20206	6.18301	6.13865
ENSG00000079308	TNS1	4.28647	4.50946	51.7252	6.38e-13	1.72e-11	2.70223	-0.759669	5.80419	4.81494
ENSG00000099260	PALMD	4.29779	2.9807	35.5042	2.54e-09	4.51e-08	-0.532493	0.443851	3.12697	4.37546
ENSG00000228477	AL663070.1	4.30379	2.34053	24.8046	6.34e-07	8.48e-06	-0.532493	-0.259281	3.25449	3.19997
ENSG00000183098	GPC6	4.31079	4.2986	52.2337	4.93e-13	1.35e-11	2.28744	-1.14975	5.74876	4.29592
ENSG00000153446	C16orf89	4.31266	6.63477	86.8146	1.19e-20	6.56e-19	3.05148	3.59271	7.75847	7.3274
ENSG00000170954	ZNF415	4.3189	2.18346	27.1944	1.84e-07	2.64e-06	0.326845	-1.53216	3.03729	3.06253
ENSG00000139352	ASCL1	4.32932	2.98774	38.4964	5.49e-10	1.05e-08	1.17312	-1.14975	3.97464	3.73364
ENSG00000128917	DLL4	4.33247	2.15079	26.8437	2.21e-07	3.15e-06	0.39705	-1.68604	3.17822	2.82504
ENSG00000166446	CDYL2	4.35954	2.89766	37.8354	7.7e-10	1.45e-08	0.647999	-0.847752	4.02216	3.5169
ENSG00000127954	STEAP4	4.37227	6.83946	103.163	3.09e-24	2.29e-22	2.84721	3.57588	6.89342	8.32209
ENSG00000163406	SLC15A2	4.38914	3.71704	27.8599	1.3e-07	1.91e-06	0.175271	1.38933	4.85221	4.32069
ENSG00000090661	CERS4	4.39861	4.23891	58.9482	1.62e-14	5.2e-13	1.58762	0.111534	4.82924	5.42602
ENSG00000171346	KRT15	4.40418	8.65101	60.8873	6.04e-15	2.01e-13	5.18853	5.29188	9.89426	9.18162
ENSG00000131711	MAP1B	4.40672	4.6315	38.1606	6.52e-10	1.24e-08	1.21259	1.48258	6.14844	4.53216
ENSG00000214189	ZNF788P	4.40721	1.57832	16.3031	5.4e-05	0.00052967	0.39705	-2.87971	2.37594	2.40397
ENSG00000123700	KCNJ2	4.41007	2.63809	26.1013	3.24e-07	4.52e-06	0.0930611	-1.0419	4.18971	2.36119
ENSG00000156689	GLYATL2	4.41305	2.57874	9.15269	0.00248352	0.016671	-1.81191	1.04255	3.9121	2.70701
ENSG00000183813	CCR4	4.41506	4.7103	28.9996	7.24e-08	1.1e-06	2.72288	-0.759669	5.24166	5.89875
ENSG00000255240	AP001636.3	4.41712	1.68718	17.2335	3.31e-05	0.000335335	-1.66161	-0.847752	2.66655	2.50174
ENSG00000081189	MEF2C	4.42148	3.06965	37.9054	7.43e-10	1.4e-08	0.980785	-1.53216	4.14461	3.76352
ENSG00000251209	LINC00923	4.42548	1.99739	14.8848	0.00011428	0.00104864	-1.81191	0.157507	2.81785	2.9106
ENSG00000114270	COL7A1	4.43485	7.44593	37.8742	7.55e-10	1.42e-08	3.30532	1.55307	9.3772	4.30046
ENSG00000196569	LAMA2	4.43568	3.86702	38.9091	4.44e-10	8.64e-09	0.910518	-0.759669	5.61979	2.76066
ENSG00000116774	OLFML3	4.43993	4.9607	73.4815	1.02e-17	4.35e-16	1.99095	0.516211	6.61263	4.41574
ENSG00000116990	MYCL	4.44096	3.34732	49.6198	1.87e-12	4.77e-11	1.13254	-0.759669	4.32976	4.15526
ENSG00000172264	MACROD2	4.47149	4.55362	78.817	6.81e-19	3.17e-17	1.17312	1.18254	5.06079	5.80769
ENSG00000140465	CYP1A1	4.50784	6.00355	106.335	6.23e-25	5.14e-23	2.56411	2.60473	7.04031	6.82032
ENSG00000135333	EPHA7	4.508	6.5907	112.552	2.7e-26	2.58e-24	2.58682	1.79041	8.14028	6.55398
ENSG00000178947	SMIM10L2A	4.5122	4.70299	82.7527	9.3e-20	4.85e-18	1.89717	0.551074	6.03177	5.06999
ENSG00000260244	AC104083.1	4.51441	2.58475	29.9195	4.5e-08	7e-07	0.253047	-2.05401	3.46174	3.52855
ENSG00000115468	EFHD1	4.52563	3.34433	50.8411	1e-12	2.64e-11	1.23193	-0.941564	4.58527	3.7831
ENSG00000099937	SERPIND1	4.5267	7.44697	105.564	9.19e-25	7.48e-23	4.27975	2.52805	9.14011	6.76273
ENSG00000129595	EPB41L4A	4.53949	3.95263	46.9435	7.31e-12	1.73e-10	1.8226	-1.26631	5.10119	4.56457
ENSG00000168405	CMAHP	4.54447	2.7392	37.5565	8.88e-10	1.65e-08	0.647999	-1.68604	3.97141	3.1951
ENSG00000150627	WDR17	4.55853	1.68628	22.6263	1.97e-06	2.42e-05	-0.989298	-2.28046	2.36615	2.80603
ENSG00000128849	CGNL1	4.5592	6.55564	60.4245	7.65e-15	2.53e-13	3.85001	2.01928	7.08873	7.79219
ENSG00000086548	CEACAM6	4.56456	8.8332	31.5312	1.96e-08	3.16e-07	5.81571	4.42692	8.60658	10.4059
ENSG00000113140	SPARC	4.57161	5.3935	76.263	2.48e-18	1.12e-16	3.47722	-1.85833	7.17711	3.59283
ENSG00000139219	COL2A1	4.57172	8.30196	47.9128	4.46e-12	1.1e-10	4.99979	0.71377	10.2419	4.16026
ENSG00000130224	LRCH2	4.59943	2.67772	36.9212	1.23e-09	2.24e-08	0.618916	-1.85833	4.09805	2.74077
ENSG00000137857	DUOX1	4.64502	3.56214	14.1447	0.000169271	0.00150041	-0.532493	0.650876	5.26949	2.69327
ENSG00000242265	PEG10	4.65117	11.2188	25.7143	3.96e-07	5.46e-06	8.94951	6.88294	12.539	11.5361
ENSG00000170775	GPR37	4.66494	2.8003	39.0308	4.17e-10	8.14e-09	0.589235	-1.53216	3.5723	3.81832
ENSG00000185760	KCNQ5	4.66527	4.91177	36.1024	1.87e-09	3.35e-08	2.74996	-0.941564	5.8231	5.82116
ENSG00000147231	RADX	4.68207	3.79877	48.1636	3.92e-12	9.7e-11	0.430912	-0.200107	5.25895	3.92498
ENSG00000004399	PLXND1	4.68512	6.44138	49.1059	2.43e-12	6.13e-11	3.71566	1.71555	6.61108	7.86672
ENSG00000145642	SHISAL2B	4.68592	4.04721	54.9909	1.21e-13	3.57e-12	1.71677	-1.26631	5.28516	4.55131
ENSG00000177990	DPY19L2	4.68895	4.17502	68.25	1.44e-16	5.54e-15	1.36049	-0.452928	5.33243	4.84164
ENSG00000058335	RASGRF1	4.69665	5.58187	18.0509	2.15e-05	0.000225199	2.80264	-0.385449	4.55543	7.32434
ENSG00000119686	FLVCR2	4.6969	4.10834	69.8128	6.52e-17	2.59e-15	1.30679	0.0640478	4.81851	5.21879
ENSG00000198300	PEG3	4.69976	1.91148	8.01418	0.00464126	0.0287371	1.49462	-3.92346	2.4975	2.70016
ENSG00000049192	ADAMTS6	4.7049	7.53736	52.4852	4.34e-13	1.2e-11	5.04422	2.03168	8.6235	8.28352
ENSG00000160179	ABCG1	4.70611	5.60737	103.398	2.74e-24	2.07e-22	2.21155	1.6366	6.1513	6.86004
ENSG00000164683	HEY1	4.70614	2.14371	22.7615	1.83e-06	2.27e-05	-0.989298	-0.759669	3.32693	2.71382
ENSG00000087303	NID2	4.7144	4.80146	81.9147	1.42e-19	7.21e-18	2.24999	-1.68604	6.61831	3.05181
ENSG00000070182	SPTB	4.71492	4.0271	52.9634	3.4e-13	9.51e-12	1.11182	-0.0885777	5.56094	3.90128
ENSG00000227051	C14orf132	4.73444	4.69212	73.2148	1.16e-17	4.91e-16	2.50969	-1.53216	6.34502	4.01051
ENSG00000168679	SLC16A4	4.73931	3.54214	59.9294	9.83e-15	3.22e-13	0.836653	-0.523718	4.65125	4.24741
ENSG00000136040	PLXNC1	4.75259	3.93714	68.2953	1.41e-16	5.43e-15	1.13254	-0.035888	4.85921	4.86173
ENSG00000268119	AC010615.2	4.76708	2.75055	19.725	8.94e-06	9.94e-05	1.58762	-3.30919	4.13887	2.637
ENSG00000171246	NPTX1	4.76977	4.35972	77.6543	1.23e-18	5.59e-17	1.37795	0.443851	5.57906	4.92478
ENSG00000134802	SLC43A3	4.78452	3.89184	44.7748	2.21e-11	4.95e-10	1.66079	-1.26631	4.66927	4.92331
ENSG00000152137	HSPB8	4.78847	5.22975	100.653	1.1e-23	7.79e-22	2.36831	0.516211	6.46853	5.78035
ENSG00000236039	AC019117.1	4.80295	4.24652	38.6958	4.95e-10	9.55e-09	-0.0869053	1.74596	5.07889	5.24137
ENSG00000158220	ESYT3	4.80764	5.54651	118.77	1.18e-27	1.23e-25	2.24999	1.48258	6.50244	6.47141
ENSG00000108924	HLF	4.82045	3.99349	64.8238	8.19e-16	2.92e-14	0.589235	0.650876	4.65929	5.14379
ENSG00000141639	MAPK4	4.82221	2.6616	39.8908	2.69e-10	5.35e-09	0.49634	-1.68604	3.97141	2.98575
ENSG00000100968	NFATC4	4.84583	4.29643	69.9252	6.16e-17	2.48e-15	1.80978	-1.26631	5.7544	4.37331
ENSG00000143001	TMEM61	4.84642	2.50249	38.0356	6.95e-10	1.32e-08	-0.468668	-1.0419	2.96779	3.7668
ENSG00000118322	ATP10B	4.84794	4.2161	11.8682	0.000571021	0.00457402	-0.902401	2.35142	5.70672	4.04606
ENSG00000163083	INHBB	4.85275	3.85222	57.8717	2.8e-14	8.75e-13	0.326845	0.914532	4.37439	5.0819
ENSG00000070190	DAPP1	4.86375	4.69475	31.9922	1.55e-08	2.52e-07	0.00588231	2.71645	5.39032	5.75661
ENSG00000136167	LCP1	4.8794	2.15493	31.5389	1.95e-08	3.15e-07	-0.0397657	-2.05401	3.2223	2.86233
ENSG00000163141	BNIPL	4.94957	3.22282	27.3799	1.67e-07	2.42e-06	-0.532493	0.245279	4.57469	3.54393
ENSG00000128573	FOXP2	4.96615	4.51603	78.8673	6.64e-19	3.1e-17	1.42911	-1.39312	6.03409	4.52054
ENSG00000178568	ERBB4	4.97474	3.45161	61.1216	5.37e-15	1.8e-13	-0.0397657	-0.759669	4.4034	4.39468
ENSG00000170962	PDGFD	4.98107	3.85362	60.5505	7.17e-15	2.38e-13	0.134751	0.443851	4.59369	4.96391
ENSG00000164674	SYTL3	4.98686	3.3519	54.9423	1.24e-13	3.65e-12	0.214683	-0.259281	4.22263	4.33403
ENSG00000182621	PLCB1	5.00548	5.01857	107.024	4.4e-25	3.76e-23	1.68905	-0.035888	6.30074	5.54356
ENSG00000116141	MARK1	5.01125	3.09391	41.9783	9.23e-11	1.95e-09	-0.292564	-0.676656	4.36459	3.6002
ENSG00000206432	TMEM200C	5.02114	3.13108	45.0137	1.96e-11	4.42e-10	1.15298	-2.28046	4.55543	3.19022
ENSG00000111348	ARHGDIB	5.03096	7.41572	109.102	1.54e-25	1.37e-23	2.56411	3.93385	8.19798	8.52406
ENSG00000187720	THSD4	5.03579	2.20487	33.296	7.91e-09	1.33e-07	0.175271	-2.28046	3.39591	2.72061
ENSG00000132386	SERPINF1	5.0403	3.53606	62.89	2.19e-15	7.61e-14	-0.292564	-0.523718	2.78883	5.24491
ENSG00000134013	LOXL2	5.04051	4.51794	89.0106	3.93e-21	2.24e-19	1.66079	-0.941564	5.99413	4.59996
ENSG00000078295	ADCY2	5.05201	3.77303	54.465	1.58e-13	4.55e-12	0.731889	-1.26631	5.49734	2.90465
ENSG00000137747	TMPRSS13	5.07352	3.3509	61.0865	5.46e-15	1.82e-13	0.175271	-0.452928	3.85725	4.61096
ENSG00000137573	SULF1	5.09776	2.58173	40.0197	2.51e-10	5.02e-09	0.253047	-2.05401	3.87806	2.96875
ENSG00000099994	SUSD2	5.12653	7.16105	136.845	1.3e-31	1.74e-29	3.21589	2.90343	7.85196	8.34272
ENSG00000249242	TMEM150C	5.13078	3.3995	58.557	1.97e-14	6.28e-13	0.886314	-1.53216	4.3373	4.30723
ENSG00000087510	TFAP2C	5.14126	3.61448	33.136	8.59e-09	1.44e-07	1.73043	-2.28046	4.59787	4.40945
ENSG00000100842	EFS	5.14191	4.85451	95.339	1.6e-22	1.02e-20	1.94482	-1.14975	6.46223	4.54177
ENSG00000078081	LAMP3	5.14391	7.53321	71.0273	3.52e-17	1.44e-15	3.19633	2.79126	7.00407	9.22021
ENSG00000165731	RET	5.14962	2.66172	39.5031	3.28e-10	6.46e-09	0.00588231	-1.68604	4.18693	2.5406
ENSG00000254535	PABPC4L	5.15672	2.70688	40.6712	1.8e-10	3.63e-09	-0.292564	-1.85833	4.27327	2.51741
ENSG00000146477	SLC22A3	5.1759	5.64127	81.1353	2.11e-19	1.05e-17	0.861697	2.7766	5.88953	7.04068
ENSG00000267640	AC016582.3	5.19312	3.19271	58.7786	1.76e-14	5.62e-13	0.362374	-1.26631	4.31965	3.89829
ENSG00000118263	KLF7	5.21983	3.76513	72.1496	1.99e-17	8.27e-16	1.04779	-1.26631	4.98286	4.34285
ENSG00000123572	NRK	5.23371	5.46851	45.9571	1.21e-11	2.78e-10	2.82191	-1.26631	6.61883	6.1569
ENSG00000103316	CRYM	5.25327	4.23258	79.8403	4.06e-19	1.97e-17	0.362374	0.516211	4.89028	5.41978
ENSG00000188064	WNT7B	5.29025	2.92641	46.1671	1.09e-11	2.53e-10	-1.18057	-0.385449	3.23848	4.30272
ENSG00000235026	DPP10-AS1	5.31488	2.789	36.6002	1.45e-09	2.62e-08	-0.186073	-2.05401	2.65855	4.33403
ENSG00000175906	ARL4D	5.32919	3.08931	46.641	8.53e-12	2.02e-10	0.676508	-2.05401	3.88836	4.11977
ENSG00000136352	NKX2-1	5.33069	7.39664	65.996	4.52e-16	1.66e-14	4.68774	1.38933	8.49142	8.15855
ENSG00000162373	BEND5	5.33854	2.44813	36.2981	1.69e-09	3.04e-08	0.527974	-2.87971	3.85375	2.5406
ENSG00000172005	MAL	5.34054	2.46059	38.4078	5.74e-10	1.1e-08	-0.186073	-1.85833	3.92882	2.50174
ENSG00000153093	ACOXL	5.35455	5.52241	100.036	1.5e-23	1.05e-21	1.95649	0.28724	6.19757	6.71893
ENSG00000145864	GABRB2	5.38091	6.71958	103.343	2.82e-24	2.12e-22	2.98465	0.992698	7.79062	7.57165
ENSG00000168484	SFTPC	5.41558	13.3586	18.2395	1.95e-05	0.000205523	8.42313	7.91217	13.9113	14.6675
ENSG00000111799	COL12A1	5.4227	6.40544	75.071	4.54e-18	1.99e-16	3.22074	0.0640478	7.5356	7.16154
ENSG00000176293	ZNF135	5.42831	2.57436	45.5826	1.46e-11	3.35e-10	0.0501301	-2.05401	3.8815	2.96875
ENSG00000172817	CYP7B1	5.4304	1.81481	28.9972	7.25e-08	1.1e-06	-1.66161	-1.85833	3.0249	2.42073
ENSG00000087494	PTHLH	5.44018	5.56143	92.6996	6.09e-22	3.64e-20	1.54187	-0.523718	7.38348	4.19965
ENSG00000131400	NAPSA	5.46894	6.92666	47.2882	6.13e-12	1.48e-10	3.73612	0.803252	7.16305	8.35844
ENSG00000018236	CNTN1	5.50418	4.81471	90.15	2.21e-21	1.29e-19	0.910518	-1.14975	6.58599	3.83091
ENSG00000162804	SNED1	5.52727	6.06508	141.168	1.48e-32	2.25e-30	2.63119	0.443851	7.36701	6.57285
ENSG00000128805	ARHGAP22	5.53768	2.93533	48.1999	3.85e-12	9.54e-11	0.861697	-2.87971	4.48933	2.637
ENSG00000041982	TNC	5.55071	8.39808	106.56	5.56e-25	4.66e-23	5.18482	2.03168	10.0474	7.97016
ENSG00000156113	KCNMA1	5.57612	4.97354	62.8814	2.2e-15	7.62e-14	0.811167	0.682666	6.50021	4.99222
ENSG00000176771	NCKAP5	5.59403	3.42066	51.8058	6.13e-13	1.66e-11	-0.292564	-1.0419	4.95211	3.40763
ENSG00000154269	ENPP3	5.59879	6.8405	158.026	3.05e-36	7.02e-34	2.78311	1.33035	8.22717	7.22286
ENSG00000065320	NTN1	5.60204	6.14168	143.141	5.48e-33	9.05e-31	1.75737	1.60377	7.29144	6.89907
ENSG00000138792	ENPEP	5.60239	6.15264	130.319	3.49e-30	4.17e-28	2.7297	-0.320986	7.6625	6.22051
ENSG00000144668	ITGA9	5.62442	6.78154	104.026	2e-24	1.55e-22	2.98465	1.26884	7.54973	7.92094
ENSG00000277363	SRCIN1	5.64702	4.6833	110.947	6.08e-26	5.75e-24	1.17312	-0.385449	5.98136	5.19341
ENSG00000185008	ROBO2	5.64719	3.63239	65.2372	6.64e-16	2.4e-14	-0.238336	-1.0419	4.95701	4.10688
ENSG00000229415	SFTA3	5.64789	6.10843	84.8123	3.28e-20	1.77e-18	2.62388	-0.259281	7.14527	6.99349
ENSG00000168743	NPNT	5.65785	5.59771	138.883	4.67e-32	6.76e-30	1.90923	-0.452928	7.07977	5.75413
ENSG00000130600	H19	5.69992	8.25498	38.1628	6.51e-10	1.24e-08	6.3365	-0.035888	9.7684	8.06652
ENSG00000088756	ARHGAP28	5.71038	3.16193	44.3998	2.68e-11	5.96e-10	0.811167	-2.87971	4.3572	3.747
ENSG00000198846	TOX	5.73275	3.16168	52.3734	4.59e-13	1.27e-11	0.326845	-2.28046	4.05605	4.14521
ENSG00000165300	SLITRK5	5.74419	5.73772	132.428	1.21e-30	1.49e-28	1.32491	0.20206	7.24779	5.85393
ENSG00000054598	FOXC1	5.77833	7.46582	152.701	4.45e-35	9.15e-33	2.78965	2.7241	8.61462	8.23666
ENSG00000198729	PPP1R14C	5.78787	6.40139	118.522	1.33e-27	1.38e-25	2.7297	0.36767	7.50136	7.21927
[truncated: 124 more rows]

## Sheet: DEGs_LinNEG vs Early Mid stage
	GeneName	logFC	logCPM	LR	PValue	FDR	14404_cystic_P1	14387_cystic_P4	BRC1915_CS20_P5	13393_CS23_P5
[truncated: 1,247 more rows]

[truncated: 1 more sheets: Sample information]
