# Supplementary material for: Organoid modeling of human fetal lung alveolar development reveals mechanisms of cell fate patterning and neonatal respiratory disease
Source: Cell Stem Cell. Author manuscript; Available in PMC 2025 Dec 9. (PMC7618456; doi:10.1016/j.stem.2022.11.013)
Supplement: Supplementary Material [file EMS211309-supplement-Supplementary_Material.zip › 1-s2.0-S193459092200460X-mmc3.xlsx]

## Sheet: Total peaks
ENSEMBL	peak	SYMBOL	distanceToTSS	annotation	GENENAME	seqnames	start	end	width	CS23_13393_P5	CS20_BRC1915_P5	cystic_14387_P2	cystic_14404_P1	folded_14387_P5	folded_14404_P2	earlyTip_vs_cystic.log2FC	earlyTip_vs_cystic.padj	earlyTip_vs_folded.log2FC	earlyTip_vs_folded.padj	cystic_vs_folded.log2FC	cystic_vs_folded.padj	RNA_CS23_13393_P5	RNA_CS20_BRC1915_P5	RNA_cystic_14387_P4	RNA_cystic_14404_P1	RNA_folded_14387_P3	RNA_folded_14404_P2	RNA_earlyTip_vs_cystic.log2FC	RNA_earlyTip_vs_cystic.FDR	RNA_earlyTip_vs_folded.log2FC	RNA_earlyTip_vs_folded.FDR	RNA_cystic_vs_folded.log2FC	RNA_cystic_vs_folded.FDR
ENSG00000121410	mergedPeak43743	A1BG	0	Promoter	alpha-1-B glycoprotein	chr19	58362060	58363092	1033	6.71397	9.01959	4.01353	6.00938	6.46367	6.58921	2.98246	0.137734	1.76655	0.233942	-1.2159	0.73098	-4.06182	-4.06182	-4.06182	-3.48595	-4.06182	-4.06182
ENSG00000121410	mergedPeak43742	A1BG	-209	Promoter	alpha-1-B glycoprotein	chr19	58356434	58356919	486	3.28179	5.83289	1.20546	3.15321	2.52325	3.87667	2.79533	0.138952	1.79644	0.289051	-0.998889	0.767357	-4.06182	-4.06182	-4.06182	-3.48595	-4.06182	-4.06182
ENSG00000268895	mergedPeak43741	A1BG-AS1	-1263	Exon (ENST00000263100.7/1, exon 6 of 8)	A1BG antisense RNA 1	chr19	58350550	58350707	158	2.86826	5.20945	1.20546	2.44405	2.36602	3.26989	2.8509	0.137734	1.70007	0.302595	-1.15083	0.763982	-3.46339	-3.5641	-4.06182	-4.06182	-4.06182	-1.65593
ENSG00000148584	mergedPeak10896	A1CF	40328	Intron (ENST00000483649.1/653308, intron 4 of 6)	APOBEC1 complementation factor	chr10	50788072	50788133	62	1.66966	3	1.74458	1.89311	1.22379	2.0848	0.789424	0.624971	0.940347	0.613001	0.150923	1	4.19724	4.27065	-0.856744	-1.38458	-4.06182	-4.06182	4.54726	1.05e-12	14.2735	1.65358e-39
ENSG00000148584	mergedPeak10897	A1CF	21986	3' UTR	APOBEC1 complementation factor	chr10	50806343	50806475	133	1.29529	3.70044	1.36026	1.98591	2.44678	4.3025	1.49236	0.354694	-0.860653	0.626489	-2.35301	1	4.19724	4.27065	-0.856744	-1.38458	-4.06182	-4.06182	4.54726	1.05e-12	14.2735	1.65358e-39
ENSG00000245105	mergedPeak19000	A2M-AS1	0	Promoter	A2M antisense RNA 1	chr12	9064227	9065501	1275	6.3988	8.76818	4.96816	6.47724	6.45393	6.84794	2.12755	0.149347	1.36518	0.336158	-0.762373	0.769763	-4.06182	-1.82675	-2.94109	-1.9132	-1.90616	-1.98297
ENSG00000166535	mergedPeak18995	A2ML1	-2614	Exon (ENST00000394240.3/ENST00000394240.3, exon 2 of 2)	alpha-2-macroglobulin like 1	chr12	8819704	8819858	155	1.29529	1	0.834841	1.1595	2.96834	3.03647	0.34074	0.847008	-2.45498	0.223166	-2.79572	1	-4.06182	-4.06182	-4.06182	-4.06182	-2.48908	-4.06182
ENSG00000166535	mergedPeak18996	A2ML1	22754	Intron (ENST00000631830.1/ENST00000631830.1, intron 1 of 1)	alpha-2-macroglobulin like 1	chr12	8890697	8891006	310	1.77559	3.90689	1.74458	2.50803	2.23572	2.86872	1.15937	0.440532	0.653628	0.703151	-0.505741	1	-4.06182	-4.06182	-4.06182	-4.06182	-2.48908	-4.06182
ENSG00000184389	mergedPeak2371	A3GALT2	13675	Exon (ENST00000627421.1/ENST00000627421.1, exon 1 of 2)	alpha 1,3-galactosyltransferase 2	chr1	33306709	33307423	715	3.45121	5.52356	2.63794	3.19268	3.1721	4.0277	2.01631	0.170944	1.21487	0.40703	-0.801438	0.769763	-3.46339	-3.19474	-3.39526	-3.07548	-1.90616	-4.06182
ENSG00000184389	mergedPeak2372	A3GALT2	640	Promoter	alpha 1,3-galactosyltransferase 2	chr1	33320250	33320458	209	1.29529	3.58496	1.74458	2.50803	2.28047	2.0222	0.742303	0.635077	0.767128	0.67195	0.0248248	1	-3.46339	-3.19474	-3.39526	-3.07548	-1.90616	-4.06182
ENSG00000128274	mergedPeak56736	A4GALT	-33392	Distal Intergenic	alpha 1,4-galactosyltransferase (P blood group)	chr22	42754690	42754983	294	5.26026	7.29462	3.70223	4.77628	1.31266	1.88822	2.32415	0.139135	5.52811	5.80362e-05	3.20396	0.0869764	-1.22009	-0.367214	-0.145838	0.865814	-2.26756	0.0806748
ENSG00000128274	mergedPeak56732	A4GALT	-2076	Intron (ENST00000642412.1/53947, intron 1 of 2)	alpha 1,4-galactosyltransferase (P blood group)	chr22	42697709	42697971	263	4.52709	6.06609	3.14349	2.98355	1.47549	2.0222	2.56601	0.137734	4.17668	0.00169905	1.61067	0.551101	-1.22009	-0.367214	-0.145838	0.865814	-2.26756	0.0806748
ENSG00000128274	mergedPeak56730	A4GALT	14119	Distal Intergenic	alpha 1,4-galactosyltransferase (P blood group)	chr22	42680671	42680867	197	4.26141	4.85798	2.13615	3.2311	0.374954	1.57595	1.96142	0.195378	4.35302	0.00495594	2.3916	0.332317	-1.22009	-0.367214	-0.145838	0.865814	-2.26756	0.0806748
ENSG00000128274	mergedPeak56738	A4GALT	-48472	Distal Intergenic	alpha 1,4-galactosyltransferase (P blood group)	chr22	42769770	42770304	535	4.78981	6.9542	2.86181	4.19166	3.26411	3.26989	2.65897	0.137734	3.10815	0.0253458	0.449175	0.840571	-1.22009	-0.367214	-0.145838	0.865814	-2.26756	0.0806748
ENSG00000128274	mergedPeak56737	A4GALT	-44576	Distal Intergenic	alpha 1,4-galactosyltransferase (P blood group)	chr22	42765874	42766015	142	3.16968	4.90689	0.33482	1.89311	0.672286	1.66058	3.61004	0.137734	3.73729	0.0351744	0.127255	1	-1.22009	-0.367214	-0.145838	0.865814	-2.26756	0.0806748
ENSG00000128274	mergedPeak56733	A4GALT	0	Promoter	alpha 1,4-galactosyltransferase (P blood group)	chr22	42720093	42721038	946	4.04546	6.20945	2.13615	3.86511	3.4322	4.10524	2.36868	0.144898	1.75455	0.257206	-0.614129	0.80147	-1.22009	-0.367214	-0.145838	0.865814	-2.26756	0.0806748
ENSG00000128274	mergedPeak56735	A4GALT	-23930	Distal Intergenic	alpha 1,4-galactosyltransferase (P blood group)	chr22	42745228	42745635	408	3.04812	6.06609	1.95361	3.11263	3.24165	3.78539	2.78032	0.137734	1.76852	0.273802	-1.0118	0.766426	-1.22009	-0.367214	-0.145838	0.865814	-2.26756	0.0806748
ENSG00000128274	mergedPeak56734	A4GALT	111	Promoter	alpha 1,4-galactosyltransferase (P blood group)	chr22	42721066	42721187	122	2.05343	4.08746	0.606385	2.23309	1.93342	1.74052	2.13334	0.223086	1.84713	0.321804	-0.286218	1	-1.22009	-0.367214	-0.145838	0.865814	-2.26756	0.0806748
ENSG00000128274	mergedPeak56731	A4GALT	6019	Distal Intergenic	alpha 1,4-galactosyltransferase (P blood group)	chr22	42688247	42688967	721	3.08979	5.20945	2.29816	3.44233	4.35334	4.65168	1.62865	0.23932	-0.0301406	0.984634	-1.65879	0.559178	-1.22009	-0.367214	-0.145838	0.865814	-2.26756	0.0806748
ENSG00000118017	mergedPeak61037	A4GNT	-3260	Distal Intergenic	alpha-1,4-N-acetylglucosaminyltransferase	chr3	138135647	138135757	111	2.86826	4.80735	1.85288	3.50639	0	0.623267	1.33422	0.392662	5.98325	0.00215296	4.64903	1	1.36958	1.02389	4.5095	1.43489	-4.06182	-4.06182
ENSG00000118017	mergedPeak61038	A4GNT	-3812	Distal Intergenic	alpha-1,4-N-acetylglucosaminyltransferase	chr3	138136199	138136251	53	0	2	0.606385	1.89311	0.374954	0.78281	-0.289199	0.908793	1.39081	0.638133	1.68001	1	1.36958	1.02389	4.5095	1.43489	-4.06182	-4.06182
ENSG00000094914	mergedPeak20257	AAAS	0	Promoter	aladin WD repeat nucleoporin	chr12	53321084	53321930	847	5.82647	8.09803	3.51712	5.40788	5.04027	5.82876	2.65877	0.137734	1.90201	0.207835	-0.756759	0.773855	5.62921	5.82213	5.59101	5.96468	5.90638	5.80216	-0.143031	1	-0.399841	0.392248	-0.247588	0.781672
ENSG00000094914	mergedPeak20258	AAAS	0	Promoter	aladin WD repeat nucleoporin	chr12	53324431	53325526	1096	4.83951	7.2384	2.51146	5.03703	4.83055	5.45511	2.2743	0.154833	1.33043	0.389369	-0.94387	0.76731	5.62921	5.82213	5.59101	5.96468	5.90638	5.80216	-0.143031	1	-0.399841	0.392248	-0.247588	0.781672
ENSG00000081760	mergedPeak22588	AACS	0	Promoter	acetoacetyl-CoA synthetase	chr12	125105079	125105280	202	3.04812	5.55459	2.04776	2.73887	0.374954	1.48604	2.57485	0.147414	4.66395	0.00453032	2.0891	0.508787	8.11535	7.79654	7.68347	7.6756	6.70487	6.38438	0.0850187	1	1.04029	0.00820532	0.90099	0.0654407
ENSG00000081760	mergedPeak22591	AACS	5214	Exon (ENST00000623804.1/ENST00000623804.1, exon 1 of 1)	acetoacetyl-CoA synthetase	chr12	125141004	125141144	141	3.28179	5.20945	3.05557	3.3753	0.672286	1.48604	1.39788	0.309882	4.21226	0.00558146	2.81437	0.190844	8.11535	7.79654	7.68347	7.6756	6.70487	6.38438	0.0850187	1	1.04029	0.00820532	0.90099	0.0654407
ENSG00000081760	mergedPeak22586	AACS	92	Promoter	acetoacetyl-CoA synthetase	chr12	125100986	125101195	210	3.65926	6.53916	3.94177	5.22009	1.98841	2.59535	1.01964	0.441642	3.68236	0.0124894	2.66272	0.200119	8.11535	7.79654	7.68347	7.6756	6.70487	6.38438	0.0850187	1	1.04029	0.00820532	0.90099	0.0654407
ENSG00000081760	mergedPeak22584	AACS	200	Promoter	acetoacetyl-CoA synthetase	chr12	125092680	125093721	1042	6.80121	9.09011	5.69872	6.88221	5.24043	6.1327	1.96061	0.1629	2.62493	0.0583499	0.664322	0.782046	8.11535	7.79654	7.68347	7.6756	6.70487	6.38438	0.0850187	1	1.04029	0.00820532	0.90099	0.0654407
ENSG00000081760	mergedPeak22590	AACS	-193	Promoter	acetoacetyl-CoA synthetase	chr12	125125390	125125549	160	3.65926	5.04439	2.63794	3.2311	2.14182	2.36254	1.65833	0.220853	2.50941	0.0872673	0.851081	0.767357	8.11535	7.79654	7.68347	7.6756	6.70487	6.38438	0.0850187	1	1.04029	0.00820532	0.90099	0.0654407
ENSG00000081760	mergedPeak22587	AACS	356	Promoter	acetoacetyl-CoA synthetase	chr12	125101250	125101401	152	2.54783	5.39232	2.51146	4.65435	1.47549	2.75784	0.641592	0.661378	2.58296	0.146955	1.94137	0.550645	8.11535	7.79654	7.68347	7.6756	6.70487	6.38438	0.0850187	1	1.04029	0.00820532	0.90099	0.0654407
ENSG00000081760	mergedPeak22581	AACS	-15349	Distal Intergenic	acetoacetyl-CoA synthetase	chr12	125049357	125050030	674	5.91606	7.84549	4.3269	5.29454	4.75328	5.81959	2.32628	0.138064	1.82003	0.20029	-0.506256	0.815375	8.11535	7.79654	7.68347	7.6756	6.70487	6.38438	0.0850187	1	1.04029	0.00820532	0.90099	0.0654407
ENSG00000081760	mergedPeak22582	AACS	0	Promoter	acetoacetyl-CoA synthetase	chr12	125065069	125066216	1148	5.17572	7.55459	3.37906	5.16161	5.03375	5.79171	2.32317	0.143461	1.36092	0.355769	-0.962255	0.764752	8.11535	7.79654	7.68347	7.6756	6.70487	6.38438	0.0850187	1	1.04029	0.00820532	0.90099	0.0654407
ENSG00000081760	mergedPeak22589	AACS	-611	Promoter	acetoacetyl-CoA synthetase	chr12	125124235	125125131	897	4.77711	7.14975	3.34237	5.80806	4.71303	5.53575	1.37605	0.315165	1.23857	0.417894	-0.137478	0.955565	8.11535	7.79654	7.68347	7.6756	6.70487	6.38438	0.0850187	1	1.04029	0.00820532	0.90099	0.0654407
ENSG00000081760	mergedPeak22583	AACS	-10855	Intron (ENST00000316519.10/65985, intron 3 of 17)	acetoacetyl-CoA synthetase	chr12	125079991	125080158	168	1.29529	3.16993	0.33482	0.799319	3.3506	2.86872	3.13826	0.146746	-0.807351	0.655178	-3.94561	1	8.11535	7.79654	7.68347	7.6756	6.70487	6.38438	0.0850187	1	1.04029	0.00820532	0.90099	0.0654407
ENSG00000081760	mergedPeak22585	AACS	2273	Intron (ENST00000316519.10/65985, intron 5 of 17)	acetoacetyl-CoA synthetase	chr12	125094753	125095453	701	4.49644	6.61471	3.5815	4.91254	5.00737	6.36482	1.55366	0.246462	0.0647503	0.966632	-1.48891	0.626327	8.11535	7.79654	7.68347	7.6756	6.70487	6.38438	0.0850187	1	1.04029	0.00820532	0.90099	0.0654407
ENSG00000250420	mergedPeak71793	AACSP1	10218	Intron (ENST00000503486.6/729522, intron 4 of 10)	acetoacetyl-CoA synthetase pseudogene 1	chr5	178787238	178787393	156	3.20803	6.26679	1.62749	3.53738	0.199624	1.28745	2.71576	0.147456	5.7386	0.00106821	3.02284	0.249265	-3.46339	-2.65695	-4.06182	-4.06182	-4.06182	-4.06182
ENSG00000114771	mergedPeak61411	AADAC	2024	Intron (ENST00000232892.11/13, intron 1 of 4)	arylacetamide deacetylase	chr3	151816097	151816519	423	4.82725	6.97728	2.96194	4.56693	3.56476	3.87667	2.36036	0.140256	2.62773	0.070447	0.267364	0.905639	7.09128	5.68497	5.43323	4.24173	-1.90616	-3.44128	1.52192	0.0258108	9.18186	9.79682e-35	7.43451	5.19e-22
	mergedPeak61416	AADACL2-AS1	-123654	Distal Intergenic	AADACL2 antisense RNA 1	chr3	152051829	152052270	442	0.977838	2	0.606385	1.79394	3.4322	4.01168	0.25158	0.877917	-2.80222	0.135679	-3.0538	1
	mergedPeak61414	AADACL2-AS1	-93473	Distal Intergenic	AADACL2 antisense RNA 1	chr3	152021648	152022466	819	5.47988	7.53916	4.12572	5.44104	5.24043	5.86933	1.95065	0.163731	1.27274	0.361099	-0.677902	0.780469
	mergedPeak61413	AADACL2-AS1	-43589	Distal Intergenic	AADACL2 antisense RNA 1	chr3	151971764	151972239	476	2.1353	5	2.57608	4.68235	4.68	5.40079	0.177707	0.899592	-0.973757	0.546742	-1.15146	0.763262
	mergedPeak61415	AADACL2-AS1	-97967	Distal Intergenic	AADACL2 antisense RNA 1	chr3	152026142	152026310	169	0.570226	3.32193	0.834841	1.57244	2.88385	3.58343	1.66858	0.343279	-0.982585	0.604692	-2.65117	1
	mergedPeak61417	AADACL2-AS1	-132697	Distal Intergenic	AADACL2 antisense RNA 1	chr3	152060872	152061539	668	2.60643	5.35755	2.4438	2.68453	3.49051	4.09006	2.16178	0.167956	0.75031	0.625619	-1.41147	0.702055
ENSG00000204518	mergedPeak1008	AADACL4	14578	Intron (ENST00000376221.1/343066, intron 2 of 3)	arylacetamide deacetylase like 4	chr1	12659125	12659248	124	2.66273	4.75489	1.95361	2.15531	1.68974	3.12848	2.27462	0.16959	1.62257	0.326788	-0.652048	1	-4.06182	-4.06182	-4.06182	-4.06182	-4.06182	-4.06182
ENSG00000240602	mergedPeak61409	AADACP1	510	Promoter	arylacetamide deacetylase pseudogene 1	chr3	151771082	151771321	240	2.42299	4.80735	2.13615	2.5693	2.96834	3.21498	1.87301	0.212808	1.01502	0.514517	-0.857998	0.769763	0.105233	-1.59406	0.805564	-0.916275	0.206163	-0.0574407
ENSG00000240602	mergedPeak61408	AADACP1	0	Promoter	arylacetamide deacetylase pseudogene 1	chr3	151769993	151770454	462	3.68667	5.83289	1.95361	4.6113	3.54655	4.78018	1.35126	0.347992	0.854942	0.595871	-0.496315	0.843356	0.105233	-1.59406	0.805564	-0.916275	0.206163	-0.0574407
ENSG00000240602	mergedPeak61410	AADACP1	16543	Intron (ENST00000483843.6/101928142, intron 2 of 4)	arylacetamide deacetylase pseudogene 1	chr3	151790022	151790374	353	1.96663	4.52356	1.74458	3.34058	2.94072	4.1644	1.07139	0.468509	0.0337928	0.984952	-1.0376	0.76731	0.105233	-1.59406	0.805564	-0.916275	0.206163	-0.0574407
ENSG00000109576	mergedPeak66798	AADAT	-15167	Distal Intergenic	aminoadipate aminotransferase	chr4	170106866	170107599	734	0.78838	3.45943	0.33482	2.15531	4.1392	5.25189	1.42536	0.394381	-2.42327	0.206395	-3.84863	0.109589	3.26797	3.81979	3.71219	4.38653	4.04141	4.32283	-0.555474	0.873485	-0.606051	0.330274	-0.0855436	0.953474
ENSG00000109576	mergedPeak66799	AADAT	-46993	Distal Intergenic	aminoadipate aminotransferase	chr4	170138692	170138828	137	3.16968	4.58496	2.37282	2.30689	1.31266	3.18672	1.90689	0.216499	1.67287	0.309905	-0.234018	1	3.26797	3.81979	3.71219	4.38653	4.04141	4.32283	-0.555474	0.873485	-0.606051	0.330274	-0.0855436	0.953474
ENSG00000109576	mergedPeak66796	AADAT	0	Promoter	aminoadipate aminotransferase	chr4	170089219	170090458	1240	5.69764	7.99435	4.03668	6.25289	5.88685	6.62388	1.74525	0.211793	0.964724	0.510348	-0.780531	0.772569	3.26797	3.81979	3.71219	4.38653	4.04141	4.32283	-0.555474	0.873485	-0.606051	0.330274	-0.0855436	0.953474
ENSG00000109576	mergedPeak66797	AADAT	-312	Promoter	aminoadipate aminotransferase	chr4	170090699	170091266	568	2.76915	5.45943	2.63794	4.98177	4.22184	4.78018	0.421334	0.760947	0.1211	0.943992	-0.300234	0.9043	3.26797	3.81979	3.71219	4.38653	4.04141	4.32283	-0.555474	0.873485	-0.606051	0.330274	-0.0855436	0.953474
ENSG00000115977	mergedPeak46024	AAK1	42209	Intron (ENST00000409068.5/22848, intron 2 of 14)	AP2 associated kinase 1	chr2	69601179	69601445	267	4.73834	7.06609	3.14349	4.44147	1.12908	2.0222	2.46546	0.138987	5.22218	0.000281322	2.75672	0.17574	5.82835	5.64214	6.13876	5.22931	5.60983	5.70582	-0.13968	1	-0.143409	0.798893	-0.0763276	0.954477
ENSG00000115977	mergedPeak46025	AAK1	39311	Intron (ENST00000409068.5/22848, intron 2 of 14)	AP2 associated kinase 1	chr2	69604058	69604343	286	3.65926	6.02237	3.1002	4.15216	1.6218	1.28745	1.61742	0.24264	4.40567	0.00245927	2.78825	0.174229	5.82835	5.64214	6.13876	5.22931	5.60983	5.70582	-0.13968	1	-0.143409	0.798893	-0.0763276	0.954477
ENSG00000115977	mergedPeak46027	AAK1	-1233	Intron (ENST00000418066.2/307, intron 2 of 3)	AP2 associated kinase 1	chr2	69675582	69675734	153	2.86826	5.08746	1.85288	1.98591	0.531267	1.48604	2.79127	0.138952	4.11717	0.0118434	1.3259	1	5.82835	5.64214	6.13876	5.22931	5.60983	5.70582	-0.13968	1	-0.143409	0.798893	-0.0763276	0.954477
ENSG00000115977	mergedPeak46028	AAK1	-11477	Intron (ENST00000418066.2/307, intron 2 of 3)	AP2 associated kinase 1	chr2	69685826	69685883	58	2.1353	4.08746	1.20546	1.79394	0.374954	0.44386	2.31622	0.192015	4.84507	0.0118438	2.52885	1	5.82835	5.64214	6.13876	5.22931	5.60983	5.70582	-0.13968	1	-0.143409	0.798893	-0.0763276	0.954477
ENSG00000115977	mergedPeak46029	AAK1	-12528	Intron (ENST00000418066.2/307, intron 2 of 3)	AP2 associated kinase 1	chr2	69686877	69687067	191	3.04812	4.75489	2.63794	2.5693	1.31266	2.0848	1.68213	0.242329	2.79147	0.077547	1.10934	1	5.82835	5.64214	6.13876	5.22931	5.60983	5.70582	-0.13968	1	-0.143409	0.798893	-0.0763276	0.954477
ENSG00000115977	mergedPeak46030	AAK1	-21147	Intron (ENST00000418066.2/307, intron 2 of 3)	AP2 associated kinase 1	chr2	69695496	69695838	343	3.73999	5.93074	2.75421	4.45776	3.04816	3.51689	1.42008	0.296143	2.01429	0.199452	0.594209	0.806261	5.82835	5.64214	6.13876	5.22931	5.60983	5.70582	-0.13968	1	-0.143409	0.798893	-0.0763276	0.954477
ENSG00000115977	mergedPeak46026	AAK1	0	Promoter	AP2 associated kinase 1	chr2	69642947	69644720	1774	5.57097	7.8392	3.44974	5.58148	5.5178	6.09898	2.26783	0.146498	1.28446	0.383179	-0.983364	0.764414	5.82835	5.64214	6.13876	5.22931	5.60983	5.70582	-0.13968	1	-0.143409	0.798893	-0.0763276	0.954477
ENSG00000115977	mergedPeak46023	AAK1	-28165	Intron (ENST00000409068.5/22848, intron 2 of 14)	AP2 associated kinase 1	chr2	69572674	69573237	564	2.42299	4	2.29816	2.30689	4.22184	4.476	1.24499	0.345317	-1.06128	0.462987	-2.30627	0.26275	5.82835	5.64214	6.13876	5.22931	5.60983	5.70582	-0.13968	1	-0.143409	0.798893	-0.0763276	0.954477
ENSG00000115977	mergedPeak46022	AAK1	-26024	Intron (ENST00000409068.5/22848, intron 2 of 14)	AP2 associated kinase 1	chr2	69570533	69570896	364	3.13029	4.9542	1.85288	2.89059	3.1721	3.76642	2.03453	0.176838	0.845149	0.572846	-1.18938	0.751337	5.82835	5.64214	6.13876	5.22931	5.60983	5.70582	-0.13968	1	-0.143409	0.798893	-0.0763276	0.954477
ENSG00000115977	mergedPeak46019	AAK1	25206	Intron (ENST00000606389.5/22848, intron 4 of 4)	AP2 associated kinase 1	chr2	69483794	69484056	263	2.60643	5	1.20546	4.02672	2.82464	3.99548	1.09205	0.473787	0.753328	0.667145	-0.338721	0.90075	5.82835	5.64214	6.13876	5.22931	5.60983	5.70582	-0.13968	1	-0.143409	0.798893	-0.0763276	0.954477
ENSG00000115977	mergedPeak46021	AAK1	-22903	Intron (ENST00000409068.5/22848, intron 2 of 14)	AP2 associated kinase 1	chr2	69567412	69567504	93	2.1353	3.45943	1.03202	1.98591	3.26411	3.00444	1.68307	0.277062	-0.278511	0.871428	-1.96158	1	5.82835	5.64214	6.13876	5.22931	5.60983	5.70582	-0.13968	1	-0.143409	0.798893	-0.0763276	0.954477
ENSG00000115977	mergedPeak46020	AAK1	0	Promoter	AP2 associated kinase 1	chr2	69509111	69509304	194	1.55534	3.45943	0.834841	1.1595	2.96834	2.8327	2.48546	0.175323	-0.194882	0.916158	-2.68034	1	5.82835	5.64214	6.13876	5.22931	5.60983	5.70582	-0.13968	1	-0.143409	0.798893	-0.0763276	0.954477
ENSG00000115977	mergedPeak46018	AAK1	34615	3' UTR	AP2 associated kinase 1	chr2	69474372	69474647	276	2.05343	3.58496	1.36026	2.5693	3.12379	2.63772	1.06247	0.472244	0.0708677	0.968493	-0.991603	1	5.82835	5.64214	6.13876	5.22931	5.60983	5.70582	-0.13968	1	-0.143409	0.798893	-0.0763276	0.954477
ENSG00000087884	mergedPeak17074	AAMDC	0	Promoter	adipogenesis associated Mth938 domain containing	chr11	77819401	77821823	2423	6.69047	8.88264	4.26944	6.1762	5.99487	6.87698	2.67524	0.137734	1.67472	0.256547	-1.00052	0.763982	2.4207	1.35131	1.59158	1.71857	2.05963	2.43351
ENSG00000127837	mergedPeak49951	AAMP	571	Promoter	angio associated migratory cell protein	chr2	218264962	218265350	389	3.60281	6.24793	3.34237	2.68453	0.800741	2.20238	2.55027	0.142763	4.30506	0.00522463	1.75479	0.594765	7.1674	7.10138	6.70593	6.87796	6.50432	6.2657	0.113959	1	0.296672	0.518482	0.144525	0.890223
ENSG00000127837	mergedPeak49952	AAMP	0	Promoter	angio associated migratory cell protein	chr2	218269605	218271099	1495	6.92436	9.1267	3.89187	6.08474	6.07009	6.2636	3.06918	0.137734	2.2544	0.129833	-0.814783	0.768106	7.1674	7.10138	6.70593	6.87796	6.50432	6.2657	0.113959	1	0.296672	0.518482	0.144525	0.890223
ENSG00000129673	mergedPeak37720	AANAT	-1354	5' UTR	aralkylamine N-acetyltransferase	chr17	76465983	76466215	233	3.54407	5.45943	3.37906	2.5693	1.98841	3.29658	1.8847	0.198379	2.16898	0.17117	0.284278	0.904895	-4.06182	-4.06182	-4.06182	-3.48595	-3.48295	-2.40656
ENSG00000129673	mergedPeak37717	AANAT	0	Promoter	aralkylamine N-acetyltransferase	chr17	76452335	76453437	1103	5.41579	7.49185	3.70223	5.05856	5.07244	5.56349	2.30894	0.139135	1.47747	0.296843	-0.831468	0.767357	-4.06182	-4.06182	-4.06182	-3.48595	-3.48295	-2.40656
ENSG00000129673	mergedPeak37718	AANAT	5144	Intron (ENST00000250615.7/15, intron 1 of 6)	aralkylamine N-acetyltransferase	chr17	76458495	76459154	660	3.76592	6	3.54967	3.73747	4.42486	5.04707	1.69554	0.207941	0.50724	0.720933	-1.1883	0.732862	-4.06182	-4.06182	-4.06182	-3.48595	-3.48295	-2.40656
ENSG00000129673	mergedPeak37719	AANAT	-4699	Intron (ENST00000250615.7/15, intron 3 of 6)	aralkylamine N-acetyltransferase	chr17	76462715	76462870	156	0.977838	3.16993	0.834841	1.31067	2.91257	2.67888	1.87763	0.289358	-0.518052	0.785566	-2.39568	1	-4.06182	-4.06182	-4.06182	-3.48595	-3.48295	-2.40656
ENSG00000131043	mergedPeak52419	AAR2	0	Promoter	AAR2 splicing factor	chr20	36236220	36236767	548	3.93549	5.85798	2.80902	3.71053	2.731	3.94575	1.96137	0.177069	1.81615	0.232416	-0.145214	0.951097	5.14053	5.16309	5.27714	5.31271	5.43947	5.16633	-0.218259	1	-0.387541	0.41719	-0.143979	0.902087
ENSG00000205002	mergedPeak84443	AARD	0	Promoter	alanine and arginine rich domain containing protein	chr8	116938224	116938754	531	4.68496	6.6865	2.75421	4.52115	3.19565	5.04707	2.18423	0.161487	1.64828	0.291568	-0.535949	0.824427	-4.06182	-3.5641	-4.06182	-3.48595	-4.06182	-4.06182
ENSG00000124608	mergedPeak73883	AARS2	0	Promoter	alanyl-tRNA synthetase 2, mitochondrial	chr6	44312913	44313478	566	4.73834	6.56986	2.04776	3.91316	3.39198	4.31561	2.78872	0.137734	2.06688	0.18049	-0.721842	0.781154	5.27162	5.26472	5.26267	5.56897	5.24064	5.41727	-0.260505	0.99509	-0.333761	0.500942	-0.0718426	0.952617
ENSG00000124608	mergedPeak73882	AARS2	-3443	Intron (ENST00000438774.2/441151, intron 2 of 2)	alanyl-tRNA synthetase 2, mitochondrial	chr6	44304863	44305012	150	2.42299	4.39232	1.03202	1.79394	1.39637	2.25777	2.75363	0.14466	2.1361	0.229451	-0.617525	1	5.27162	5.26472	5.26267	5.56897	5.24064	5.41727	-0.260505	0.99509	-0.333761	0.500942	-0.0718426	0.952617
ENSG00000266967	mergedPeak36105	AARSD1	22730	Distal Intergenic	alanyl-tRNA synthetase domain containing 1	chr17	42929275	42929405	131	2.42299	5.2854	2.37282	2.68453	1.31266	2.14479	2.11113	0.188375	3.08598	0.0638024	0.974853	0.767357	-0.703818	-0.672854	0.995657	0.955957	0.92039	0.871745
ENSG00000266967	mergedPeak36106	AARSD1	125	Promoter	alanyl-tRNA synthetase domain containing 1	chr17	42953846	42953951	106	1.55534	4	1.36026	2.23309	0.374954	1.17686	1.6312	0.342812	3.40699	0.0929834	1.77578	1	-0.703818	-0.672854	0.995657	0.955957	0.92039	0.871745
ENSG00000266967	mergedPeak36107	AARSD1	0	Promoter	alanyl-tRNA synthetase domain containing 1	chr17	42964016	42964942	927	5.23262	7.32193	3.18552	4.69615	4.72117	5.04707	2.55932	0.137734	1.76145	0.227535	-0.797867	0.768106	-0.703818	-0.672854	0.995657	0.955957	0.92039	0.871745
ENSG00000157426	mergedPeak64525	AASDH	0	Promoter	aminoadipate-semialdehyde dehydrogenase	chr4	56387018	56387890	873	5.35728	7.74819	3.18552	5.35668	4.93922	5.73917	2.39613	0.142316	1.62479	0.28809	-0.771339	0.774651	4.07082	4.1891	4.26756	4.15399	4.81921	5.01947	-0.162901	1	-0.870505	0.0631514	-0.672428	0.342647
ENSG00000008311	mergedPeak80525	AASS	0	Promoter	aminoadipate-semialdehyde synthase	chr7	122143293	122144655	1363	5.52614	7.56224	3.759	5.52075	4.70484	5.86488	2.01501	0.165904	1.49614	0.308089	-0.518877	0.820228	1.04312	-0.730738	2.27572	3.06574	5.07972	4.66235			-4.52448	3.70769e-12	-2.09598	0.000588336
ENSG00000008311	mergedPeak80526	AASS	-27961	Distal Intergenic	aminoadipate-semialdehyde synthase	chr7	122172241	122172479	239	0.78838	2.80735	0	1.79394	3.54655	3.06779	1.32831	0.479819	-1.53794	0.459273	-2.86625	1	1.04312	-0.730738	2.27572	3.06574	5.07972	4.66235			-4.52448	3.70769e-12	-2.09598	0.000588336
ENSG00000215458	mergedPeak54822	AATBC	-327	Promoter	apoptosis associated transcript in bladder cancer	chr21	43810688	43811830	1143	5.10635	7.42626	4.4527	4.81473	4.47386	5.1604	2.08222	0.149947	1.86197	0.194072	-0.220253	0.918438	-2.71574	-4.06182	-0.683788	-1.08582	1.22406	1.92332
ENSG00000215458	mergedPeak54824	AATBC	-13498	Distal Intergenic	apoptosis associated transcript in bladder cancer	chr21	43826065	43827117	1053	4.14764	6.83289	3.89187	4.62579	4.57613	5.0233	1.7777	0.199287	1.24345	0.389151	-0.534248	0.815048	-2.71574	-4.06182	-0.683788	-1.08582	1.22406	1.92332
ENSG00000215458	mergedPeak54823	AATBC	0	Promoter	apoptosis associated transcript in bladder cancer	chr21	43812220	43813189	970	3.16968	5.97728	3.22636	3.95966	5.07244	5.29886	1.5898	0.246744	-0.0413145	0.979245	-1.63112	0.572627	-2.71574	-4.06182	-0.683788	-1.08582	1.22406	1.92332
ENSG00000275700	mergedPeak35726	AATF	13129	Distal Intergenic	apoptosis antagonizing transcription factor	chr17	37067594	37068043	450	4.3837	6.35755	3.18552	2.3771	1.47549	1.57595	3.02543	0.137734	4.73373	0.000621036	1.7083	0.538551	5.53562	5.40571	5.16848	5.49102	5.42168	4.82188	-0.00448622	1	0.189579	0.74505	0.22313	0.840412
ENSG00000275700	mergedPeak35724	AATF	0	Promoter	apoptosis antagonizing transcription factor	chr17	36948558	36949706	1149	4.52709	7.24793	3.1002	4.11154	4.6632	5.18203	2.84963	0.137734	1.52881	0.301363	-1.32082	0.703431	5.53562	5.40571	5.16848	5.49102	5.42168	4.82188	-0.00448622	1	0.189579	0.74505	0.22313	0.840412
ENSG00000275700	mergedPeak35725	AATF	6646	Distal Intergenic	apoptosis antagonizing transcription factor	chr17	37061111	37061242	132	2.60643	4	1.36026	1.68744	2.63086	2.5517	2.36567	0.159144	0.958019	0.544174	-1.40765	1	5.53562	5.40571	5.16848	5.49102	5.42168	4.82188	-0.00448622	1	0.189579	0.74505	0.22313	0.840412
ENSG00000181409	mergedPeak38126	AATK	1542	3' UTR	apoptosis associated tyrosine kinase	chr17	81118899	81119963	1065	5.82647	7.9542	4.34556	4.30405	3.76701	4.37942	2.98616	0.137734	3.21876	0.012359	0.232606	0.911978	3.85762	3.88387	2.58565	2.89963	-0.124799	1.01647	1.03548	0.275192	3.19535	8.62407e-08	1.98493	0.0463033
ENSG00000181409	mergedPeak38128	AATK	814	Promoter	apoptosis associated tyrosine kinase	chr17	81130882	81131134	253	3.76592	6.18982	3.81363	3.44233	2.48552	2.50668	1.86733	0.186228	3.17177	0.0253911	1.30444	0.710207	3.85762	3.88387	2.58565	2.89963	-0.124799	1.01647	1.03548	0.275192	3.19535	8.62407e-08	1.98493	0.0463033
ENSG00000181409	mergedPeak38129	AATK	0	Promoter	apoptosis associated tyrosine kinase	chr17	81131880	81132440	561	4.77711	6.65821	5.01553	4.59666	4.71303	4.51061	1.20233	0.313056	1.41608	0.296865	0.213748	0.918043	3.85762	3.88387	2.58565	2.89963	-0.124799	1.01647	1.03548	0.275192	3.19535	8.62407e-08	1.98493	0.0463033
ENSG00000181409	mergedPeak38133	AATK	37	Promoter	apoptosis associated tyrosine kinase	chr17	81165929	81165980	52	1.87427	4.24793	2.04776	2.15531	1.75462	2.31111	1.59688	0.301984	1.6557	0.338012	0.0588141	1	3.85762	3.88387	2.58565	2.89963	-0.124799	1.01647	1.03548	0.275192	3.19535	8.62407e-08	1.98493	0.0463033
ENSG00000181409	mergedPeak38127	AATK	-751	Promoter	apoptosis associated tyrosine kinase	chr17	81129676	81129954	279	2.48676	5.35755	2.29816	2.30689	3.26411	3.72772	2.47356	0.145778	1.06753	0.493086	-1.40603	0.712929	3.85762	3.88387	2.58565	2.89963	-0.124799	1.01647	1.03548	0.275192	3.19535	8.62407e-08	1.98493	0.0463033
ENSG00000181409	mergedPeak38134	AATK	0	Promoter	apoptosis associated tyrosine kinase	chr17	81165986	81166207	222	1.96663	4.45943	1.85288	3.07087	2.14182	3.37382	1.20899	0.420746	0.860726	0.612664	-0.348259	1	3.85762	3.88387	2.58565	2.89963	-0.124799	1.01647	1.03548	0.275192	3.19535	8.62407e-08	1.98493	0.0463033
ENSG00000281376	mergedPeak52147	ABALON	-25029	Intron (ENST00000412972.1/ENST00000412972.1, intron 1 of 1)	apoptotic BCL2L1-antisense long non-coding RNA	chr20	31696243	31696478	236	3.57374	5.24793	0.834841	1.79394	0.800741	1.17686	3.85774	0.137734	4.56837	0.00322765	0.710629	1	-0.117536	-0.511955	-0.951675	-1.38458	-1.90616	-0.798902
ENSG00000281376	mergedPeak52150	ABALON	-15489	Intron (ENST00000412972.1/ENST00000412972.1, intron 1 of 1)	apoptotic BCL2L1-antisense long non-coding RNA	chr20	31705946	31706018	73	2.1353	4.08746	1.50006	2.50803	0.800741	0.623267	1.52647	0.333777	3.86814	0.0345028	2.34166	1	-0.117536	-0.511955	-0.951675	-1.38458	-1.90616	-0.798902
ENSG00000281376	mergedPeak52153	ABALON	-8316	Intron (ENST00000412972.1/ENST00000412972.1, intron 1 of 1)	apoptotic BCL2L1-antisense long non-coding RNA	chr20	31712095	31713191	1097	6.0221	8.33539	4.08189	6.03675	5.04027	5.22436	2.25631	0.144831	2.49551	0.0883554	0.239199	0.915407	-0.117536	-0.511955	-0.951675	-1.38458	-1.90616	-0.798902
ENSG00000281376	mergedPeak52149	ABALON	-16622	Intron (ENST00000412972.1/ENST00000412972.1, intron 1 of 1)	apoptotic BCL2L1-antisense long non-coding RNA	chr20	31704364	31704885	522	5.51088	7.8009	3.41483	5.17152	4.89673	4.58828	2.57078	0.137734	2.35731	0.109541	-0.213467	0.924935	-0.117536	-0.511955	-0.951675	-1.38458	-1.90616	-0.798902
ENSG00000281376	mergedPeak52152	ABALON	-10442	Intron (ENST00000412972.1/ENST00000412972.1, intron 1 of 1)	apoptotic BCL2L1-antisense long non-coding RNA	chr20	31710622	31711065	444	1.29529	3.90689	1.85288	2.5693	4.68	5.43723	0.946737	0.501382	-2.20109	0.184987	-3.14782	0.129144	-0.117536	-0.511955	-0.951675	-1.38458	-1.90616	-0.798902
ENSG00000281376	mergedPeak52155	ABALON	-1168	Intron (ENST00000376062.6/598, intron 1 of 1)	apoptotic BCL2L1-antisense long non-coding RNA	chr20	31720268	31720339	72	3.20803	5.32193	0.33482	2.93782	2.69839	2.8327	2.74908	0.146863	2.00611	0.268272	-0.742968	0.798152	-0.117536	-0.511955	-0.951675	-1.38458	-1.90616	-0.798902
ENSG00000281376	mergedPeak52154	ABALON	-1509	Intron (ENST00000376062.6/598, intron 1 of 1)	apoptotic BCL2L1-antisense long non-coding RNA	chr20	31719387	31719998	612	4.06648	6.88264	2.57608	4.70981	4.79243	5.18917	2.12895	0.170358	1.08434	0.481845	-1.04462	0.764414	-0.117536	-0.511955	-0.951675	-1.38458	-1.90616	-0.798902
ENSG00000281376	mergedPeak52151	ABALON	-12589	Intron (ENST00000412972.1/ENST00000412972.1, intron 1 of 1)	apoptotic BCL2L1-antisense long non-coding RNA	chr20	31708513	31708918	406	2.91537	5.24793	2.21943	3.62655	3.81343	4.62033	1.50791	0.283985	0.221302	0.891236	-1.28661	0.735549	-0.117536	-0.511955	-0.951675	-1.38458	-1.90616	-0.798902
ENSG00000281376	mergedPeak52148	ABALON	-21840	Intron (ENST00000412972.1/ENST00000412972.1, intron 1 of 1)	apoptotic BCL2L1-antisense long non-coding RNA	chr20	31698786	31699667	882	4.49644	6.33985	3.14349	3.40921	5.72223	5.75369	2.52702	0.137734	-0.0574747	0.967767	-2.5845	0.141439	-0.117536	-0.511955	-0.951675	-1.38458	-1.90616	-0.798902
ENSG00000183044	mergedPeak31297	ABAT	0	Promoter	4-aminobutyrate aminotransferase	chr16	8674005	8674787	783	5.64271	7.58496	4.05946	4.80203	5.0914	5.53575	2.48899	0.137734	1.6069	0.242806	-0.88209	0.764752	5.97181	5.34484	4.77153	4.10311	4.1749	5.78794	1.12944	0.0425209	0.230829	0.783633	-0.640363	0.57305
ENSG00000183044	mergedPeak31298	ABAT	4469	Intron (ENST00000268251.12/18, intron 1 of 15)	4-aminobutyrate aminotransferase	chr16	8679086	8679150	65	1.87427	3.58496	1.74458	3.305	1.02772	1.57595	0.223314	0.884753	2.12508	0.256509	1.90177	1	5.97181	5.34484	4.77153	4.10311	4.1749	5.78794	1.12944	0.0425209	0.230829	0.783633	-0.640363	0.57305
ENSG00000183044	mergedPeak31296	ABAT	-13352	Distal Intergenic	4-aminobutyrate aminotransferase	chr16	8660895	8661213	319	3.20803	5.42626	2.21943	2.98355	2.69839	3.72772	2.22479	0.158686	1.47985	0.337337	-0.744941	0.780991	5.97181	5.34484	4.77153	4.10311	4.1749	5.78794	1.12944	0.0425209	0.230829	0.783633	-0.640363	0.57305
ENSG00000183044	mergedPeak31300	ABAT	11523	Intron (ENST00000268251.12/18, intron 1 of 15)	4-aminobutyrate aminotransferase	chr16	8732345	8732766	422	1.66966	3.45943	1.03202	2.23309	3.32946	4.3025	1.2793	0.396502	-1.26627	0.446539	-2.54557	1	5.97181	5.34484	4.77153	4.10311	4.1749	5.78794	1.12944	0.0425209	0.230829	0.783633	-0.640363	0.57305
ENSG00000183044	mergedPeak31299	ABAT	0	Promoter	4-aminobutyrate aminotransferase	chr16	8720429	8721484	1056	3.41888	5.08746	2.21943	3.88933	4.46419	5.7823	1.26432	0.343851	-0.837734	0.572581	-2.10205	0.359343	5.97181	5.34484	4.77153	4.10311	4.1749	5.78794	1.12944	0.0425209	0.230829	0.783633	-0.640363	0.57305
ENSG00000165029	mergedPeak87882	ABCA1	-125000	Distal Intergenic	ATP binding cassette subfamily A member 1	chr9	105053237	105053449	213	3.08979	5.72792	0.33482	1.79394	0.800741	0.44386	4.42299	0.137734	5.72399	0.00109616	1.301	0.764414	4.81417	4.2725	4.03667	3.41867	3.54562	4.29709	0.799934	0.463244	0.414984	0.548648	-0.323175	0.821278
ENSG00000165029	mergedPeak87871	ABCA1	-20661	Intron (ENST00000374736.7/19, intron 7 of 49)	ATP binding cassette subfamily A member 1	chr9	104851650	104851784	135	3.54407	5.16993	3.1002	1.98591	0.374954	1.05708	2.09756	0.178586	5.05338	0.00159145	2.95582	0.199596	4.81417	4.2725	4.03667	3.41867	3.54562	4.29709	0.799934	0.463244	0.414984	0.548648	-0.323175	0.821278
ENSG00000165029	mergedPeak87885	ABCA1	-137131	Distal Intergenic	ATP binding cassette subfamily A member 1	chr9	105065368	105065598	231	4.24306	6.2854	3.30473	5.04783	1.93342	2.7189	1.20017	0.361082	3.48872	0.0159315	2.28854	0.297085	4.81417	4.2725	4.03667	3.41867	3.54562	4.29709	0.799934	0.463244	0.414984	0.548648	-0.323175	0.821278
ENSG00000165029	mergedPeak87870	ABCA1	19717	Exon (ENST00000374736.7/19, exon 29 of 50)	ATP binding cassette subfamily A member 1	chr9	104810772	104811272	501	4.18657	5.55459	3.61264	4.26755	1.81672	2.5517	1.0842	0.375289	3.08559	0.024038	2.00139	0.351449	4.81417	4.2725	4.03667	3.41867	3.54562	4.29709	0.799934	0.463244	0.414984	0.548648	-0.323175	0.821278
ENSG00000165029	mergedPeak87877	ABCA1	-20266	Distal Intergenic	ATP binding cassette subfamily A member 1	chr9	104948503	104948640	138	2.81956	5.58496	2.04776	4.02672	1.47549	2.0222	1.50244	0.311985	3.43504	0.0379089	1.9326	0.541231	4.81417	4.2725	4.03667	3.41867	3.54562	4.29709	0.799934	0.463244	0.414984	0.548648	-0.323175	0.821278
ENSG00000165029	mergedPeak87873	ABCA1	-25485	Intron (ENST00000374736.7/19, intron 7 of 49)	ATP binding cassette subfamily A member 1	chr9	104856474	104856671	198	3.60281	6.39232	2.4438	4.52115	2.14182	3.00444	1.82066	0.226245	3.16237	0.0482369	1.34171	0.736969	4.81417	4.2725	4.03667	3.41867	3.54562	4.29709	0.799934	0.463244	0.414984	0.548648	-0.323175	0.821278
ENSG00000165029	mergedPeak87883	ABCA1	-126526	Distal Intergenic	ATP binding cassette subfamily A member 1	chr9	105054763	105054815	53	2.05343	3.70044	0.33482	1.31067	0.374954	1.05708	3.0738	0.155111	3.43423	0.105074	0.360427	1	4.81417	4.2725	4.03667	3.41867	3.54562	4.29709	0.799934	0.463244	0.414984	0.548648	-0.323175	0.821278
ENSG00000165029	mergedPeak87878	ABCA1	-33036	Distal Intergenic	ATP binding cassette subfamily A member 1	chr9	104961273	104962025	753	4.12777	6.12928	2.37282	4.15216	3.81343	4.31561	2.01367	0.172827	1.40589	0.347004	-0.607781	0.800334	4.81417	4.2725	4.03667	3.41867	3.54562	4.29709	0.799934	0.463244	0.414984	0.548648	-0.323175	0.821278
ENSG00000165029	mergedPeak87881	ABCA1	-78927	Distal Intergenic	ATP binding cassette subfamily A member 1	chr9	105007164	105007573	410	3.00521	6.04439	1.85288	3.86511	3.19565	4.14984	2.136	0.18595	1.51569	0.361264	-0.620311	0.813699	4.81417	4.2725	4.03667	3.41867	3.54562	4.29709	0.799934	0.463244	0.414984	0.548648	-0.323175	0.821278
ENSG00000165029	mergedPeak87876	ABCA1	0	Promoter	ATP binding cassette subfamily A member 1	chr9	104926511	104928508	1998	5.49546	7.65821	4.08189	5.52848	5.4606	6.0799	1.9987	0.161198	1.15492	0.409563	-0.843784	0.767357	4.81417	4.2725	4.03667	3.41867	3.54562	4.29709	0.799934	0.463244	0.414984	0.548648	-0.323175	0.821278
ENSG00000165029	mergedPeak87879	ABCA1	-39940	Distal Intergenic	ATP binding cassette subfamily A member 1	chr9	104968177	104969063	887	4.12777	6.89482	2.69724	4.26755	4.88228	5.1604	2.49073	0.139385	1.07809	0.469418	-1.41264	0.684734	4.81417	4.2725	4.03667	3.41867	3.54562	4.29709	0.799934	0.463244	0.414984	0.548648	-0.323175	0.821278
ENSG00000165029	mergedPeak87874	ABCA1	-32189	Intron (ENST00000374736.7/19, intron 5 of 49)	ATP binding cassette subfamily A member 1	chr9	104863178	104863503	326	2.60643	4.58496	1.85288	2.73887	2.52325	3.39867	1.72238	0.245754	0.938825	0.551433	-0.783558	1	4.81417	4.2725	4.03667	3.41867	3.54562	4.29709	0.799934	0.463244	0.414984	0.548648	-0.323175	0.821278
ENSG00000165029	mergedPeak87872	ABCA1	-23361	Intron (ENST00000374736.7/19, intron 7 of 49)	ATP binding cassette subfamily A member 1	chr9	104854350	104855183	834	3.63131	6.16993	2.51146	5.01518	4.31083	4.94109	1.17803	0.397588	0.748626	0.636044	-0.429406	0.861665	4.81417	4.2725	4.03667	3.41867	3.54562	4.29709	0.799934	0.463244	0.414984	0.548648	-0.323175	0.821278
ENSG00000165029	mergedPeak87884	ABCA1	-135980	Distal Intergenic	ATP binding cassette subfamily A member 1	chr9	105064217	105065139	923	4.54218	6.59991	3.30473	5.33919	4.88228	5.83333	1.28022	0.33134	0.47576	0.751084	-0.804455	0.769624	4.81417	4.2725	4.03667	3.41867	3.54562	4.29709	0.799934	0.463244	0.414984	0.548648	-0.323175	0.821278
ENSG00000165029	mergedPeak87880	ABCA1	-62957	Exon (ENST00000457720.1/ENST00000457720.1, exon 1 of 2)	ATP binding cassette subfamily A member 1	chr9	104991194	104993943	2750	5.06517	7.49185	3.14349	5.57403	5.9609	6.83435	1.95071	0.188111	0.272478	0.863862	-1.67823	0.574462	4.81417	4.2725	4.03667	3.41867	3.54562	4.29709	0.799934	0.463244	0.414984	0.548648	-0.323175	0.821278
ENSG00000165029	mergedPeak87875	ABCA1	-37582	Intron (ENST00000374736.7/19, intron 5 of 49)	ATP binding cassette subfamily A member 1	chr9	104868571	104869372	802	2.2863	5.08746	2.69724	2.93782	4.1392	4.74185	1.56465	0.27075	-0.237301	0.88317	-1.80195	0.526688	4.81417	4.2725	4.03667	3.41867	3.54562	4.29709	0.799934	0.463244	0.414984	0.548648	-0.323175	0.821278
ENSG00000144452	mergedPeak49788	ABCA12	1080	Intron (ENST00000272895.11/26154, intron 1 of 52)	ATP binding cassette subfamily A member 12	chr2	215137137	215137324	188	4.04546	5.55459	1.85288	3.53738	2.44678	4.04354	2.20265	0.162834	1.61325	0.305204	-0.589393	0.812045	2.6573	1.96652	3.01393	1.78156	4.30141	5.50883	-0.228031	1	-2.65858	5.0175e-06	-2.59174	0.00091728
ENSG00000144452	mergedPeak49791	ABCA12	-80384	Distal Intergenic	ATP binding cassette subfamily A member 12	chr2	215218812	215219148	337	1.43117	3.32193	0.33482	1.79394	3.14815	3.32279	1.88683	0.279112	-0.735212	0.690543	-2.62204	1	2.6573	1.96652	3.01393	1.78156	4.30141	5.50883	-0.228031	1	-2.65858	5.0175e-06	-2.59174	0.00091728
ENSG00000144452	mergedPeak49790	ABCA12	-22742	Distal Intergenic	ATP binding cassette subfamily A member 12	chr2	215161170	215161857	688	3.08979	5.24793	1.20546	2.73887	3.26411	4.56652	2.64615	0.140501	0.485001	0.764592	-2.16115	0.406376	2.6573	1.96652	3.01393	1.78156	4.30141	5.50883	-0.228031	1	-2.65858	5.0175e-06	-2.59174	0.00091728
ENSG00000144452	mergedPeak49789	ABCA12	-84	Promoter	ATP binding cassette subfamily A member 12	chr2	215138512	215138683	172	1.43117	3.58496	1.03202	1.79394	2.28047	2.79576	1.77714	0.290089	0.300187	0.873676	-1.47696	1	2.6573	1.96652	3.01393	1.78156	4.30141	5.50883	-0.228031	1	-2.65858	5.0175e-06	-2.59174	0.00091728
ENSG00000179869	mergedPeak78654	ABCA13	-31087	Distal Intergenic	ATP binding cassette subfamily A member 13	chr7	48140164	48140371	208	2.91537	4.9542	1.85288	1.98591	0.672286	1.05708	2.68394	0.139385	4.42866	0.00561642	1.74473	1	-2.71574	-3.5641	-0.457939	-1.76182	-0.124799	-0.157457
ENSG00000179869	mergedPeak78658	ABCA13	-3038	Distal Intergenic	ATP binding cassette subfamily A member 13	chr7	48168349	48168420	72	2.66273	3.90689	2.51146	1.89311	0.531267	1.17686	1.34973	0.36831	3.48308	0.0467436	2.13335	1	-2.71574	-3.5641	-0.457939	-1.76182	-0.124799	-0.157457
ENSG00000179869	mergedPeak78656	ABCA13	-26826	Distal Intergenic	ATP binding cassette subfamily A member 13	chr7	48144492	48144632	141	2.86826	4.9542	2.4438	2.5693	1.31266	1.95677	1.92235	0.20243	3.02998	0.0562046	1.10763	1	-2.71574	-3.5641	-0.457939	-1.76182	-0.124799	-0.157457
ENSG00000179869	mergedPeak78659	ABCA13	13591	Intron (ENST00000435803.5/154664, intron 37 of 61)	ATP binding cassette subfamily A member 13	chr7	48390033	48390313	281	0.570226	0	0	0.799319	2.94072	3.47076	-0.0838407	0.971727	-4.56864	0.0657327	-4.4848	1	-2.71574	-3.5641	-0.457939	-1.76182	-0.124799	-0.157457
ENSG00000179869	mergedPeak78663	ABCA13	128630	Intron (ENST00000435803.5/154664, intron 59 of 61)	ATP binding cassette subfamily A member 13	chr7	48636502	48638039	1538	1.29529	3.70044	0.834841	2.84177	5.07244	6.19077	0.864596	0.559896	-3.04475	0.0729916	-3.90934	0.0719592	-2.71574	-3.5641	-0.457939	-1.76182	-0.124799	-0.157457
ENSG00000179869	mergedPeak78664	ABCA13	193525	Distal Intergenic	ATP binding cassette subfamily A member 13	chr7	48701397	48702233	837	1.14528	2.80735	0.33482	1.79394	4.28909	4.87178	1.26825	0.424193	-2.82569	0.110025	-4.09394	0.0688701	-2.71574	-3.5641	-0.457939	-1.76182	-0.124799	-0.157457
ENSG00000179869	mergedPeak78660	ABCA13	-27569	Intron (ENST00000435803.5/154664, intron 41 of 61)	ATP binding cassette subfamily A member 13	chr7	48426817	48427494	678	1.43117	3.45943	0.834841	1.79394	3.98549	4.75153	1.74972	0.265689	-1.89451	0.261059	-3.64423	0.090296	-2.71574	-3.5641	-0.457939	-1.76182	-0.124799	-0.157457
ENSG00000179869	mergedPeak78661	ABCA13	-12931	Intron (ENST00000435803.5/154664, intron 42 of 61)	ATP binding cassette subfamily A member 13	chr7	48441976	48442132	157	1.14528	2.32193	0	1.68744	3.1721	2.90387	1.12796	0.546137	-1.57167	0.448338	-2.69963	1	-2.71574	-3.5641	-0.457939	-1.76182	-0.124799	-0.157457
ENSG00000179869	mergedPeak78665	ABCA13	200801	Exon (ENST00000649656.1/ENST00000649656.1, exon 1 of 3)	ATP binding cassette subfamily A member 13	chr7	48708673	48708901	229	0.977838	2.80735	0.33482	0.990621	2.96834	2.75784	2.35671	0.229058	-0.970527	0.612585	-3.32723	1	-2.71574	-3.5641	-0.457939	-1.76182	-0.124799	-0.157457
ENSG00000179869	mergedPeak78662	ABCA13	4218	Intron (ENST00000435803.5/154664, intron 43 of 61)	ATP binding cassette subfamily A member 13	chr7	48459281	48459458	178	0.570226	2.58496	0.606385	0.799319	2.44678	2.31111	1.96905	0.32409	-0.765621	0.715892	-2.73467	1	-2.71574	-3.5641	-0.457939	-1.76182	-0.124799	-0.157457
ENSG00000238098	mergedPeak30987	ABCA17P	9704	Intron (ENST00000469908.5/650655, intron 5 of 16)	ATP binding cassette subfamily A member 17, pseudogene	chr16	2370848	2370981	134	3.00521	4.75489	1.20546	1.79394	1.31266	1.39016	3.09884	0.137734	3.38324	0.0337312	0.284402	1	-3.46339	-3.5641	-3.39526	-3.48595	-2.07557	-3.44128
ENSG00000238098	mergedPeak30989	ABCA17P	27741	Intron (ENST00000469908.5/650655, intron 8 of 16)	ATP binding cassette subfamily A member 17, pseudogene	chr16	2388885	2389116	232	5.03349	6.26679	4.05946	4.0484	4.34283	3.00444	1.77869	0.179996	2.02351	0.14817	0.244813	0.907271	-3.46339	-3.5641	-3.39526	-3.48595	-2.07557	-3.44128
ENSG00000238098	mergedPeak30988	ABCA17P	24412	Exon (ENST00000469908.5/650655, exon 8 of 17)	ATP binding cassette subfamily A member 17, pseudogene	chr16	2385556	2386164	609	3.93549	5.78136	3.18552	3.50639	3.70269	4.04354	1.86897	0.175093	1.29419	0.354177	-0.574783	0.798775	-3.46339	-3.5641	-3.39526	-3.48595	-2.07557	-3.44128
ENSG00000107331	mergedPeak89516	ABCA2	-1143	Exon (ENST00000341511.10/20, exon 6 of 49)	ATP binding cassette subfamily A member 2	chr9	137021948	137022389	442	4.4331	6.20945	1.85288	2.5693	1.12908	2.50668	3.62022	0.137734	3.99131	0.00561642	0.371086	0.877537	5.24376	5.21	5.10061	5.83036	3.37935	5.36754	-0.507983	0.63091	0.0545015	0.955589	0.879993	0.230053
ENSG00000107331	mergedPeak89515	ABCA2	4223	Downstream (2-3kb)	ATP binding cassette subfamily A member 2	chr9	137004390	137004565	176	3.16968	4.80735	2.57608	2.5693	1.22379	2.4122	1.79576	0.223443	2.6088	0.106122	0.813044	1	5.24376	5.21	5.10061	5.83036	3.37935	5.36754	-0.507983	0.63091	0.0545015	0.955589	0.879993	0.230053
ENSG00000107331	mergedPeak89518	ABCA2	0	Promoter	ATP binding cassette subfamily A member 2	chr9	137028102	137029637	1536	5.53371	7.48382	3.84018	5.35668	5.30684	5.88261	2.06104	0.153509	1.2039	0.387101	-0.857141	0.76731	5.24376	5.21	5.10061	5.83036	3.37935	5.36754	-0.507983	0.63091	0.0545015	0.955589	0.879993	0.230053
ENSG00000167972	mergedPeak30985	ABCA3	-1683	Exon (ENST00000468708.1/ENST00000468708.1, exon 1 of 1)	ATP binding cassette subfamily A member 3	chr16	2331407	2332610	1204	2.71692	3.58496	1.85288	2.84177	5.82777	5.63321	0.873248	0.472829	-2.69696	0.0459732	-3.57021	0.0491218	3.15784	1.05848	2.94314	2.50347	6.7778	4.83006	-0.189432	1	-3.69569	2.47074e-06	-3.20545	2.41e-10
ENSG00000167972	mergedPeak30986	ABCA3	0	Promoter	ATP binding cassette subfamily A member 3	chr16	2339727	2341205	1479	6.43965	8.29462	3.73089	5.58148	6.36322	6.18006	2.74953	0.137734	1.3807	0.325682	-1.36884	0.656855	3.15784	1.05848	2.94314	2.50347	6.7778	4.83006	-0.189432	1	-3.69569	2.47074e-06	-3.20545	2.41e-10
ENSG00000167972	mergedPeak30983	ABCA3	4909	Exon (ENST00000301732.9/21, exon 6 of 33)	ATP binding cassette subfamily A member 3	chr16	2324316	2324815	500	1.87427	3.70044	1.03202	1.89311	3.78265	3.44713	1.89384	0.231402	-0.695676	0.669848	-2.58951	1	3.15784	1.05848	2.94314	2.50347	6.7778	4.83006	-0.189432	1	-3.69569	2.47074e-06	-3.20545	2.41e-10
ENSG00000167972	mergedPeak30982	ABCA3	-12646	Intron (ENST00000301732.9/21, intron 17 of 32)	ATP binding cassette subfamily A member 3	chr16	2296618	2296989	372	2.81956	4.9542	1.20546	2.3771	3.9582	3.56159	2.67859	0.138518	0.476703	0.762801	-2.20189	0.373299	3.15784	1.05848	2.94314	2.50347	6.7778	4.83006	-0.189432	1	-3.69569	2.47074e-06	-3.20545	2.41e-10
ENSG00000198691	mergedPeak4366	ABCA4	17034	Intron (ENST00000536513.5/24, intron 1 of 27)	ATP binding cassette subfamily A member 4	chr1	94044352	94044405	54	2.1353	4.39232	1.50006	2.79124	1.75462	0.926454	1.55118	0.326138	2.78869	0.131269	1.23751	1	-2.45005	-2.10432	-2.31803	-0.627327	2.20545	2.17023
ENSG00000198691	mergedPeak4367	ABCA4	16806	Exon (ENST00000370225.3/24, exon 20 of 50)	ATP binding cassette subfamily A member 4	chr1	94044543	94044633	91	2.35626	4.52356	1.36026	2.73887	2.44678	1.57595	1.81129	0.254439	1.98087	0.262051	0.169579	1	-2.45005	-2.10432	-2.31803	-0.627327	2.20545	2.17023
ENSG00000198691	mergedPeak4368	ABCA4	15331	3' UTR	ATP binding cassette subfamily A member 4	chr1	94045560	94046108	549	5.28737	7.33092	3.73089	4.15216	5.30142	5.32503	2.76159	0.137734	1.34612	0.319148	-1.41547	0.607148	-2.45005	-2.10432	-2.31803	-0.627327	2.20545	2.17023
ENSG00000198691	mergedPeak4363	ABCA4	0	Promoter	ATP binding cassette subfamily A member 4	chr1	94020551	94021455	905	3.35196	5.35755	2.86181	4.56693	5.68109	5.96395	0.73907	0.556023	-1.20744	0.404947	-1.94651	0.398957	-2.45005	-2.10432	-2.31803	-0.627327	2.20545	2.17023
ENSG00000198691	mergedPeak4364	ABCA4	-820	Promoter	ATP binding cassette subfamily A member 4	chr1	94022187	94023008	822	2.60643	5.39232	2.96194	3.62655	5.72628	5.7245	1.31299	0.323986	-1.20308	0.415293	-2.51606	0.211812	-2.45005	-2.10432	-2.31803	-0.627327	2.20545	2.17023
ENSG00000198691	mergedPeak4371	ABCA4	-92	Promoter	ATP binding cassette subfamily A member 4	chr1	94061531	94062059	529	3.16968	5.42626	2.21943	3.11263	3.90203	3.80412	2.11839	0.163609	0.867924	0.557048	-1.25047	0.73524	-2.45005	-2.10432	-2.31803	-0.627327	2.20545	2.17023
ENSG00000198691	mergedPeak4372	ABCA4	-5031	Intron (ENST00000370225.3/24, intron 11 of 49)	ATP binding cassette subfamily A member 4	chr1	94068280	94069869	1590	5.47988	7.50779	4.03668	6.00384	5.78957	6.52858	1.50962	0.253641	0.619974	0.665959	-0.889644	0.76731	-2.45005	-2.10432	-2.31803	-0.627327	2.20545	2.17023
ENSG00000198691	mergedPeak4365	ABCA4	-6047	Exon (ENST00000536513.5/24, exon 5 of 28)	ATP binding cassette subfamily A member 4	chr1	94031642	94031937	296	2.21278	3.80735	1.74458	2.23309	3.56476	3.29658	1.40073	0.325082	-0.29816	0.854224	-1.69889	1	-2.45005	-2.10432	-2.31803	-0.627327	2.20545	2.17023
ENSG00000198691	mergedPeak4370	ABCA4	3919	Intron (ENST00000536513.5/24, intron 1 of 27)	ATP binding cassette subfamily A member 4	chr1	94056983	94057520	538	2.42299	4.9542	1.03202	2.79124	3.39198	4.35423	2.26751	0.176083	0.215907	0.902478	-2.0516	0.490064	-2.45005	-2.10432	-2.31803	-0.627327	2.20545	2.17023
ENSG00000198691	mergedPeak4373	ABCA4	2561	Intron (ENST00000370225.3/24, intron 1 of 49)	ATP binding cassette subfamily A member 4	chr1	94118187	94118564	378	1.55534	3.58496	0.33482	1.57244	2.88385	3.18672	2.45906	0.187936	-0.230009	0.905276	-2.68907	1	-2.45005	-2.10432	-2.31803	-0.627327	2.20545	2.17023
ENSG00000198691	mergedPeak4369	ABCA4	10298	Intron (ENST00000536513.5/24, intron 1 of 27)	ATP binding cassette subfamily A member 4	chr1	94050876	94051141	266	1.29529	3.80735	1.85288	2.23309	2.66502	3.03647	1.11761	0.466376	0.128148	0.945083	-0.989461	1	-2.45005	-2.10432	-2.31803	-0.627327	2.20545	2.17023
ENSG00000154265	mergedPeak37290	ABCA5	-17786	Distal Intergenic	ATP binding cassette subfamily A member 5	chr17	69345030	69345173	144	2.81956	4.80735	1.50006	2.30689	0.531267	1.17686	2.4861	0.154315	4.26181	0.0103999	1.77571	1	4.70773	4.06914	4.97558	3.3744	4.72075	5.39648	0.103265	1	-0.21789	0.736273	-0.533615	0.624715
ENSG00000154265	mergedPeak37289	ABCA5	0	Promoter	ATP binding cassette subfamily A member 5	chr17	69326284	69327780	1497	6.69047	8.77479	4.78892	6.41185	6.16862	6.72068	2.28062	0.140005	1.61804	0.25698	-0.66258	0.782253	4.70773	4.06914	4.97558	3.3744	4.72075	5.39648	0.103265	1	-0.21789	0.736273	-0.533615	0.624715
ENSG00000064687	mergedPeak40389	ABCA7	590	Promoter	ATP binding cassette subfamily A member 7	chr19	1062851	1063313	463	4.51185	6.37504	1.03202	2.5693	1.22379	1.88822	4.10444	0.137734	4.68006	0.00139741	0.575627	0.819423	5.16796	5.1621	4.47113	3.10074	5.92124	4.05042	1.16259	0.15656	-0.271196	0.732638	-1.32304	0.0141159
ENSG00000064687	mergedPeak40388	ABCA7	-61	Promoter	ATP binding cassette subfamily A member 7	chr19	1045321	1045471	151	3.7914	5.72792	2.13615	3.02787	1.68974	2.31111	2.60091	0.137734	3.37518	0.0199668	0.774265	0.775885	5.16796	5.1621	4.47113	3.10074	5.92124	4.05042	1.16259	0.15656	-0.271196	0.732638	-1.32304	0.0141159
ENSG00000064687	mergedPeak40387	ABCA7	0	Promoter	ATP binding cassette subfamily A member 7	chr19	1039489	1041357	1869	6.72062	8.8392	5.19085	6.41603	6.60233	6.77389	2.22453	0.139933	1.45398	0.291985	-0.770554	0.767674	5.16796	5.1621	4.47113	3.10074	5.92124	4.05042	1.16259	0.15656	-0.271196	0.732638	-1.32304	0.0141159
ENSG00000141338	mergedPeak37282	ABCA8	83415	Intron (ENST00000591379.1/ENST00000591379.1, intron 1 of 1)	ATP binding cassette subfamily A member 8	chr17	68794009	68794231	223	3.65926	5.9542	2.51146	2.98355	0.672286	1.17686	2.62757	0.137734	5.2862	0.000459804	2.65863	0.234071	-3.04167	-3.5641	-0.767675	-2.4951	-2.07557	-2.40656
ENSG00000141338	mergedPeak37283	ABCA8	55542	Distal Intergenic	ATP binding cassette subfamily A member 8	chr17	68822020	68822104	85	2.05343	5.2854	1.62749	2.89059	1.98841	2.14479	2.24359	0.182916	2.65826	0.134308	0.414674	0.877723	-3.04167	-3.5641	-0.767675	-2.4951	-2.07557	-2.40656
ENSG00000141338	mergedPeak37280	ABCA8	117532	Intron (ENST00000587999.1/ENST00000587999.1, intron 2 of 2)	ATP binding cassette subfamily A member 8	chr17	68759498	68760114	617	4.46512	6.18982	3.14349	4.58187	3.50943	4.36688	1.58397	0.234308	1.62169	0.268179	0.0377209	0.9871	-3.04167	-3.5641	-0.767675	-2.4951	-2.07557	-2.40656
ENSG00000141338	mergedPeak37281	ABCA8	98997	Distal Intergenic	ATP binding cassette subfamily A member 8	chr17	68778517	68778649	133	0.977838	1.58496	0.606385	0.578716	2.28047	2.31111	1.4518	0.472797	-1.49301	0.483059	-2.94481	1	-3.04167	-3.5641	-0.767675	-2.4951	-2.07557	-2.40656
ENSG00000154258	mergedPeak37284	ABCA9	1733	Intron (ENST00000340001.8/10350, intron 3 of 38)	ATP binding cassette subfamily A member 9	chr17	69047321	69047624	304	4.58652	7.18982	2.91275	5.29454	1.12908	1.88822	1.90027	0.206292	5.43222	0.000389954	3.53195	0.0929261	-1.56956	-2.90093	1.11757	-3.48595	-4.06182	-4.06182
ENSG00000154258	mergedPeak37286	ABCA9	-9838	Distal Intergenic	ATP binding cassette subfamily A member 9	chr17	69070902	69071067	166	2.86826	4.64386	2.63794	2.84177	0.800741	1.95677	1.38046	0.338091	3.04314	0.0658222	1.66268	1	-1.56956	-2.90093	1.11757	-3.48595	-4.06182	-4.06182
ENSG00000154258	mergedPeak37285	ABCA9	1487	Intron (ENST00000340001.8/10350, intron 3 of 38)	ATP binding cassette subfamily A member 9	chr17	69047812	69047870	59	1.66966	3.45943	1.20546	3.15321	0.531267	0.623267	0.343269	0.835695	3.57151	0.0859435	3.22824	1	-1.56956	-2.90093	1.11757	-3.48595	-4.06182	-4.06182
ENSG00000085563	mergedPeak79540	ABCB1	-54684	Intron (ENST00000338056.7/154661, intron 7 of 11)	ATP binding cassette subfamily B member 1	chr7	87768007	87768085	79	1.55534	3.80735	1.50006	2.15531	0.918687	2.36254	1.43984	0.39002	1.51716	0.422246	0.077313	1	-2.71574	-4.06182	-2.08494	-2.7563	-0.830315	-2.40656
ENSG00000085563	mergedPeak79538	ABCB1	95	Promoter	ATP binding cassette subfamily B member 1	chr7	87600241	87600978	738	3.35196	4.64386	1.50006	4.06976	4.19871	5.10107	0.891184	0.515836	-0.631249	0.690152	-1.52243	0.665748	-2.71574	-4.06182	-2.08494	-2.7563	-0.830315	-2.40656
ENSG00000085563	mergedPeak79537	ABCB1	-14201	Intron (ENST00000622132.4/5243, intron 7 of 27)	ATP binding cassette subfamily B member 1	chr7	87564359	87564505	147	2.42299	4.16993	1.85288	2.30689	2.69839	3.64704	1.65661	0.261124	0.283729	0.862991	-1.37288	1	-2.71574	-4.06182	-2.08494	-2.7563	-0.830315	-2.40656
ENSG00000135776	mergedPeak8654	ABCB10	0	Promoter	ATP binding cassette subfamily B member 10	chr1	229557969	229559323	1355	6.49109	8.67596	4.3269	6.19089	6.38131	6.66287	2.44436	0.137734	1.44116	0.31518	-1.00321	0.763917	5.60751	5.64996	5.29921	5.57343	5.11706	4.50971	0.0876939	1	0.541328	0.245836	0.45822	0.568783
ENSG00000135776	mergedPeak8655	ABCB10	-23454	Distal Intergenic	ATP binding cassette subfamily B member 10	chr1	229582149	229582621	473	2.1353	4.39232	2.4438	3.02787	4.22184	3.94575	0.958437	0.47608	-0.508605	0.742994	-1.46704	0.670489	5.60751	5.64996	5.29921	5.57343	5.11706	4.50971	0.0876939	1	0.541328	0.245836	0.45822	0.568783
ENSG00000073734	mergedPeak48767	ABCB11	-3050	Distal Intergenic	ATP binding cassette subfamily B member 11	chr2	169034374	169034635	262	3.76592	6.14975	3.41483	4.02672	1.39637	1.66058	1.70986	0.215937	4.43091	0.00184136	2.72105	0.176102	-2.0317	-2.44833	-3.39526	-2.7563	-1.37691	-1.98297
ENSG00000073734	mergedPeak48766	ABCB11	18640	Intron (ENST00000263817.7/8647, intron 5 of 27)	ATP binding cassette subfamily B member 11	chr2	169012188	169012683	496	5.96166	8.40088	4.76139	5.924	4.2446	4.39186	2.21044	0.14339	3.38827	0.0110931	1.17783	0.733034	-2.0317	-2.44833	-3.39526	-2.7563	-1.37691	-1.98297
ENSG00000073734	mergedPeak48765	ABCB11	8308	Intron (ENST00000263817.7/8647, intron 18 of 27)	ATP binding cassette subfamily B member 11	chr2	168961764	168961862	99	2.35626	3.80735	1.20546	2.07309	1.75462	2.36254	1.87767	0.243053	1.35261	0.426263	-0.525059	1	-2.0317	-2.44833	-3.39526	-2.7563	-1.37691	-1.98297
ENSG00000005471	mergedPeak79535	ABCB4	9719	Intron (ENST00000649586.1/5244, intron 3 of 27)	ATP binding cassette subfamily B member 4	chr7	87464927	87465689	763	4.46512	6.96578	3.94177	4.93599	4.65473	5.27221	1.71202	0.20834	1.221	0.393673	-0.491024	0.826603	-1.32744	-1.06115	-1.5513	-1.17869	0.753351	0.529765
ENSG00000005471	mergedPeak79536	ABCB4	0	Promoter	ATP binding cassette subfamily B member 4	chr7	87475418	87475858	441	2.81956	4.80735	0.834841	3.44233	2.731	3.94575	1.6058	0.307661	0.696912	0.690175	-0.908891	0.773671	-1.32744	-1.06115	-1.5513	-1.17869	0.753351	0.529765
ENSG00000004846	mergedPeak77737	ABCB5	21032	Intron (ENST00000404938.6/340273, intron 14 of 27)	ATP binding cassette subfamily B member 5	chr7	20668454	20668656	203	2.60643	4.52356	1.03202	1.98591	1.47549	2.14479	2.72038	0.143718	2.3497	0.181463	-0.370677	1	-3.04167	-4.06182	-4.06182	-4.06182	-4.06182	-4.06182
ENSG00000004846	mergedPeak77738	ABCB5	21460	Intron (ENST00000404938.6/340273, intron 14 of 27)	ATP binding cassette subfamily B member 5	chr7	20668882	20668968	87	1.77559	4.24793	0	1.89311	0.800741	1.48604	2.87064	0.177255	2.9763	0.181471	0.10566	1	-3.04167	-4.06182	-4.06182	-4.06182	-4.06182	-4.06182
ENSG00000004846	mergedPeak77736	ABCB5	-16516	Distal Intergenic	ATP binding cassette subfamily B member 5	chr7	20598602	20598691	90	2.71692	4.52356	2.04776	2.15531	2.56002	3.03647	2.02736	0.185432	1.15168	0.452874	-0.875683	1	-3.04167	-4.06182	-4.06182	-4.06182	-4.06182	-4.06182
ENSG00000115657	mergedPeak50032	ABCB6	0	Promoter	ATP binding cassette subfamily B member 6 (Langereis blood group)	chr2	219217830	219219162	1333	5.96726	8.3966	3.86626	6.01489	5.91196	6.56197	2.36011	0.142363	1.37744	0.354666	-0.982669	0.764752	2.84823	2.23949	1.85264	2.48844	2.51992	2.98994	0.50215	0.99509	-0.188698	0.837126	-0.703436	0.583519
ENSG00000131269	mergedPeak90746	ABCB7	0	Promoter	ATP binding cassette subfamily B member 7	chrX	75156139	75156346	208	2.86826	4.52356	1.36026	2.98355	1.93342	3.29658	1.70829	0.266284	1.25481	0.449273	-0.453477	1	5.66553	5.5441	5.07675	5.29986	5.06195	5.14811	0.332203	0.922149	0.547132	0.215121	0.206072	0.845592
ENSG00000197150	mergedPeak81285	ABCB8	1575	Exon (ENST00000482899.1/11194, exon 1 of 7)	ATP binding cassette subfamily B member 8	chr7	151039263	151039613	351	4.20564	6.08746	3.22636	3.71053	3.3506	3.78539	2.03084	0.156492	1.92717	0.18229	-0.103675	0.963732	5.17167	5.18184	5.03558	5.38852	5.06959	4.46416	-0.161345	1	0.109184	0.864678	0.238147	0.820152
ENSG00000197150	mergedPeak81284	ABCB8	0	Promoter	ATP binding cassette subfamily B member 8	chr7	151027144	151028898	1755	7.20593	9.33985	4.01353	6.77577	6.57564	7.24222	2.6797	0.137734	1.69562	0.270118	-0.984079	0.764752	5.17167	5.18184	5.03558	5.38852	5.06959	4.46416	-0.161345	1	0.109184	0.864678	0.238147	0.820152
ENSG00000150967	mergedPeak22377	ABCB9	-436	Promoter	ATP binding cassette subfamily B member 9	chr12	122951441	122951773	333	5.38265	7.05528	3.5815	4.13199	1.5505	2.5517	2.64376	0.137734	4.66705	0.000394949	2.02329	0.339901	3.80458	3.97042	3.43101	3.83862	4.20296	4.44083	0.246016	1	-0.643951	0.260426	-0.880044	0.225184
ENSG00000150967	mergedPeak22376	ABCB9	-224	Promoter	ATP binding cassette subfamily B member 9	chr12	122946701	122947234	534	6.49109	8.53916	4.46981	5.78887	4.63763	5.47277	2.60489	0.137734	2.77032	0.0418073	0.165429	0.939781	3.80458	3.97042	3.43101	3.83862	4.20296	4.44083	0.246016	1	-0.643951	0.260426	-0.880044	0.225184
ENSG00000150967	mergedPeak22375	ABCB9	0	Promoter	ATP binding cassette subfamily B member 9	chr12	122944544	122945056	513	5.69089	8.04985	4.91918	5.74308	4.62032	4.92408	1.93853	0.162962	2.56648	0.0618578	0.627949	0.787979	3.80458	3.97042	3.43101	3.83862	4.20296	4.44083	0.246016	1	-0.643951	0.260426	-0.880044	0.225184
ENSG00000150967	mergedPeak22378	ABCB9	363	Promoter	ATP binding cassette subfamily B member 9	chr12	122952295	122952721	427	4.31509	6.33985	3.64313	4.45776	3.71904	4.27592	1.59358	0.224161	1.68279	0.242933	0.0892161	0.968641	3.80458	3.97042	3.43101	3.83862	4.20296	4.44083	0.246016	1	-0.643951	0.260426	-0.880044	0.225184
ENSG00000150967	mergedPeak22381	ABCB9	0	Promoter	ATP binding cassette subfamily B member 9	chr12	122974176	122975876	1701	6.0221	8.55075	3.5815	5.9063	5.75034	6.33294	2.64332	0.137734	1.72273	0.263809	-0.920592	0.76731	3.80458	3.97042	3.43101	3.83862	4.20296	4.44083	0.246016	1	-0.643951	0.260426	-0.880044	0.225184
ENSG00000150967	mergedPeak22380	ABCB9	0	Promoter	ATP binding cassette subfamily B member 9	chr12	122965537	122966926	1390	6.01129	8	3.54967	4.95906	5.31224	6.10654	2.9597	0.137734	1.57484	0.268131	-1.38486	0.649363	3.80458	3.97042	3.43101	3.83862	4.20296	4.44083	0.246016	1	-0.643951	0.260426	-0.880044	0.225184
ENSG00000150967	mergedPeak22379	ABCB9	-1271	Intron (ENST00000344275.11/23457, intron 1 of 11)	ATP binding cassette subfamily B member 9	chr12	122961531	122961841	311	2.42299	4.39232	2.21943	3.2311	3.84357	3.89426	0.968477	0.4694	-0.206683	0.897701	-1.17516	0.752487	3.80458	3.97042	3.43101	3.83862	4.20296	4.44083	0.246016	1	-0.643951	0.260426	-0.880044	0.225184
ENSG00000103222	mergedPeak31594	ABCC1	13854	Intron (ENST00000399410.7/4363, intron 5 of 30)	ATP binding cassette subfamily C member 1	chr16	16028394	16028743	350	4.06648	6.12928	2.21943	3.59744	0.199624	0.926454	2.50816	0.143317	6.35718	0.00011896	3.84902	0.0886091	6.5622	6.74379	6.73955	6.96058	4.8177	5.57461	-0.346016	0.888189	1.13066	0.0110323	1.5166	0.000760139
ENSG00000103222	mergedPeak31591	ABCC1	5086	Intron (ENST00000399410.7/4363, intron 5 of 30)	ATP binding cassette subfamily C member 1	chr16	16019626	16019803	178	3.16968	5.04439	2.4438	2.68453	0	0.623267	1.99627	0.209258	6.25447	0.000777656	4.2582	1	6.5622	6.74379	6.73955	6.96058	4.8177	5.57461	-0.346016	0.888189	1.13066	0.0110323	1.5166	0.000760139
ENSG00000103222	mergedPeak31593	ABCC1	13509	Intron (ENST00000399410.7/4363, intron 5 of 30)	ATP binding cassette subfamily C member 1	chr16	16028049	16028178	130	2.60643	5.04439	1.95361	2.30689	0.374954	0.623267	2.41168	0.156678	5.45373	0.0015477	3.04205	1	6.5622	6.74379	6.73955	6.96058	4.8177	5.57461	-0.346016	0.888189	1.13066	0.0110323	1.5166	0.000760139
ENSG00000103222	mergedPeak31590	ABCC1	-11190	Intron (ENST00000399410.7/4363, intron 1 of 30)	ATP binding cassette subfamily C member 1	chr16	15998592	15998666	75	2.66273	4.39232	2.63794	2.15531	1.12908	1.17686	1.50904	0.298526	3.33498	0.0410664	1.82594	1	6.5622	6.74379	6.73955	6.96058	4.8177	5.57461	-0.346016	0.888189	1.13066	0.0110323	1.5166	0.000760139
ENSG00000103222	mergedPeak31586	ABCC1	-3133	Distal Intergenic	ATP binding cassette subfamily C member 1	chr16	15946347	15946444	98	2.54783	5.12928	0.33482	3.40921	1.22379	1.28745	1.95055	0.264797	3.78505	0.0500994	1.8345	1	6.5622	6.74379	6.73955	6.96058	4.8177	5.57461	-0.346016	0.888189	1.13066	0.0110323	1.5166	0.000760139
ENSG00000103222	mergedPeak31589	ABCC1	17457	Intron (ENST00000399410.7/4363, intron 1 of 30)	ATP binding cassette subfamily C member 1	chr16	15967034	15967216	183	3.3173	5.64386	2.51146	3.26852	1.98841	2.5517	2.09747	0.168616	2.8687	0.0601605	0.771229	0.777407	6.5622	6.74379	6.73955	6.96058	4.8177	5.57461	-0.346016	0.888189	1.13066	0.0110323	1.5166	0.000760139
ENSG00000103222	mergedPeak31592	ABCC1	7631	Intron (ENST00000399410.7/4363, intron 5 of 30)	ATP binding cassette subfamily C member 1	chr16	16022171	16022365	195	4.29742	6	2.80902	3.9366	3.07381	3.78539	1.99249	0.164986	2.0023	0.175485	0.00981049	0.997149	6.5622	6.74379	6.73955	6.96058	4.8177	5.57461	-0.346016	0.888189	1.13066	0.0110323	1.5166	0.000760139
ENSG00000103222	mergedPeak31595	ABCC1	21212	Intron (ENST00000399410.7/4363, intron 26 of 30)	ATP binding cassette subfamily C member 1	chr16	16127738	16127805	68	1.96663	4.39232	1.03202	1.79394	1.12908	2.0222	2.66004	0.157776	2.39319	0.201965	-0.266845	1	6.5622	6.74379	6.73955	6.96058	4.8177	5.57461	-0.346016	0.888189	1.13066	0.0110323	1.5166	0.000760139
ENSG00000103222	mergedPeak31587	ABCC1	-102	Promoter	ATP binding cassette subfamily C member 1	chr16	15949230	15949475	246	1.66966	5.04439	0.606385	2.3771	1.93342	2.79576	2.82311	0.152632	1.93496	0.307121	-0.888148	1	6.5622	6.74379	6.73955	6.96058	4.8177	5.57461	-0.346016	0.888189	1.13066	0.0110323	1.5166	0.000760139
ENSG00000124574	mergedPeak73764	ABCC10	792	Promoter	ATP binding cassette subfamily C member 10	chr6	43436590	43437117	528	3.71357	6.26679	2.63794	4.0908	2.66502	4.26244	2.0367	0.185432	1.89264	0.243548	-0.144053	0.954757	5.48198	5.66547	5.76062	5.36712	5.48017	5.32415	-0.108412	1	-0.0831451	0.888682	0.0122981	0.993352
ENSG00000124574	mergedPeak73763	ABCC10	0	Promoter	ATP binding cassette subfamily C member 10	chr6	43427259	43428243	985	5.98945	8.11894	3.67298	5.63977	5.44594	5.99688	2.48181	0.137734	1.68345	0.254461	-0.798359	0.768254	5.48198	5.66547	5.76062	5.36712	5.48017	5.32415	-0.108412	1	-0.0831451	0.888682	0.0122981	0.993352
ENSG00000121270	mergedPeak32282	ABCC11	-6402	Intron (ENST00000353782.9/85320, intron 13 of 28)	ATP binding cassette subfamily C member 11	chr16	48204652	48204811	160	3.35196	4.9542	2.04776	2.3771	0.531267	1.28745	2.39604	0.149803	4.37104	0.0051601	1.975	1	-0.703818	-2.44833	-1.70822	-2.08236	-0.756412	-1.65593
ENSG00000121270	mergedPeak32284	ABCC11	2678	Intron (ENST00000353782.9/85320, intron 3 of 28)	ATP binding cassette subfamily C member 11	chr16	48229491	48229593	103	1.43117	4.45943	1.36026	1.98591	0.672286	0.78281	2.27775	0.204065	4.06715	0.03282	1.7894	1	-0.703818	-2.44833	-1.70822	-2.08236	-0.756412	-1.65593
ENSG00000121270	mergedPeak32285	ABCC11	2423	Intron (ENST00000353782.9/85320, intron 3 of 28)	ATP binding cassette subfamily C member 11	chr16	48229782	48229848	67	1.96663	3.90689	1.20546	1.79394	0.199624	1.05708	2.11811	0.242357	3.76209	0.0630582	1.64398	1	-0.703818	-2.44833	-1.70822	-2.08236	-0.756412	-1.65593
ENSG00000121270	mergedPeak32281	ABCC11	2870	Intron (ENST00000353782.9/85320, intron 18 of 28)	ATP binding cassette subfamily C member 11	chr16	48195319	48195380	62	2.05343	3.58496	2.57608	2.30689	2.23572	2.86872	0.606896	0.667682	0.439906	0.792055	-0.16699	1	-0.703818	-2.44833	-1.70822	-2.08236	-0.756412	-1.65593
ENSG00000140798	mergedPeak32273	ABCC12	19021	Distal Intergenic	ATP binding cassette subfamily C member 12	chr16	48067421	48067619	199	2.21278	5.93074	1.95361	3.44233	0.672286	0.623267	2.29967	0.177736	5.78936	0.000987764	3.48968	0.158979	-2.22576	-2.65695	0.890117	0.584235	-3.07097	-1.8102
ENSG00000140798	mergedPeak32274	ABCC12	9722	Distal Intergenic	ATP binding cassette subfamily C member 12	chr16	48076791	48076918	128	2.48676	4.90689	1.50006	2.84177	0.374954	0.78281	2.03889	0.213115	5.03296	0.0044427	2.99406	1	-2.22576	-2.65695	0.890117	0.584235	-3.07097	-1.8102
ENSG00000140798	mergedPeak32279	ABCC12	-2447	Distal Intergenic	ATP binding cassette subfamily C member 12	chr16	48158465	48158595	131	2.2863	5	1.03202	1.57244	0	1.48604	3.50493	0.137734	4.27323	0.0332662	0.768301	1	-2.22576	-2.65695	0.890117	0.584235	-3.07097	-1.8102
ENSG00000140798	mergedPeak32269	ABCC12	51226	Distal Intergenic	ATP binding cassette subfamily C member 12	chr16	48035335	48035414	80	2.21278	4.24793	2.29816	1.98591	0.374954	1.17686	1.61217	0.310284	3.77313	0.0375567	2.16096	1	-2.22576	-2.65695	0.890117	0.584235	-3.07097	-1.8102
ENSG00000140798	mergedPeak32276	ABCC12	-7798	Intron (ENST00000311303.7/94160, intron 10 of 28)	ATP binding cassette subfamily C member 12	chr16	48123231	48123382	152	2.86826	5.24793	1.50006	2.93782	2.18953	2.93818	2.32277	0.162276	2.05832	0.222307	-0.264451	0.917845	-2.22576	-2.65695	0.890117	0.584235	-3.07097	-1.8102
ENSG00000140798	mergedPeak32275	ABCC12	-2177	Intron (ENST00000311303.7/94160, intron 11 of 28)	ATP binding cassette subfamily C member 12	chr16	48117610	48117687	78	2.48676	4	1.03202	2.15531	1.5505	2.63772	2.08298	0.211799	1.42084	0.410733	-0.662149	1	-2.22576	-2.65695	0.890117	0.584235	-3.07097	-1.8102
ENSG00000140798	mergedPeak32271	ABCC12	31406	Distal Intergenic	ATP binding cassette subfamily C member 12	chr16	48055171	48055234	64	1.87427	4.70044	1.50006	2.62806	2.14182	2.93818	1.93799	0.233851	1.41795	0.411395	-0.52004	1	-2.22576	-2.65695	0.890117	0.584235	-3.07097	-1.8102
ENSG00000140798	mergedPeak32280	ABCC12	-8942	Exon (ENST00000563906.1/ENST00000563906.1, exon 2 of 3)	ATP binding cassette subfamily C member 12	chr16	48164960	48165694	735	4.4331	6.58496	3.73089	4.48981	4.59397	5.07046	1.76429	0.1901	1.04055	0.450626	-0.72374	0.773431	-2.22576	-2.65695	0.890117	0.584235	-3.07097	-1.8102
ENSG00000140798	mergedPeak32272	ABCC12	27780	Distal Intergenic	ATP binding cassette subfamily C member 12	chr16	48058675	48058860	186	0.977838	2.80735	1.03202	1.57244	2.82464	3.34853	1.0744	0.511364	-1.26128	0.486218	-2.33568	1	-2.22576	-2.65695	0.890117	0.584235	-3.07097	-1.8102
ENSG00000140798	mergedPeak32270	ABCC12	32834	Distal Intergenic	ATP binding cassette subfamily C member 12	chr16	48053417	48053806	390	2.21278	4.9542	1.03202	3.15321	3.63538	3.85887	1.87644	0.241814	0.399137	0.821013	-1.4773	0.725234	-2.22576	-2.65695	0.890117	0.584235	-3.07097	-1.8102
ENSG00000140798	mergedPeak32278	ABCC12	0	Promoter	ATP binding cassette subfamily C member 12	chr16	48155886	48156999	1114	3.65926	5.49185	2.29816	3.15321	4.05154	5.01528	2.21371	0.148977	0.225606	0.880687	-1.9881	0.381939	-2.22576	-2.65695	0.890117	0.584235	-3.07097	-1.8102
ENSG00000140798	mergedPeak32277	ABCC12	-11456	Intron (ENST00000311303.7/94160, intron 9 of 28)	ATP binding cassette subfamily C member 12	chr16	48126889	48127698	810	4.4492	6.96578	4.10397	5.9063	5.90125	6.37111	0.936717	0.462952	0.0343464	0.982564	-0.902371	0.76731	-2.22576	-2.65695	0.890117	0.584235	-3.07097	-1.8102
ENSG00000243064	mergedPeak53952	ABCC13	-13889	Intron (ENST00000429114.5/150000, intron 1 of 4)	ATP binding cassette subfamily C member 13 (pseudogene)	chr21	14259841	14259910	70	1.87427	3.32193	1.50006	1.68744	1.12908	2.59535	1.46966	0.375281	0.8536	0.643874	-0.616058	1	-3.04167	-4.06182	-4.06182	-4.06182	-4.06182	-4.06182
ENSG00000243064	mergedPeak53953	ABCC13	7286	Intron (ENST00000482980.5/150000, intron 2 of 13)	ATP binding cassette subfamily C member 13 (pseudogene)	chr21	14281378	14281718	341	1.14528	3.45943	0.606385	2.07309	2.66502	3.58343	1.50021	0.375848	-0.624887	0.741402	-2.1251	1	-3.04167	-4.06182	-4.06182	-4.06182	-4.06182	-4.06182
ENSG00000023839	mergedPeak12433	ABCC2	2987	Intron (ENST00000648689.1/1244, intron 2 of 4)	ATP binding cassette subfamily C member 2	chr10	99785790	99785938	149	2.86826	5.39232	2.13615	2.84177	0.374954	0.44386	2.28023	0.163478	6.15057	0.000446612	3.87034	0.110769	4.72127	4.80786	1.35425	2.87095	0.242665	2.20085	2.50871	0.000193284	3.17957	6.09018e-07
ENSG00000023839	mergedPeak12435	ABCC2	-4388	Intron (ENST00000647814.1/1244, intron 25 of 31)	ATP binding cassette subfamily C member 2	chr10	99838082	99839322	1241	4.26141	6.53916	0.834841	4.17204	2.28047	3.53941	2.6196	0.151098	2.92075	0.100941	0.301153	0.912129	4.72127	4.80786	1.35425	2.87095	0.242665	2.20085	2.50871	0.000193284	3.17957	6.09018e-07
ENSG00000023839	mergedPeak12432	ABCC2	-2565	Distal Intergenic	ATP binding cassette subfamily C member 2	chr10	99779443	99780075	633	3.98049	6.26679	2.13615	4.58187	3.37144	4.63086	1.77225	0.234827	1.44355	0.369396	-0.3287	0.894617	4.72127	4.80786	1.35425	2.87095	0.242665	2.20085	2.50871	0.000193284	3.17957	6.09018e-07
ENSG00000023839	mergedPeak12436	ABCC2	134	Promoter	ATP binding cassette subfamily C member 2	chr10	99845883	99846326	444	3.16968	5.39232	2.13615	3.91316	3.56476	4.68237	1.46455	0.301046	0.44235	0.781348	-1.0222	0.764752	4.72127	4.80786	1.35425	2.87095	0.242665	2.20085	2.50871	0.000193284	3.17957	6.09018e-07
ENSG00000023839	mergedPeak12434	ABCC2	-22145	Intron (ENST00000647814.1/1244, intron 19 of 31)	ATP binding cassette subfamily C member 2	chr10	99821407	99821565	159	1.14528	3.32193	0.834841	2.15531	2.44678	3.09846	1.17636	0.47914	-0.322946	0.869084	-1.49931	1	4.72127	4.80786	1.35425	2.87095	0.242665	2.20085	2.50871	0.000193284	3.17957	6.09018e-07
ENSG00000108846	mergedPeak36584	ABCC3	-2268	3' UTR	ATP binding cassette subfamily C member 3	chr17	50684761	50685041	281	4.00247	5.78136	3.00952	3.19268	2.76289	2.50668	2.16613	0.146822	2.7028	0.0537988	0.53667	0.812052	8.37253	7.79606	8.50133	8.05746	8.03063	7.97365	-0.441366	0.857699	-0.294372	0.604764	0.0923483	0.946303
ENSG00000108846	mergedPeak36586	ABCC3	1953	Intron (ENST00000285238.12/8714, intron 30 of 30)	ATP binding cassette subfamily C member 3	chr17	50689366	50689476	111	3.08979	5.55459	1.85288	2.84177	2.14182	2.50668	2.58311	0.140129	2.70297	0.0895125	0.119867	0.96302	8.37253	7.79606	8.50133	8.05746	8.03063	7.97365	-0.441366	0.857699	-0.294372	0.604764	0.0923483	0.946303
ENSG00000108846	mergedPeak36585	ABCC3	-217	Promoter	ATP binding cassette subfamily C member 3	chr17	50686214	50687092	879	5.09617	7.49185	3.96609	5.17152	4.55806	4.58828	2.08813	0.153852	2.21137	0.128173	0.123247	0.956839	8.37253	7.79606	8.50133	8.05746	8.03063	7.97365	-0.441366	0.857699	-0.294372	0.604764	0.0923483	0.946303
ENSG00000108846	mergedPeak36576	ABCC3	-3894	Intron (ENST00000502435.1/ENST00000502435.1, intron 1 of 1)	ATP binding cassette subfamily C member 3	chr17	50630478	50630883	406	5.01198	6.83289	3.84018	4.66842	3.85841	4.64131	1.92521	0.163438	1.93738	0.172382	0.0121686	0.996005	8.37253	7.79606	8.50133	8.05746	8.03063	7.97365	-0.441366	0.857699	-0.294372	0.604764	0.0923483	0.946303
ENSG00000108846	mergedPeak36588	ABCC3	6781	3' UTR	ATP binding cassette subfamily C member 3	chr17	50694194	50694286	93	3.04812	5.20945	2.04776	3.19268	2.731	3.00444	1.91192	0.198853	1.74654	0.269197	-0.165378	0.946632	8.37253	7.79606	8.50133	8.05746	8.03063	7.97365	-0.441366	0.857699	-0.294372	0.604764	0.0923483	0.946303
ENSG00000108846	mergedPeak36580	ABCC3	6311	Intron (ENST00000513511.5/8714, intron 1 of 7)	ATP binding cassette subfamily C member 3	chr17	50641212	50641519	308	1.43117	3.45943	0.834841	1.68744	3.97191	4.13512	1.86494	0.24546	-1.51027	0.36404	-3.3752	1	8.37253	7.79606	8.50133	8.05746	8.03063	7.97365	-0.441366	0.857699	-0.294372	0.604764	0.0923483	0.946303
ENSG00000108846	mergedPeak36579	ABCC3	3968	Intron (ENST00000513511.5/8714, intron 1 of 7)	ATP binding cassette subfamily C member 3	chr17	50638869	50639718	850	5.60009	7.87036	3.94177	6.05292	5.98476	5.76807	1.80952	0.19641	1.27154	0.38378	-0.537978	0.815433	8.37253	7.79606	8.50133	8.05746	8.03063	7.97365	-0.441366	0.857699	-0.294372	0.604764	0.0923483	0.946303
ENSG00000108846	mergedPeak36577	ABCC3	0	Promoter	ATP binding cassette subfamily C member 3	chr17	50634605	50635517	913	4.92257	7.32193	3.30473	4.59666	5.24608	5.47861	2.54575	0.137734	1.21818	0.391754	-1.32757	0.688763	8.37253	7.79606	8.50133	8.05746	8.03063	7.97365	-0.441366	0.857699	-0.294372	0.604764	0.0923483	0.946303
ENSG00000108846	mergedPeak36581	ABCC3	-4115	Intron (ENST00000513511.5/8714, intron 2 of 7)	ATP binding cassette subfamily C member 3	chr17	50653778	50654028	251	1.14528	3.32193	1.03202	2.30689	3.28622	4.05922	0.928475	0.549518	-1.35848	0.437938	-2.28695	1	8.37253	7.79606	8.50133	8.05746	8.03063	7.97365	-0.441366	0.857699	-0.294372	0.604764	0.0923483	0.946303
ENSG00000108846	mergedPeak36587	ABCC3	5239	3' UTR	ATP binding cassette subfamily C member 3	chr17	50692652	50693635	984	4.57189	7.2384	3.78657	5.63977	5.13471	5.47277	1.47847	0.275497	1.14826	0.439102	-0.330214	0.886764	8.37253	7.79606	8.50133	8.05746	8.03063	7.97365	-0.441366	0.857699	-0.294372	0.604764	0.0923483	0.946303
ENSG00000108846	mergedPeak36574	ABCC3	-8425	3' UTR	ATP binding cassette subfamily C member 3	chr17	50626234	50626352	119	3.38581	4.9542	2.21943	2.30689	3.308	3.80412	2.34859	0.14201	0.825422	0.562368	-1.52317	0.61397	8.37253	7.79606	8.50133	8.05746	8.03063	7.97365	-0.441366	0.857699	-0.294372	0.604764	0.0923483	0.946303
ENSG00000108846	mergedPeak36573	ABCC3	-12862	Exon (ENST00000354983.8/8913, exon 33 of 36)	ATP binding cassette subfamily C member 3	chr17	50621395	50621915	521	2.1353	5.08746	0.834841	2.23309	4.72926	4.76114	2.98238	0.137734	-0.53924	0.744501	-3.52162	0.105774	8.37253	7.79606	8.50133	8.05746	8.03063	7.97365	-0.441366	0.857699	-0.294372	0.604764	0.0923483	0.946303
ENSG00000108846	mergedPeak36583	ABCC3	-1731	Intron (ENST00000285238.12/8714, intron 17 of 30)	ATP binding cassette subfamily C member 3	chr17	50671116	50671241	126	2.05343	4	1.62749	1.57244	2.99544	2.75784	2.10344	0.19534	0.454483	0.78503	-1.64896	1	8.37253	7.79606	8.50133	8.05746	8.03063	7.97365	-0.441366	0.857699	-0.294372	0.604764	0.0923483	0.946303
ENSG00000108846	mergedPeak36578	ABCC3	3704	Intron (ENST00000513511.5/8714, intron 1 of 7)	ATP binding cassette subfamily C member 3	chr17	50638605	50638680	76	2.1353	4.39232	1.95361	3.07087	3.21884	3.2427	1.13711	0.423304	0.43131	0.793484	-0.7058	1	8.37253	7.79606	8.50133	8.05746	8.03063	7.97365	-0.441366	0.857699	-0.294372	0.604764	0.0923483	0.946303
ENSG00000108846	mergedPeak36582	ABCC3	0	Promoter	ATP binding cassette subfamily C member 3	chr17	50660155	50662362	2208	5.18536	7.20945	4.22982	5.5889	6.18637	6.20493	1.48333	0.243425	0.327776	0.816716	-1.15556	0.732862	8.37253	7.79606	8.50133	8.05746	8.03063	7.97365	-0.441366	0.857699	-0.294372	0.604764	0.0923483	0.946303
ENSG00000108846	mergedPeak36575	ABCC3	-6107	Intron (ENST00000502435.1/ENST00000502435.1, intron 1 of 1)	ATP binding cassette subfamily C member 3	chr17	50627884	50628670	787	3.93549	6.37504	3.1002	3.84047	5.71817	5.6694	2.18859	0.146822	-0.0913181	0.951584	-2.27991	0.252019	8.37253	7.79606	8.50133	8.05746	8.03063	7.97365	-0.441366	0.857699	-0.294372	0.604764	0.0923483	0.946303
ENSG00000125257	mergedPeak24307	ABCC4	-23928	Intron (ENST00000645237.1/10257, intron 20 of 30)	ATP binding cassette subfamily C member 4	chr13	95099638	95099915	278	4.88755	6.89482	3.1002	4.26755	0.800741	1.39016	2.49563	0.137734	5.95743	3.83039e-05	3.46179	0.0777754	5.6184	6.08323	5.52533	6.11409	8.88054	8.18654	-0.0824116	1	-2.95594	1.00097e-12	-2.82862	6.46e-09
ENSG00000125257	mergedPeak24310	ABCC4	24854	Intron (ENST00000645237.1/10257, intron 19 of 30)	ATP binding cassette subfamily C member 4	chr13	95123752	95124106	355	4.89932	7.12928	3.14349	3.8154	1.5505	2.25777	2.9961	0.137734	4.8735	0.000357982	1.8774	0.438917	5.6184	6.08323	5.52533	6.11409	8.88054	8.18654	-0.0824116	1	-2.95594	1.00097e-12	-2.82862	6.46e-09
ENSG00000125257	mergedPeak24321	ABCC4	44799	Intron (ENST00000645237.1/10257, intron 1 of 30)	ATP binding cassette subfamily C member 4	chr13	95256163	95256503	341	4.36685	7.2854	3.00952	4.44147	1.93342	2.93818	2.64394	0.137734	4.19797	0.00432746	1.55403	0.648754	5.6184	6.08323	5.52533	6.11409	8.88054	8.18654	-0.0824116	1	-2.95594	1.00097e-12	-2.82862	6.46e-09
ENSG00000125257	mergedPeak24311	ABCC4	20324	Intron (ENST00000645237.1/10257, intron 19 of 30)	ATP binding cassette subfamily C member 4	chr13	95128249	95128636	388	4.57189	6.83289	2.96194	5.44104	2.44678	2.75784	1.45465	0.293738	3.72486	0.0119976	2.27021	0.328255	5.6184	6.08323	5.52533	6.11409	8.88054	8.18654	-0.0824116	1	-2.95594	1.00097e-12	-2.82862	6.46e-09
ENSG00000125257	mergedPeak24333	ABCC4	-53289	Distal Intergenic	ATP binding cassette subfamily C member 4	chr13	95354764	95354954	191	3.3173	5.78136	3.26608	3.50639	1.87625	1.74052	1.70853	0.222646	3.62889	0.0124534	1.92036	0.458255	5.6184	6.08323	5.52533	6.11409	8.88054	8.18654	-0.0824116	1	-2.95594	1.00097e-12	-2.82862	6.46e-09
ENSG00000125257	mergedPeak24313	ABCC4	-11735	Intron (ENST00000645237.1/10257, intron 19 of 30)	ATP binding cassette subfamily C member 4	chr13	95160695	95160830	136	2.71692	5.83289	1.36026	4.42499	1.75462	1.39016	1.4635	0.353354	3.92633	0.0259855	2.46283	0.392462	5.6184	6.08323	5.52533	6.11409	8.88054	8.18654	-0.0824116	1	-2.95594	1.00097e-12	-2.82862	6.46e-09
ENSG00000125257	mergedPeak24323	ABCC4	29801	Intron (ENST00000645237.1/10257, intron 1 of 30)	ATP binding cassette subfamily C member 4	chr13	95271264	95271501	238	4.14764	6.93074	3.14349	4.40833	3.63538	1.81626	2.28521	0.158967	3.29164	0.0348503	1.00643	0.766466	5.6184	6.08323	5.52533	6.11409	8.88054	8.18654	-0.0824116	1	-2.95594	1.00097e-12	-2.82862	6.46e-09
ENSG00000125257	mergedPeak24309	ABCC4	31750	Intron (ENST00000645237.1/10257, intron 19 of 30)	ATP binding cassette subfamily C member 4	chr13	95117116	95117210	95	1.66966	4.64386	1.74458	1.89311	1.22379	1.28745	2.32627	0.183283	3.19465	0.0788773	0.868382	1	5.6184	6.08323	5.52533	6.11409	8.88054	8.18654	-0.0824116	1	-2.95594	1.00097e-12	-2.82862	6.46e-09
ENSG00000125257	mergedPeak24318	ABCC4	74522	Intron (ENST00000645237.1/10257, intron 4 of 30)	ATP binding cassette subfamily C member 4	chr13	95226184	95226780	597	1.55534	1	1.36026	2.15531	3.308	3.89426	-0.67439	0.665281	-2.85274	0.116568	-2.17835	1	5.6184	6.08323	5.52533	6.11409	8.88054	8.18654	-0.0824116	1	-2.95594	1.00097e-12	-2.82862	6.46e-09
ENSG00000125257	mergedPeak24308	ABCC4	33042	Intron (ENST00000645237.1/10257, intron 20 of 30)	ATP binding cassette subfamily C member 4	chr13	95115541	95115918	378	5.44819	7.63662	3.26608	4.94757	4.62032	4.76114	2.63896	0.137734	2.27001	0.121397	-0.368954	0.868675	5.6184	6.08323	5.52533	6.11409	8.88054	8.18654	-0.0824116	1	-2.95594	1.00097e-12	-2.82862	6.46e-09
ENSG00000125257	mergedPeak24319	ABCC4	64475	Intron (ENST00000645237.1/10257, intron 3 of 30)	ATP binding cassette subfamily C member 4	chr13	95235354	95236827	1474	1.96663	4.16993	1.74458	3.71053	5.77009	5.7585	0.401628	0.766768	-2.48219	0.121598	-2.88382	0.157391	5.6184	6.08323	5.52533	6.11409	8.88054	8.18654	-0.0824116	1	-2.95594	1.00097e-12	-2.82862	6.46e-09
ENSG00000125257	mergedPeak24316	ABCC4	-57312	Intron (ENST00000645237.1/10257, intron 8 of 30)	ATP binding cassette subfamily C member 4	chr13	95206272	95206394	123	0.570226	3.80735	1.85288	2.23309	0.374954	0.926454	1.02571	0.565839	3.43916	0.122306	2.41345	1	5.6184	6.08323	5.52533	6.11409	8.88054	8.18654	-0.0824116	1	-2.95594	1.00097e-12	-2.82862	6.46e-09
ENSG00000125257	mergedPeak24312	ABCC4	-1759	Intron (ENST00000645237.1/10257, intron 19 of 30)	ATP binding cassette subfamily C member 4	chr13	95150719	95150844	126	3.13029	4.39232	2.37282	3.15321	1.75462	2.0222	1.17138	0.380673	2.32528	0.142613	1.1539	1	5.6184	6.08323	5.52533	6.11409	8.88054	8.18654	-0.0824116	1	-2.95594	1.00097e-12	-2.82862	6.46e-09
ENSG00000125257	mergedPeak24320	ABCC4	53953	3' UTR	ATP binding cassette subfamily C member 4	chr13	95245786	95247349	1564	2.76915	5.12928	2.69724	4.17204	6.42432	6.41136	0.788055	0.535696	-2.11939	0.16379	-2.90744	0.12717	5.6184	6.08323	5.52533	6.11409	8.88054	8.18654	-0.0824116	1	-2.95594	1.00097e-12	-2.82862	6.46e-09
ENSG00000125257	mergedPeak24306	ABCC4	18941	Intron (ENST00000645237.1/10257, intron 30 of 30)	ATP binding cassette subfamily C member 4	chr13	95025324	95025388	65	2.21278	4.16993	0	1.79394	1.12908	1.39016	3.02501	0.157052	2.84736	0.180897	-0.177645	1	5.6184	6.08323	5.52533	6.11409	8.88054	8.18654	-0.0824116	1	-2.95594	1.00097e-12	-2.82862	6.46e-09
ENSG00000125257	mergedPeak24328	ABCC4	4515	Intron (ENST00000645237.1/10257, intron 1 of 30)	ATP binding cassette subfamily C member 4	chr13	95296666	95296787	122	3.16968	5	2.37282	2.68453	2.76289	2.67888	1.99213	0.176838	1.77234	0.246711	-0.219794	0.925577	5.6184	6.08323	5.52533	6.11409	8.88054	8.18654	-0.0824116	1	-2.95594	1.00097e-12	-2.82862	6.46e-09
ENSG00000125257	mergedPeak24330	ABCC4	2443	Intron (ENST00000645237.1/10257, intron 1 of 30)	ATP binding cassette subfamily C member 4	chr13	95298485	95298859	375	1.87427	3.70044	1.85288	2.93782	4.28909	4.96625	0.584718	0.66414	-1.8092	0.253671	-2.39392	0.268324	5.6184	6.08323	5.52533	6.11409	8.88054	8.18654	-0.0824116	1	-2.95594	1.00097e-12	-2.82862	6.46e-09
ENSG00000125257	mergedPeak24322	ABCC4	32847	Intron (ENST00000645237.1/10257, intron 1 of 30)	ATP binding cassette subfamily C member 4	chr13	95267739	95268455	717	2.1353	3	1.36026	2.44405	4.45446	3.91163	0.73296	0.590223	-1.80605	0.254495	-2.53901	1	5.6184	6.08323	5.52533	6.11409	8.88054	8.18654	-0.0824116	1	-2.95594	1.00097e-12	-2.82862	6.46e-09
ENSG00000125257	mergedPeak24324	ABCC4	26797	Intron (ENST00000645237.1/10257, intron 1 of 30)	ATP binding cassette subfamily C member 4	chr13	95274395	95274505	111	1.96663	4.70044	1.62749	2.68453	2.731	1.81626	1.85083	0.249089	1.73138	0.322477	-0.119453	1	5.6184	6.08323	5.52533	6.11409	8.88054	8.18654	-0.0824116	1	-2.95594	1.00097e-12	-2.82862	6.46e-09
ENSG00000125257	mergedPeak24327	ABCC4	11699	Intron (ENST00000645237.1/10257, intron 1 of 30)	ATP binding cassette subfamily C member 4	chr13	95288991	95289603	613	1.87427	3.58496	1.62749	1.89311	4.68833	3.80412	1.43115	0.316933	-1.54285	0.324322	-2.974	0.146032	5.6184	6.08323	5.52533	6.11409	8.88054	8.18654	-0.0824116	1	-2.95594	1.00097e-12	-2.82862	6.46e-09
ENSG00000125257	mergedPeak24325	ABCC4	26514	Intron (ENST00000645237.1/10257, intron 1 of 30)	ATP binding cassette subfamily C member 4	chr13	95274622	95274788	167	2.35626	4.64386	1.36026	2.15531	2.85455	2.36254	2.4443	0.156435	1.39818	0.394037	-1.04612	1	5.6184	6.08323	5.52533	6.11409	8.88054	8.18654	-0.0824116	1	-2.95594	1.00097e-12	-2.82862	6.46e-09
ENSG00000125257	mergedPeak24331	ABCC4	0	Promoter	ATP binding cassette subfamily C member 4	chr13	95300634	95302000	1367	5.78902	8.224	3.61264	5.58148	6.27197	6.28709	2.5956	0.137734	1.19601	0.410584	-1.39959	0.671233	5.6184	6.08323	5.52533	6.11409	8.88054	8.18654	-0.0824116	1	-2.95594	1.00097e-12	-2.82862	6.46e-09
ENSG00000125257	mergedPeak24326	ABCC4	25000	Intron (ENST00000645237.1/10257, intron 1 of 30)	ATP binding cassette subfamily C member 4	chr13	95275895	95276302	408	1.14528	3.32193	1.03202	0.990621	3.58274	3.39867	2.22524	0.206391	-1.11192	0.517664	-3.33716	1	5.6184	6.08323	5.52533	6.11409	8.88054	8.18654	-0.0824116	1	-2.95594	1.00097e-12	-2.82862	6.46e-09
ENSG00000125257	mergedPeak24329	ABCC4	3133	Intron (ENST00000645237.1/10257, intron 1 of 30)	ATP binding cassette subfamily C member 4	chr13	95297542	95298169	628	2.21278	4.9542	1.03202	2.84177	4.63763	5.21039	2.18286	0.182182	-0.868366	0.593939	-3.05123	0.164094	5.6184	6.08323	5.52533	6.11409	8.88054	8.18654	-0.0824116	1	-2.95594	1.00097e-12	-2.82862	6.46e-09
ENSG00000125257	mergedPeak24315	ABCC4	-42915	Intron (ENST00000645237.1/10257, intron 9 of 30)	ATP binding cassette subfamily C member 4	chr13	95191875	95192643	769	3.93549	6.06609	2.80902	3.9366	4.50248	5.01528	1.96579	0.170772	0.583539	0.684046	-1.38225	0.669746	5.6184	6.08323	5.52533	6.11409	8.88054	8.18654	-0.0824116	1	-2.95594	1.00097e-12	-2.82862	6.46e-09
ENSG00000125257	mergedPeak24305	ABCC4	40087	Distal Intergenic	ATP binding cassette subfamily C member 4	chr13	95002910	95004242	1333	3.68667	6.20945	2.57608	4.56693	5.32297	6.14744	1.60175	0.25612	-0.374371	0.811777	-1.97612	0.436155	5.6184	6.08323	5.52533	6.11409	8.88054	8.18654	-0.0824116	1	-2.95594	1.00097e-12	-2.82862	6.46e-09
ENSG00000125257	mergedPeak24332	ABCC4	-12907	Distal Intergenic	ATP binding cassette subfamily C member 4	chr13	95314382	95314927	546	4.57189	6.14975	3.73089	4.76323	4.88952	5.57988	1.25892	0.301651	0.286042	0.837904	-0.972873	0.763262	5.6184	6.08323	5.52533	6.11409	8.88054	8.18654	-0.0824116	1	-2.95594	1.00097e-12	-2.82862	6.46e-09
ENSG00000125257	mergedPeak24317	ABCC4	-72964	Intron (ENST00000645237.1/10257, intron 4 of 30)	ATP binding cassette subfamily C member 4	chr13	95221924	95222654	731	3.04812	5.24793	3.1002	2.5693	4.68	3.66764	1.7957	0.208826	0.255885	0.869218	-1.53982	0.625484	5.6184	6.08323	5.52533	6.11409	8.88054	8.18654	-0.0824116	1	-2.95594	1.00097e-12	-2.82862	6.46e-09
ENSG00000125257	mergedPeak24314	ABCC4	-31905	Intron (ENST00000645237.1/10257, intron 11 of 30)	ATP binding cassette subfamily C member 4	chr13	95180865	95181210	346	2.1353	4	2.04776	1.98591	3.04816	3.2427	1.53704	0.292709	0.168943	0.920218	-1.3681	1	5.6184	6.08323	5.52533	6.11409	8.88054	8.18654	-0.0824116	1	-2.95594	1.00097e-12	-2.82862	6.46e-09
ENSG00000114770	mergedPeak62155	ABCC5	17287	Intron (ENST00000334444.10/10057, intron 29 of 29)	ATP binding cassette subfamily C member 5	chr3	183924987	183925493	507	5.73095	8.10329	3.81363	5.60362	1.12908	1.95677	2.42175	0.140156	6.32768	1.5539e-05	3.90594	0.053807	6.91923	6.2069	6.14952	5.95172	6.14443	6.89095	0.416854	0.864963	-0.323676	0.58677	-0.647503	0.329251
ENSG00000114770	mergedPeak62158	ABCC5	12241	Intron (ENST00000334444.10/10057, intron 17 of 29)	ATP binding cassette subfamily C member 5	chr3	183959317	183959590	274	4.68496	6.64386	1.62749	3.76392	0.672286	1.57595	3.06627	0.137734	5.59076	0.000305313	2.52449	0.294039	6.91923	6.2069	6.14952	5.95172	6.14443	6.89095	0.416854	0.864963	-0.323676	0.58677	-0.647503	0.329251
ENSG00000114770	mergedPeak62156	ABCC5	12386	Intron (ENST00000334444.10/10057, intron 26 of 29)	ATP binding cassette subfamily C member 5	chr3	183930179	183930394	216	3.7914	5.39232	1.20546	2.15531	0.374954	0.78281	3.48005	0.137734	5.72945	0.000394078	2.2494	0.444749	6.91923	6.2069	6.14952	5.95172	6.14443	6.89095	0.416854	0.864963	-0.323676	0.58677	-0.647503	0.329251
ENSG00000114770	mergedPeak62154	ABCC5	17866	Intron (ENST00000334444.10/10057, intron 29 of 29)	ATP binding cassette subfamily C member 5	chr3	183924859	183924914	56	1.29529	5.04439	1.03202	3.2311	0.672286	1.48604	1.79463	0.306479	3.78295	0.0578298	1.98832	1	6.91923	6.2069	6.14952	5.95172	6.14443	6.89095	0.416854	0.864963	-0.323676	0.58677	-0.647503	0.329251
ENSG00000114770	mergedPeak62160	ABCC5	1116	Intron (ENST00000334444.10/10057, intron 11 of 29)	ATP binding cassette subfamily C member 5	chr3	183969934	183970715	782	2.21278	3.90689	1.36026	2.44405	5.05966	5.69471	1.48866	0.281855	-2.29894	0.130956	-3.7876	0.0539176	6.91923	6.2069	6.14952	5.95172	6.14443	6.89095	0.416854	0.864963	-0.323676	0.58677	-0.647503	0.329251
ENSG00000114770	mergedPeak62157	ABCC5	12834	Intron (ENST00000334444.10/10057, intron 17 of 29)	ATP binding cassette subfamily C member 5	chr3	183958871	183958997	127	3.00521	4.64386	1.50006	2.84177	1.47549	2.25777	1.92634	0.213155	2.45592	0.147132	0.529582	1	6.91923	6.2069	6.14952	5.95172	6.14443	6.89095	0.416854	0.864963	-0.323676	0.58677	-0.647503	0.329251
ENSG00000114770	mergedPeak62161	ABCC5	-3518	3' UTR	ATP binding cassette subfamily C member 5	chr3	183987094	183987223	130	0.78838	2	0.606385	1.68744	2.7941	3.51689	0.262497	0.88047	-2.31029	0.249322	-2.57279	1	6.91923	6.2069	6.14952	5.95172	6.14443	6.89095	0.416854	0.864963	-0.323676	0.58677	-0.647503	0.329251
ENSG00000114770	mergedPeak62159	ABCC5	3772	3' UTR	ATP binding cassette subfamily C member 5	chr3	183967732	183968059	328	5.1464	7.50779	3.18552	4.66842	4.6462	5.46102	2.72071	0.137734	1.67717	0.2586	-1.04354	0.763262	6.91923	6.2069	6.14952	5.95172	6.14443	6.89095	0.416854	0.864963	-0.323676	0.58677	-0.647503	0.329251
ENSG00000114770	mergedPeak62165	ABCC5	0	Promoter	ATP binding cassette subfamily C member 5	chr3	184016893	184018373	1481	6.17026	8.73809	4.24976	5.89438	6.39155	6.4594	2.69655	0.137734	1.54534	0.291163	-1.15122	0.745979	6.91923	6.2069	6.14952	5.95172	6.14443	6.89095	0.416854	0.864963	-0.323676	0.58677	-0.647503	0.329251
ENSG00000114770	mergedPeak62162	ABCC5	-7827	Intron (ENST00000334444.10/10057, intron 2 of 29)	ATP binding cassette subfamily C member 5	chr3	183991403	183992057	655	3.20803	5.78136	3.05557	3.88933	4.95311	5.74402	1.53558	0.258647	-0.429811	0.77392	-1.96539	0.40629	6.91923	6.2069	6.14952	5.95172	6.14443	6.89095	0.416854	0.864963	-0.323676	0.58677	-0.647503	0.329251
ENSG00000223882	mergedPeak62164	ABCC5-AS1	1807	Intron (ENST00000422946.1/100873982, intron 1 of 2)	ABCC5 antisense RNA 1	chr3	184008145	184008443	299	0.977838	1.58496	1.03202	1.44748	3.63538	4.26244	-0.0381205	0.980944	-3.4527	0.0459721	-3.41458	1	-3.04167	-4.06182	-3.39526	-4.06182	-4.06182	-2.67647
ENSG00000223882	mergedPeak62163	ABCC5-AS1	0	Promoter	ABCC5 antisense RNA 1	chr3	184006013	184006475	463	5.72435	7.84549	4.55243	5.69579	4.94618	5.55245	1.93302	0.163827	1.88583	0.187479	-0.0471845	0.983117	-3.04167	-4.06182	-3.39526	-4.06182	-4.06182	-2.67647
ENSG00000091262	mergedPeak31596	ABCC6	22737	Intron (ENST00000205557.11/368, intron 9 of 30)	ATP binding cassette subfamily C member 6	chr16	16200538	16200697	160	2.1353	4.70044	1.95361	2.62806	0.672286	1.74052	1.77995	0.267516	3.24781	0.0705236	1.46785	1	3.43741	2.77481	3.00132	1.3543	5.47443	4.87347	0.747565	0.879937	-2.183	2.84296e-06	-3.37352	6.05e-08
ENSG00000091262	mergedPeak31598	ABCC6	4241	Intron (ENST00000205557.11/368, intron 4 of 30)	ATP binding cassette subfamily C member 6	chr16	16218960	16219193	234	0.78838	1.58496	0.834841	0.990621	3.04816	3.09846	0.452005	0.799888	-2.61344	0.198139	-3.06544	1	3.43741	2.77481	3.00132	1.3543	5.47443	4.87347	0.747565	0.879937	-2.183	2.84296e-06	-3.37352	6.05e-08
ENSG00000091262	mergedPeak31597	ABCC6	9299	Intron (ENST00000205557.11/368, intron 5 of 30)	ATP binding cassette subfamily C member 6	chr16	16213940	16214135	196	0	2	1.03202	0.990621	3.12379	2.79576	0.25476	0.899158	-2.49494	0.276419	-2.7497	1	3.43741	2.77481	3.00132	1.3543	5.47443	4.87347	0.747565	0.879937	-2.183	2.84296e-06	-3.37352	6.05e-08
ENSG00000091262	mergedPeak31599	ABCC6	0	Promoter	ATP binding cassette subfamily C member 6	chr16	16223000	16224040	1041	4.18657	6.16993	3.41483	3.71053	4.47386	4.59905	2.00418	0.156709	0.973526	0.473527	-1.03066	0.757136	3.43741	2.77481	3.00132	1.3543	5.47443	4.87347	0.747565	0.879937	-2.183	2.84296e-06	-3.37352	6.05e-08
ENSG00000256340	mergedPeak31618	ABCC6P1	4391	Intron (ENST00000546162.6/653190, intron 5 of 10)	ATP binding cassette subfamily C member 6 pseudogene 1	chr16	18575667	18576134	468	0.313104	2.58496	0	1.31067	3.37144	3.37382	1.65441	0.409415	-1.9961	0.358877	-3.65051	1	1.20597	-0.462077	-1.88432	-1.9132	0.346937	0.820086
ENSG00000256340	mergedPeak31619	ABCC6P1	9247	Intron (ENST00000546162.6/653190, intron 6 of 10)	ATP binding cassette subfamily C member 6 pseudogene 1	chr16	18580523	18580765	243	0.977838	2.32193	0.834841	1.31067	3.1721	2.86872	0.986872	0.55831	-1.67155	0.372194	-2.65842	1	1.20597	-0.462077	-1.88432	-1.9132	0.346937	0.820086
ENSG00000256340	mergedPeak31617	ABCC6P1	0	Promoter	ATP binding cassette subfamily C member 6 pseudogene 1	chr16	18570743	18571678	936	4.10763	5.55459	2.96194	3.65509	4.23327	4.36688	1.74129	0.18849	0.716257	0.594463	-1.02503	0.755878	1.20597	-0.462077	-1.88432	-1.9132	0.346937	0.820086
ENSG00000255277	mergedPeak31559	ABCC6P2	0	Promoter	ATP binding cassette subfamily C member 6 pseudogene 2	chr16	14824462	14825197	736	3.7914	5.52356	3.05557	3.11263	3.85841	3.87667	1.93013	0.167548	1.06842	0.437916	-0.861707	0.76731	-0.938982	-1.21788	-2.94109	-2.27402	-0.378326	-0.970235
ENSG00000006071	mergedPeak14789	ABCC8	4054	Intron (ENST00000644772.1/6833, intron 16 of 38)	ATP binding cassette subfamily C member 8	chr11	17423671	17423865	195	4.55711	6.26679	3.34237	3.62655	2.44678	2.14479	2.25318	0.139817	3.63192	0.00557336	1.37874	0.650761	-3.46339	-2.65695	-1.70822	0.933944	-1.37691	2.13895
ENSG00000006071	mergedPeak14792	ABCC8	-2038	Intron (ENST00000644772.1/6833, intron 8 of 38)	ATP binding cassette subfamily C member 8	chr11	17445471	17446072	602	1.14528	3.45943	0.606385	1.1595	4.1513	4.31561	2.56569	0.163651	-1.77397	0.299145	-4.33966	1	-3.46339	-2.65695	-1.70822	0.933944	-1.37691	2.13895
ENSG00000006071	mergedPeak14790	ABCC8	1012	Intron (ENST00000644772.1/6833, intron 11 of 38)	ATP binding cassette subfamily C member 8	chr11	17431160	17431215	56	1.29529	3.70044	0.834841	0.990621	1.93342	2.20238	2.8545	0.159445	0.997901	0.593064	-1.8566	1	-3.46339	-2.65695	-1.70822	0.933944	-1.37691	2.13895
ENSG00000006071	mergedPeak14787	ABCC8	911	Promoter	ATP binding cassette subfamily C member 8	chr11	17405538	17406270	733	2.54783	5.2854	2.57608	2.93782	4.01227	4.09006	1.84967	0.208121	0.427421	0.783653	-1.42225	0.692219	-3.46339	-2.65695	-1.70822	0.933944	-1.37691	2.13895
ENSG00000006071	mergedPeak14788	ABCC8	0	Promoter	ATP binding cassette subfamily C member 8	chr11	17413294	17414676	1383	3.3173	5.80735	3.86626	4.95906	5.15287	5.43122	0.527985	0.672472	-0.284048	0.85038	-0.812034	0.768106	-3.46339	-2.65695	-1.70822	0.933944	-1.37691	2.13895
ENSG00000006071	mergedPeak14793	ABCC8	75	Promoter	ATP binding cassette subfamily C member 8	chr11	17460182	17460473	292	1.77559	4	0	1.1595	2.7941	3.26989	3.75801	0.137734	0.20846	0.91632	-3.54955	1	-3.46339	-2.65695	-1.70822	0.933944	-1.37691	2.13895
ENSG00000006071	mergedPeak14791	ABCC8	2695	Intron (ENST00000644772.1/6833, intron 10 of 38)	ATP binding cassette subfamily C member 8	chr11	17439130	17440096	967	4.33255	6.87036	3.61264	5.5889	5.93314	6.18006	1.20128	0.360684	0.028577	0.985536	-1.1727	0.750149	-3.46339	-2.65695	-1.70822	0.933944	-1.37691	2.13895
ENSG00000101986	mergedPeak91514	ABCD1	762	Promoter	ATP binding cassette subfamily D member 1	chrX	153726579	153727454	876	3.93549	6.10852	2.80902	3.68308	4.01227	4.1931	2.18813	0.148463	1.32786	0.35524	-0.860272	0.767357	2.71931	3.16039	2.60246	3.36209	3.21914	3.4081	-0.0467505	1	-0.462228	0.521511	-0.451649	0.712064
ENSG00000101986	mergedPeak91516	ABCD1	8125	3' UTR	ATP binding cassette subfamily D member 1	chrX	153743469	153745251	1783	4.89932	7.60733	3.73089	5.17152	5.34947	5.81036	2.22888	0.148395	1.22553	0.400844	-1.00335	0.764414	2.71931	3.16039	2.60246	3.36209	3.21914	3.4081	-0.0467505	1	-0.462228	0.521511	-0.451649	0.712064
ENSG00000101986	mergedPeak91515	ABCD1	1711	Intron (ENST00000218104.5/215, intron 1 of 9)	ATP binding cassette subfamily D member 1	chrX	153727528	153727600	73	1.55534	3	1.74458	2.07309	2.23572	1.57595	0.606285	0.702384	0.570154	0.759545	-0.0361313	1	2.71931	3.16039	2.60246	3.36209	3.21914	3.4081	-0.0467505	1	-0.462228	0.521511	-0.451649	0.712064
ENSG00000173208	mergedPeak19677	ABCD2	27055	Intron (ENST00000308666.3/225, intron 6 of 9)	ATP binding cassette subfamily D member 2	chr12	39592484	39592696	213	3.63131	5.67243	2.80902	1.57244	0.800741	1.05708	2.92734	0.137734	5.06195	0.00101191	2.13461	0.438914	-4.06182	-4.06182	-4.06182	-4.06182	-2.48908	-4.06182
ENSG00000173208	mergedPeak19678	ABCD2	0	Promoter	ATP binding cassette subfamily D member 2	chr12	39619713	39620186	474	2.48676	5.08746	1.62749	3.34058	3.7512	4.95791	1.71225	0.257622	-0.208489	0.903684	-1.92074	0.5205	-4.06182	-4.06182	-4.06182	-4.06182	-2.48908	-4.06182
ENSG00000117528	mergedPeak4383	ABCD3	-42507	Distal Intergenic	ATP binding cassette subfamily D member 3	chr1	94375793	94375948	156	3.28179	5.24793	1.95361	1.79394	0.672286	1.48604	3.07556	0.137734	4.24491	0.00625648	1.16935	1	7.83034	7.75727	7.04441	7.28686	7.46888	6.81588	0.397342	0.816605	0.410714	0.415574	0.00715075	0.995731
ENSG00000117528	mergedPeak4385	ABCD3	-34060	Distal Intergenic	ATP binding cassette subfamily D member 3	chr1	94384131	94384395	265	4.68496	6.90689	2.75421	4.8887	2.96834	1.81626	2.05561	0.177077	3.93133	0.00808839	1.87573	0.503195	7.83034	7.75727	7.04441	7.28686	7.46888	6.81588	0.397342	0.816605	0.410714	0.415574	0.00715075	0.995731
ENSG00000117528	mergedPeak4388	ABCD3	0	Promoter	ATP binding cassette subfamily D member 3	chr1	94481423	94481744	322	4.93405	6.89482	4.28885	4.19166	4.47386	4.65168	2.03332	0.148935	1.69284	0.221335	-0.340479	0.870572	7.83034	7.75727	7.04441	7.28686	7.46888	6.81588	0.397342	0.816605	0.410714	0.415574	0.00715075	0.995731
ENSG00000117528	mergedPeak4384	ABCD3	-35863	Distal Intergenic	ATP binding cassette subfamily D member 3	chr1	94382097	94382592	496	1.43117	3.45943	1.03202	2.3771	4.53054	4.34147	1.06225	0.468869	-1.91625	0.256354	-2.9785	0.169981	7.83034	7.75727	7.04441	7.28686	7.46888	6.81588	0.397342	0.816605	0.410714	0.415574	0.00715075	0.995731
ENSG00000117528	mergedPeak4387	ABCD3	0	Promoter	ATP binding cassette subfamily D member 3	chr1	94417402	94419253	1852	6.21802	8.3443	4.03668	6.28976	5.97799	6.33616	2.09759	0.158226	1.48365	0.313492	-0.613938	0.795733	7.83034	7.75727	7.04441	7.28686	7.46888	6.81588	0.397342	0.816605	0.410714	0.415574	0.00715075	0.995731
ENSG00000117528	mergedPeak4386	ABCD3	-32954	Distal Intergenic	ATP binding cassette subfamily D member 3	chr1	94384677	94385501	825	3.7914	6.6865	3.00952	5.42456	4.8078	4.3025	1.21743	0.383262	1.31696	0.407015	0.0995284	0.969113	7.83034	7.75727	7.04441	7.28686	7.46888	6.81588	0.397342	0.816605	0.410714	0.415574	0.00715075	0.995731
ENSG00000117528	mergedPeak4382	ABCD3	-44753	Distal Intergenic	ATP binding cassette subfamily D member 3	chr1	94372473	94373702	1230	2.48676	4.52356	1.03202	3.2311	4.91813	5.1236	1.45439	0.318277	-1.28468	0.422411	-2.73907	0.211075	7.83034	7.75727	7.04441	7.28686	7.46888	6.81588	0.397342	0.816605	0.410714	0.415574	0.00715075	0.995731
ENSG00000119688	mergedPeak26577	ABCD4	1422	Exon (ENST00000554532.2/ENST00000554532.2, exon 1 of 2)	ATP binding cassette subfamily D member 4	chr14	74294377	74294492	116	2.35626	4.16993	1.50006	1.89311	1.39637	2.36254	2.17393	0.19286	1.83318	0.291261	-0.340748	1	4.87143	5.01466	4.67156	4.85183	5.38948	5.593	0.145303	1	-0.823428	0.0498635	-0.934535	0.0919237
ENSG00000164163	mergedPeak66230	ABCE1	8174	Intron (ENST00000455611.6/54726, intron 20 of 21)	ATP binding cassette subfamily E member 1	chr4	145131043	145131389	347	1.29529	1.58496	0.834841	1.31067	2.69839	2.67888	0.563438	0.746224	-1.70043	0.382151	-2.26387	1	7.2276	7.44029	7.02116	7.41828	7.20493	6.58487	-0.0154096	1	0.550036	0.258736	0.565932	0.428397
ENSG00000204574	mergedPeak73088	ABCF1	0	Promoter	ATP binding cassette subfamily F member 1	chr6	30571314	30571475	162	2.60643	4.70044	0.834841	1.79394	1.39637	2.50668	3.17503	0.137734	2.22521	0.211046	-0.94982	1	6.57856	6.86781	6.58484	6.81688	6.71667	6.18377	-0.12331	1	-0.0587805	0.922458	0.0945898	0.936479
ENSG00000033050	mergedPeak81309	ABCF2	0	Promoter	ATP binding cassette subfamily F member 2	chr7	151226664	151227665	1002	6.31783	8.56605	4.24976	6.14132	5.85021	6.5398	2.37923	0.139219	1.61609	0.272154	-0.763136	0.772188	4.32238	4.73355	4.1751	4.54923	4.54191	3.65658	0.147187	1	0.253426	0.724436	0.152919	0.917853
ENSG00000161204	mergedPeak62176	ABCF3	0	Promoter	ATP binding cassette subfamily F member 3	chr3	184185556	184186853	1298	6.19434	8.17991	3.70223	5.27628	5.07879	5.89139	2.8557	0.137734	1.98334	0.172689	-0.872362	0.76731	5.79754	5.71373	5.65584	5.54375	5.42466	5.40856	0.0509793	1	0.0627922	0.914652	-0.00480264	0.996514
ENSG00000160179	mergedPeak54692	ABCG1	12439	Distal Intergenic	ATP binding cassette subfamily G member 1	chr21	42298373	42298496	124	4.3837	4.75489	2.21943	1.98591	0.672286	0.44386	2.78798	0.137734	5.56873	0.000277296	2.78075	1	3.49763	1.79252	1.64122	2.12055	6.7948	6.02599			-3.76334	3.9722e-11	-4.70611	2.07e-22
ENSG00000160179	mergedPeak54682	ABCG1	8100	Intron (ENST00000398457.6/9619, intron 3 of 15)	ATP binding cassette subfamily G member 1	chr21	42227921	42228367	447	5.53371	6.61471	3.22636	4.00471	2.09247	2.5517	2.59724	0.137734	4.12628	0.000949839	1.52904	0.540512	3.49763	1.79252	1.64122	2.12055	6.7948	6.02599			-3.76334	3.9722e-11	-4.70611	2.07e-22
ENSG00000160179	mergedPeak54679	ABCG1	-28063	Distal Intergenic	ATP binding cassette subfamily G member 1	chr21	42171514	42171626	113	3.04812	4.75489	1.36026	2.44405	1.47549	0.623267	2.4415	0.157475	3.8036	0.0219497	1.3621	1	3.49763	1.79252	1.64122	2.12055	6.7948	6.02599			-3.76334	3.9722e-11	-4.70611	2.07e-22
ENSG00000160179	mergedPeak54690	ABCG1	7189	Intron (ENST00000398457.6/9619, intron 14 of 15)	ATP binding cassette subfamily G member 1	chr21	42293123	42293262	140	1.96663	4.32193	0	1.89311	1.12908	1.74052	2.97337	0.162873	2.60451	0.223868	-0.368865	1	3.49763	1.79252	1.64122	2.12055	6.7948	6.02599			-3.76334	3.9722e-11	-4.70611	2.07e-22
ENSG00000160179	mergedPeak54680	ABCG1	-5837	Intron (ENST00000398457.6/9619, intron 2 of 15)	ATP binding cassette subfamily G member 1	chr21	42209594	42210240	647	0.977838	3.70044	0.834841	2.79124	4.01227	3.84085	0.866556	0.586842	-1.21669	0.501996	-2.08325	1	3.49763	1.79252	1.64122	2.12055	6.7948	6.02599			-3.76334	3.9722e-11	-4.70611	2.07e-22
ENSG00000160179	mergedPeak54684	ABCG1	14065	Intron (ENST00000398457.6/9619, intron 3 of 15)	ATP binding cassette subfamily G member 1	chr21	42233886	42235307	1422	4.77711	6.74147	2.75421	4.42499	4.81542	5.64883	2.32625	0.141544	0.786202	0.582866	-1.54005	0.599595	3.49763	1.79252	1.64122	2.12055	6.7948	6.02599			-3.76334	3.9722e-11	-4.70611	2.07e-22
ENSG00000160179	mergedPeak54678	ABCG1	-34693	Distal Intergenic	ATP binding cassette subfamily G member 1	chr21	42164499	42164996	498	3.00521	4.90689	1.85288	2.89059	3.56476	3.49401	1.96457	0.186803	0.74121	0.621142	-1.22336	0.745619	3.49763	1.79252	1.64122	2.12055	6.7948	6.02599			-3.76334	3.9722e-11	-4.70611	2.07e-22
ENSG00000160179	mergedPeak54688	ABCG1	-6737	Intron (ENST00000398457.6/9619, intron 3 of 15)	ATP binding cassette subfamily G member 1	chr21	42269257	42269607	351	1.87427	4.24793	0.33482	2.07309	2.18953	3.15789	2.52686	0.17972	0.806037	0.665393	-1.72082	1	3.49763	1.79252	1.64122	2.12055	6.7948	6.02599			-3.76334	3.9722e-11	-4.70611	2.07e-22
ENSG00000160179	mergedPeak54681	ABCG1	0	Promoter	ATP binding cassette subfamily G member 1	chr21	42217948	42220404	2457	4.78981	6.85798	3.00952	4.68235	6.10472	6.68577	2.14908	0.150566	-0.269838	0.85526	-2.41892	0.213204	3.49763	1.79252	1.64122	2.12055	6.7948	6.02599			-3.76334	3.9722e-11	-4.70611	2.07e-22
ENSG00000160179	mergedPeak54685	ABCG1	-10054	Intron (ENST00000398457.6/9619, intron 3 of 15)	ATP binding cassette subfamily G member 1	chr21	42244995	42246030	1036	2.48676	4.64386	1.20546	1.89311	4.1633	4.09006	2.78678	0.137734	-0.245561	0.878135	-3.03234	0.144431	3.49763	1.79252	1.64122	2.12055	6.7948	6.02599			-3.76334	3.9722e-11	-4.70611	2.07e-22
ENSG00000160179	mergedPeak54686	ABCG1	3089	Exon (ENST00000398437.1/9619, exon 2 of 16)	ATP binding cassette subfamily G member 1	chr21	42259173	42259555	383	1.43117	3.70044	0	2.15531	2.91257	3.37382	1.92668	0.302234	-0.269857	0.899439	-2.19654	1	3.49763	1.79252	1.64122	2.12055	6.7948	6.02599			-3.76334	3.9722e-11	-4.70611	2.07e-22
ENSG00000160179	mergedPeak54687	ABCG1	6678	Intron (ENST00000398457.6/9619, intron 3 of 15)	ATP binding cassette subfamily G member 1	chr21	42262762	42263213	452	3.60281	5.04439	3.51712	3.84047	4.19871	4.48763	0.835037	0.47997	0.128935	0.929161	-0.706102	0.773254	3.49763	1.79252	1.64122	2.12055	6.7948	6.02599			-3.76334	3.9722e-11	-4.70611	2.07e-22
ENSG00000118777	mergedPeak65183	ABCG2	15133	Intron (ENST00000515655.5/9429, intron 1 of 15)	ATP binding cassette subfamily G member 2 (Junior blood group)	chr4	88143618	88143779	162	3.60281	5.75489	2.29816	3.19268	0.918687	2.31111	2.39341	0.150566	3.71604	0.0161986	1.32263	0.742031	4.30676	4.21999	1.04567	2.3289	-0.619076	-0.720307	2.47321	0.000180196	4.73429	7.20052e-15
ENSG00000118777	mergedPeak65188	ABCG2	14650	Intron (ENST00000515655.5/9429, intron 1 of 15)	ATP binding cassette subfamily G member 2 (Junior blood group)	chr4	88216466	88216672	207	3.41888	5.75489	2.86181	3.8154	2.28047	2.75784	1.67539	0.231975	2.68523	0.0779543	1.00984	0.764414	4.30676	4.21999	1.04567	2.3289	-0.619076	-0.720307	2.47321	0.000180196	4.73429	7.20052e-15
ENSG00000118777	mergedPeak65186	ABCG2	0	Promoter	ATP binding cassette subfamily G member 2 (Junior blood group)	chr4	88158388	88159481	1094	4.41682	7.01123	2.63794	4.30405	4.10228	5.09348	2.61981	0.137734	1.58073	0.304082	-1.03908	0.764414	4.30676	4.21999	1.04567	2.3289	-0.619076	-0.720307	2.47321	0.000180196	4.73429	7.20052e-15
ENSG00000118777	mergedPeak65187	ABCG2	-18714	Intron (ENST00000515655.5/9429, intron 1 of 15)	ATP binding cassette subfamily G member 2 (Junior blood group)	chr4	88178037	88179092	1056	4.6713	6.70044	3.48383	4.33966	4.76907	4.84491	2.10376	0.147829	1.22866	0.372129	-0.875101	0.766004	4.30676	4.21999	1.04567	2.3289	-0.619076	-0.720307	2.47321	0.000180196	4.73429	7.20052e-15
ENSG00000118777	mergedPeak65182	ABCG2	50954	Intron (ENST00000515655.5/9429, intron 9 of 15)	ATP binding cassette subfamily G member 2 (Junior blood group)	chr4	88107814	88107958	145	1.66966	2.32193	1.03202	1.89311	2.52325	2.4122	0.660387	0.683466	-0.608193	0.744258	-1.26858	1	4.30676	4.21999	1.04567	2.3289	-0.619076	-0.720307	2.47321	0.000180196	4.73429	7.20052e-15
ENSG00000118777	mergedPeak65184	ABCG2	13332	Intron (ENST00000515655.5/9429, intron 1 of 15)	ATP binding cassette subfamily G member 2 (Junior blood group)	chr4	88144946	88145580	635	3.20803	5.24793	1.85288	3.34058	4.47386	5.13843	1.91877	0.191076	-0.318655	0.83688	-2.23742	0.31575	4.30676	4.21999	1.04567	2.3289	-0.619076	-0.720307	2.47321	0.000180196	4.73429	7.20052e-15
ENSG00000118777	mergedPeak65185	ABCG2	10700	Intron (ENST00000515655.5/9429, intron 1 of 15)	ATP binding cassette subfamily G member 2 (Junior blood group)	chr4	88147954	88148212	259	2.1353	4.08746	1.95361	2.3771	3.04816	3.76642	1.4001	0.329251	-0.090038	0.957486	-1.49014	1	4.30676	4.21999	1.04567	2.3289	-0.619076	-0.720307	2.47321	0.000180196	4.73429	7.20052e-15
ENSG00000172350	mergedPeak18129	ABCG4	643	Promoter	ATP binding cassette subfamily G member 4	chr11	119156273	119156338	66	1.96663	4.08746	0.834841	1.68744	0.672286	1.57595	2.60643	0.171654	2.84179	0.148772	0.235363	1	-4.06182	-4.06182	-4.06182	-4.06182	-4.06182	-3.44128
ENSG00000172350	mergedPeak18128	ABCG4	0	Promoter	ATP binding cassette subfamily G member 4	chr11	119149008	119149756	749	3.93549	6.14975	2.51146	3.59744	3.7512	4.27592	2.39895	0.140129	1.43615	0.328939	-0.962804	0.764752	-4.06182	-4.06182	-4.06182	-4.06182	-4.06182	-3.44128
ENSG00000172350	mergedPeak18127	ABCG4	-3857	Distal Intergenic	ATP binding cassette subfamily G member 4	chr11	119144980	119145155	176	3.04812	4.90689	2.13615	3.02787	2.7941	3.78539	1.75105	0.224983	0.926154	0.540865	-0.824893	0.770432	-4.06182	-4.06182	-4.06182	-4.06182	-4.06182	-3.44128
ENSG00000143921	mergedPeak45312	ABCG8	-12933	Intron (ENST00000260645.5/64240, intron 11 of 12)	ATP binding cassette subfamily G member 8	chr2	43818918	43819009	92	3.13029	4.45943	1.50006	2.15531	0.918687	1.17686	2.41638	0.151769	3.71892	0.019573	1.30254	1	-2.0317	-2.65695	-2.31803	-3.48595	-4.06182	-4.06182
ENSG00000143921	mergedPeak45314	ABCG8	0	Promoter	ATP binding cassette subfamily G member 8	chr2	43831980	43832220	241	2.76915	4.9542	1.03202	2.5693	1.12908	3.06779	2.55507	0.16167	2.04264	0.262861	-0.512434	1	-2.0317	-2.65695	-2.31803	-3.48595	-4.06182	-4.06182
ENSG00000143921	mergedPeak45313	ABCG8	-57	Promoter	ATP binding cassette subfamily G member 8	chr2	43831619	43831885	267	3.00521	5.42626	2.4438	3.07087	1.39637	3.62615	2.02744	0.20524	1.89933	0.267944	-0.128105	0.962699	-2.0317	-2.65695	-2.31803	-3.48595	-4.06182	-4.06182
ENSG00000143994	mergedPeak44737	ABHD1	0	Promoter	abhydrolase domain containing 1	chr2	27123538	27124059	522	3.88904	6.02237	2.37282	3.19268	3.47134	4.1644	2.64162	0.137734	1.51045	0.304824	-1.13117	0.752487	-3.46339	-4.06182	-2.31803	-3.07548	-3.48295	-3.00878
ENSG00000144827	mergedPeak60181	ABHD10	0	Promoter	abhydrolase domain containing 10	chr3	111978619	111979448	830	5.5856	7.8392	3.91704	5.38251	5.29052	6.04883	2.32156	0.140129	1.40749	0.326548	-0.914067	0.765572	5.72468	5.67037	5.29016	5.48913	4.86529	4.60436	0.229347	1	1.03542	0.00972678	0.776711	0.197819
ENSG00000106077	mergedPeak79130	ABHD11	0	Promoter	abhydrolase domain containing 11	chr7	73738326	73739507	1182	6.74038	8.79116	2.80902	5.75631	5.71817	6.26022	3.21127	0.137734	2.10396	0.184459	-1.10731	0.762901	5.41069	5.46734	5.49528	5.52086	5.10843	4.72864	-0.239694	1	0.138619	0.810775	0.354645	0.671756
ENSG00000106077	mergedPeak79131	ABHD11	-3423	Distal Intergenic	abhydrolase domain containing 11	chr7	73742290	73743703	1414	6.8137	9.10329	3.96609	6.46923	6.16265	6.6603	2.68967	0.137734	1.9496	0.206556	-0.740066	0.778333	5.41069	5.46734	5.49528	5.52086	5.10843	4.72864	-0.239694	1	0.138619	0.810775	0.354645	0.671756
	mergedPeak79129	ABHD11-AS1	0	Promoter	ABHD11 antisense RNA 1 (tail to tail)	chr7	73734776	73735331	556	5.85091	8	4.70471	5.37395	5.24043	5.19628	2.24488	0.138515	2.1002	0.127824	-0.144684	0.94603
ENSG00000100997	mergedPeak52004	ABHD12	11479	Intron (ENST00000376542.7/26090, intron 1 of 12)	abhydrolase domain containing 12	chr20	25378587	25378655	69	2.1353	4.64386	1.20546	2.5693	0	0.44386	2.09975	0.235583	6.28954	0.00368261	4.18979	1	7.44834	6.75833	6.32873	6.33648	5.92265	5.58818	0.63276	0.399298	1.07897	0.00923333	0.439432	0.515935
ENSG00000100997	mergedPeak51999	ABHD12	0	Promoter	abhydrolase domain containing 12	chr20	25309026	25310972	1947	7.08494	9.35535	4.91918	6.03675	4.93922	5.07817	3.06828	0.137734	3.65679	0.00460862	0.588511	0.793867	7.44834	6.75833	6.32873	6.33648	5.92265	5.58818	0.63276	0.399298	1.07897	0.00923333	0.439432	0.515935
ENSG00000100997	mergedPeak52002	ABHD12	24566	Intron (ENST00000376542.7/26090, intron 1 of 12)	abhydrolase domain containing 12	chr20	25365492	25365568	77	2.48676	4.24793	1.36026	2.50803	0.199624	0.623267	1.8167	0.265916	5.03209	0.00773749	3.21538	1	7.44834	6.75833	6.32873	6.33648	5.92265	5.58818	0.63276	0.399298	1.07897	0.00923333	0.439432	0.515935
ENSG00000100997	mergedPeak52006	ABHD12	0	Promoter	abhydrolase domain containing 12	chr20	25389735	25391169	1435	6.90406	9.10591	4.48672	6.39925	6.43426	6.75717	2.67136	0.137734	1.79363	0.222389	-0.87773	0.76731	7.44834	6.75833	6.32873	6.33648	5.92265	5.58818	0.63276	0.399298	1.07897	0.00923333	0.439432	0.515935
ENSG00000100997	mergedPeak52000	ABHD12	0	Promoter	abhydrolase domain containing 12	chr20	25339717	25340074	358	4.10763	5.55459	2.96194	3.11263	3.61804	4.10524	2.09048	0.148634	1.16258	0.392765	-0.927891	0.764414	7.44834	6.75833	6.32873	6.33648	5.92265	5.58818	0.63276	0.399298	1.07897	0.00923333	0.439432	0.515935
ENSG00000100997	mergedPeak52005	ABHD12	5259	Intron (ENST00000376542.7/26090, intron 1 of 12)	abhydrolase domain containing 12	chr20	25384645	25384875	231	0.570226	3.16993	0.606385	1.1595	3.1721	3.39867	2.14565	0.251379	-1.17178	0.53583	-3.31742	1	7.44834	6.75833	6.32873	6.33648	5.92265	5.58818	0.63276	0.399298	1.07897	0.00923333	0.439432	0.515935
ENSG00000100997	mergedPeak52003	ABHD12	20291	Intron (ENST00000376542.7/26090, intron 1 of 12)	abhydrolase domain containing 12	chr20	25369547	25369843	297	1.66966	3.45943	0	1.98591	3.7512	3.15789	1.97694	0.279254	-0.801082	0.680449	-2.77802	1	7.44834	6.75833	6.32873	6.33648	5.92265	5.58818	0.63276	0.399298	1.07897	0.00923333	0.439432	0.515935
ENSG00000100997	mergedPeak52007	ABHD12	-8243	Distal Intergenic	abhydrolase domain containing 12	chr20	25399226	25399365	140	1.66966	4.32193	0.834841	2.93782	2.48552	3.4231	1.45947	0.371042	0.518972	0.780862	-0.940497	1	7.44834	6.75833	6.32873	6.33648	5.92265	5.58818	0.63276	0.399298	1.07897	0.00923333	0.439432	0.515935
ENSG00000100997	mergedPeak52001	ABHD12	-16666	Intron (ENST00000376542.7/26090, intron 1 of 12)	abhydrolase domain containing 12	chr20	25356415	25356652	238	1.43117	4.08746	1.03202	2.3771	2.63086	3.00444	1.69408	0.302737	0.475834	0.795683	-1.21824	1	7.44834	6.75833	6.32873	6.33648	5.92265	5.58818	0.63276	0.399298	1.07897	0.00923333	0.439432	0.515935
ENSG00000131969	mergedPeak25694	ABHD12B	0	Promoter	abhydrolase domain containing 12B	chr14	50872089	50872215	127	2.1353	4.08746	1.03202	1.79394	1.68974	2.7189	2.41617	0.173695	1.26916	0.463432	-1.14701	1	-4.06182	-4.06182	-4.06182	-4.06182	-3.48295	-2.67647
ENSG00000131969	mergedPeak25695	ABHD12B	-2549	Intron (ENST00000337334.6/145447, intron 5 of 12)	abhydrolase domain containing 12B	chr14	50883076	50883229	154	2.48676	4.16993	1.95361	1.79394	2.63086	2.67888	1.97257	0.201534	0.983747	0.530891	-0.988823	1	-4.06182	-4.06182	-4.06182	-4.06182	-3.48295	-2.67647
ENSG00000114786	mergedPeak59003	ABHD14A-ACY1	0	Promoter	ABHD14A-ACY1 readthrough	chr3	51973781	51975428	1648	5.73095	7.9542	3.96609	5.48144	5.71409	6.10654	2.35417	0.138515	1.32049	0.350488	-1.03368	0.760006	-3.46339	-2.90093	-4.06182	-3.07548	-3.48295	-4.06182
ENSG00000114779	mergedPeak59004	ABHD14B	0	Promoter	abhydrolase domain containing 14B	chr3	51982478	51983579	1102	6.93011	9.17742	4.88132	6.6467	6.8226	6.95025	2.45066	0.137734	1.57152	0.274307	-0.879137	0.76714	5.52119	5.20035	5.18112	4.90937	5.41569	4.94455	0.2128	1	-0.101476	0.869034	-0.303156	0.735818
ENSG00000168792	mergedPeak35482	ABHD15	11016	Distal Intergenic	abhydrolase domain containing 15	chr17	29555961	29556121	161	3.3173	5.20945	2.51146	2.73887	0.800741	1.17686	2.091	0.169701	4.47251	0.0030054	2.38151	0.318231	4.50558	4.24836	4.11488	4.10064	3.29061	2.38988	0.234947	1	1.44926	0.017216	1.26175	0.0909276
ENSG00000168792	mergedPeak35483	ABHD15	0	Promoter	abhydrolase domain containing 15	chr17	29566087	29569221	3135	6.72393	9.11114	4.98015	6.61799	7.07686	7.11865	2.35924	0.138518	1.26966	0.370134	-1.08959	0.752523	4.50558	4.24836	4.11488	4.10064	3.29061	2.38988	0.234947	1	1.44926	0.017216	1.26175	0.0909276
ENSG00000183260	mergedPeak53582	ABHD16B	-5922	Distal Intergenic	abhydrolase domain containing 16B	chr20	63855239	63855576	338	2.66273	4.45943	2.4438	2.68453	2.63086	2.79576	1.37557	0.318416	1.2019	0.431216	-0.173668	1	-3.46339	-4.06182	-4.06182	-3.48595	-4.06182	-4.06182
ENSG00000183260	mergedPeak53581	ABHD16B	-6323	Distal Intergenic	abhydrolase domain containing 16B	chr20	63854123	63855175	1053	3.41888	5.93074	2.86181	3.78989	3.99895	4.31561	1.84736	0.196194	1.02056	0.486519	-0.8268	0.768115	-3.46339	-4.06182	-4.06182	-3.48595	-4.06182	-4.06182
ENSG00000183260	mergedPeak53580	ABHD16B	-14718	Distal Intergenic	abhydrolase domain containing 16B	chr20	63846216	63846780	565	2.91537	5.04439	1.62749	2.62806	3.71904	4.56652	2.37402	0.148158	0.115115	0.943529	-2.25891	0.328017	-3.46339	-4.06182	-4.06182	-3.48595	-4.06182	-4.06182
ENSG00000129968	mergedPeak40516	ABHD17A	0	Promoter	abhydrolase domain containing 17A	chr19	1884294	1885635	1342	5.0011	7.13955	3.18552	4.55183	4.2781	4.85392	2.47667	0.137734	1.8773	0.20238	-0.599369	0.796327	3.97805	3.88387	4.36187	4.54742	4.70776	4.76154	-0.665738	0.549759	-1.08486	0.0231902	-0.410604	0.642992
ENSG00000129968	mergedPeak40515	ABHD17A	2340	3' UTR	abhydrolase domain containing 17A	chr19	1875655	1877677	2023	5.74405	8.07682	4.41786	5.80806	5.92963	6.37111	2.08801	0.152689	1.1779	0.400628	-0.910103	0.765126	3.97805	3.88387	4.36187	4.54742	4.70776	4.76154	-0.665738	0.549759	-1.08486	0.0231902	-0.410604	0.642992
ENSG00000136379	mergedPeak29935	ABHD17C	5055	Intron (ENST00000560609.1/58489, intron 1 of 2)	abhydrolase domain containing 17C	chr15	80684739	80685077	339	4.14764	6.30378	2.57608	3.3753	0.531267	0.926454	2.71	0.137734	6.13853	6.11684e-05	3.42853	0.102959	6.40444	5.8415	6.57583	6.34329	5.79865	5.49654	-0.459703	0.760345	0.222171	0.685854	0.652872	0.246074
ENSG00000136379	mergedPeak29936	ABHD17C	-3484	Intron (ENST00000560609.1/58489, intron 1 of 2)	abhydrolase domain containing 17C	chr15	80691691	80691819	129	3.35196	6	2.37282	3.07087	1.75462	1.81626	2.62114	0.138022	3.86455	0.00886927	1.24341	0.748611	6.40444	5.8415	6.57583	6.34329	5.79865	5.49654	-0.459703	0.760345	0.222171	0.685854	0.652872	0.246074
ENSG00000136379	mergedPeak29931	ABHD17C	-20154	Distal Intergenic	abhydrolase domain containing 17C	chr15	80659462	80659530	69	1.77559	3.80735	1.85288	2.15531	0.672286	0.926454	1.2881	0.417461	3.31633	0.082486	2.02823	1	6.40444	5.8415	6.57583	6.34329	5.79865	5.49654	-0.459703	0.760345	0.222171	0.685854	0.652872	0.246074
ENSG00000136379	mergedPeak29932	ABHD17C	0	Promoter	abhydrolase domain containing 17C	chr15	80679532	80679747	216	3.45121	5.70044	1.62749	3.59744	2.731	1.95677	2.18834	0.172591	2.8182	0.0857274	0.629854	0.80892	6.40444	5.8415	6.57583	6.34329	5.79865	5.49654	-0.459703	0.760345	0.222171	0.685854	0.652872	0.246074
ENSG00000136379	mergedPeak29934	ABHD17C	307	Promoter	abhydrolase domain containing 17C	chr15	80679991	80680075	85	1.77559	4.39232	1.62749	2.5693	1.5505	1.57595	1.62519	0.305213	2.47191	0.181039	0.846721	1	6.40444	5.8415	6.57583	6.34329	5.79865	5.49654	-0.459703	0.760345	0.222171	0.685854	0.652872	0.246074
ENSG00000136379	mergedPeak29940	ABHD17C	4999	Intron (ENST00000560609.1/58489, intron 1 of 2)	abhydrolase domain containing 17C	chr15	80709583	80710140	558	5.08591	6.84549	3.81363	4.80203	4.83055	4.48763	1.87011	0.16702	1.57924	0.254303	-0.290876	0.889212	6.40444	5.8415	6.57583	6.34329	5.79865	5.49654	-0.459703	0.760345	0.222171	0.685854	0.652872	0.246074
ENSG00000136379	mergedPeak29933	ABHD17C	69	Promoter	abhydrolase domain containing 17C	chr15	80679753	80679987	235	2.35626	4.85798	1.50006	3.02787	2.59588	2.31111	1.80182	0.24731	1.79899	0.293203	-0.00282902	1	6.40444	5.8415	6.57583	6.34329	5.79865	5.49654	-0.459703	0.760345	0.222171	0.685854	0.652872	0.246074
ENSG00000136379	mergedPeak29938	ABHD17C	2213	Intron (ENST00000560609.1/58489, intron 1 of 2)	abhydrolase domain containing 17C	chr15	80697524	80697604	81	2.1353	3.58496	1.74458	2.79124	1.39637	2.0848	0.746644	0.61668	1.51502	0.385324	0.768376	1	6.40444	5.8415	6.57583	6.34329	5.79865	5.49654	-0.459703	0.760345	0.222171	0.685854	0.652872	0.246074
ENSG00000136379	mergedPeak29937	ABHD17C	0	Promoter	abhydrolase domain containing 17C	chr15	80694589	80696658	2070	5.73751	7.67243	3.48383	5.55143	5.89047	6.12155	2.18177	0.147944	1.00372	0.47822	-1.17805	0.738998	6.40444	5.8415	6.57583	6.34329	5.79865	5.49654	-0.459703	0.760345	0.222171	0.685854	0.652872	0.246074
ENSG00000136379	mergedPeak29941	ABHD17C	7560	Intron (ENST00000560609.1/58489, intron 1 of 2)	abhydrolase domain containing 17C	chr15	80712144	80712749	606	2.48676	4.90689	1.85288	3.305	4.44466	5.03127	1.50946	0.288966	-0.679394	0.661878	-2.18886	0.361374	6.40444	5.8415	6.57583	6.34329	5.79865	5.49654	-0.459703	0.760345	0.222171	0.685854	0.652872	0.246074
ENSG00000136379	mergedPeak29939	ABHD17C	-462	Promoter	abhydrolase domain containing 17C	chr15	80701784	80702221	438	1.66966	4.24793	1.50006	3.305	3.91628	4.10524	0.855498	0.559312	-0.64323	0.70416	-1.49873	0.708049	6.40444	5.8415	6.57583	6.34329	5.79865	5.49654	-0.459703	0.760345	0.222171	0.685854	0.652872	0.246074
ENSG00000136379	mergedPeak29943	ABHD17C	35345	Intron (ENST00000560609.1/58489, intron 1 of 2)	abhydrolase domain containing 17C	chr15	80739929	80740172	244	2.81956	4.85798	3.00952	1.98591	4.51189	4.14984	1.73258	0.222971	-0.214333	0.891236	-1.94691	0.431153	6.40444	5.8415	6.57583	6.34329	5.79865	5.49654	-0.459703	0.760345	0.222171	0.685854	0.652872	0.246074
ENSG00000136379	mergedPeak29942	ABHD17C	28276	Intron (ENST00000560609.1/58489, intron 1 of 2)	abhydrolase domain containing 17C	chr15	80732860	80733407	548	2.54783	4.45943	1.62749	2.5693	3.63538	4.17882	1.83555	0.215	-0.184483	0.909646	-2.02004	0.425666	6.40444	5.8415	6.57583	6.34329	5.79865	5.49654	-0.459703	0.760345	0.222171	0.685854	0.652872	0.246074
ENSG00000140526	mergedPeak30205	ABHD2	-3944	Intron (ENST00000569411.5/11057, intron 1 of 4)	abhydrolase domain containing 2	chr15	89112363	89112560	198	4.51185	6.24793	3.05557	4.26755	2.32388	2.0848	1.90816	0.172827	3.72649	0.0059883	1.81833	0.452842	8.97362	8.36786	8.46704	8.2246	8.34634	9.37231	0.0803406	1	-0.594789	0.367069	-0.607325	0.550622
ENSG00000140526	mergedPeak30200	ABHD2	-24335	Intron (ENST00000565938.1/ENST00000565938.1, intron 1 of 3)	abhydrolase domain containing 2	chr15	89062950	89063124	175	3.35196	5.64386	2.80902	3.50639	1.47549	1.66058	1.80796	0.2068	3.86432	0.00831137	2.05636	0.408154	8.97362	8.36786	8.46704	8.2246	8.34634	9.37231	0.0803406	1	-0.594789	0.367069	-0.607325	0.550622
ENSG00000140526	mergedPeak30210	ABHD2	10609	Intron (ENST00000569411.5/11057, intron 3 of 4)	abhydrolase domain containing 2	chr15	89127113	89127225	113	2.91537	5	2.04776	1.98591	1.22379	1.39016	2.59338	0.140441	3.63909	0.0192015	1.04572	1	8.97362	8.36786	8.46704	8.2246	8.34634	9.37231	0.0803406	1	-0.594789	0.367069	-0.607325	0.550622
ENSG00000140526	mergedPeak30202	ABHD2	12889	Intron (ENST00000569411.5/11057, intron 1 of 4)	abhydrolase domain containing 2	chr15	89101399	89101516	118	3.13029	5.24793	2.21943	3.47472	1.75462	1.81626	1.67391	0.244686	3.16767	0.0413042	1.49376	0.680529	8.97362	8.36786	8.46704	8.2246	8.34634	9.37231	0.0803406	1	-0.594789	0.367069	-0.607325	0.550622
ENSG00000140526	mergedPeak30209	ABHD2	9077	Intron (ENST00000569411.5/11057, intron 3 of 4)	abhydrolase domain containing 2	chr15	89125581	89125745	165	3.71357	5.61471	2.21943	3.34058	2.56002	1.95677	2.21362	0.154502	2.92933	0.049635	0.71571	0.783481	8.97362	8.36786	8.46704	8.2246	8.34634	9.37231	0.0803406	1	-0.594789	0.367069	-0.607325	0.550622
ENSG00000140526	mergedPeak30203	ABHD2	13170	Intron (ENST00000569411.5/11057, intron 1 of 4)	abhydrolase domain containing 2	chr15	89101680	89102214	535	5.9504	8.36194	4.10397	5.80169	5.15888	4.66199	2.45	0.138022	2.71564	0.0585521	0.265646	0.905639	8.97362	8.36786	8.46704	8.2246	8.34634	9.37231	0.0803406	1	-0.594789	0.367069	-0.607325	0.550622
ENSG00000140526	mergedPeak30216	ABHD2	12113	3' UTR	abhydrolase domain containing 2	chr15	89197528	89198012	485	4.86373	7.45943	3.05557	5.22961	2.96834	4.58828	2.20588	0.165453	2.76038	0.0847051	0.554503	0.823921	8.97362	8.36786	8.46704	8.2246	8.34634	9.37231	0.0803406	1	-0.594789	0.367069	-0.607325	0.550622
ENSG00000140526	mergedPeak30213	ABHD2	-17261	Intron (ENST00000352732.9/11057, intron 5 of 10)	abhydrolase domain containing 2	chr15	89167708	89168154	447	4.7119	7.21917	2.86181	5.38251	3.07381	4.476	1.8752	0.213091	2.58923	0.113396	0.71403	0.790305	8.97362	8.36786	8.46704	8.2246	8.34634	9.37231	0.0803406	1	-0.594789	0.367069	-0.607325	0.550622
ENSG00000140526	mergedPeak30206	ABHD2	-3775	Intron (ENST00000569411.5/11057, intron 1 of 4)	abhydrolase domain containing 2	chr15	89112672	89112729	58	1.14528	4	1.50006	2.98355	1.31266	1.28745	0.828594	0.612042	2.40866	0.228014	1.58006	1	8.97362	8.36786	8.46704	8.2246	8.34634	9.37231	0.0803406	1	-0.594789	0.367069	-0.607325	0.550622
ENSG00000140526	mergedPeak30201	ABHD2	0	Promoter	abhydrolase domain containing 2	chr15	89087876	89089255	1380	7.12306	9.42206	4.91918	6.54362	6.80739	7.08267	2.75826	0.137734	1.74393	0.228578	-1.01434	0.762917	8.97362	8.36786	8.46704	8.2246	8.34634	9.37231	0.0803406	1	-0.594789	0.367069	-0.607325	0.550622
ENSG00000140526	mergedPeak30198	ABHD2	-69607	Distal Intergenic	abhydrolase domain containing 2	chr15	89017418	89017852	435	4.27952	6.04439	3.22636	4.17204	2.731	4.34147	1.70321	0.218398	1.73258	0.251447	0.0293736	0.990585	8.97362	8.36786	8.46704	8.2246	8.34634	9.37231	0.0803406	1	-0.594789	0.367069	-0.607325	0.550622
ENSG00000140526	mergedPeak30212	ABHD2	33963	Intron (ENST00000569411.5/11057, intron 3 of 4)	abhydrolase domain containing 2	chr15	89150467	89151271	805	5.36579	7.82655	4.308	5.9063	5.13471	5.66428	1.76978	0.199712	1.66195	0.261249	-0.107833	0.963446	8.97362	8.36786	8.46704	8.2246	8.34634	9.37231	0.0803406	1	-0.594789	0.367069	-0.607325	0.550622
ENSG00000140526	mergedPeak30214	ABHD2	-13682	Intron (ENST00000352732.9/11057, intron 5 of 10)	abhydrolase domain containing 2	chr15	89171584	89171733	150	2.35626	5.08746	1.20546	1.98591	2.36602	2.97169	3.08652	0.137734	1.72411	0.304678	-1.36241	1	8.97362	8.36786	8.46704	8.2246	8.34634	9.37231	0.0803406	1	-0.594789	0.367069	-0.607325	0.550622
ENSG00000140526	mergedPeak30199	ABHD2	-29726	Intron (ENST00000565938.1/ENST00000565938.1, intron 1 of 3)	abhydrolase domain containing 2	chr15	89057612	89057733	122	2.86826	4.70044	1.74458	2.15531	2.23572	2.97169	2.39712	0.149997	1.53773	0.329389	-0.859393	1	8.97362	8.36786	8.46704	8.2246	8.34634	9.37231	0.0803406	1	-0.594789	0.367069	-0.607325	0.550622
ENSG00000140526	mergedPeak30215	ABHD2	2640	Exon (ENST00000352732.9/11057, exon 8 of 11)	abhydrolase domain containing 2	chr15	89188055	89188594	540	0.977838	3.16993	0	1.89311	3.9582	4.57744	1.66284	0.456533	-2.11781	0.398188	-3.78065	1	8.97362	8.36786	8.46704	8.2246	8.34634	9.37231	0.0803406	1	-0.594789	0.367069	-0.607325	0.550622
ENSG00000140526	mergedPeak30207	ABHD2	0	Promoter	abhydrolase domain containing 2	chr15	89115610	89116924	1315	6.10572	8.10852	4.76139	6.10557	6.34226	6.91192	1.86317	0.17056	0.777111	0.566525	-1.08606	0.747987	8.97362	8.36786	8.46704	8.2246	8.34634	9.37231	0.0803406	1	-0.594789	0.367069	-0.607325	0.550622
ENSG00000140526	mergedPeak30204	ABHD2	-7925	Intron (ENST00000569411.5/11057, intron 1 of 4)	abhydrolase domain containing 2	chr15	89107836	89108579	744	2.1353	3.70044	1.03202	1.68744	3.14815	4.1644	2.17642	0.184683	-0.744353	0.641735	-2.92078	1	8.97362	8.36786	8.46704	8.2246	8.34634	9.37231	0.0803406	1	-0.594789	0.367069	-0.607325	0.550622
ENSG00000140526	mergedPeak30208	ABHD2	4985	Intron (ENST00000569411.5/11057, intron 3 of 4)	abhydrolase domain containing 2	chr15	89121489	89121941	453	3.73999	5.70044	3.18552	3.305	5.0272	5.56897	1.87877	0.172623	-0.321916	0.820052	-2.20068	0.258096	8.97362	8.36786	8.46704	8.2246	8.34634	9.37231	0.0803406	1	-0.594789	0.367069	-0.607325	0.550622
ENSG00000140526	mergedPeak30211	ABHD2	23158	Intron (ENST00000569411.5/11057, intron 3 of 4)	abhydrolase domain containing 2	chr15	89139662	89140361	700	2.60643	4.45943	1.62749	2.68453	3.49051	4.52197	1.7532	0.233253	-0.343358	0.829986	-2.09656	0.399253	8.97362	8.36786	8.46704	8.2246	8.34634	9.37231	0.0803406	1	-0.594789	0.367069	-0.607325	0.550622
ENSG00000158201	mergedPeak38887	ABHD3	-8403	Intron (ENST00000289119.6/171586, intron 4 of 8)	abhydrolase domain containing 3	chr18	21672937	21673298	362	5.39932	7.6865	3.05557	3.95966	0.800741	1.74052	3.48686	0.137734	6.32552	1.28807e-05	2.83866	0.158672	6.52748	5.90643	4.99639	5.12994	3.74326	3.28013	1.05135	0.0177028	2.63919	1.30332e-10	1.59955	0.00349634
ENSG00000158201	mergedPeak38886	ABHD3	220	Promoter	abhydrolase domain containing 3	chr18	21664163	21664314	152	2.96099	4.9542	1.36026	2.3771	0.672286	1.17686	2.64565	0.142873	4.29379	0.00845049	1.64814	1	6.52748	5.90643	4.99639	5.12994	3.74326	3.28013	1.05135	0.0177028	2.63919	1.30332e-10	1.59955	0.00349634
ENSG00000158201	mergedPeak38890	ABHD3	5698	Intron (ENST00000289119.6/171586, intron 3 of 8)	abhydrolase domain containing 3	chr18	21697919	21697990	72	2.1353	4.32193	0.606385	0.990621	0.374954	0.78281	3.84806	0.137734	4.43726	0.0186891	0.589197	1	6.52748	5.90643	4.99639	5.12994	3.74326	3.28013	1.05135	0.0177028	2.63919	1.30332e-10	1.59955	0.00349634
ENSG00000158201	mergedPeak38891	ABHD3	0	Promoter	abhydrolase domain containing 3	chr18	21703822	21705154	1333	6.31783	8.65464	3.89187	5.92985	5.85021	6.22244	2.70051	0.137734	1.88026	0.211801	-0.820248	0.768106	6.52748	5.90643	4.99639	5.12994	3.74326	3.28013	1.05135	0.0177028	2.63919	1.30332e-10	1.59955	0.00349634
ENSG00000100439	mergedPeak25142	ABHD4	35208	Intron (ENST00000540461.2/ENST00000540461.2, intron 1 of 1)	abhydrolase domain containing 4	chr14	22636875	22637042	168	2.21278	4.39232	0.606385	1.1595	0.531267	1.05708	3.70823	0.137734	3.92748	0.0331879	0.21925	1	5.5027	5.54562	5.18112	5.24839	4.75432	4.33669	0.2241	1	0.771292	0.0837447	0.556112	0.42958
ENSG00000100439	mergedPeak25143	ABHD4	37123	Intron (ENST00000540461.2/ENST00000540461.2, intron 1 of 1)	abhydrolase domain containing 4	chr14	22638790	22638858	69	1.29529	3.16993	0.33482	0.318184	0.199624	0.78281	4.15859	0.142867	3.405	0.17016	-0.753597	1	5.5027	5.54562	5.18112	5.24839	4.75432	4.33669	0.2241	1	0.771292	0.0837447	0.556112	0.42958
ENSG00000100439	mergedPeak25141	ABHD4	12573	Distal Intergenic	abhydrolase domain containing 4	chr14	22614240	22614387	148	2.76915	5.24793	0.33482	2.73887	2.09247	2.59535	2.82555	0.146637	2.34541	0.213006	-0.480145	0.867458	5.5027	5.54562	5.18112	5.24839	4.75432	4.33669	0.2241	1	0.771292	0.0837447	0.556112	0.42958
ENSG00000100439	mergedPeak25140	ABHD4	9113	3' UTR	abhydrolase domain containing 4	chr14	22610780	22611315	536	1.55534	3.80735	0.606385	1.68744	5.00069	3.47076	2.36933	0.178856	-1.53158	0.37084	-3.90091	0.0851814	5.5027	5.54562	5.18112	5.24839	4.75432	4.33669	0.2241	1	0.771292	0.0837447	0.556112	0.42958
ENSG00000100439	mergedPeak25146	ABHD4	51465	Distal Intergenic	abhydrolase domain containing 4	chr14	22653132	22653319	188	3.3173	5	1.85288	2.79124	3.04816	3.58343	2.20034	0.156569	1.10548	0.454417	-1.09486	0.762508	5.5027	5.54562	5.18112	5.24839	4.75432	4.33669	0.2241	1	0.771292	0.0837447	0.556112	0.42958
ENSG00000100439	mergedPeak25139	ABHD4	0	Promoter	abhydrolase domain containing 4	chr14	22597896	22599106	1211	4.95675	7.05528	2.96194	4.92431	5.14684	5.5907	2.15608	0.153888	0.982178	0.496168	-1.1739	0.745323	5.5027	5.54562	5.18112	5.24839	4.75432	4.33669	0.2241	1	0.771292	0.0837447	0.556112	0.42958
ENSG00000100439	mergedPeak25147	ABHD4	62674	Distal Intergenic	abhydrolase domain containing 4	chr14	22664341	22664547	207	3.00521	4.32193	1.36026	2.23309	2.96834	3.34853	2.2712	0.157624	0.670542	0.6598	-1.60066	1	5.5027	5.54562	5.18112	5.24839	4.75432	4.33669	0.2241	1	0.771292	0.0837447	0.556112	0.42958
ENSG00000100439	mergedPeak25145	ABHD4	42414	5' UTR	abhydrolase domain containing 4	chr14	22644081	22644436	356	2.76915	4.70044	1.85288	2.44405	3.21884	3.80412	2.09005	0.173599	0.499036	0.745341	-1.59102	0.622353	5.5027	5.54562	5.18112	5.24839	4.75432	4.33669	0.2241	1	0.771292	0.0837447	0.556112	0.42958
ENSG00000100439	mergedPeak25144	ABHD4	37844	Intron (ENST00000540461.2/ENST00000540461.2, intron 1 of 1)	abhydrolase domain containing 4	chr14	22639511	22639801	291	2.05343	3.16993	1.85288	1.57244	2.52325	2.4122	1.22696	0.416	0.241817	0.891565	-0.985145	1	5.5027	5.54562	5.18112	5.24839	4.75432	4.33669	0.2241	1	0.771292	0.0837447	0.556112	0.42958
ENSG00000011198	mergedPeak58543	ABHD5	148836	Distal Intergenic	abhydrolase domain containing 5	chr3	43866507	43866926	420	5.03349	6.9542	2.29816	4.11154	1.22379	1.66058	2.92893	0.137734	5.46511	0.000143565	2.53618	0.229047	5.40127	5.13703	5.21975	4.96334	5.19131	4.62896	0.0611138	1	0.234462	0.687765	0.205486	0.841691
ENSG00000011198	mergedPeak58538	ABHD5	19058	Distal Intergenic	abhydrolase domain containing 5	chr3	43736729	43736936	208	3.63131	5.83289	1.20546	3.11263	0.672286	0.926454	2.89399	0.137734	5.48663	0.000751304	2.59264	0.316075	5.40127	5.13703	5.21975	4.96334	5.19131	4.62896	0.0611138	1	0.234462	0.687765	0.205486	0.841691
ENSG00000011198	mergedPeak58539	ABHD5	19394	Distal Intergenic	abhydrolase domain containing 5	chr3	43737065	43737297	233	3.54407	5.12928	0.834841	2.50803	0.374954	0.623267	3.00758	0.137734	5.73429	0.000905109	2.72672	1	5.40127	5.13703	5.21975	4.96334	5.19131	4.62896	0.0611138	1	0.234462	0.687765	0.205486	0.841691
ENSG00000011198	mergedPeak58544	ABHD5	152569	Distal Intergenic	abhydrolase domain containing 5	chr3	43870240	43870333	94	2.86826	4.45943	1.62749	2.5693	0.374954	1.17686	1.92842	0.227456	4.12267	0.0162576	2.19425	1	5.40127	5.13703	5.21975	4.96334	5.19131	4.62896	0.0611138	1	0.234462	0.687765	0.205486	0.841691
ENSG00000011198	mergedPeak58541	ABHD5	53183	Distal Intergenic	abhydrolase domain containing 5	chr3	43770854	43770981	128	3.65926	5.49185	2.51146	4.11154	1.5505	2.50668	1.38742	0.313963	3.05894	0.0472019	1.67152	0.594089	5.40127	5.13703	5.21975	4.96334	5.19131	4.62896	0.0611138	1	0.234462	0.687765	0.205486	0.841691
ENSG00000011198	mergedPeak58540	ABHD5	51636	Distal Intergenic	abhydrolase domain containing 5	chr3	43769307	43770319	1013	6.14083	8.07146	4.28885	6.00938	4.53977	5.14579	2.03821	0.156381	2.57139	0.0667169	0.533176	0.811217	5.40127	5.13703	5.21975	4.96334	5.19131	4.62896	0.0611138	1	0.234462	0.687765	0.205486	0.841691
ENSG00000011198	mergedPeak58545	ABHD5	161732	Distal Intergenic	abhydrolase domain containing 5	chr3	43879403	43879466	64	2.48676	4.08746	1.62749	2.07309	0.800741	1.66058	1.9205	0.234923	2.7982	0.119296	0.877703	1	5.40127	5.13703	5.21975	4.96334	5.19131	4.62896	0.0611138	1	0.234462	0.687765	0.205486	0.841691
ENSG00000011198	mergedPeak58542	ABHD5	138155	Distal Intergenic	abhydrolase domain containing 5	chr3	43855826	43855909	84	3.20803	4	2.21943	2.62806	0.800741	2.0222	1.37475	0.342188	2.60152	0.125396	1.22677	1	5.40127	5.13703	5.21975	4.96334	5.19131	4.62896	0.0611138	1	0.234462	0.687765	0.205486	0.841691
ENSG00000011198	mergedPeak58546	ABHD5	176489	Distal Intergenic	abhydrolase domain containing 5	chr3	43894160	43894383	224	3.28179	4.9542	2.04776	3.50639	1.68974	2.63772	1.49558	0.292965	2.35803	0.15014	0.862454	0.769624	5.40127	5.13703	5.21975	4.96334	5.19131	4.62896	0.0611138	1	0.234462	0.687765	0.205486	0.841691
ENSG00000011198	mergedPeak58537	ABHD5	0	Promoter	abhydrolase domain containing 5	chr3	43690122	43691683	1562	6.71064	9.00843	4.50343	6.50102	6.64146	7.03393	2.47081	0.137734	1.43034	0.32518	-1.04047	0.762917	5.40127	5.13703	5.21975	4.96334	5.19131	4.62896	0.0611138	1	0.234462	0.687765	0.205486	0.841691
ENSG00000163686	mergedPeak59314	ABHD6	11199	Intron (ENST00000478253.5/57406, intron 1 of 9)	abhydrolase domain containing 6	chr3	58249621	58249818	198	3.88904	5.72792	3.34237	3.78989	2.14182	2.90387	1.56458	0.238837	2.71808	0.0584308	1.1535	0.746542	6.42526	5.86673	5.10651	5.01275	3.20995	2.29846	1.02523	0.0185157	3.24421	1.44791e-11	2.27139	3.95e-05
ENSG00000163686	mergedPeak59313	ABHD6	8105	Intron (ENST00000478253.5/57406, intron 1 of 9)	abhydrolase domain containing 6	chr3	58246527	58246598	72	2.2863	4.52356	1.36026	1.1595	1.02772	1.74052	3.17017	0.137734	2.90423	0.103498	-0.265934	1	6.42526	5.86673	5.10651	5.01275	3.20995	2.29846	1.02523	0.0185157	3.24421	1.44791e-11	2.27139	3.95e-05
ENSG00000163686	mergedPeak59312	ABHD6	4084	Intron (ENST00000478253.5/57406, intron 1 of 9)	abhydrolase domain containing 6	chr3	58242506	58242633	128	2.96099	4.9542	1.74458	2.23309	1.12908	2.5517	2.57607	0.145911	2.58372	0.12836	0.0076553	1	6.42526	5.86673	5.10651	5.01275	3.20995	2.29846	1.02523	0.0185157	3.24421	1.44791e-11	2.27139	3.95e-05
ENSG00000163686	mergedPeak59311	ABHD6	0	Promoter	abhydrolase domain containing 6	chr3	58236974	58238599	1626	5.75704	8.40088	3.54967	5.48939	5.41115	6.00094	2.83209	0.137734	1.89568	0.217821	-0.936405	0.766466	6.42526	5.86673	5.10651	5.01275	3.20995	2.29846	1.02523	0.0185157	3.24421	1.44791e-11	2.27139	3.95e-05
ENSG00000163686	mergedPeak59315	ABHD6	11587	Intron (ENST00000478253.5/57406, intron 2 of 9)	abhydrolase domain containing 6	chr3	58250009	58250091	83	2.35626	4.08746	1.50006	2.79124	1.6218	2.5517	1.33251	0.377426	1.49691	0.382372	0.164404	1	6.42526	5.86673	5.10651	5.01275	3.20995	2.29846	1.02523	0.0185157	3.24421	1.44791e-11	2.27139	3.95e-05
ENSG00000163686	mergedPeak59316	ABHD6	3987	Intron (ENST00000478253.5/57406, intron 9 of 9)	abhydrolase domain containing 6	chr3	58289184	58289729	546	1.43117	3.45943	0.834841	1.44748	3.32946	4.27592	2.1275	0.208709	-1.31742	0.432007	-3.44492	1	6.42526	5.86673	5.10651	5.01275	3.20995	2.29846	1.02523	0.0185157	3.24421	1.44791e-11	2.27139	3.95e-05
ENSG00000127220	mergedPeak41673	ABHD8	-1716	Intron (ENST00000593466.5/79016, intron 1 of 5)	abhydrolase domain containing 8	chr19	17311952	17312469	518	5.41579	7.91886	3.48383	3.9366	3.47134	3.58343	3.52283	0.137734	3.74026	0.00456947	0.217435	0.921052	2.77875	2.23949	2.61079	2.75017	2.06982	1.78197	-0.128207	1			0.881241	0.47069
ENSG00000127220	mergedPeak41669	ABHD8	0	Promoter	abhydrolase domain containing 8	chr19	17303118	17303724	607	5.54873	7.27612	2.29816	4.28592	4.28909	4.85392	3.14902	0.137734	2.09931	0.159108	-1.04971	0.762901	2.77875	2.23949	2.61079	2.75017	2.06982	1.78197	-0.128207	1			0.881241	0.47069
ENSG00000136754	mergedPeak10112	ABI1	-18539	Intron (ENST00000376170.8/10006, intron 1 of 9)	abl interactor 1	chr10	26841829	26841947	119	3.28179	4.80735	1.62749	3.02787	0.374954	0.623267	1.92559	0.210508	5.4077	0.00149803	3.48211	1	6.79157	6.62189	6.15523	6.27707	5.96695	5.93937	0.287663	0.972362	0.58354	0.171739	0.314599	0.685275
ENSG00000136754	mergedPeak10110	ABI1	41952	Intron (ENST00000376170.8/10006, intron 2 of 9)	abl interactor 1	chr10	26781030	26781338	309	3.81644	6.45943	1.36026	2.98355	0.672286	3.44713	3.55453	0.143914	3.24961	0.163664	-0.30492	0.931971	6.79157	6.62189	6.15523	6.27707	5.96695	5.93937	0.287663	0.972362	0.58354	0.171739	0.314599	0.685275
ENSG00000136754	mergedPeak10113	ABI1	0	Promoter	abl interactor 1	chr10	26860140	26861340	1201	6.56682	8.47978	3.91704	6.04216	5.53637	6.29041	2.50642	0.137734	1.87198	0.207968	-0.634446	0.791434	6.79157	6.62189	6.15523	6.27707	5.96695	5.93937	0.287663	0.972362	0.58354	0.171739	0.314599	0.685275
ENSG00000136754	mergedPeak10114	ABI1	-12236	Distal Intergenic	abl interactor 1	chr10	26873323	26873383	61	2.2863	4.85798	2.37282	3.9366	1.93342	2.67888	0.749048	0.599302	1.92131	0.261997	1.17227	0.763982	6.79157	6.62189	6.15523	6.27707	5.96695	5.93937	0.287663	0.972362	0.58354	0.171739	0.314599	0.685275
ENSG00000136754	mergedPeak10111	ABI1	-16875	Intron (ENST00000376170.8/10006, intron 1 of 9)	abl interactor 1	chr10	26840165	26840464	300	0.977838	3.16993	0.606385	1.1595	3.39198	3.03647	2.23807	0.222812	-1.00754	0.579474	-3.24561	1	6.79157	6.62189	6.15523	6.27707	5.96695	5.93937	0.287663	0.972362	0.58354	0.171739	0.314599	0.685275
ENSG00000136754	mergedPeak10116	ABI1	-32506	Distal Intergenic	abl interactor 1	chr10	26893593	26894061	469	3.20803	6	2.29816	3.84047	4.40479	4.71242	2.02715	0.182465	0.631698	0.683004	-1.39545	0.705001	6.79157	6.62189	6.15523	6.27707	5.96695	5.93937	0.287663	0.972362	0.58354	0.171739	0.314599	0.685275
ENSG00000136754	mergedPeak10115	ABI1	-18714	Distal Intergenic	abl interactor 1	chr10	26879801	26880008	208	3.04812	5	3.48383	2.98355	4.25586	4.28927	1.13057	0.37322	0.0298213	0.984303	-1.10075	0.753314	6.79157	6.62189	6.15523	6.27707	5.96695	5.93937	0.287663	0.972362	0.58354	0.171739	0.314599	0.685275
ENSG00000138443	mergedPeak49558	ABI2	1238	Intron (ENST00000295851.9/10152, intron 9 of 10)	abl interactor 2	chr2	203403944	203404016	73	2.81956	4	0.834841	1.44748	0.531267	0.78281	3.03674	0.138287	4.15619	0.0193631	1.11945	1	4.64167	5.05376	5.13567	5.5876	5.86381	6.41572	-0.62649	0.450934	-1.47871	0.000496638	-0.824782	0.114794
ENSG00000138443	mergedPeak49556	ABI2	12391	Intron (ENST00000295851.9/10152, intron 1 of 10)	abl interactor 2	chr2	203340875	203341161	287	1.43117	2.32193	0.834841	1.98591	3.78265	4.63086	0.502319	0.734962	-2.77936	0.101204	-3.28168	1	4.64167	5.05376	5.13567	5.5876	5.86381	6.41572	-0.62649	0.450934	-1.47871	0.000496638	-0.824782	0.114794
ENSG00000138443	mergedPeak49555	ABI2	0	Promoter	abl interactor 2	chr2	203327766	203329155	1390	4.46512	7.14975	2.13615	4.65435	4.493	5.55245	2.54704	0.142867	1.25796	0.428225	-1.28907	0.745264	4.64167	5.05376	5.13567	5.5876	5.86381	6.41572	-0.62649	0.450934	-1.47871	0.000496638	-0.824782	0.114794
ENSG00000138443	mergedPeak49557	ABI2	-13804	Intron (ENST00000295851.9/10152, intron 1 of 10)	abl interactor 2	chr2	203352771	203353119	349	3.84105	6.08746	3.00952	4.00471	4.07713	4.59905	1.84461	0.189236	1.0223	0.475389	-0.822308	0.76773	4.64167	5.05376	5.13567	5.5876	5.86381	6.41572	-0.62649	0.450934	-1.47871	0.000496638	-0.824782	0.114794
ENSG00000154175	mergedPeak59975	ABI3BP	1174	Intron (ENST00000471714.5/25890, intron 10 of 66)	ABI family member 3 binding protein	chr3	100865535	100865746	212	0.313104	1	0	1.1595	2.99544	3.99548	-0.345731	0.872525	-4.48427	0.0541513	-4.13854	1	-4.06182	-4.06182	-3.39526	-3.48595	-4.06182	-4.06182
ENSG00000154175	mergedPeak59974	ABI3BP	1815	Intron (ENST00000471714.5/25890, intron 10 of 66)	ABI family member 3 binding protein	chr3	100864967	100865105	139	0.313104	1	0	1.44748	2.63086	3.26989	-0.78759	0.723837	-3.78098	0.1443	-2.99339	1	-4.06182	-4.06182	-3.39526	-3.48595	-4.06182	-4.06182
ENSG00000154175	mergedPeak59977	ABI3BP	-42959	Distal Intergenic	ABI family member 3 binding protein	chr3	101036474	101036545	72	1.77559	4.45943	1.85288	2.84177	1.93342	1.95677	1.36653	0.370926	1.99089	0.264023	0.624359	1	-4.06182	-4.06182	-3.39526	-3.48595	-4.06182	-4.06182
ENSG00000154175	mergedPeak59978	ABI3BP	-76816	Distal Intergenic	ABI family member 3 binding protein	chr3	101070331	101070440	110	3.08979	4.75489	2.91275	3.19268	2.52325	2.86872	1.15991	0.372293	1.56996	0.29644	0.410049	0.858157	-4.06182	-4.06182	-3.39526	-3.48595	-4.06182	-4.06182
ENSG00000154175	mergedPeak59976	ABI3BP	-8309	Intron (ENST00000471714.5/25890, intron 8 of 66)	ABI family member 3 binding protein	chr3	100875265	100875364	100	0.977838	2.32193	1.95361	2.23309	1.22379	1.48604	-0.530455	0.759345	0.539676	0.795096	1.07013	1	-4.06182	-4.06182	-3.39526	-3.48595	-4.06182	-4.06182
ENSG00000119328	mergedPeak88005	ABITRAM	0	Promoter	actin binding transcription modulator	chr9	108933425	108934871	1447	6.49109	8.66534	4.05946	6.16135	5.89407	6.6603	2.51507	0.137734	1.63647	0.270945	-0.878596	0.76731	3.41677	3.43832	3.68484	3.21011	3.73047	3.50125	-0.0451921	1	-0.171136	0.829754	-0.132183	0.935471
ENSG00000097007	mergedPeak89055	ABL1	14451	Intron (ENST00000372348.6/25, intron 1 of 10)	ABL proto-oncogene 1, non-receptor tyrosine kinase	chr9	130728431	130728516	86	2.54783	4.32193	1.36026	2.07309	0.531267	0.44386	2.28271	0.179964	4.84699	0.00695294	2.56428	1	6.06032	6.31813	6.26485	6.43087	6.96387	7.23802	-0.287409	0.97912	-1.30663	0.000784958	-0.977775	0.045345
ENSG00000097007	mergedPeak89054	ABL1	-473	Promoter	ABL proto-oncogene 1, non-receptor tyrosine kinase	chr9	130712529	130713473	945	7.04578	8.93664	4.70471	6.2246	5.95055	6.49728	2.64688	0.137734	2.04392	0.146783	-0.602966	0.791434	6.06032	6.31813	6.26485	6.43087	6.96387	7.23802	-0.287409	0.97912	-1.30663	0.000784958	-0.977775	0.045345
ENSG00000097007	mergedPeak89059	ABL1	-56987	Intron (ENST00000372348.6/25, intron 1 of 10)	ABL proto-oncogene 1, non-receptor tyrosine kinase	chr9	130777692	130778079	388	3.04812	4.90689	1.74458	1.89311	2.28047	2.4122	2.81018	0.137734	2.11944	0.183571	-0.690737	1	6.06032	6.31813	6.26485	6.43087	6.96387	7.23802	-0.287409	0.97912	-1.30663	0.000784958	-0.977775	0.045345
ENSG00000097007	mergedPeak89065	ABL1	25407	Intron (ENST00000372348.6/25, intron 3 of 10)	ABL proto-oncogene 1, non-receptor tyrosine kinase	chr9	130860473	130861212	740	5.48769	7.74819	4.20959	5.27628	5.52711	5.82876	2.2167	0.141784	1.34762	0.33339	-0.869083	0.766466	6.06032	6.31813	6.26485	6.43087	6.96387	7.23802	-0.287409	0.97912	-1.30663	0.000784958	-0.977775	0.045345
ENSG00000097007	mergedPeak89060	ABL1	-53669	Intron (ENST00000372348.6/25, intron 1 of 10)	ABL proto-oncogene 1, non-receptor tyrosine kinase	chr9	130780992	130781397	406	0.977838	3	0.606385	1.44748	3.76701	3.49401	1.6945	0.315264	-1.64709	0.359106	-3.3416	1	6.06032	6.31813	6.26485	6.43087	6.96387	7.23802	-0.287409	0.97912	-1.30663	0.000784958	-0.977775	0.045345
ENSG00000097007	mergedPeak89057	ABL1	41528	Intron (ENST00000372348.6/25, intron 1 of 10)	ABL proto-oncogene 1, non-receptor tyrosine kinase	chr9	130755508	130756283	776	1.14528	3	0	1.44748	3.49051	3.87667	2.14295	0.255227	-1.63897	0.394135	-3.78192	1	6.06032	6.31813	6.26485	6.43087	6.96387	7.23802	-0.287409	0.97912	-1.30663	0.000784958	-0.977775	0.045345
ENSG00000097007	mergedPeak89062	ABL1	0	Promoter	ABL proto-oncogene 1, non-receptor tyrosine kinase	chr9	130834644	130835825	1182	5.11647	7.31288	3.86626	5.0692	5.59069	5.70968	2.04668	0.154525	0.953093	0.488226	-1.09359	0.750549	6.06032	6.31813	6.26485	6.43087	6.96387	7.23802	-0.287409	0.97912	-1.30663	0.000784958	-0.977775	0.045345
ENSG00000097007	mergedPeak89063	ABL1	11451	Intron (ENST00000372348.6/25, intron 1 of 10)	ABL proto-oncogene 1, non-receptor tyrosine kinase	chr9	130846517	130846808	292	2.35626	4.80735	1.50006	2.73887	2.96834	3.76642	2.01352	0.203055	0.643491	0.694279	-1.37003	0.735845	6.06032	6.31813	6.26485	6.43087	6.96387	7.23802	-0.287409	0.97912	-1.30663	0.000784958	-0.977775	0.045345
ENSG00000097007	mergedPeak89064	ABL1	12557	Intron (ENST00000372348.6/25, intron 1 of 10)	ABL proto-oncogene 1, non-receptor tyrosine kinase	chr9	130847623	130847931	309	1.55534	3	1.03202	1.44748	3.12379	2.7189	1.60188	0.32436	-0.659207	0.707148	-2.26109	1	6.06032	6.31813	6.26485	6.43087	6.96387	7.23802	-0.287409	0.97912	-1.30663	0.000784958	-0.977775	0.045345
ENSG00000097007	mergedPeak89058	ABL1	57101	Intron (ENST00000372348.6/25, intron 1 of 10)	ABL proto-oncogene 1, non-receptor tyrosine kinase	chr9	130771081	130771234	154	1.66966	4.24793	1.62749	1.89311	3.02204	2.97169	2.01255	0.215728	0.473397	0.782096	-1.53915	1	6.06032	6.31813	6.26485	6.43087	6.96387	7.23802	-0.287409	0.97912	-1.30663	0.000784958	-0.977775	0.045345
ENSG00000097007	mergedPeak89056	ABL1	18232	Intron (ENST00000372348.6/25, intron 1 of 10)	ABL proto-oncogene 1, non-receptor tyrosine kinase	chr9	130732212	130733557	1346	1.96663	4.90689	1.95361	3.3753	3.97191	4.37942	1.34035	0.358026	-0.152128	0.930693	-1.49247	0.699106	6.06032	6.31813	6.26485	6.43087	6.96387	7.23802	-0.287409	0.97912	-1.30663	0.000784958	-0.977775	0.045345
ENSG00000097007	mergedPeak89061	ABL1	-9713	Intron (ENST00000372348.6/25, intron 1 of 10)	ABL proto-oncogene 1, non-receptor tyrosine kinase	chr9	130824527	130825353	827	2.21278	4.85798	2.04776	3.44233	3.70269	4.22124	1.24242	0.382763	0.0539814	0.975075	-1.18844	0.758795	6.06032	6.31813	6.26485	6.43087	6.96387	7.23802	-0.287409	0.97912	-1.30663	0.000784958	-0.977775	0.045345
ENSG00000143322	mergedPeak6758	ABL2	-21465	Intron (ENST00000502732.5/27, intron 1 of 11)	ABL proto-oncogene 2, non-receptor tyrosine kinase	chr1	179164554	179164893	340	4.24306	6.56986	2.21943	3.65509	0.531267	1.57595	2.8642	0.137734	5.53291	0.000345048	2.66871	0.248148	4.6872	4.77444	5.03867	4.51997	4.41172	4.88609	-0.153541	1	-0.0490123	0.943188	0.106019	0.94156
ENSG00000143322	mergedPeak6760	ABL2	-4018	Distal Intergenic	ABL proto-oncogene 2, non-receptor tyrosine kinase	chr1	179233702	179233821	120	3.13029	4.80735	1.62749	1.44748	0.800741	1.48604	3.16129	0.137734	3.75617	0.0177471	0.594882	1	4.6872	4.77444	5.03867	4.51997	4.41172	4.88609	-0.153541	1	-0.0490123	0.943188	0.106019	0.94156
ENSG00000143322	mergedPeak6757	ABL2	-9004	Intron (ENST00000502732.5/27, intron 1 of 11)	ABL proto-oncogene 2, non-receptor tyrosine kinase	chr1	179152093	179152213	121	2.81956	4.75489	1.74458	2.73887	0.531267	1.39016	1.9677	0.215864	3.94137	0.0187452	1.97366	1	4.6872	4.77444	5.03867	4.51997	4.41172	4.88609	-0.153541	1	-0.0490123	0.943188	0.106019	0.94156
ENSG00000143322	mergedPeak6755	ABL2	14277	Intron (ENST00000502732.5/27, intron 3 of 11)	ABL proto-oncogene 2, non-receptor tyrosine kinase	chr1	179128634	179128767	134	3.24538	5.55459	1.20546	2.93782	1.81672	2.0848	2.75108	0.138363	3.2218	0.0464094	0.470716	0.855256	4.6872	4.77444	5.03867	4.51997	4.41172	4.88609	-0.153541	1	-0.0490123	0.943188	0.106019	0.94156
ENSG00000143322	mergedPeak6756	ABL2	13771	Intron (ENST00000502732.5/27, intron 3 of 11)	ABL proto-oncogene 2, non-receptor tyrosine kinase	chr1	179129196	179129273	78	2.21278	3.70044	1.03202	2.07309	0	1.28745	1.84444	0.330504	3.43172	0.126222	1.58727	1	4.6872	4.77444	5.03867	4.51997	4.41172	4.88609	-0.153541	1	-0.0490123	0.943188	0.106019	0.94156
ENSG00000143322	mergedPeak6759	ABL2	0	Promoter	ABL proto-oncogene 2, non-receptor tyrosine kinase	chr1	179228813	179230087	1275	4.69849	6.84549	3.22636	4.78921	4.6632	5.60679	1.97943	0.170918	0.938685	0.513599	-1.04074	0.763262	4.6872	4.77444	5.03867	4.51997	4.41172	4.88609	-0.153541	1	-0.0490123	0.943188	0.106019	0.94156
ENSG00000099204	mergedPeak13060	ABLIM1	-14521	Intron (ENST00000392955.7/3983, intron 6 of 22)	actin binding LIM protein 1	chr10	114541452	114541684	233	5.46412	7.02237	2.96194	3.44233	1.02772	1.95677	3.36224	0.137734	5.45955	5.28656e-05	2.09731	0.328918	8.86599	8.19478	8.10321	8.10302	7.02965	6.86928	0.235987	1	1.24202	0.00405171	0.999407	0.0498727
ENSG00000099204	mergedPeak13043	ABLIM1	25786	Intron (ENST00000392952.7/3983, intron 12 of 17)	actin binding LIM protein 1	chr10	114442179	114442479	301	4.7119	7.03342	3.30473	3.3753	0.199624	1.57595	3.08036	0.137734	6.2034	8.06056e-05	3.12304	0.156802	8.86599	8.19478	8.10321	8.10302	7.02965	6.86928	0.235987	1	1.24202	0.00405171	0.999407	0.0498727
ENSG00000099204	mergedPeak13048	ABLIM1	-11671	Intron (ENST00000392952.7/3983, intron 1 of 17)	actin binding LIM protein 1	chr10	114499664	114500134	471	5.84484	7.13955	4.10397	3.47472	1.93342	2.86872	2.89584	0.137734	4.42736	0.000466898	1.53152	0.5495	8.86599	8.19478	8.10321	8.10302	7.02965	6.86928	0.235987	1	1.24202	0.00405171	0.999407	0.0498727
ENSG00000099204	mergedPeak13062	ABLIM1	-20253	Intron (ENST00000392955.7/3983, intron 5 of 22)	actin binding LIM protein 1	chr10	114547184	114547342	159	3.91245	5.45943	2.96194	3.73747	0.531267	1.05708	1.55907	0.249506	5.22402	0.000472262	3.66495	0.0742493	8.86599	8.19478	8.10321	8.10302	7.02965	6.86928	0.235987	1	1.24202	0.00405171	0.999407	0.0498727
ENSG00000099204	mergedPeak13077	ABLIM1	-24135	Distal Intergenic	actin binding LIM protein 1	chr10	114709138	114709281	144	3.45121	6.08746	2.75421	3.305	0.199624	1.28745	2.3796	0.158486	5.60858	0.000651579	3.22898	0.164771	8.86599	8.19478	8.10321	8.10302	7.02965	6.86928	0.235987	1	1.24202	0.00405171	0.999407	0.0498727
ENSG00000099204	mergedPeak13057	ABLIM1	2647	Intron (ENST00000392952.7/3983, intron 1 of 17)	actin binding LIM protein 1	chr10	114523982	114524183	202	3.71357	5.93074	2.96194	3.11263	0.531267	1.39016	2.3037	0.150546	5.12559	0.000717448	2.82189	0.194046	8.86599	8.19478	8.10321	8.10302	7.02965	6.86928	0.235987	1	1.24202	0.00405171	0.999407	0.0498727
ENSG00000099204	mergedPeak13051	ABLIM1	8058	Intron (ENST00000392952.7/3983, intron 1 of 17)	actin binding LIM protein 1	chr10	114518626	114518772	147	3.93549	6.59991	2.51146	4.0908	1.22379	1.74052	2.39847	0.145867	4.8999	0.00106684	2.50143	0.271797	8.86599	8.19478	8.10321	8.10302	7.02965	6.86928	0.235987	1	1.24202	0.00405171	0.999407	0.0498727
ENSG00000099204	mergedPeak13047	ABLIM1	-1598	Intron (ENST00000392952.7/3983, intron 2 of 17)	actin binding LIM protein 1	chr10	114489591	114489755	165	2.42299	5.55459	2.29816	2.98355	0.800741	1.48604	2.19238	0.18131	4.29192	0.00882398	2.09955	0.493281	8.86599	8.19478	8.10321	8.10302	7.02965	6.86928	0.235987	1	1.24202	0.00405171	0.999407	0.0498727
ENSG00000099204	mergedPeak13073	ABLIM1	2671	Intron (ENST00000392955.7/3983, intron 1 of 22)	actin binding LIM protein 1	chr10	114681721	114681786	66	2.1353	4.58496	2.13615	1.68744	0.531267	0.926454	2.19379	0.194225	4.26568	0.0154193	2.07189	1	8.86599	8.19478	8.10321	8.10302	7.02965	6.86928	0.235987	1	1.24202	0.00405171	0.999407	0.0498727
ENSG00000099204	mergedPeak13075	ABLIM1	0	Promoter	actin binding LIM protein 1	chr10	114684980	114685132	153	3.08979	5.32193	1.95361	3.84047	1.02772	1.74052	1.49824	0.307799	3.76658	0.0201168	2.26834	0.396905	8.86599	8.19478	8.10321	8.10302	7.02965	6.86928	0.235987	1	1.24202	0.00405171	0.999407	0.0498727
ENSG00000099204	mergedPeak13074	ABLIM1	0	Promoter	actin binding LIM protein 1	chr10	114684425	114684600	176	3.60281	5.20945	1.74458	3.47472	1.47549	2.0222	1.89853	0.204198	3.26799	0.0354928	1.36945	0.724968	8.86599	8.19478	8.10321	8.10302	7.02965	6.86928	0.235987	1	1.24202	0.00405171	0.999407	0.0498727
ENSG00000099204	mergedPeak13050	ABLIM1	18729	Intron (ENST00000392952.7/3983, intron 1 of 17)	actin binding LIM protein 1	chr10	114507499	114508101	603	6.27331	8.24793	4.53628	5.76943	5.04027	4.78961	2.32047	0.137734	2.69181	0.0437111	0.371341	0.859962	8.86599	8.19478	8.10321	8.10302	7.02965	6.86928	0.235987	1	1.24202	0.00405171	0.999407	0.0498727
ENSG00000099204	mergedPeak13065	ABLIM1	6459	Intron (ENST00000392955.7/3983, intron 1 of 22)	actin binding LIM protein 1	chr10	114604077	114604258	182	3.81644	6	2.57608	3.98236	2.7941	2.46022	1.92767	0.185899	2.8488	0.0569911	0.921128	0.76731	8.86599	8.19478	8.10321	8.10302	7.02965	6.86928	0.235987	1	1.24202	0.00405171	0.999407	0.0498727
ENSG00000099204	mergedPeak13072	ABLIM1	3212	Intron (ENST00000392955.7/3983, intron 1 of 22)	actin binding LIM protein 1	chr10	114654853	114655071	219	3.13029	5.04439	2.13615	3.15321	1.39637	2.14479	1.78877	0.224415	2.95412	0.06247	1.16535	0.761629	8.86599	8.19478	8.10321	8.10302	7.02965	6.86928	0.235987	1	1.24202	0.00405171	0.999407	0.0498727
ENSG00000099204	mergedPeak13076	ABLIM1	-11999	Distal Intergenic	actin binding LIM protein 1	chr10	114697002	114697581	580	1.77559	3	2.29816	2.84177	4.63763	4.78961	-0.193217	0.881326	-2.51748	0.092678	-2.32426	0.239275	8.86599	8.19478	8.10321	8.10302	7.02965	6.86928	0.235987	1	1.24202	0.00405171	0.999407	0.0498727
ENSG00000099204	mergedPeak13071	ABLIM1	9724	Intron (ENST00000392955.7/3983, intron 1 of 22)	actin binding LIM protein 1	chr10	114648480	114648559	80	2.21278	4.16993	1.03202	2.79124	0	1.39016	1.53484	0.402662	3.66195	0.0947989	2.12712	1	8.86599	8.19478	8.10321	8.10302	7.02965	6.86928	0.235987	1	1.24202	0.00405171	0.999407	0.0498727
ENSG00000099204	mergedPeak13066	ABLIM1	-2597	Intron (ENST00000392955.7/3983, intron 1 of 22)	actin binding LIM protein 1	chr10	114613314	114613938	625	3.98049	6.24793	3.5815	4.75006	3.09902	3.39867	1.26859	0.325212	2.37717	0.109944	1.10858	0.754413	8.86599	8.19478	8.10321	8.10302	7.02965	6.86928	0.235987	1	1.24202	0.00405171	0.999407	0.0498727
ENSG00000099204	mergedPeak13059	ABLIM1	-11411	Intron (ENST00000392955.7/3983, intron 6 of 22)	actin binding LIM protein 1	chr10	114538342	114538959	618	4.68496	6.85798	3.44974	4.40833	4.02548	4.09006	2.20168	0.144066	2.14797	0.136018	-0.0537126	0.980948	8.86599	8.19478	8.10321	8.10302	7.02965	6.86928	0.235987	1	1.24202	0.00405171	0.999407	0.0498727
ENSG00000099204	mergedPeak13054	ABLIM1	6670	Intron (ENST00000392952.7/3983, intron 1 of 17)	actin binding LIM protein 1	chr10	114520086	114520160	75	3.16968	4.80735	2.04776	3.59744	1.87625	2.36254	1.27006	0.358824	2.33671	0.152587	1.06664	0.764414	8.86599	8.19478	8.10321	8.10302	7.02965	6.86928	0.235987	1	1.24202	0.00405171	0.999407	0.0498727
ENSG00000099204	mergedPeak13053	ABLIM1	7335	Intron (ENST00000392952.7/3983, intron 1 of 17)	actin binding LIM protein 1	chr10	114519331	114519495	165	3.71357	5.80735	2.29816	3.95966	3.52811	2.50668	1.8435	0.208813	2.12253	0.186444	0.279032	0.907435	8.86599	8.19478	8.10321	8.10302	7.02965	6.86928	0.235987	1	1.24202	0.00405171	0.999407	0.0498727
ENSG00000099204	mergedPeak13055	ABLIM1	6260	Intron (ENST00000392952.7/3983, intron 1 of 17)	actin binding LIM protein 1	chr10	114520509	114520570	62	2.48676	5.16993	0.606385	2.68453	1.6218	2.7189	2.70667	0.153718	2.34841	0.211594	-0.358252	1	8.86599	8.19478	8.10321	8.10302	7.02965	6.86928	0.235987	1	1.24202	0.00405171	0.999407	0.0498727
ENSG00000099204	mergedPeak13067	ABLIM1	-13192	Intron (ENST00000392955.7/3983, intron 1 of 22)	actin binding LIM protein 1	chr10	114623909	114624200	292	3.81644	6.30378	2.21943	4.11154	3.308	3.89426	2.17697	0.164463	1.98721	0.216034	-0.189755	0.938281	8.86599	8.19478	8.10321	8.10302	7.02965	6.86928	0.235987	1	1.24202	0.00405171	0.999407	0.0498727
ENSG00000099204	mergedPeak13046	ABLIM1	-4115	Intron (ENST00000392952.7/3983, intron 6 of 17)	actin binding LIM protein 1	chr10	114472380	114472462	83	2.76915	4.39232	1.85288	1.57244	2.69839	0.926454	2.46378	0.164024	1.9779	0.263906	-0.485876	1	8.86599	8.19478	8.10321	8.10302	7.02965	6.86928	0.235987	1	1.24202	0.00405171	0.999407	0.0498727
ENSG00000099204	mergedPeak13068	ABLIM1	-21155	Intron (ENST00000392955.7/3983, intron 1 of 22)	actin binding LIM protein 1	chr10	114631872	114632251	380	3.24538	5.85798	1.85288	3.56772	2.66502	3.85887	2.26222	0.165787	1.78007	0.280856	-0.482147	0.848037	8.86599	8.19478	8.10321	8.10302	7.02965	6.86928	0.235987	1	1.24202	0.00405171	0.999407	0.0498727
ENSG00000099204	mergedPeak13069	ABLIM1	-22486	Intron (ENST00000392955.7/3983, intron 1 of 22)	actin binding LIM protein 1	chr10	114633203	114633700	498	4.16723	6.20945	2.29816	3.56772	3.4322	4.55551	2.59205	0.137734	1.46537	0.326137	-1.12668	0.754931	8.86599	8.19478	8.10321	8.10302	7.02965	6.86928	0.235987	1	1.24202	0.00405171	0.999407	0.0498727
ENSG00000099204	mergedPeak13052	ABLIM1	7628	Intron (ENST00000392952.7/3983, intron 1 of 17)	actin binding LIM protein 1	chr10	114519125	114519202	78	1.55534	4.24793	1.74458	2.89059	2.28047	1.88822	1.12987	0.464095	1.54802	0.384522	0.418144	1	8.86599	8.19478	8.10321	8.10302	7.02965	6.86928	0.235987	1	1.24202	0.00405171	0.999407	0.0498727
ENSG00000099204	mergedPeak13064	ABLIM1	23624	Intron (ENST00000392955.7/3983, intron 4 of 22)	actin binding LIM protein 1	chr10	114550959	114551913	955	1.66966	4.70044	2.75421	4.28592	4.92519	5.33149	0.114678	0.935239	-1.38556	0.390703	-1.50024	0.683493	8.86599	8.19478	8.10321	8.10302	7.02965	6.86928	0.235987	1	1.24202	0.00405171	0.999407	0.0498727
ENSG00000099204	mergedPeak13049	ABLIM1	-16967	Intron (ENST00000392952.7/3983, intron 1 of 17)	actin binding LIM protein 1	chr10	114504960	114505626	667	4.00247	6.24793	2.04776	3.8154	4.33224	4.22124	2.4585	0.140441	1.2773	0.394288	-1.1812	0.751337	8.86599	8.19478	8.10321	8.10302	7.02965	6.86928	0.235987	1	1.24202	0.00405171	0.999407	0.0498727
ENSG00000099204	mergedPeak13045	ABLIM1	-3178	Intron (ENST00000392952.7/3983, intron 6 of 17)	actin binding LIM protein 1	chr10	114471443	114471602	160	2.86826	4.64386	1.95361	2.79124	2.23572	3.26989	1.75105	0.235539	1.26417	0.419407	-0.486875	1	8.86599	8.19478	8.10321	8.10302	7.02965	6.86928	0.235987	1	1.24202	0.00405171	0.999407	0.0498727
ENSG00000099204	mergedPeak13078	ABLIM1	-29330	Distal Intergenic	actin binding LIM protein 1	chr10	114714333	114714856	524	4.4331	6.39232	3.44974	4.47387	4.35334	4.86288	1.72114	0.198473	1.11195	0.422432	-0.609188	0.792159	8.86599	8.19478	8.10321	8.10302	7.02965	6.86928	0.235987	1	1.24202	0.00405171	0.999407	0.0498727
ENSG00000099204	mergedPeak13056	ABLIM1	5027	Intron (ENST00000392952.7/3983, intron 1 of 17)	actin binding LIM protein 1	chr10	114521253	114521803	551	2.66273	4.32193	1.03202	2.30689	4.48346	4.62033	2.24041	0.160465	-0.926818	0.537488	-3.16723	0.114669	8.86599	8.19478	8.10321	8.10302	7.02965	6.86928	0.235987	1	1.24202	0.00405171	0.999407	0.0498727
ENSG00000099204	mergedPeak13058	ABLIM1	0	Promoter	actin binding LIM protein 1	chr10	114526499	114527209	711	4.68496	6.78136	3.30473	4.91254	4.85295	5.50746	1.80536	0.193254	0.876351	0.538307	-0.929014	0.765195	8.86599	8.19478	8.10321	8.10302	7.02965	6.86928	0.235987	1	1.24202	0.00405171	0.999407	0.0498727
ENSG00000099204	mergedPeak13044	ABLIM1	7386	Intron (ENST00000392952.7/3983, intron 8 of 17)	actin binding LIM protein 1	chr10	114460628	114460879	252	1.14528	3.16993	0.33482	1.44748	2.731	3.72772	2.10981	0.248954	-1.05145	0.57246	-3.16125	1	8.86599	8.19478	8.10321	8.10302	7.02965	6.86928	0.235987	1	1.24202	0.00405171	0.999407	0.0498727
ENSG00000099204	mergedPeak13061	ABLIM1	-17411	Intron (ENST00000392955.7/3983, intron 6 of 22)	actin binding LIM protein 1	chr10	114544342	114544490	149	2.76915	3.80735	2.04776	0.578716	3.07381	2.63772	2.35041	0.172681	0.543565	0.749216	-1.80684	1	8.86599	8.19478	8.10321	8.10302	7.02965	6.86928	0.235987	1	1.24202	0.00405171	0.999407	0.0498727
ENSG00000099204	mergedPeak13063	ABLIM1	-21935	Intron (ENST00000392955.7/3983, intron 4 of 22)	actin binding LIM protein 1	chr10	114548866	114548929	64	2.05343	4	1.95361	2.07309	2.14182	3.26989	1.52346	0.314315	0.538324	0.74976	-0.985139	1	8.86599	8.19478	8.10321	8.10302	7.02965	6.86928	0.235987	1	1.24202	0.00405171	0.999407	0.0498727
ENSG00000099204	mergedPeak13070	ABLIM1	23431	Intron (ENST00000392955.7/3983, intron 1 of 22)	actin binding LIM protein 1	chr10	114634663	114634852	190	2.35626	4.52356	1.74458	3.34058	2.91257	4.45246	1.14523	0.432093	-0.108286	0.951081	-1.25352	0.754853	8.86599	8.19478	8.10321	8.10302	7.02965	6.86928	0.235987	1	1.24202	0.00405171	0.999407	0.0498727
ENSG00000163995	mergedPeak63495	ABLIM2	13410	Intron (ENST00000361737.9/84448, intron 1 of 16)	actin binding LIM protein family member 2	chr4	8145027	8145279	253	3.81644	6	3.5815	3.40921	1.02772	1.81626	1.86918	0.190757	4.40935	0.00212712	2.54017	0.226325	-0.703818	-1.59406	-1.28091	0.269627	1.11014	1.415
ENSG00000163995	mergedPeak63490	ABLIM2	-7136	Intron (ENST00000361737.9/84448, intron 5 of 16)	actin binding LIM protein family member 2	chr4	8079122	8079409	288	3.65926	6.12928	3.5815	4.77628	1.87625	2.7189	1.09304	0.407139	3.27521	0.0272175	2.18217	0.344758	-0.703818	-1.59406	-1.28091	0.269627	1.11014	1.415
ENSG00000163995	mergedPeak63485	ABLIM2	483	Promoter	actin binding LIM protein family member 2	chr4	8019876	8020342	467	5.49546	6.80735	3.26608	4.58187	2.59588	3.99548	2.29044	0.140441	2.95193	0.0320064	0.661485	0.784192	-0.703818	-1.59406	-1.28091	0.269627	1.11014	1.415
ENSG00000163995	mergedPeak63496	ABLIM2	0	Promoter	actin binding LIM protein family member 2	chr4	8158376	8159625	1250	6.19434	8.24317	2.80902	5.0692	5.36514	5.42519	3.27419	0.137734	2.18386	0.146988	-1.09033	0.758005	-0.703818	-1.59406	-1.28091	0.269627	1.11014	1.415
ENSG00000163995	mergedPeak63493	ABLIM2	-38340	Intron (ENST00000361737.9/84448, intron 1 of 16)	actin binding LIM protein family member 2	chr4	8110326	8110763	438	3.3173	6.35755	2.04776	3.76392	2.56002	3.8226	2.50206	0.148147	2.30562	0.174896	-0.196439	0.939781	-0.703818	-1.59406	-1.28091	0.269627	1.11014	1.415
ENSG00000163995	mergedPeak63487	ABLIM2	3487	Intron (ENST00000361737.9/84448, intron 9 of 16)	actin binding LIM protein family member 2	chr4	8037796	8037949	154	3.13029	4.90689	2.04776	2.50803	1.87625	3.00444	2.20433	0.16414	1.89874	0.23706	-0.305597	0.900131	-0.703818	-1.59406	-1.28091	0.269627	1.11014	1.415
ENSG00000163995	mergedPeak63491	ABLIM2	-18177	Intron (ENST00000361737.9/84448, intron 3 of 16)	actin binding LIM protein family member 2	chr4	8090163	8090232	70	0.78838	3.32193	0.834841	1.89311	0.199624	1.17686	1.4	0.479425	2.73121	0.253218	1.33121	1	-0.703818	-1.59406	-1.28091	0.269627	1.11014	1.415
ENSG00000163995	mergedPeak63489	ABLIM2	-8883	Intron (ENST00000361737.9/84448, intron 8 of 16)	actin binding LIM protein family member 2	chr4	8050319	8051198	880	3.38581	5.39232	3.78657	4.73677	6.04437	6.18721	0.364645	0.759104	-1.4662	0.296995	-1.83085	0.406148	-0.703818	-1.59406	-1.28091	0.269627	1.11014	1.415
ENSG00000163995	mergedPeak63478	ABLIM2	10376	Intron (ENST00000512594.5/84448, intron 6 of 6)	actin binding LIM protein family member 2	chr4	7972106	7973056	951	4.14764	7.06609	3.05557	4.90067	4.68	4.81752	2.03927	0.176783	1.52142	0.326011	-0.517852	0.828359	-0.703818	-1.59406	-1.28091	0.269627	1.11014	1.415
ENSG00000163995	mergedPeak63488	ABLIM2	1821	Intron (ENST00000361737.9/84448, intron 9 of 16)	actin binding LIM protein family member 2	chr4	8038744	8039615	872	2.48676	4.58496	1.95361	2.93782	4.81542	5.5853	1.48731	0.27904	-1.47036	0.327891	-2.95767	0.128922	-0.703818	-1.59406	-1.28091	0.269627	1.11014	1.415
ENSG00000163995	mergedPeak63477	ABLIM2	12957	Intron (ENST00000512594.5/84448, intron 6 of 6)	actin binding LIM protein family member 2	chr4	7969709	7970475	767	3.68667	5.9542	3.1002	4.70981	4.23327	4.20724	1.13636	0.383067	1.02935	0.483816	-0.107008	0.96455	-0.703818	-1.59406	-1.28091	0.269627	1.11014	1.415
ENSG00000163995	mergedPeak63481	ABLIM2	-3962	Intron (ENST00000512594.5/84448, intron 4 of 6)	actin binding LIM protein family member 2	chr4	7987394	7987634	241	3.35196	4.90689	2.37282	2.50803	3.1721	3.72772	2.08025	0.161508	0.889253	0.533642	-1.19099	0.741023	-0.703818	-1.59406	-1.28091	0.269627	1.11014	1.415
ENSG00000163995	mergedPeak63492	ABLIM2	-29207	Intron (ENST00000361737.9/84448, intron 2 of 16)	actin binding LIM protein family member 2	chr4	8101193	8101599	407	1.66966	4.24793	2.96194	4.06976	4.74532	3.64704	-0.224924	0.872329	-0.950836	0.552367	-0.725912	0.787822	-0.703818	-1.59406	-1.28091	0.269627	1.11014	1.415
ENSG00000163995	mergedPeak63479	ABLIM2	4423	Intron (ENST00000512594.5/84448, intron 6 of 6)	actin binding LIM protein family member 2	chr4	7978249	7979009	761	4.62953	6.61471	3.61264	4.82733	4.58507	5.56897	1.63386	0.219578	0.787699	0.574756	-0.846163	0.767357	-0.703818	-1.59406	-1.28091	0.269627	1.11014	1.415
ENSG00000163995	mergedPeak63483	ABLIM2	0	Promoter	actin binding LIM protein family member 2	chr4	8010509	8011176	668	2.96099	5.75489	2.57608	4.00471	5.24043	6.05275	1.55531	0.26837	-0.795684	0.600816	-2.35099	0.288375	-0.703818	-1.59406	-1.28091	0.269627	1.11014	1.415
ENSG00000163995	mergedPeak63486	ABLIM2	5699	Intron (ENST00000361737.9/84448, intron 10 of 16)	actin binding LIM protein family member 2	chr4	8035321	8035737	417	2.21278	4.08746	1.36026	1.98591	4.06439	4.0277	2.05868	0.185343	-0.716428	0.640106	-2.77511	0.185218	-0.703818	-1.59406	-1.28091	0.269627	1.11014	1.415
ENSG00000163995	mergedPeak63484	ABLIM2	3790	Intron (ENST00000512594.5/84448, intron 2 of 6)	actin binding LIM protein family member 2	chr4	8016582	8017035	454	3.41888	5.12928	2.75421	2.68453	3.37144	4.58828	1.94249	0.178715	0.407625	0.782465	-1.53486	0.610223	-0.703818	-1.59406	-1.28091	0.269627	1.11014	1.415
ENSG00000163995	mergedPeak63480	ABLIM2	1450	Intron (ENST00000512594.5/84448, intron 6 of 6)	actin binding LIM protein family member 2	chr4	7981841	7981982	142	1.66966	4.24793	1.95361	1.44748	3.98549	3.26989	2.07558	0.20281	-0.278363	0.87213	-2.35395	1	-0.703818	-1.59406	-1.28091	0.269627	1.11014	1.415
ENSG00000163995	mergedPeak63494	ABLIM2	40321	Intron (ENST00000361737.9/84448, intron 1 of 16)	actin binding LIM protein family member 2	chr4	8118144	8118368	225	1.96663	4.52356	0.834841	1.98591	3.6005	3.29658	2.68486	0.146584	0.274386	0.876078	-2.41048	1	-0.703818	-1.59406	-1.28091	0.269627	1.11014	1.415
ENSG00000173210	mergedPeak70816	ABLIM3	4092	Intron (ENST00000326685.11/22885, intron 3 of 20)	actin binding LIM protein family member 3	chr5	149187641	149187984	344	4.77711	6.83289	2.37282	3.07087	1.12908	0.926454	3.57936	0.137734	6.04773	2.50712e-05	2.46836	0.245242	2.88477	3.45464	3.29806	2.13026	-4.06182	-4.06182	0.467595	1	11.2761	2.97313e-19
ENSG00000173210	mergedPeak70818	ABLIM3	-22729	Intron (ENST00000326685.11/22885, intron 6 of 20)	actin binding LIM protein family member 3	chr5	149210268	149210524	257	3.81644	6.44294	2.80902	3.91316	0.531267	1.17686	2.29004	0.154048	5.863	0.000171826	3.57297	0.095338	2.88477	3.45464	3.29806	2.13026	-4.06182	-4.06182	0.467595	1	11.2761	2.97313e-19
ENSG00000173210	mergedPeak70812	ABLIM3	2772	Intron (ENST00000326685.11/22885, intron 2 of 20)	actin binding LIM protein family member 3	chr5	149144819	149144915	97	2.66273	5.58496	2.91275	2.79124	0.199624	0.78281	2.04844	0.199482	5.92192	0.000679887	3.87349	0.107524	2.88477	3.45464	3.29806	2.13026	-4.06182	-4.06182	0.467595	1	11.2761	2.97313e-19
ENSG00000173210	mergedPeak70814	ABLIM3	-9007	Exon (ENST00000512647.2/ENST00000512647.2, exon 3 of 3)	actin binding LIM protein family member 3	chr5	149174351	149174542	192	2.35626	5.08746	2.4438	3.53738	0.531267	0.78281	1.26998	0.384547	4.97076	0.00344554	3.70078	1	2.88477	3.45464	3.29806	2.13026	-4.06182	-4.06182	0.467595	1	11.2761	2.97313e-19
ENSG00000173210	mergedPeak70819	ABLIM3	-20756	Intron (ENST00000326685.11/22885, intron 7 of 20)	actin binding LIM protein family member 3	chr5	149212365	149212497	133	3.00521	4.52356	2.13615	0.990621	0.374954	0.623267	2.70461	0.144135	5.10422	0.0038287	2.39961	1	2.88477	3.45464	3.29806	2.13026	-4.06182	-4.06182	0.467595	1	11.2761	2.97313e-19
ENSG00000173210	mergedPeak70813	ABLIM3	20496	Intron (ENST00000326685.11/22885, intron 2 of 20)	actin binding LIM protein family member 3	chr5	149162543	149162653	111	2.05343	4.52356	1.03202	2.44405	0.531267	0.238933	2.15718	0.217674	5.27092	0.00707521	3.11374	1	2.88477	3.45464	3.29806	2.13026	-4.06182	-4.06182	0.467595	1	11.2761	2.97313e-19
ENSG00000173210	mergedPeak70820	ABLIM3	-5852	Intron (ENST00000326685.11/22885, intron 8 of 20)	actin binding LIM protein family member 3	chr5	149227310	149227401	92	1.87427	5.16993	0.834841	2.44405	0.374954	1.05708	2.81972	0.152806	4.76267	0.0112229	1.94294	1	2.88477	3.45464	3.29806	2.13026	-4.06182	-4.06182	0.467595	1	11.2761	2.97313e-19
ENSG00000173210	mergedPeak70809	ABLIM3	-6751	Distal Intergenic	actin binding LIM protein family member 3	chr5	149134456	149134732	277	3.88904	5.80735	2.86181	3.40921	1.81672	2.20238	2.09648	0.157056	3.47475	0.0127116	1.37827	0.683493	2.88477	3.45464	3.29806	2.13026	-4.06182	-4.06182	0.467595	1	11.2761	2.97313e-19
ENSG00000173210	mergedPeak70817	ABLIM3	17737	Intron (ENST00000326685.11/22885, intron 5 of 20)	actin binding LIM protein family member 3	chr5	149201286	149201375	90	2.1353	3.90689	1.36026	1.1595	0.374954	0.623267	2.59107	0.168647	4.34575	0.0241051	1.75467	1	2.88477	3.45464	3.29806	2.13026	-4.06182	-4.06182	0.467595	1	11.2761	2.97313e-19
ENSG00000173210	mergedPeak70810	ABLIM3	0	Promoter	actin binding LIM protein family member 3	chr5	149141389	149142064	676	4.57189	7	2.80902	4.21101	3.1721	4.24884	2.66115	0.137734	2.51743	0.0971812	-0.143715	0.952175	2.88477	3.45464	3.29806	2.13026	-4.06182	-4.06182	0.467595	1	11.2761	2.97313e-19
ENSG00000173210	mergedPeak70807	ABLIM3	-15588	Distal Intergenic	actin binding LIM protein family member 3	chr5	149125416	149125895	480	3.00521	5.78136	3.05557	4.21101	3.19565	4.09006	1.27514	0.35393	1.31437	0.39735	0.0392326	0.987845	2.88477	3.45464	3.29806	2.13026	-4.06182	-4.06182	0.467595	1	11.2761	2.97313e-19
ENSG00000173210	mergedPeak70808	ABLIM3	-13249	Distal Intergenic	actin binding LIM protein family member 3	chr5	149128151	149128234	84	2.21278	4	1.85288	2.73887	2.09247	2.79576	1.11802	0.441092	0.969229	0.555524	-0.148791	1	2.88477	3.45464	3.29806	2.13026	-4.06182	-4.06182	0.467595	1	11.2761	2.97313e-19
ENSG00000173210	mergedPeak70806	ABLIM3	-26353	Distal Intergenic	actin binding LIM protein family member 3	chr5	149114606	149115130	525	3.28179	5.32193	3.26608	3.40921	3.1721	4.45246	1.36227	0.306321	0.699562	0.634579	-0.662708	0.78967	2.88477	3.45464	3.29806	2.13026	-4.06182	-4.06182	0.467595	1	11.2761	2.97313e-19
ENSG00000175164	mergedPeak89221	ABO	0	Promoter	ABO, alpha 1-3-N-acetylgalactosaminyltransferase and alpha 1-3-galactosyltransferase	chr9	133274908	133275319	412	3.45121	5.04439	1.62749	2.15531	2.44678	1.48604	2.89576	0.137734	2.71885	0.0823278	-0.176918	1	3.86374	0.895855	2.74549	0.794306	-0.172065	-1.98297	0.927711	0.941104
ENSG00000175164	mergedPeak89222	ABO	-189	Promoter	ABO, alpha 1-3-N-acetylgalactosaminyltransferase and alpha 1-3-galactosyltransferase	chr9	133275408	133275461	54	1.96663	3.58496	0.606385	1.1595	0.918687	0.926454	2.93281	0.15568	2.90872	0.151142	-0.0240922	1	3.86374	0.895855	2.74549	0.794306	-0.172065	-1.98297	0.927711	0.941104
ENSG00000175164	mergedPeak89220	ABO	22400	Exon (ENST00000453660.4/28, exon 7 of 7)	ABO, alpha 1-3-N-acetylgalactosaminyltransferase and alpha 1-3-galactosyltransferase	chr9	133252183	133252814	632	4.10763	5.83289	3.89187	4.44147	4.52124	2.59535	1.04869	0.416535	1.40341	0.346261	0.354719	0.877033	3.86374	0.895855	2.74549	0.794306	-0.172065	-1.98297	0.927711	0.941104
ENSG00000175164	mergedPeak89219	ABO	24085	Exon (ENST00000453660.4/28, exon 7 of 7)	ABO, alpha 1-3-N-acetylgalactosaminyltransferase and alpha 1-3-galactosyltransferase	chr9	133250851	133251129	279	0.977838	3.16993	1.50006	2.15531	2.731	2.79576	0.65151	0.682921	-0.479582	0.797674	-1.13109	1	3.86374	0.895855	2.74549	0.794306	-0.172065	-1.98297	0.927711	0.941104
ENSG00000159842	mergedPeak34145	ABR	15203	Intron (ENST00000575934.5/29, intron 1 of 3)	ABR activator of RhoGEF and GTPase	chr17	1213509	1213801	293	4.06648	5.64386	1.85288	2.15531	0.531267	1.05708	3.40003	0.137734	5.40837	0.000296231	2.00834	0.473593	7.52171	7.12222	7.96304	6.94416	7.50924	8.16082	-0.347733	0.989019	-0.889601	0.0727574	-0.573203	0.566862
ENSG00000159842	mergedPeak34144	ABR	17521	Intron (ENST00000575934.5/29, intron 1 of 3)	ABR activator of RhoGEF and GTPase	chr17	1211380	1211483	104	2.86826	4.58496	1.20546	2.5693	0.199624	0.44386	2.20117	0.18949	5.848	0.00212393	3.64683	1	7.52171	7.12222	7.96304	6.94416	7.50924	8.16082	-0.347733	0.989019	-0.889601	0.0727574	-0.573203	0.566862
ENSG00000159842	mergedPeak34127	ABR	-708	Promoter	ABR activator of RhoGEF and GTPase	chr17	1040305	1040409	105	1.43117	3.58496	2.96194	2.73887	0	0.78281	-0.0359422	0.983108	4.12298	0.0551352	4.15892	1	7.52171	7.12222	7.96304	6.94416	7.50924	8.16082	-0.347733	0.989019	-0.889601	0.0727574	-0.573203	0.566862
ENSG00000159842	mergedPeak34128	ABR	-2291	Intron (ENST00000302538.9/29, intron 10 of 22)	ABR activator of RhoGEF and GTPase	chr17	1061041	1061267	227	4.22447	6.35755	4.14715	3.50639	3.26411	3.06779	1.85244	0.179608	2.61168	0.064177	0.759237	0.770884	7.52171	7.12222	7.96304	6.94416	7.50924	8.16082	-0.347733	0.989019	-0.889601	0.0727574	-0.573203	0.566862
ENSG00000159842	mergedPeak34126	ABR	-109	Promoter	ABR activator of RhoGEF and GTPase	chr17	1039706	1039857	152	1.66966	4.45943	3.64313	2.79124	0.800741	1.48604	0.36405	0.806577	3.14769	0.0804405	2.78364	1	7.52171	7.12222	7.96304	6.94416	7.50924	8.16082	-0.347733	0.989019	-0.889601	0.0727574	-0.573203	0.566862
ENSG00000159842	mergedPeak34140	ABR	2651	Intron (ENST00000302538.9/29, intron 2 of 22)	ABR activator of RhoGEF and GTPase	chr17	1122781	1123104	324	3.68667	5.64386	3.51712	4.39146	1.47549	3.2427	0.982537	0.463493	2.55799	0.10778	1.57545	0.634902	7.52171	7.12222	7.96304	6.94416	7.50924	8.16082	-0.347733	0.989019	-0.889601	0.0727574	-0.573203	0.566862
ENSG00000159842	mergedPeak34141	ABR	-1972	Exon (ENST00000438344.1/ENST00000438344.1, exon 1 of 3)	ABR activator of RhoGEF and GTPase	chr17	1181846	1181915	70	2.2863	4.90689	1.85288	1.79394	1.47549	2.14479	2.65927	0.144534	2.62813	0.128343	-0.0311339	1	7.52171	7.12222	7.96304	6.94416	7.50924	8.16082	-0.347733	0.989019	-0.889601	0.0727574	-0.573203	0.566862
ENSG00000159842	mergedPeak34148	ABR	0	Promoter	ABR activator of RhoGEF and GTPase	chr17	1229390	1229822	433	3.73999	5.39232	1.95361	2.73887	2.82464	3.26989	2.62091	0.137734	1.83823	0.221219	-0.782679	0.77198	7.52171	7.12222	7.96304	6.94416	7.50924	8.16082	-0.347733	0.989019	-0.889601	0.0727574	-0.573203	0.566862
ENSG00000159842	mergedPeak34143	ABR	-16242	Intron (ENST00000575934.5/29, intron 1 of 3)	ABR activator of RhoGEF and GTPase	chr17	1203564	1203948	385	3.20803	5.24793	0.606385	2.73887	2.18953	3.06779	2.84447	0.140005	2.02904	0.248161	-0.815427	0.783817	7.52171	7.12222	7.96304	6.94416	7.50924	8.16082	-0.347733	0.989019	-0.889601	0.0727574	-0.573203	0.566862
ENSG00000159842	mergedPeak34130	ABR	2270	Intron (ENST00000302538.9/29, intron 9 of 22)	ABR activator of RhoGEF and GTPase	chr17	1067410	1067713	304	3.71357	5.42626	2.80902	3.34058	2.7941	3.56159	1.81706	0.192287	1.67362	0.256676	-0.143446	0.950532	7.52171	7.12222	7.96304	6.94416	7.50924	8.16082	-0.347733	0.989019	-0.889601	0.0727574	-0.573203	0.566862
ENSG00000159842	mergedPeak34129	ABR	-4584	Intron (ENST00000302538.9/29, intron 10 of 22)	ABR activator of RhoGEF and GTPase	chr17	1063334	1064065	732	3.00521	5	1.62749	3.11263	2.04138	3.18672	1.93742	0.210611	1.73725	0.293643	-0.200174	0.937952	7.52171	7.12222	7.96304	6.94416	7.50924	8.16082	-0.347733	0.989019	-0.889601	0.0727574	-0.573203	0.566862
ENSG00000159842	mergedPeak34125	ABR	3870	3' UTR	ABR activator of RhoGEF and GTPase	chr17	1005453	1006343	891	3.41888	6.08746	4.48672	5.17152	4.06439	3.60495	0.423135	0.736011	1.49253	0.315367	1.0694	0.76157	7.52171	7.12222	7.96304	6.94416	7.50924	8.16082	-0.347733	0.989019	-0.889601	0.0727574	-0.573203	0.566862
ENSG00000159842	mergedPeak34142	ABR	0	Promoter	ABR activator of RhoGEF and GTPase	chr17	1187081	1187452	372	3.95816	5.75489	4.3269	3.40921	3.41223	4.0277	1.21819	0.331799	1.41981	0.320172	0.201624	0.927447	7.52171	7.12222	7.96304	6.94416	7.50924	8.16082	-0.347733	0.989019	-0.889601	0.0727574	-0.573203	0.566862
ENSG00000159842	mergedPeak34134	ABR	-91	Promoter	ABR activator of RhoGEF and GTPase	chr17	1091867	1092132	266	0.78838	3	0.834841	0.990621	3.3506	3.8226	1.98586	0.260781	-1.67026	0.355355	-3.65612	1	7.52171	7.12222	7.96304	6.94416	7.50924	8.16082	-0.347733	0.989019	-0.889601	0.0727574	-0.573203	0.566862
ENSG00000159842	mergedPeak34138	ABR	0	Promoter	ABR activator of RhoGEF and GTPase	chr17	1115032	1115652	621	4.78981	7.03342	4.51995	5.20086	5.05966	5.43723	1.43117	0.256467	1.05993	0.437932	-0.371237	0.861803	7.52171	7.12222	7.96304	6.94416	7.50924	8.16082	-0.347733	0.989019	-0.889601	0.0727574	-0.573203	0.566862
ENSG00000159842	mergedPeak34133	ABR	764	Promoter	ABR activator of RhoGEF and GTPase	chr17	1090396	1091012	617	1.55534	4.08746	0.606385	1.79394	4.6462	4.1644	2.5152	0.160254	-1.25637	0.450517	-3.77157	0.0907505	7.52171	7.12222	7.96304	6.94416	7.50924	8.16082	-0.347733	0.989019	-0.889601	0.0727574	-0.573203	0.566862
ENSG00000159842	mergedPeak34136	ABR	0	Promoter	ABR activator of RhoGEF and GTPase	chr17	1108763	1109669	907	3.68667	5.12928	2.4438	3.44233	3.54655	3.7472	1.65832	0.218438	0.968021	0.491978	-0.6903	0.780936	7.52171	7.12222	7.96304	6.94416	7.50924	8.16082	-0.347733	0.989019	-0.889601	0.0727574	-0.573203	0.566862
ENSG00000159842	mergedPeak34132	ABR	3580	Intron (ENST00000302538.9/29, intron 4 of 22)	ABR activator of RhoGEF and GTPase	chr17	1087470	1088196	727	4.27952	6.32193	3.73089	4.35713	4.45446	4.93261	1.60252	0.218438	0.935586	0.494234	-0.666934	0.781154	7.52171	7.12222	7.96304	6.94416	7.50924	8.16082	-0.347733	0.989019	-0.889601	0.0727574	-0.573203	0.566862
ENSG00000159842	mergedPeak34146	ABR	12788	Intron (ENST00000575934.5/29, intron 1 of 3)	ABR activator of RhoGEF and GTPase	chr17	1216014	1216216	203	1.14528	1.58496	0	0.318184	2.09247	2.31111	3.61208	0.200838	-1.22513	0.587735	-4.83721	1	7.52171	7.12222	7.96304	6.94416	7.50924	8.16082	-0.347733	0.989019	-0.889601	0.0727574	-0.573203	0.566862
ENSG00000159842	mergedPeak34135	ABR	-4091	Intron (ENST00000302538.9/29, intron 3 of 22)	ABR activator of RhoGEF and GTPase	chr17	1095867	1096093	227	2.21278	3.58496	1.20546	2.30689	2.28047	2.25777	1.4271	0.353571	0.889183	0.601482	-0.537915	1	7.52171	7.12222	7.96304	6.94416	7.50924	8.16082	-0.347733	0.989019	-0.889601	0.0727574	-0.573203	0.566862
ENSG00000159842	mergedPeak34137	ABR	-1940	Intron (ENST00000302538.9/29, intron 2 of 22)	ABR activator of RhoGEF and GTPase	chr17	1111040	1111688	649	3.04812	6.14975	3.37906	4.42499	4.83806	4.87178	1.35161	0.321709	0.449097	0.771873	-0.902513	0.767357	7.52171	7.12222	7.96304	6.94416	7.50924	8.16082	-0.347733	0.989019	-0.889601	0.0727574	-0.573203	0.566862
ENSG00000159842	mergedPeak34131	ABR	-1715	Intron (ENST00000302538.9/29, intron 5 of 22)	ABR activator of RhoGEF and GTPase	chr17	1080861	1081463	603	2.21278	4.39232	2.4438	3.07087	4.3	3.68794	0.945009	0.482444	-0.423632	0.786712	-1.36864	0.707821	7.52171	7.12222	7.96304	6.94416	7.50924	8.16082	-0.347733	0.989019	-0.889601	0.0727574	-0.573203	0.566862
ENSG00000159842	mergedPeak34147	ABR	12490	Intron (ENST00000575934.5/29, intron 1 of 3)	ABR activator of RhoGEF and GTPase	chr17	1216362	1216514	153	1.55534	3.16993	1.62749	0.990621	2.48552	2.50668	1.61569	0.329786	0.0199692	0.991871	-1.59572	1	7.52171	7.12222	7.96304	6.94416	7.50924	8.16082	-0.347733	0.989019	-0.889601	0.0727574	-0.573203	0.566862
ENSG00000174429	mergedPeak84338	ABRA	-8316	Distal Intergenic	actin binding Rho activating protein	chr8	106778561	106778629	69	1.96663	3.70044	1.50006	2.68453	1.31266	2.20238	0.983314	0.524943	1.50213	0.401672	0.518814	1	-4.06182	-4.06182	-4.06182	-4.06182	-4.06182	-4.06182
ENSG00000174429	mergedPeak84340	ABRA	-86402	Distal Intergenic	actin binding Rho activating protein	chr8	106856647	106856729	83	2.48676	3.70044	2.04776	1.89311	1.68974	2.50668	1.46511	0.325195	1.22773	0.454759	-0.237378	1	-4.06182	-4.06182	-4.06182	-4.06182	-4.06182	-4.06182
ENSG00000174429	mergedPeak84339	ABRA	-8466	Distal Intergenic	actin binding Rho activating protein	chr8	106778711	106778785	75	1.14528	3.32193	1.95361	2.68453	0.800741	2.0222	0.213733	0.898608	1.34774	0.487638	1.13401	1	-4.06182	-4.06182	-4.06182	-4.06182	-4.06182	-4.06182
ENSG00000174429	mergedPeak84337	ABRA	4744	Intron (ENST00000311955.3/137735, intron 1 of 1)	actin binding Rho activating protein	chr8	106765343	106765501	159	2.71692	4.24793	1.95361	2.84177	2.44678	3.39867	1.34394	0.339899	0.716528	0.647334	-0.627411	1	-4.06182	-4.06182	-4.06182	-4.06182	-4.06182	-4.06182
ENSG00000146386	mergedPeak75824	ABRACL	-689	Promoter	ABRA C-terminal like	chr6	139027821	139027993	173	3.73999	5.75489	2.21943	3.91316	2.40696	3.99548	1.8661	0.211925	1.74954	0.277901	-0.116565	0.964025	5.16053	5.24889	4.93635	5.08944	5.20293	4.64018	0.124255	1	0.0523326	0.934509	-0.0616125	0.96038
ENSG00000146386	mergedPeak75825	ABRACL	0	Promoter	ABRA C-terminal like	chr6	139028372	139029927	1556	5.68411	8.18488	4.308	5.92985	5.78957	6.45644	2.10729	0.156251	1.26635	0.381473	-0.840939	0.767357	5.16053	5.24889	4.93635	5.08944	5.20293	4.64018	0.124255	1	0.0523326	0.934509	-0.0616125	0.96038
ENSG00000163322	mergedPeak65068	ABRAXAS1	0	Promoter	abraxas 1, BRCA1 A complex subunit	chr4	83484571	83485468	898	6.01671	8.12412	3.34237	5.18137	4.93922	5.79171	2.93924	0.137734	2.01983	0.176795	-0.919405	0.765874	4.80626	4.87246	4.70306	4.60776	4.13419	4.11615	0.130739	1	0.580008	0.260978	0.440548	0.615496
ENSG00000163322	mergedPeak65069	ABRAXAS1	18537	Intron (ENST00000505489.5/84142, intron 1 of 6)	abraxas 1, BRCA1 A complex subunit	chr4	83504516	83504811	296	1.14528	2	0.834841	1.1595	2.69839	3.51689	0.945484	0.573815	-2.03295	0.281211	-2.97843	1	4.80626	4.87246	4.70306	4.60776	4.13419	4.11615	0.130739	1	0.580008	0.260978	0.440548	0.615496
ENSG00000165660	mergedPeak13437	ABRAXAS2	0	Promoter	abraxas 2, BRISC complex subunit	chr10	124801517	124802400	884	5.12651	7.58496	3.14349	4.92431	4.11469	4.80828	2.58974	0.137734	2.3703	0.118177	-0.219434	0.924876	4.93378	4.86393	4.51838	4.73892	4.55285	4.41712	0.213789	1	0.254658	0.656198	0.0354945	0.97848
ENSG00000165660	mergedPeak13438	ABRAXAS2	62441	Distal Intergenic	abraxas 2, BRISC complex subunit	chr10	124864226	124865187	962	4.6713	6.62936	5.0614	5.59628	5.30142	5.20335	0.607331	0.59593	0.71026	0.59208	0.102929	0.962166	4.93378	4.86393	4.51838	4.73892	4.55285	4.41712	0.213789	1	0.254658	0.656198	0.0354945	0.97848
ENSG00000146109	mergedPeak72977	ABT1	0	Promoter	activator of basal transcription 1	chr6	26596717	26597370	654	4.40036	6.70044	2.37282	3.68308	3.41223	4.35423	2.93043	0.137734	2.07163	0.17738	-0.858807	0.767357	5.2461	5.54867	5.09022	5.36917	5.38744	5.19703	0.0821047	1	-0.121763	0.834856	-0.191786	0.859046
ENSG00000146109	mergedPeak72976	ABT1	-879	Promoter	activator of basal transcription 1	chr6	26595710	26596073	364	3.84105	5.85798	2.29816	3.47472	3.63538	4.13512	2.3069	0.144242	1.3123	0.369826	-0.994601	0.764414	5.2461	5.54867	5.09022	5.36917	5.38744	5.19703	0.0821047	1	-0.121763	0.834856	-0.191786	0.859046
ENSG00000146109	mergedPeak72978	ABT1	10544	Distal Intergenic	activator of basal transcription 1	chr6	26607496	26607673	178	2.42299	4.32193	1.95361	2.44405	2.52325	3.15789	1.63021	0.266979	0.839511	0.594355	-0.790703	1	5.2461	5.54867	5.09022	5.36917	5.38744	5.19703	0.0821047	1	-0.121763	0.834856	-0.191786	0.859046
ENSG00000146109	mergedPeak72979	ABT1	16763	Distal Intergenic	activator of basal transcription 1	chr6	26613715	26614534	820	3.08979	5.12928	2.29816	3.19268	3.6005	3.92879	1.75352	0.215288	0.682753	0.644493	-1.07076	0.763262	5.2461	5.54867	5.09022	5.36917	5.38744	5.19703	0.0821047	1	-0.121763	0.834856	-0.191786	0.859046
ENSG00000114626	mergedPeak60678	ABTB1	17360	Intron (ENST00000265052.9/11343, intron 7 of 7)	ankyrin repeat and BTB domain containing 1	chr3	127694537	127694628	92	3.3173	5.45943	3.34237	2.79124	2.7941	3.03647	1.76292	0.209184	1.96014	0.201266	0.197222	0.933005	-0.440124	-1.30314	0.68452	0.0821875	0.778431	1.20952
ENSG00000114626	mergedPeak60677	ABTB1	13629	3' UTR	ankyrin repeat and BTB domain containing 1	chr3	127690806	127691185	380	4.0872	6.35755	3.67298	3.78989	3.54655	4.2351	1.96588	0.167267	1.75275	0.231472	-0.213128	0.923758	-0.440124	-1.30314	0.68452	0.0821875	0.778431	1.20952
ENSG00000114626	mergedPeak60676	ABTB1	0	Promoter	ankyrin repeat and BTB domain containing 1	chr3	127672079	127673776	1698	5.2139	7.87036	3.51712	5.49729	5.06606	5.95141	2.2955	0.148631	1.52241	0.318409	-0.773089	0.775059	-0.440124	-1.30314	0.68452	0.0821875	0.778431	1.20952
ENSG00000114626	mergedPeak60674	ABTB1	-20351	Intron (ENST00000342480.6/50512, intron 2 of 7)	ankyrin repeat and BTB domain containing 1	chr3	127652130	127652584	455	3.48283	5.32193	1.62749	3.02787	3.21884	3.76642	2.38789	0.145182	1.2126	0.420738	-1.17529	0.753687	-0.440124	-1.30314	0.68452	0.0821875	0.778431	1.20952
ENSG00000114626	mergedPeak60675	ABTB1	-957	Promoter	ankyrin repeat and BTB domain containing 1	chr3	127671874	127671978	105	2.1353	3.32193	2.13615	2.5693	2.36602	2.75784	0.516212	0.713809	0.266265	0.875796	-0.249948	1	-0.440124	-1.30314	0.68452	0.0821875	0.778431	1.20952
ENSG00000166016	mergedPeak15171	ABTB2	33740	Intron (ENST00000435224.2/25841, intron 1 of 16)	ankyrin repeat and BTB domain containing 2	chr11	34208637	34208805	169	4.33255	6.35755	2.4438	3.53738	1.31266	1.39016	2.72105	0.137734	5.00022	0.000412034	2.27917	0.304531	4.76439	4.98125	4.56414	4.3926	3.07476	2.91189	0.353702	0.964499	1.82431	0.000118856	1.44669	0.0201696
ENSG00000166016	mergedPeak15184	ABTB2	39184	Intron (ENST00000435224.2/25841, intron 1 of 16)	ankyrin repeat and BTB domain containing 2	chr11	34318525	34318824	300	4.24306	6.47573	2.80902	3.91316	1.22379	1.74052	2.38725	0.140987	4.84176	0.000698539	2.45452	0.249941	4.76439	4.98125	4.56414	4.3926	3.07476	2.91189	0.353702	0.964499	1.82431	0.000118856	1.44669	0.0201696
ENSG00000166016	mergedPeak15170	ABTB2	37259	Intron (ENST00000435224.2/25841, intron 1 of 16)	ankyrin repeat and BTB domain containing 2	chr11	34204874	34205286	413	6.28681	8.45121	4.70471	6.17126	3.07381	3.84085	2.14457	0.147944	4.35808	0.00105759	2.21351	0.272052	4.76439	4.98125	4.56414	4.3926	3.07476	2.91189	0.353702	0.964499	1.82431	0.000118856	1.44669	0.0201696
ENSG00000166016	mergedPeak15174	ABTB2	102	Promoter	ankyrin repeat and BTB domain containing 2	chr11	34242178	34242443	266	3.84105	6.24793	2.37282	3.02787	1.02772	1.81626	2.94702	0.137734	4.62628	0.00159548	1.67926	0.597821	4.76439	4.98125	4.56414	4.3926	3.07476	2.91189	0.353702	0.964499	1.82431	0.000118856	1.44669	0.0201696
ENSG00000166016	mergedPeak15177	ABTB2	-6250	Intron (ENST00000435224.2/25841, intron 1 of 16)	ankyrin repeat and BTB domain containing 2	chr11	34248795	34248923	129	3.00521	5.39232	1.85288	2.3771	0.531267	1.17686	2.79419	0.137734	4.80658	0.00275917	2.01239	0.527133	4.76439	4.98125	4.56414	4.3926	3.07476	2.91189	0.353702	0.964499	1.82431	0.000118856	1.44669	0.0201696
ENSG00000166016	mergedPeak15172	ABTB2	27364	Intron (ENST00000435224.2/25841, intron 1 of 16)	ankyrin repeat and BTB domain containing 2	chr11	34215001	34215181	181	2.96099	4.75489	1.20546	1.89311	0.531267	1.17686	2.99824	0.137734	4.25172	0.0102441	1.25348	1	4.76439	4.98125	4.56414	4.3926	3.07476	2.91189	0.353702	0.964499	1.82431	0.000118856	1.44669	0.0201696
ENSG00000166016	mergedPeak15193	ABTB2	-21217	Distal Intergenic	ankyrin repeat and BTB domain containing 2	chr11	34379225	34379393	169	2.54783	4.45943	2.13615	2.79124	0.672286	0.926454	1.43354	0.327944	4.08204	0.0142839	2.6485	1	4.76439	4.98125	4.56414	4.3926	3.07476	2.91189	0.353702	0.964499	1.82431	0.000118856	1.44669	0.0201696
ENSG00000166016	mergedPeak15168	ABTB2	49106	Intron (ENST00000435224.2/25841, intron 3 of 16)	ankyrin repeat and BTB domain containing 2	chr11	34193120	34193439	320	4.77711	6.53916	3.91704	4.19166	0.800741	3.21498	1.90822	0.203953	3.71186	0.0148141	1.80364	0.549656	4.76439	4.98125	4.56414	4.3926	3.07476	2.91189	0.353702	0.964499	1.82431	0.000118856	1.44669	0.0201696
ENSG00000166016	mergedPeak15176	ABTB2	-1130	Intron (ENST00000435224.2/25841, intron 1 of 16)	ankyrin repeat and BTB domain containing 2	chr11	34243675	34244140	466	5.38265	7.66534	3.1002	5.03703	3.68616	3.70797	2.61697	0.137734	3.3366	0.0180045	0.71963	0.780289	4.76439	4.98125	4.56414	4.3926	3.07476	2.91189	0.353702	0.964499	1.82431	0.000118856	1.44669	0.0201696
ENSG00000166016	mergedPeak15173	ABTB2	7772	Intron (ENST00000435224.2/25841, intron 1 of 16)	ankyrin repeat and BTB domain containing 2	chr11	34234086	34234773	688	5.54873	7.91289	3.759	5.07976	4.35334	4.56652	2.65039	0.137734	2.75724	0.0485958	0.106846	0.963013	4.76439	4.98125	4.56414	4.3926	3.07476	2.91189	0.353702	0.964499	1.82431	0.000118856	1.44669	0.0201696
ENSG00000166016	mergedPeak15169	ABTB2	49046	Intron (ENST00000435224.2/25841, intron 3 of 16)	ankyrin repeat and BTB domain containing 2	chr11	34193442	34193499	58	1.77559	3.90689	1.50006	1.98591	0.531267	1.17686	1.72394	0.305213	3.2266	0.0990207	1.50266	1	4.76439	4.98125	4.56414	4.3926	3.07476	2.91189	0.353702	0.964499	1.82431	0.000118856	1.44669	0.0201696
ENSG00000166016	mergedPeak15182	ABTB2	55246	Intron (ENST00000435224.2/25841, intron 1 of 16)	ankyrin repeat and BTB domain containing 2	chr11	34302625	34302762	138	2.2863	4.70044	0.834841	2.3771	1.39637	1.66058	2.4988	0.16549	2.89598	0.113377	0.397182	1	4.76439	4.98125	4.56414	4.3926	3.07476	2.91189	0.353702	0.964499	1.82431	0.000118856	1.44669	0.0201696
ENSG00000166016	mergedPeak15178	ABTB2	-8610	Intron (ENST00000435224.2/25841, intron 1 of 16)	ankyrin repeat and BTB domain containing 2	chr11	34251155	34251563	409	3.91245	5.75489	2.21943	3.68308	2.28047	3.66764	2.09676	0.171035	2.09418	0.189474	-0.00257441	0.999313	4.76439	4.98125	4.56414	4.3926	3.07476	2.91189	0.353702	0.964499	1.82431	0.000118856	1.44669	0.0201696
ENSG00000166016	mergedPeak15191	ABTB2	-386	Promoter	ankyrin repeat and BTB domain containing 2	chr11	34358394	34359330	937	5.04413	7.49985	3.37906	5.20086	4.52124	5.17486	2.22352	0.150476	1.88696	0.217636	-0.336565	0.883741	4.76439	4.98125	4.56414	4.3926	3.07476	2.91189	0.353702	0.964499	1.82431	0.000118856	1.44669	0.0201696
ENSG00000166016	mergedPeak15180	ABTB2	-23924	Intron (ENST00000435224.2/25841, intron 1 of 16)	ankyrin repeat and BTB domain containing 2	chr11	34266469	34266634	166	2.1353	4.75489	2.57608	3.9366	2.23572	2.0222	0.567776	0.687455	2.07672	0.226697	1.50895	0.697575	4.76439	4.98125	4.56414	4.3926	3.07476	2.91189	0.353702	0.964499	1.82431	0.000118856	1.44669	0.0201696
ENSG00000166016	mergedPeak15185	ABTB2	33846	Intron (ENST00000435224.2/25841, intron 1 of 16)	ankyrin repeat and BTB domain containing 2	chr11	34323421	34324162	742	1.43117	3.70044	0.33482	1.57244	4.37414	4.81752	2.52788	0.164248	-1.85653	0.282053	-4.38441	0.0598268	4.76439	4.98125	4.56414	4.3926	3.07476	2.91189	0.353702	0.964499	1.82431	0.000118856	1.44669	0.0201696
ENSG00000166016	mergedPeak15190	ABTB2	0	Promoter	ankyrin repeat and BTB domain containing 2	chr11	34356692	34358214	1523	6.46362	8.64746	4.34556	5.9927	6.26642	6.71327	2.56788	0.137734	1.43476	0.312522	-1.13312	0.744532	4.76439	4.98125	4.56414	4.3926	3.07476	2.91189	0.353702	0.964499	1.82431	0.000118856	1.44669	0.0201696
ENSG00000166016	mergedPeak15179	ABTB2	-20185	Intron (ENST00000435224.2/25841, intron 1 of 16)	ankyrin repeat and BTB domain containing 2	chr11	34262730	34263868	1139	5.47988	7.91886	4.3269	5.9927	5.68109	5.74402	1.79481	0.194344	1.46301	0.314636	-0.331793	0.881614	4.76439	4.98125	4.56414	4.3926	3.07476	2.91189	0.353702	0.964499	1.82431	0.000118856	1.44669	0.0201696
ENSG00000166016	mergedPeak15192	ABTB2	-13530	Distal Intergenic	ankyrin repeat and BTB domain containing 2	chr11	34371538	34371703	166	2.76915	5.04439	1.03202	2.62806	2.731	3.29658	2.57155	0.146822	1.35936	0.407276	-1.21219	0.762901	4.76439	4.98125	4.56414	4.3926	3.07476	2.91189	0.353702	0.964499	1.82431	0.000118856	1.44669	0.0201696
ENSG00000166016	mergedPeak15186	ABTB2	26448	Intron (ENST00000435224.2/25841, intron 1 of 16)	ankyrin repeat and BTB domain containing 2	chr11	34331225	34331560	336	0.977838	3.16993	0.834841	3.19268	3.28622	3.56159	-0.0982661	0.952731	-1.22785	0.511827	-1.12958	1	4.76439	4.98125	4.56414	4.3926	3.07476	2.91189	0.353702	0.964499	1.82431	0.000118856	1.44669	0.0201696
ENSG00000166016	mergedPeak15175	ABTB2	-309	Promoter	ankyrin repeat and BTB domain containing 2	chr11	34242854	34242947	94	1.66966	2.80735	1.50006	2.68453	1.22379	1.66058	0.10521	0.948811	1.16333	0.536896	1.05812	1	4.76439	4.98125	4.56414	4.3926	3.07476	2.91189	0.353702	0.964499	1.82431	0.000118856	1.44669	0.0201696
ENSG00000166016	mergedPeak15181	ABTB2	-32154	Intron (ENST00000435224.2/25841, intron 1 of 16)	ankyrin repeat and BTB domain containing 2	chr11	34274699	34275491	793	5.52614	7.63662	3.99001	5.74971	6.0605	6.51444	1.83873	0.183582	0.633248	0.654071	-1.20548	0.72864	4.76439	4.98125	4.56414	4.3926	3.07476	2.91189	0.353702	0.964499	1.82431	0.000118856	1.44669	0.0201696
ENSG00000166016	mergedPeak15189	ABTB2	12288	Intron (ENST00000435224.2/25841, intron 1 of 16)	ankyrin repeat and BTB domain containing 2	chr11	34344873	34345720	848	3.35196	6.04439	2.04776	3.40921	4.97369	4.0277	2.52154	0.141074	0.680493	0.658979	-1.84105	0.514449	4.76439	4.98125	4.56414	4.3926	3.07476	2.91189	0.353702	0.964499	1.82431	0.000118856	1.44669	0.0201696
ENSG00000166016	mergedPeak15183	ABTB2	50520	Intron (ENST00000435224.2/25841, intron 1 of 16)	ankyrin repeat and BTB domain containing 2	chr11	34307187	34307488	302	2.2863	4.58496	1.36026	2.3771	3.66943	4.7707	2.17636	0.176154	-0.542813	0.735155	-2.71917	0.217177	4.76439	4.98125	4.56414	4.3926	3.07476	2.91189	0.353702	0.964499	1.82431	0.000118856	1.44669	0.0201696
ENSG00000166016	mergedPeak15188	ABTB2	18366	Intron (ENST00000435224.2/25841, intron 1 of 16)	ankyrin repeat and BTB domain containing 2	chr11	34339356	34339642	287	1.55534	3.70044	0.834841	2.3771	2.56002	2.75784	1.417	0.384093	0.321926	0.865504	-1.09508	1	4.76439	4.98125	4.56414	4.3926	3.07476	2.91189	0.353702	0.964499	1.82431	0.000118856	1.44669	0.0201696
ENSG00000166016	mergedPeak15187	ABTB2	25083	Intron (ENST00000435224.2/25841, intron 1 of 16)	ankyrin repeat and BTB domain containing 2	chr11	34331875	34332925	1051	3.3173	5.88264	1.85288	4.39146	4.2446	5.30545	1.54941	0.293948	0.228806	0.893792	-1.3206	0.744462	4.76439	4.98125	4.56414	4.3926	3.07476	2.91189	0.353702	0.964499	1.82431	0.000118856	1.44669	0.0201696
ENSG00000060971	mergedPeak58303	ACAA1	0	Promoter	acetyl-CoA acyltransferase 1	chr3	38133527	38133872	346	4.52709	6.82018	3.00952	4.59666	3.12379	3.60495	2.13778	0.156991	2.81884	0.0542909	0.681054	0.786644	6.36673	6.03357	5.81209	5.78573	5.29597	4.95955	0.290705	0.966409	0.817611	0.0522672	0.54255	0.403734
ENSG00000060971	mergedPeak58304	ACAA1	0	Promoter	acetyl-CoA acyltransferase 1	chr3	38136560	38139246	2687	7.14547	9.44294	4.84244	6.74623	6.84698	7.45117	2.63834	0.137734	1.53462	0.292481	-1.10372	0.75269	6.36673	6.03357	5.81209	5.78573	5.29597	4.95955	0.290705	0.966409	0.817611	0.0522672	0.54255	0.403734
ENSG00000060971	mergedPeak58302	ACAA1	1384	Exon (ENST00000469559.5/30, exon 6 of 6)	acetyl-CoA acyltransferase 1	chr3	38124711	38124958	248	0.977838	2.32193	0	1.1595	2.44678	3.26989	1.88495	0.347222	-1.51074	0.469704	-3.39569	1	6.36673	6.03357	5.81209	5.78573	5.29597	4.95955	0.290705	0.966409	0.817611	0.0522672	0.54255	0.403734
ENSG00000167315	mergedPeak39578	ACAA2	60139	Distal Intergenic	acetyl-CoA acyltransferase 2	chr18	49726231	49726480	250	4.57189	7.02237	3.00952	4.44147	1.02772	2.0222	2.44108	0.14173	5.20978	0.000394293	2.7687	0.186374	6.05832	6.20014	5.0586	6.00483	4.45124	4.91408	0.358044	0.961408	1.30292	0.00099132	0.867587	0.132507
ENSG00000167315	mergedPeak39577	ACAA2	62548	Distal Intergenic	acetyl-CoA acyltransferase 2	chr18	49723906	49724071	166	3.04812	6.50779	1.95361	3.84047	1.5505	2.14479	2.57219	0.147161	4.17411	0.00972549	1.60192	0.683347	6.05832	6.20014	5.0586	6.00483	4.45124	4.91408	0.358044	0.961408	1.30292	0.00099132	0.867587	0.132507
ENSG00000167315	mergedPeak39583	ACAA2	26409	Distal Intergenic	acetyl-CoA acyltransferase 2	chr18	49760113	49760210	98	2.66273	4.52356	1.74458	2.3771	0.531267	1.74052	2.02952	0.215937	3.27552	0.0633132	1.24601	1	6.05832	6.20014	5.0586	6.00483	4.45124	4.91408	0.358044	0.961408	1.30292	0.00099132	0.867587	0.132507
ENSG00000167315	mergedPeak39576	ACAA2	62842	Distal Intergenic	acetyl-CoA acyltransferase 2	chr18	49723721	49723777	57	2.42299	5.75489	1.62749	3.53738	1.39637	2.5517	2.15401	0.200416	3.12676	0.0794459	0.972746	0.769068	6.05832	6.20014	5.0586	6.00483	4.45124	4.91408	0.358044	0.961408	1.30292	0.00099132	0.867587	0.132507
ENSG00000167315	mergedPeak39582	ACAA2	38388	Distal Intergenic	acetyl-CoA acyltransferase 2	chr18	49747904	49748231	328	1.43117	3.32193	1.03202	1.89311	3.58274	5.00723	1.40941	0.354704	-2.07355	0.226354	-3.48296	0.106282	6.05832	6.20014	5.0586	6.00483	4.45124	4.91408	0.358044	0.961408	1.30292	0.00099132	0.867587	0.132507
ENSG00000167315	mergedPeak39585	ACAA2	7238	Downstream (2-3kb)	acetyl-CoA acyltransferase 2	chr18	49778829	49779381	553	2.1353	3.70044	0.33482	1.57244	3.70269	4.92408	2.72153	0.146324	-1.48042	0.370859	-4.20195	0.0631587	6.05832	6.20014	5.0586	6.00483	4.45124	4.91408	0.358044	0.961408	1.30292	0.00099132	0.867587	0.132507
ENSG00000167315	mergedPeak39575	ACAA2	70287	Distal Intergenic	acetyl-CoA acyltransferase 2	chr18	49715990	49716332	343	2.91537	4.70044	1.95361	2.73887	2.69839	3.00444	1.84953	0.208185	1.30157	0.394811	-0.547966	1	6.05832	6.20014	5.0586	6.00483	4.45124	4.91408	0.358044	0.961408	1.30292	0.00099132	0.867587	0.132507
ENSG00000167315	mergedPeak39580	ACAA2	55473	Distal Intergenic	acetyl-CoA acyltransferase 2	chr18	49730744	49731146	403	3.08979	5.35755	2.37282	3.59744	2.76289	3.8226	1.61086	0.260287	1.30409	0.401037	-0.306776	0.898922	6.05832	6.20014	5.0586	6.00483	4.45124	4.91408	0.358044	0.961408	1.30292	0.00099132	0.867587	0.132507
ENSG00000167315	mergedPeak39584	ACAA2	18384	Distal Intergenic	acetyl-CoA acyltransferase 2	chr18	49768170	49768235	66	2.21278	4.08746	1.20546	1.31067	1.68974	2.5517	2.77043	0.145379	1.42694	0.403775	-1.34349	1	6.05832	6.20014	5.0586	6.00483	4.45124	4.91408	0.358044	0.961408	1.30292	0.00099132	0.867587	0.132507
ENSG00000167315	mergedPeak39579	ACAA2	56412	Distal Intergenic	acetyl-CoA acyltransferase 2	chr18	49729625	49730207	583	2.71692	5.83289	2.04776	3.98236	3.41223	4.31561	1.75814	0.250539	1.08914	0.506848	-0.669005	0.80174	6.05832	6.20014	5.0586	6.00483	4.45124	4.91408	0.358044	0.961408	1.30292	0.00099132	0.867587	0.132507
ENSG00000167315	mergedPeak39581	ACAA2	54304	Distal Intergenic	acetyl-CoA acyltransferase 2	chr18	49732087	49732315	229	2.2863	4.70044	1.74458	2.07309	2.28047	4.3025	2.33909	0.17049	0.318728	0.854703	-2.02036	0.510328	6.05832	6.20014	5.0586	6.00483	4.45124	4.91408	0.358044	0.961408	1.30292	0.00099132	0.867587	0.132507
ENSG00000278540	mergedPeak35728	ACACA	-3183	Intron (ENST00000616317.4/31, intron 54 of 55)	acetyl-CoA carboxylase alpha	chr17	37092166	37092267	102	2.86826	4.52356	1.50006	1.44748	0.199624	0	2.96491	0.138287	7.42562	0.00184572	4.46071	1	7.16647	7.36672	7.57909	7.45763	7.74557	7.34384	-0.454993	0.694454	-0.600366	0.179007	-0.0841503	0.945414
ENSG00000278540	mergedPeak35730	ACACA	14315	Intron (ENST00000616317.4/31, intron 45 of 55)	acetyl-CoA carboxylase alpha	chr17	37147410	37147520	111	2.54783	5.12928	1.36026	3.40921	1.39637	2.0222	1.76689	0.26427	3.02537	0.0874946	1.25848	0.763262	7.16647	7.36672	7.57909	7.45763	7.74557	7.34384	-0.454993	0.694454	-0.600366	0.179007	-0.0841503	0.945414
ENSG00000278540	mergedPeak35729	ACACA	14859	Intron (ENST00000616317.4/31, intron 52 of 55)	acetyl-CoA carboxylase alpha	chr17	37107293	37107935	643	1.66966	3.32193	1.74458	3.07087	3.99895	4.26244	0.107958	0.938973	-1.6565	0.307137	-1.76446	0.55193	7.16647	7.36672	7.57909	7.45763	7.74557	7.34384	-0.454993	0.694454	-0.600366	0.179007	-0.0841503	0.945414
ENSG00000278540	mergedPeak35731	ACACA	0	Promoter	acetyl-CoA carboxylase alpha	chr17	37358505	37359873	1369	4.73834	7.33092	3.14349	5.13146	5.53175	5.7245	2.14064	0.160168	0.927782	0.531531	-1.21286	0.744149	7.16647	7.36672	7.57909	7.45763	7.74557	7.34384	-0.454993	0.694454	-0.600366	0.179007	-0.0841503	0.945414
ENSG00000278540	mergedPeak35732	ACACA	0	Promoter	acetyl-CoA carboxylase alpha	chr17	37406592	37406811	220	2.42299	3.90689	1.36026	2.73887	2.69839	3.03647	1.29626	0.374855	0.489428	0.768569	-0.806832	1	7.16647	7.36672	7.57909	7.45763	7.74557	7.34384	-0.454993	0.694454	-0.600366	0.179007	-0.0841503	0.945414
ENSG00000278540	mergedPeak35727	ACACA	0	Promoter	acetyl-CoA carboxylase alpha	chr17	37088541	37089288	748	3.13029	5.39232	2.29816	3.78989	3.93039	4.82671	1.5159	0.278268	0.204195	0.899154	-1.3117	0.725907	7.16647	7.36672	7.57909	7.45763	7.74557	7.34384	-0.454993	0.694454	-0.600366	0.179007	-0.0841503	0.945414
ENSG00000076555	mergedPeak21732	ACACB	-382	Promoter	acetyl-CoA carboxylase beta	chr12	109248375	109248576	202	2.86826	5.16993	2.13615	2.5693	1.22379	2.0848	2.28145	0.162127	3.15171	0.0494188	0.870255	0.771833	4.59282	3.1484	3.19103	3.21011	4.07722	3.23152	0.883768	0.573702	0.221439	0.812048	-0.584761	0.568246
ENSG00000076555	mergedPeak21729	ACACB	-5007	Intron (ENST00000338432.11/32, intron 1 of 52)	acetyl-CoA carboxylase beta	chr12	109134295	109134390	96	1.87427	3.90689	1.03202	1.31067	0.800741	1.48604	2.67063	0.165782	2.66953	0.173113	-0.00109827	1	4.59282	3.1484	3.19103	3.21011	4.07722	3.23152	0.883768	0.573702	0.221439	0.812048	-0.584761	0.568246
ENSG00000076555	mergedPeak21733	ACACB	1174	3' UTR	acetyl-CoA carboxylase beta	chr12	109264196	109264393	198	3.93549	5.93074	3.05557	3.53738	2.28047	3.85887	2.03578	0.171504	2.08414	0.180013	0.0483627	0.984095	4.59282	3.1484	3.19103	3.21011	4.07722	3.23152	0.883768	0.573702	0.221439	0.812048	-0.584761	0.568246
ENSG00000076555	mergedPeak21730	ACACB	0	Promoter	acetyl-CoA carboxylase beta	chr12	109154223	109155346	1124	5.1464	7.40939	3.81363	5.48144	4.6632	5.7585	1.83552	0.192756	1.38685	0.345928	-0.448662	0.843068	4.59282	3.1484	3.19103	3.21011	4.07722	3.23152	0.883768	0.573702	0.221439	0.812048	-0.584761	0.568246
ENSG00000076555	mergedPeak21731	ACACB	8749	Intron (ENST00000338432.11/32, intron 18 of 52)	acetyl-CoA carboxylase beta	chr12	109200227	109200428	202	0.977838	2.80735	0	1.31067	2.59588	4.07472	2.11851	0.279494	-1.68898	0.401863	-3.8075	1	4.59282	3.1484	3.19103	3.21011	4.07722	3.23152	0.883768	0.573702	0.221439	0.812048	-0.584761	0.568246
ENSG00000076555	mergedPeak21728	ACACB	-4533	Exon (ENST00000541704.2/ENST00000541704.2, exon 1 of 3)	acetyl-CoA carboxylase beta	chr12	109111017	109112062	1046	4.6713	6.61471	3.67298	4.47387	5.38577	4.45246	1.87042	0.173727	0.966376	0.481534	-0.904047	0.764752	4.59282	3.1484	3.19103	3.21011	4.07722	3.23152	0.883768	0.573702	0.221439	0.812048	-0.584761	0.568246
ENSG00000111271	mergedPeak21847	ACAD10	0	Promoter	acyl-CoA dehydrogenase family member 10	chr12	111685390	111686467	1078	5.86298	8.17493	3.48383	5.63977	4.83055	5.76329	2.54358	0.137734	2.0923	0.176137	-0.451278	0.844988	4.87899	5.13095	5.0586	4.73574	5.01656	5.37874	0.0545713	1	-0.489576	0.329817	-0.519558	0.505958
ENSG00000111271	mergedPeak21848	ACAD10	-2935	Intron (ENST00000413681.7/80724, intron 12 of 17)	acyl-CoA dehydrogenase family member 10	chr12	111741314	111741636	323	2.76915	5.42626	1.95361	3.78989	2.82464	3.4231	1.58053	0.285488	1.57293	0.339292	-0.0076047	0.998042	4.87899	5.13095	5.0586	4.73574	5.01656	5.37874	0.0545713	1	-0.489576	0.329817	-0.519558	0.505958
ENSG00000151498	mergedPeak18586	ACAD8	0	Promoter	acyl-CoA dehydrogenase family member 8	chr11	134252965	134254139	1175	6.20385	8.52748	3.81363	5.57403	5.38064	6.01708	2.88072	0.137734	2.07457	0.16413	-0.806156	0.768106	4.82204	4.94589	5.08873	4.88232	5.07086	4.39743	-0.144615	1	-0.0859036	0.897459	0.0615489	0.96038
ENSG00000151498	mergedPeak18587	ACAD8	0	Promoter	acyl-CoA dehydrogenase family member 8	chr11	134262180	134262255	76	2.21278	4.32193	1.36026	1.57244	2.36602	2.90387	2.62916	0.146416	1.04425	0.522213	-1.58491	1	4.82204	4.94589	5.08873	4.88232	5.07086	4.39743	-0.144615	1	-0.0859036	0.897459	0.0615489	0.96038
ENSG00000151498	mergedPeak18588	ACAD8	4698	Distal Intergenic	acyl-CoA dehydrogenase family member 8	chr11	134266883	134267312	430	1.66966	3.90689	1.74458	2.98355	4.35334	3.44713	0.734817	0.608465	-0.928498	0.570806	-1.66331	0.632894	4.82204	4.94589	5.08873	4.88232	5.07086	4.39743	-0.144615	1	-0.0859036	0.897459	0.0615489	0.96038
ENSG00000177646	mergedPeak60739	ACAD9	0	Promoter	acyl-CoA dehydrogenase family member 9	chr3	128878805	128880186	1382	5.46412	7.78136	2.69724	4.99299	4.91103	5.50174	2.84583	0.137734	1.83218	0.237356	-1.01365	0.764414	5.78713	5.8716	5.66787	5.81313	5.68471	5.15725	0.00118944	1	0.11661	0.843398	0.110788	0.926129
ENSG00000177646	mergedPeak60738	ACAD9	-3809	Distal Intergenic	acyl-CoA dehydrogenase family member 9	chr3	128875712	128875787	76	3.00521	4.80735	1.50006	2.79124	1.93342	3.06779	2.1051	0.185963	1.71309	0.298343	-0.392011	1	5.78713	5.8716	5.66787	5.81313	5.68471	5.15725	0.00118944	1	0.11661	0.843398	0.110788	0.926129
ENSG00000115361	mergedPeak49735	ACADL	16509	Intron (ENST00000412065.1/ENST00000412065.1, intron 1 of 2)	acyl-CoA dehydrogenase long chain	chr2	210199830	210200210	381	1.43117	2.80735	0.33482	1.57244	3.24165	4.07472	1.68363	0.317082	-1.75146	0.330474	-3.43509	1	-3.46339	-4.06182	-3.39526	-2.4951	0.675385	3.00158
ENSG00000115361	mergedPeak49736	ACADL	0	Promoter	acyl-CoA dehydrogenase long chain	chr2	210224701	210225722	1022	4.86373	6.37504	3.26608	4.66842	4.74532	5.66428	1.7263	0.195884	0.534746	0.700208	-1.19156	0.72373	-3.46339	-4.06182	-3.39526	-2.4951	0.675385	3.00158
ENSG00000117054	mergedPeak3943	ACADM	-51278	Intron (ENST00000648424.1/ENST00000648424.1, intron 2 of 2)	acyl-CoA dehydrogenase medium chain	chr1	75672888	75673069	182	3.24538	5.58496	2.91275	3.19268	2.04138	2.79576	1.89586	0.194319	2.5942	0.0927119	0.698342	0.787732	5.81658	5.72522	5.46803	5.56629	5.34401	5.14024	0.137175	1	0.341945	0.472348	0.20902	0.831956
ENSG00000117054	mergedPeak3944	ACADM	0	Promoter	acyl-CoA dehydrogenase medium chain	chr1	75724065	75725000	936	5.39932	7.76818	3.00952	5.03703	5.16486	5.85144	2.72576	0.137734	1.49022	0.320019	-1.23554	0.735845	5.81658	5.72522	5.46803	5.56629	5.34401	5.14024	0.137175	1	0.341945	0.472348	0.20902	0.831956
ENSG00000122971	mergedPeak22205	ACADS	0	Promoter	acyl-CoA dehydrogenase short chain	chr12	120725462	120726261	800	5.2963	7.27612	2.86181	4.52115	4.07713	4.88063	2.76104	0.137734	2.11104	0.155353	-0.650002	0.788729	4.98375	4.59905	4.55984	4.10311	2.96435	3.06952	0.386367	0.95137	1.63012	0.000889674	1.16468	0.0973854
ENSG00000122971	mergedPeak22206	ACADS	9461	Intron (ENST00000242592.8/35, intron 2 of 9)	acyl-CoA dehydrogenase short chain	chr12	120735322	120735509	188	0.977838	2.80735	1.03202	1.79394	2.56002	3.26989	0.860451	0.601251	-1.08297	0.557942	-1.94342	1	4.98375	4.59905	4.55984	4.10311	2.96435	3.06952	0.386367	0.95137	1.63012	0.000889674	1.16468	0.0973854
ENSG00000196177	mergedPeak13356	ACADSB	0	Promoter	acyl-CoA dehydrogenase short/branched chain	chr10	123007944	123009757	1814	6.26424	8.41785	4.22982	6.11588	5.53175	6.33616	2.27196	0.14339	1.73418	0.241114	-0.53778	0.813411	5.02253	5.00915	4.8685	4.96606	4.50294	4.23187	0.0120416	1	0.526356	0.290954	0.491555	0.539602
ENSG00000196177	mergedPeak13358	ACADSB	-9183	Intron (ENST00000368869.8/36, intron 5 of 9)	acyl-CoA dehydrogenase short/branched chain	chr10	123043480	123043578	99	2.21278	4.70044	1.95361	2.62806	1.75462	3.34853	1.79126	0.255594	1.27404	0.450517	-0.517223	1	5.02253	5.00915	4.8685	4.96606	4.50294	4.23187	0.0120416	1	0.526356	0.290954	0.491555	0.539602
ENSG00000196177	mergedPeak13357	ACADSB	-7208	Intron (ENST00000368869.8/36, intron 1 of 9)	acyl-CoA dehydrogenase short/branched chain	chr10	123020184	123020326	143	0.78838	2	0	1.31067	2.32388	2.4122	1.19764	0.566323	-1.28557	0.576341	-2.48322	1	5.02253	5.00915	4.8685	4.96606	4.50294	4.23187	0.0120416	1	0.526356	0.290954	0.491555	0.539602
ENSG00000157766	mergedPeak30186	ACAN	-16273	Exon (ENST00000560601.2/176, exon 12 of 19)	aggrecan	chr15	88856298	88856696	399	2.2863	5.12928	1.20546	2.5693	1.31266	1.74052	2.56956	0.154502	3.28119	0.0602981	0.711625	1	-4.06182	-4.06182	-4.06182	-4.06182	-4.06182	-4.06182
ENSG00000157766	mergedPeak30185	ACAN	-1886	Intron (ENST00000560601.2/176, intron 1 of 18)	aggrecan	chr15	88834254	88834321	68	1.77559	4.70044	1.03202	1.89311	1.12908	1.81626	2.82542	0.147456	2.85228	0.1286	0.0268631	1	-4.06182	-4.06182	-4.06182	-4.06182	-4.06182	-4.06182
ENSG00000157766	mergedPeak30187	ACAN	5021	3' UTR	aggrecan	chr15	88878734	88879130	397	3.86524	5.90689	3.00952	3.40921	2.76289	4.55551	2.1056	0.165573	1.34438	0.372184	-0.761214	0.776464	-4.06182	-4.06182	-4.06182	-4.06182	-4.06182	-4.06182
ENSG00000072818	mergedPeak34543	ACAP1	0	Promoter	ArfGAP with coiled-coil, ankyrin repeat and PH domains 1	chr17	7350005	7350427	423	3.76592	6.04439	2.29816	3.53738	4.23327	4.75153	2.39961	0.141033	0.810849	0.57868	-1.58876	0.593031	-0.856261	-0.853977	-2.94109	-1.76182	-1.49215	-0.321822
ENSG00000114331	mergedPeak62757	ACAP2	-32174	Intron (ENST00000326793.10/23527, intron 2 of 22)	ArfGAP with coiled-coil, ankyrin repeat and PH domains 2	chr3	195388386	195388650	265	3.51378	5.75489	2.04776	2.44405	0.918687	1.57595	3.04565	0.137734	4.4545	0.00266446	1.40885	0.714698	6.67211	6.68931	6.35933	6.27543	6.19246	6.0437	0.159231	1	0.346803	0.466402	0.188469	0.841448
ENSG00000114331	mergedPeak62758	ACAP2	0	Promoter	ArfGAP with coiled-coil, ankyrin repeat and PH domains 2	chr3	195441931	195443531	1601	7.31974	9.40939	4.12572	6.53213	6.1294	6.98349	2.95381	0.137734	2.10512	0.167778	-0.848692	0.767357	6.67211	6.68931	6.35933	6.27543	6.19246	6.0437	0.159231	1	0.346803	0.466402	0.188469	0.841448
ENSG00000114331	mergedPeak62759	ACAP2	-35487	Distal Intergenic	ArfGAP with coiled-coil, ankyrin repeat and PH domains 2	chr3	195478565	195480680	2116	4.06648	6	2.4438	4.69615	3.49051	4.04354	1.40923	0.304597	1.60117	0.30333	0.191936	0.936396	6.67211	6.68931	6.35933	6.27543	6.19246	6.0437	0.159231	1	0.346803	0.466402	0.188469	0.841448
ENSG00000131584	mergedPeak130	ACAP3	682	Promoter	ArfGAP with coiled-coil, ankyrin repeat and PH domains 3	chr1	1297297	1297559	263	3.16968	5.16993	0.606385	0.318184	1.22379	1.39016	5.78833	0.137734	3.84033	0.0145746	-1.948	1	6.53708	6.28337	6.38384	6.13656	6.14805	6.04932	-0.102682	1	-0.0972064	0.867933	0.00778747	0.995362
ENSG00000131584	mergedPeak131	ACAP3	59	Promoter	ArfGAP with coiled-coil, ankyrin repeat and PH domains 3	chr1	1305355	1305870	516	5.10635	7.40088	4.36398	4.76323	3.70269	3.39867	2.13131	0.145615	3.21587	0.0149082	1.08456	0.751055	6.53708	6.28337	6.38384	6.13656	6.14805	6.04932	-0.102682	1	-0.0972064	0.867933	0.00778747	0.995362
ENSG00000131584	mergedPeak133	ACAP3	0	Promoter	ArfGAP with coiled-coil, ankyrin repeat and PH domains 3	chr1	1307560	1309753	2194	6.45169	8.57743	4.41786	6.05828	5.93664	6.55093	2.4394	0.137734	1.60874	0.262878	-0.830651	0.767357	6.53708	6.28337	6.38384	6.13656	6.14805	6.04932	-0.102682	1	-0.0972064	0.867933	0.00778747	0.995362
ENSG00000131584	mergedPeak132	ACAP3	-264	Promoter	ArfGAP with coiled-coil, ankyrin repeat and PH domains 3	chr1	1306193	1306247	55	2.21278	4.16993	2.04776	2.98355	2.28047	1.39016	0.991754	0.497636	1.86262	0.283363	0.870871	1	6.53708	6.28337	6.38384	6.13656	6.14805	6.04932	-0.102682	1	-0.0972064	0.867933	0.00778747	0.995362
ENSG00000131584	mergedPeak129	ACAP3	2820	3' UTR	ArfGAP with coiled-coil, ankyrin repeat and PH domains 3	chr1	1291116	1292188	1073	5.08591	7.53138	4.74743	5.12127	5.48948	5.72941	1.85543	0.173108	1.16979	0.394282	-0.685644	0.778061	6.53708	6.28337	6.38384	6.13656	6.14805	6.04932	-0.102682	1	-0.0972064	0.867933	0.00778747	0.995362
ENSG00000075239	mergedPeak17679	ACAT1	0	Promoter	acetyl-CoA acetyltransferase 1	chr11	108121245	108122571	1327	5.87494	8.29921	4.01353	5.74971	5.57281	6.07605	2.44745	0.138064	1.71347	0.248144	-0.733978	0.775885	6.62114	6.65264	6.27668	6.41804	5.86015	4.95207	0.149912	1	0.899946	0.0410064	0.78578	0.169289
ENSG00000075239	mergedPeak17678	ACAT1	-5380	Intron (ENST00000525548.1/ENST00000525548.1, intron 1 of 3)	acetyl-CoA acetyltransferase 1	chr11	108115622	108116136	515	3.81644	5.04439	3.51712	4.2301	4.42486	4.2351	0.655033	0.572472	0.213985	0.879179	-0.441048	0.831663	6.62114	6.65264	6.27668	6.41804	5.86015	4.95207	0.149912	1	0.899946	0.0410064	0.78578	0.169289
ENSG00000182827	mergedPeak8439	ACBD3	0	Promoter	acyl-CoA binding domain containing 3	chr1	226186148	226187082	935	5.60009	7.46761	3.18552	4.87663	4.55806	5.39463	2.60952	0.137734	1.80784	0.218011	-0.801688	0.768106	7.26157	7.11556	6.80181	6.60336	6.24288	5.90569	0.272574	0.989019	0.796989	0.0427877	0.508316	0.416762
ENSG00000182827	mergedPeak8440	ACBD3	-10357	Distal Intergenic	acyl-CoA binding domain containing 3	chr1	226197087	226197259	173	3.38581	5.16993	2.91275	3.44233	2.76289	3.47076	1.41297	0.285744	1.46187	0.321921	0.0489006	0.983458	7.26157	7.11556	6.80181	6.60336	6.24288	5.90569	0.272574	0.989019	0.796989	0.0427877	0.508316	0.416762
ENSG00000234478	mergedPeak8432	ACBD3-AS1	-24089	Distal Intergenic	ACBD3 antisense RNA 1	chr1	226123670	226123914	245	4.52709	6.52356	3.34237	4.45776	1.39637	1.95677	1.8971	0.177824	4.64019	0.000807518	2.74309	0.158672	-2.71574	-4.06182	-4.06182	-4.06182	-4.06182	-3.44128
ENSG00000234478	mergedPeak8434	ACBD3-AS1	-20457	Distal Intergenic	ACBD3 antisense RNA 1	chr1	226127396	226127546	151	3.41888	5.75489	2.21943	3.65509	1.47549	2.59535	2.01999	0.189806	3.18611	0.0437505	1.16613	0.762917	-2.71574	-4.06182	-4.06182	-4.06182	-4.06182	-3.44128
ENSG00000234478	mergedPeak8435	ACBD3-AS1	-19650	Distal Intergenic	ACBD3 antisense RNA 1	chr1	226127766	226128353	588	5.88681	7.96	4.28885	5.88236	4.57613	4.70247	1.99564	0.159911	2.67238	0.0541476	0.676743	0.780919	-2.71574	-4.06182	-4.06182	-4.06182	-4.06182	-3.44128
ENSG00000234478	mergedPeak8431	ACBD3-AS1	-25057	Distal Intergenic	ACBD3 antisense RNA 1	chr1	226121590	226122946	1357	5.49546	8.02237	4.05946	5.88236	5.15888	5.78701	2.03617	0.166671	1.7647	0.243015	-0.271467	0.905348	-2.71574	-4.06182	-4.06182	-4.06182	-4.06182	-3.44128
ENSG00000234478	mergedPeak8433	ACBD3-AS1	-22582	Distal Intergenic	ACBD3 antisense RNA 1	chr1	226125303	226125421	119	3.35196	5.72792	2.13615	3.59744	3.09902	3.91163	2.0569	0.17842	1.48289	0.341705	-0.574011	0.815378	-2.71574	-4.06182	-4.06182	-4.06182	-4.06182	-3.44128
ENSG00000234478	mergedPeak8437	ACBD3-AS1	-14397	Distal Intergenic	ACBD3 antisense RNA 1	chr1	226132963	226133606	644	4.68496	6.45943	3.48383	5.58148	5.06606	4.95791	0.958876	0.44478	0.826337	0.563826	-0.13254	0.954187	-2.71574	-4.06182	-4.06182	-4.06182	-4.06182	-3.44128
ENSG00000234478	mergedPeak8438	ACBD3-AS1	-12378	Distal Intergenic	ACBD3 antisense RNA 1	chr1	226134839	226135625	787	4.51185	6.04439	4.43539	4.77628	4.68	5.05491	0.870345	0.445789	0.596763	0.648005	-0.273583	0.892548	-2.71574	-4.06182	-4.06182	-4.06182	-4.06182	-3.44128
ENSG00000181513	mergedPeak36276	ACBD4	0	Promoter	acyl-CoA binding domain containing 4	chr17	45135348	45135998	651	5.7635	7.79442	3.34237	5.14158	5.07879	5.6227	2.65371	0.137734	1.75437	0.232317	-0.899334	0.766466	3.18739	3.03139	3.21854	3.00896	3.41177	3.50534	0.0300595	1	-0.382859	0.596545	-0.391771	0.751421
ENSG00000107897	mergedPeak10121	ACBD5	0	Promoter	acyl-CoA binding domain containing 5	chr10	27240290	27242396	2107	6.14578	8.64746	3.99001	6.05828	5.84649	6.55093	2.54145	0.137734	1.65117	0.275069	-0.890273	0.767357	6.94036	6.8395	6.4139	6.24334	5.53178	5.30197	0.362487	0.864182	1.2794	0.000643923	0.915854	0.0648593
ENSG00000107897	mergedPeak10122	ACBD5	-911	Promoter	acyl-CoA binding domain containing 5	chr10	27243041	27243358	318	3.48283	5.55459	2.21943	3.50639	3.63538	4.1931	1.98028	0.179093	0.947611	0.520781	-1.03267	0.764129	6.94036	6.8395	6.4139	6.24334	5.53178	5.30197	0.362487	0.864182	1.2794	0.000643923	0.915854	0.0648593
ENSG00000230124	mergedPeak6799	ACBD6	-24405	Distal Intergenic	acyl-CoA binding domain containing 6	chr1	180527359	180527567	209	4.10763	6.49185	2.69724	3.15321	1.81672	1.95677	2.96187	0.137734	4.27127	0.00211779	1.3094	0.71575	5.34556	5.47056	5.36224	5.57254	5.7902	5.98333	-0.207114	1	-0.61764	0.160895	-0.40123	0.588181
ENSG00000230124	mergedPeak6798	ACBD6	-19101	Distal Intergenic	acyl-CoA binding domain containing 6	chr1	180522055	180522366	312	1.14528	2	0	2.44405	2.48552	3.53941	-0.16363	0.932381	-1.93633	0.37635	-1.7727	1	5.34556	5.47056	5.36224	5.57254	5.7902	5.98333	-0.207114	1	-0.61764	0.160895	-0.40123	0.588181
ENSG00000230124	mergedPeak6797	ACBD6	-18673	Distal Intergenic	acyl-CoA binding domain containing 6	chr1	180521627	180521773	147	2.48676	5.24793	1.74458	3.40921	2.66502	3.94575	1.76787	0.254294	1.04864	0.528047	-0.719233	0.794338	5.34556	5.47056	5.36224	5.57254	5.7902	5.98333	-0.207114	1	-0.61764	0.160895	-0.40123	0.588181
ENSG00000230124	mergedPeak6796	ACBD6	-12991	Distal Intergenic	acyl-CoA binding domain containing 6	chr1	180515945	180516278	334	3.20803	4.58496	2.51146	2.62806	2.91257	3.64704	1.63099	0.235121	0.762986	0.598375	-0.868	0.767357	5.34556	5.47056	5.36224	5.57254	5.7902	5.98333	-0.207114	1	-0.61764	0.160895	-0.40123	0.588181
ENSG00000176244	mergedPeak9851	ACBD7	0	Promoter	acyl-CoA binding domain containing 7	chr10	15088354	15088947	594	5.51088	7.71425	3.94177	5.04783	4.61159	5.76807	2.4434	0.137734	1.71591	0.239768	-0.727487	0.774815	-1.70778	-0.791042	-0.389883	-0.0432036	-1.49215	-0.264928
ENSG00000176244	mergedPeak9850	ACBD7	3829	Intron (ENST00000356189.5/414149, intron 1 of 3)	acyl-CoA binding domain containing 7	chr10	15084600	15084652	53	1.66966	3.90689	1.36026	2.50803	0.531267	2.36254	1.32015	0.441918	1.77682	0.369519	0.456666	1	-1.70778	-0.791042	-0.389883	-0.0432036	-1.49215	-0.264928
ENSG00000110455	mergedPeak15347	ACCS	0	Promoter	1-aminocyclopropane-1-carboxylate synthase homolog (inactive)	chr11	44065864	44066926	1063	6.23204	8.41363	4.66069	5.9871	5.97459	6.28376	2.25218	0.140129	1.57402	0.264671	-0.678167	0.779584	3.26797	3.27879	4.34699	3.75005	5.05042	5.34487	-0.788006	0.515961	-2.08582	1.08073e-06	-1.27329	0.0327196
ENSG00000205126	mergedPeak15345	ACCSL	-14987	Distal Intergenic	1-aminocyclopropane-1-carboxylate synthase homolog (inactive) like	chr11	44032124	44032994	871	2.42299	4.64386	1.03202	2.98355	6.14158	6.05666	1.79007	0.227704	-2.294	0.154158	-4.08407	0.0499742	-4.06182	-4.06182	-4.06182	-4.06182	-2.75088	-4.06182
ENSG00000205126	mergedPeak15346	ACCSL	-10336	Distal Intergenic	1-aminocyclopropane-1-carboxylate synthase homolog (inactive) like	chr11	44037068	44037645	578	3.65926	5.58496	3.67298	3.8154	4.80014	5.21739	1.21711	0.322673	-0.127147	0.930939	-1.34425	0.658916	-4.06182	-4.06182	-4.06182	-4.06182	-2.75088	-4.06182
ENSG00000159640	mergedPeak36992	ACE	1415	Exon (ENST00000584529.5/1636, exon 3 of 9)	angiotensin I converting enzyme	chr17	63478908	63479227	320	5.34873	6.98868	4.308	4.53657	4.01227	4.80828	2.00729	0.148888	1.96854	0.149441	-0.0387578	0.985546	-0.778027	-2.90093	-2.31803	-2.27402	-1.90616	-1.3895
ENSG00000159640	mergedPeak36993	ACE	0	Promoter	angiotensin I converting enzyme	chr17	63484714	63484984	271	3.20803	5.52356	1.95361	2.62806	2.44678	3.03647	2.70032	0.137734	2.16975	0.172365	-0.530567	0.826943	-0.778027	-2.90093	-2.31803	-2.27402	-1.90616	-1.3895
ENSG00000159640	mergedPeak36994	ACE	1849	3' UTR	angiotensin I converting enzyme	chr17	63497989	63498077	89	2.60643	5	2.57608	2.5693	2.14182	2.97169	1.83316	0.220311	1.78392	0.27138	-0.0492397	0.984636	-0.778027	-2.90093	-2.31803	-2.27402	-1.90616	-1.3895
ENSG00000159640	mergedPeak36991	ACE	0	Promoter	angiotensin I converting enzyme	chr17	63476670	63477520	851	3.95816	6.33985	2.75421	3.44233	3.90203	4.48763	2.5828	0.137734	1.40394	0.335307	-1.17885	0.743852	-0.778027	-2.90093	-2.31803	-2.27402	-1.90616	-1.3895
ENSG00000159640	mergedPeak36989	ACE	-14444	Distal Intergenic	angiotensin I converting enzyme	chr17	63462545	63462617	73	1.29529	3.32193	1.62749	2.44405	1.93342	1.48604	0.593783	0.712695	1.09193	0.558764	0.498147	1	-0.778027	-2.90093	-2.31803	-2.27402	-1.90616	-1.3895
ENSG00000130234	mergedPeak89919	ACE2	-13272	Intron (ENST00000252519.7/59272, intron 8 of 17)	angiotensin I converting enzyme 2	chrX	15579981	15580128	148	3.20803	5.64386	2.37282	2.89059	0.672286	0.926454	2.41142	0.145872	5.24554	0.000796852	2.83412	0.213868	0.261584	-1.49043	-0.767675	-2.7563	-1.27019	-4.06182
ENSG00000130234	mergedPeak89920	ACE2	0	Promoter	angiotensin I converting enzyme 2	chrX	15601911	15602243	333	0.570226	1.58496	0	0.578716	3.68616	3.68794	2.06501	0.335723	-3.50173	0.0831021	-5.56674	1	0.261584	-1.49043	-0.767675	-2.7563	-1.27019	-4.06182
ENSG00000130234	mergedPeak89918	ACE2	829	Promoter	angiotensin I converting enzyme 2	chrX	15565198	15565458	261	3.00521	4.58496	2.96194	3.02787	2.91257	3.18672	1.07217	0.404565	1.00344	0.489342	-0.0687252	0.976612	0.261584	-1.49043	-0.767675	-2.7563	-1.27019	-4.06182
ENSG00000167769	mergedPeak40921	ACER1	0	Promoter	alkaline ceramidase 1	chr19	6333611	6333773	163	1.87427	3.58496	1.20546	2.23309	2.18953	2.93818	1.38515	0.375056	0.359109	0.842079	-1.02604	1	-4.06182	-4.06182	-4.06182	-4.06182	-4.06182	-4.06182
ENSG00000177076	mergedPeak85985	ACER2	-10751	Intron (ENST00000648238.1/ENST00000648238.1, intron 1 of 1)	alkaline ceramidase 2	chr9	19397871	19398308	438	5.83262	8	4.36398	5.45734	2.04138	2.5517	2.30969	0.138711	5.2823	7.62717e-05	2.97261	0.103847	8.27239	6.78375	4.76967	4.53468	2.40384	2.45906	2.89007	4.19e-09	5.28129	7.61309e-23	2.30266	6e-05
ENSG00000177076	mergedPeak85989	ACER2	11977	Intron (ENST00000340967.2/340485, intron 1 of 5)	alkaline ceramidase 2	chr9	19421036	19421106	71	1.77559	4.39232	1.03202	1.79394	1.02772	1.39016	2.62692	0.162147	3.03448	0.108157	0.407557	1	8.27239	6.78375	4.76967	4.53468	2.40384	2.45906	2.89007	4.19e-09	5.28129	7.61309e-23	2.30266	6e-05
ENSG00000177076	mergedPeak85991	ACER2	55444	Exon (ENST00000438342.1/ENST00000438342.1, exon 1 of 4)	alkaline ceramidase 2	chr9	19464503	19465368	866	5.33146	7.62205	4.22982	5.18137	4.96687	5.50174	2.14262	0.146244	1.65159	0.247104	-0.491031	0.822161	8.27239	6.78375	4.76967	4.53468	2.40384	2.45906	2.89007	4.19e-09	5.28129	7.61309e-23	2.30266	6e-05
ENSG00000177076	mergedPeak85988	ACER2	0	Promoter	alkaline ceramidase 2	chr9	19408372	19409910	1539	6.47546	8.66178	3.86626	5.9063	5.88323	6.59729	2.75853	0.137734	1.6747	0.2592	-1.08383	0.757394	8.27239	6.78375	4.76967	4.53468	2.40384	2.45906	2.89007	4.19e-09	5.28129	7.61309e-23	2.30266	6e-05
ENSG00000177076	mergedPeak85986	ACER2	-4385	Intron (ENST00000648238.1/ENST00000648238.1, intron 1 of 1)	alkaline ceramidase 2	chr9	19404477	19404674	198	3.60281	5.55459	1.50006	3.65509	2.04138	3.70797	2.07217	0.195273	1.89854	0.263906	-0.173634	0.947785	8.27239	6.78375	4.76967	4.53468	2.40384	2.45906	2.89007	4.19e-09	5.28129	7.61309e-23	2.30266	6e-05
ENSG00000177076	mergedPeak85992	ACER2	62821	Distal Intergenic	alkaline ceramidase 2	chr9	19471880	19472186	307	3.48283	5.72792	2.29816	3.07087	2.36602	3.91163	2.43797	0.144964	1.75565	0.268248	-0.682315	0.792159	8.27239	6.78375	4.76967	4.53468	2.40384	2.45906	2.89007	4.19e-09	5.28129	7.61309e-23	2.30266	6e-05
ENSG00000177076	mergedPeak85987	ACER2	-4070	Intron (ENST00000648238.1/ENST00000648238.1, intron 1 of 1)	alkaline ceramidase 2	chr9	19404896	19404989	94	3.57374	5.12928	1.03202	3.76392	2.28047	3.4231	1.70211	0.270754	1.7104	0.318309	0.00828956	0.997972	8.27239	6.78375	4.76967	4.53468	2.40384	2.45906	2.89007	4.19e-09	5.28129	7.61309e-23	2.30266	6e-05
ENSG00000177076	mergedPeak85990	ACER2	48403	Distal Intergenic	alkaline ceramidase 2	chr9	19457462	19457662	201	3.28179	4.9542	1.03202	3.07087	2.36602	4.13512	2.17371	0.187801	0.882977	0.596461	-1.29073	0.754413	8.27239	6.78375	4.76967	4.53468	2.40384	2.45906	2.89007	4.19e-09	5.28129	7.61309e-23	2.30266	6e-05
ENSG00000078124	mergedPeak17028	ACER3	-21279	Distal Intergenic	alkaline ceramidase 3	chr11	76839493	76839588	96	2.86826	4.16993	1.50006	1.44748	1.12908	0.926454	2.68183	0.14303	3.44624	0.0388023	0.764406	1	5.20214	5.52026	5.32728	5.11167	4.87405	4.9744	0.036648	1	0.293134	0.578074	0.266338	0.7766
ENSG00000078124	mergedPeak17033	ACER3	-3647	Intron (ENST00000534206.5/55331, intron 8 of 9)	alkaline ceramidase 3	chr11	77015776	77015890	115	2.42299	4.90689	1.36026	1.1595	1.31266	1.88822	3.54182	0.137734	2.96537	0.082676	-0.57645	1	5.20214	5.52026	5.32728	5.11167	4.87405	4.9744	0.036648	1	0.293134	0.578074	0.266338	0.7766
ENSG00000078124	mergedPeak17032	ACER3	-34512	Intron (ENST00000534206.5/55331, intron 3 of 9)	alkaline ceramidase 3	chr11	76963969	76964042	74	2.60643	4.24793	0.606385	2.5693	0.918687	1.57595	2.04746	0.233821	2.98341	0.118148	0.93595	1	5.20214	5.52026	5.32728	5.11167	4.87405	4.9744	0.036648	1	0.293134	0.578074	0.266338	0.7766
ENSG00000078124	mergedPeak17027	ACER3	-22812	Distal Intergenic	alkaline ceramidase 3	chr11	76837912	76838055	144	1.87427	4.24793	2.21943	2.73887	0.531267	1.95677	1.10112	0.486356	2.60042	0.177134	1.4993	1	5.20214	5.52026	5.32728	5.11167	4.87405	4.9744	0.036648	1	0.293134	0.578074	0.266338	0.7766
ENSG00000078124	mergedPeak17031	ACER3	-34821	Intron (ENST00000534206.5/55331, intron 3 of 9)	alkaline ceramidase 3	chr11	76962585	76963733	1149	5.27839	7.91289	3.67298	6.34773	4.93222	5.37597	1.5866	0.262843	1.9832	0.217401	0.396602	0.869761	5.20214	5.52026	5.32728	5.11167	4.87405	4.9744	0.036648	1	0.293134	0.578074	0.266338	0.7766
ENSG00000078124	mergedPeak17034	ACER3	642	Promoter	alkaline ceramidase 3	chr11	77020179	77021025	847	4.61534	7.02237	3.05557	4.65435	4.32157	4.70247	2.26639	0.146114	1.78389	0.237884	-0.482494	0.832186	5.20214	5.52026	5.32728	5.11167	4.87405	4.9744	0.036648	1	0.293134	0.578074	0.266338	0.7766
ENSG00000078124	mergedPeak17029	ACER3	0	Promoter	alkaline ceramidase 3	chr11	76860567	76861774	1208	6.11078	8.5157	4.16827	5.72972	5.94361	6.29373	2.64562	0.137734	1.64695	0.257676	-0.998672	0.763982	5.20214	5.52026	5.32728	5.11167	4.87405	4.9744	0.036648	1	0.293134	0.578074	0.266338	0.7766
ENSG00000078124	mergedPeak17026	ACER3	-23656	Distal Intergenic	alkaline ceramidase 3	chr11	76836690	76837211	522	3.28179	5.20945	2.75421	3.98236	3.6005	4.04354	1.09528	0.397914	0.723305	0.621667	-0.37197	0.871212	5.20214	5.52026	5.32728	5.11167	4.87405	4.9744	0.036648	1	0.293134	0.578074	0.266338	0.7766
ENSG00000078124	mergedPeak17025	ACER3	-24297	Distal Intergenic	alkaline ceramidase 3	chr11	76836414	76836570	157	2.05343	3.32193	3.00952	2.93782	2.76289	1.74052	-0.235024	0.868487	0.516133	0.756718	0.751157	1	5.20214	5.52026	5.32728	5.11167	4.87405	4.9744	0.036648	1	0.293134	0.578074	0.266338	0.7766
ENSG00000078124	mergedPeak17030	ACER3	-6006	Intron (ENST00000534206.5/55331, intron 1 of 9)	alkaline ceramidase 3	chr11	76919968	76920551	584	3.86524	5.72792	3.61264	4.32196	4.44466	5.04707	1.09765	0.369933	0.292921	0.837904	-0.80473	0.767357	5.20214	5.52026	5.32728	5.11167	4.87405	4.9744	0.036648	1	0.293134	0.578074	0.266338	0.7766
ENSG00000087085	mergedPeak79966	ACHE	-17292	Distal Intergenic	acetylcholinesterase (Cartwright blood group)	chr7	100914266	100914467	202	2.48676	4.45943	3.30473	2.68453	0.918687	1.05708	0.799252	0.561548	3.66144	0.0243459	2.86219	1	-0.117536	-2.10432	-0.389883	-3.07548	-1.37691	-0.106582
ENSG00000087085	mergedPeak79965	ACHE	0	Promoter	acetylcholinesterase (Cartwright blood group)	chr7	100896104	100897529	1426	4.26141	6.2854	2.21943	3.88933	4.47386	4.53323	2.43166	0.139334	1.12132	0.439808	-1.31034	0.708579	-0.117536	-2.10432	-0.389883	-3.07548	-1.37691	-0.106582
ENSG00000087085	mergedPeak79967	ACHE	-19872	Distal Intergenic	acetylcholinesterase (Cartwright blood group)	chr7	100916846	100917078	233	1.55534	3.45943	1.03202	1.1595	2.32388	2.31111	2.31585	0.200774	0.510284	0.781116	-1.80557	1	-0.117536	-2.10432	-0.389883	-3.07548	-1.37691	-0.106582
ENSG00000087085	mergedPeak79968	ACHE	-20319	Distal Intergenic	acetylcholinesterase (Cartwright blood group)	chr7	100917293	100917842	550	1.55534	4.24793	1.36026	1.89311	3.41223	3.21498	2.15877	0.196975	0.0938128	0.958519	-2.06496	1	-0.117536	-2.10432	-0.389883	-3.07548	-1.37691	-0.106582
ENSG00000100813	mergedPeak25187	ACIN1	0	Promoter	apoptotic chromatin condensation inducer 1	chr14	23078792	23079012	221	4.18657	5.42626	1.36026	1.68744	1.02772	0.623267	3.95102	0.137734	5.20275	0.000412034	1.25173	0.753687	7.27511	7.37682	7.38454	7.51552	7.97882	8.19655	-0.307187	0.943645	-1.1274	0.00575828	-0.766065	0.195498
ENSG00000100813	mergedPeak25184	ACIN1	504	Promoter	apoptotic chromatin condensation inducer 1	chr14	23062127	23062266	140	3.08979	5.39232	2.13615	2.50803	3.07381	2.4122	2.55927	0.139345	2.01968	0.203562	-0.539588	0.824743	7.27511	7.37682	7.38454	7.51552	7.97882	8.19655	-0.307187	0.943645	-1.1274	0.00575828	-0.766065	0.195498
ENSG00000100813	mergedPeak25188	ACIN1	0	Promoter	apoptotic chromatin condensation inducer 1	chr14	23094432	23095977	1546	6.52566	8.82655	3.18552	5.74971	5.62146	6.52294	3.15678	0.137734	1.9649	0.211339	-1.19187	0.751055	7.27511	7.37682	7.38454	7.51552	7.97882	8.19655	-0.307187	0.943645	-1.1274	0.00575828	-0.766065	0.195498
ENSG00000100813	mergedPeak25186	ACIN1	0	Promoter	apoptotic chromatin condensation inducer 1	chr14	23071465	23072133	669	4.82725	6.84549	3.18552	4.50557	4.57613	4.96625	2.23609	0.142899	1.40375	0.32246	-0.832335	0.767357	7.27511	7.37682	7.38454	7.51552	7.97882	8.19655	-0.307187	0.943645	-1.1274	0.00575828	-0.766065	0.195498
ENSG00000100813	mergedPeak25185	ACIN1	127	Promoter	apoptotic chromatin condensation inducer 1	chr14	23068820	23069398	579	4.00247	5.90689	2.51146	3.95966	3.32946	4.3025	1.92643	0.183724	1.3997	0.34748	-0.526728	0.821543	7.27511	7.37682	7.38454	7.51552	7.97882	8.19655	-0.307187	0.943645	-1.1274	0.00575828	-0.766065	0.195498
ENSG00000144648	mergedPeak58514	ACKR2	0	Promoter	atypical chemokine receptor 2	chr3	42855944	42856136	193	3.24538	5.45943	2.04776	2.5693	0.800741	0.623267	2.65002	0.138192	5.29823	0.000798636	2.64821	0.274858	-0.856261	-1.21788	-2.59618	-1.76182	-2.75088	-0.645774
ENSG00000144648	mergedPeak58510	ACKR2	-14389	Intron (ENST00000565749.1/1238, intron 4 of 5)	atypical chemokine receptor 2	chr3	42829156	42829575	420	4.57189	6.70044	2.57608	3.34058	0	1.57595	3.15395	0.178849	5.99857	0.0099222	2.84463	0.530932	-0.856261	-1.21788	-2.59618	-1.76182	-2.75088	-0.645774
ENSG00000144648	mergedPeak58507	ACKR2	5495	Intron (ENST00000565749.1/1238, intron 4 of 5)	atypical chemokine receptor 2	chr3	42814987	42815134	148	3.00521	4.80735	1.74458	1.68744	1.02772	1.05708	2.86708	0.137734	3.97648	0.0111124	1.1094	1	-0.856261	-1.21788	-2.59618	-1.76182	-2.75088	-0.645774
ENSG00000144648	mergedPeak58509	ACKR2	13570	Intron (ENST00000565749.1/1238, intron 4 of 5)	atypical chemokine receptor 2	chr3	42823062	42823858	797	2.48676	4.08746	1.20546	2.62806	5.15287	5.74887	1.61488	0.251645	-2.13292	0.167212	-3.7478	0.0585619	-0.856261	-1.21788	-2.59618	-1.76182	-2.75088	-0.645774
ENSG00000144648	mergedPeak58506	ACKR2	0	Promoter	atypical chemokine receptor 2	chr3	42803601	42805611	2011	6.38631	8.53528	4.64572	6.10039	6.37874	6.83207	2.30109	0.138952	1.21092	0.38195	-1.09017	0.75041	-0.856261	-1.21788	-2.59618	-1.76182	-2.75088	-0.645774
ENSG00000144648	mergedPeak58508	ACKR2	10026	5' UTR	atypical chemokine receptor 2	chr3	42819518	42820317	800	3.13029	4.90689	2.29816	3.11263	5.00069	5.41913	1.63454	0.223232	-1.01812	0.466501	-2.65266	0.155533	-0.856261	-1.21788	-2.59618	-1.76182	-2.75088	-0.645774
ENSG00000144648	mergedPeak58511	ACKR2	-4054	Intron (ENST00000496604.5/1238, intron 3 of 4)	atypical chemokine receptor 2	chr3	42839766	42839910	145	3.13029	4.52356	1.95361	2.3771	2.23572	3.58343	2.04517	0.182377	0.992324	0.516352	-1.05285	1	-0.856261	-1.21788	-2.59618	-1.76182	-2.75088	-0.645774
ENSG00000144648	mergedPeak58512	ACKR2	-2988	Intron (ENST00000496604.5/1238, intron 3 of 4)	atypical chemokine receptor 2	chr3	42847752	42847978	227	1.14528	3.16993	0	0.799319	2.44678	2.5517	3.54065	0.147455	-0.0964307	0.964697	-3.63708	1	-0.856261	-1.21788	-2.59618	-1.76182	-2.75088	-0.645774
ENSG00000144476	mergedPeak50741	ACKR3	133138	Distal Intergenic	atypical chemokine receptor 3	chr2	236702779	236703267	489	1.43117	3.32193	1.50006	2.44405	3.3506	4.476	0.673219	0.6444	-1.60419	0.339179	-2.27741	1	-4.06182	-4.06182	-4.06182	-3.07548	-4.06182	-3.44128
ENSG00000144476	mergedPeak50742	ACKR3	176174	Intron (ENST00000455068.1/ENST00000455068.1, intron 1 of 2)	atypical chemokine receptor 3	chr2	236745815	236746102	288	3.51378	5.85798	1.03202	3.86511	3.32946	4.66199	2.18965	0.188155	1.0011	0.554022	-1.18854	0.763982	-4.06182	-4.06182	-4.06182	-3.07548	-4.06182	-3.44128
ENSG00000144476	mergedPeak50740	ACKR3	614	Promoter	atypical chemokine receptor 3	chr2	236568401	236568470	70	1.29529	2.58496	1.03202	2.15531	1.31266	2.67888	0.430576	0.804817	-0.177567	0.933769	-0.608143	1	-4.06182	-4.06182	-4.06182	-3.07548	-4.06182	-3.44128
ENSG00000131473	mergedPeak36009	ACLY	-2605	Intron (ENST00000352035.6/47, intron 6 of 28)	ATP citrate lyase	chr17	41908246	41908402	157	2.91537	4.70044	2.51146	3.07087	0.800741	0.44386	1.35053	0.337915	4.79304	0.00335068	3.4425	1	9.29696	9.592	8.34924	9.02666	7.90245	7.54394	0.423611	0.928346	1.18067	0.0169927	0.779102	0.27472
ENSG00000131473	mergedPeak36011	ACLY	0	Promoter	ATP citrate lyase	chr17	41930090	41930855	766	5.91026	8.02237	4.24976	5.43282	4.88228	5.44918	2.39682	0.137734	2.1561	0.127541	-0.240726	0.910315	9.29696	9.592	8.34924	9.02666	7.90245	7.54394	0.423611	0.928346	1.18067	0.0169927	0.779102	0.27472
ENSG00000131473	mergedPeak36010	ACLY	0	Promoter	ATP citrate lyase	chr17	41918070	41919983	1914	6.54826	8.94251	4.22982	6.24352	6.73084	6.77389	2.65442	0.137734	1.44745	0.322414	-1.20697	0.7352	9.29696	9.592	8.34924	9.02666	7.90245	7.54394	0.423611	0.928346	1.18067	0.0169927	0.779102	0.27472
ENSG00000131473	mergedPeak36008	ACLY	-5893	Intron (ENST00000352035.6/47, intron 22 of 28)	ATP citrate lyase	chr17	41876612	41876753	142	0.313104	2.32193	1.50006	1.44748	2.63086	3.21498	0.0282629	0.987369	-1.89357	0.351099	-1.92183	1	9.29696	9.592	8.34924	9.02666	7.90245	7.54394	0.423611	0.928346	1.18067	0.0169927	0.779102	0.27472
ENSG00000131473	mergedPeak36007	ACLY	1003	Exon (ENST00000352035.6/47, exon 26 of 29)	ATP citrate lyase	chr17	41869519	41869716	198	1.14528	3.32193	0.33482	1.44748	3.85841	3.56159	2.25661	0.212642	-1.34824	0.450592	-3.60485	1	9.29696	9.592	8.34924	9.02666	7.90245	7.54394	0.423611	0.928346	1.18067	0.0169927	0.779102	0.27472
ENSG00000153086	mergedPeak48066	ACMSD	-18992	Intron (ENST00000392929.6/100129961, intron 3 of 3)	aminocarboxymuconate semialdehyde decarboxylase	chr2	134819434	134819555	122	3.41888	5.16993	1.36026	2.44405	0.531267	1.81626	2.87377	0.138022	3.90731	0.0169832	1.03354	1	-0.269832	-0.511955	-3.39526	-3.48595	-4.06182	-4.06182
ENSG00000153086	mergedPeak48067	ACMSD	-14561	Intron (ENST00000392929.6/100129961, intron 3 of 3)	aminocarboxymuconate semialdehyde decarboxylase	chr2	134823371	134823986	616	1.14528	2.80735	1.03202	2.15531	3.9582	4.07472	0.545021	0.715916	-2.2077	0.209416	-2.75272	1	-0.269832	-0.511955	-3.39526	-3.48595	-4.06182	-4.06182
ENSG00000153086	mergedPeak48065	ACMSD	-19899	Intron (ENST00000392929.6/100129961, intron 3 of 3)	aminocarboxymuconate semialdehyde decarboxylase	chr2	134817999	134818648	650	4.61534	7.45121	3.18552	4.45776	4.62032	5.21739	2.75649	0.137734	1.71681	0.258328	-1.03968	0.763982	-0.269832	-0.511955	-3.39526	-3.48595	-4.06182	-4.06182
ENSG00000122729	mergedPeak86170	ACO1	42533	Exon (ENST00000541043.5/48, exon 13 of 22)	aconitase 1	chr9	32427153	32427726	574	5.35728	7.43463	3.1002	3.11263	3.54655	4.05922	3.79293	0.137734	3.00196	0.0220633	-0.790976	0.767406	7.9644	7.38003	6.71368	6.52637	6.74279	5.85445	0.838336	0.127137	1.10419	0.01714	0.289359	0.730223
ENSG00000122729	mergedPeak86167	ACO1	0	Promoter	aconitase 1	chr9	32384165	32385236	1072	6.06451	8.33092	4.03668	5.67503	5.64732	6.16927	2.55864	0.137734	1.68466	0.248144	-0.873987	0.76731	7.9644	7.38003	6.71368	6.52637	6.74279	5.85445	0.838336	0.127137	1.10419	0.01714	0.289359	0.730223
ENSG00000122729	mergedPeak86168	ACO1	39992	Exon (ENST00000541043.5/48, exon 11 of 22)	aconitase 1	chr9	32424612	32425021	410	1.43117	3.32193	0	1.89311	3.9582	4.09006	1.89772	0.286993	-1.58878	0.399879	-3.48649	1	7.9644	7.38003	6.71368	6.52637	6.74279	5.85445	0.838336	0.127137	1.10419	0.01714	0.289359	0.730223
ENSG00000122729	mergedPeak86169	ACO1	41723	Intron (ENST00000541043.5/48, intron 12 of 21)	aconitase 1	chr9	32426343	32426772	430	3.13029	5.75489	2.04776	3.3753	3.61804	3.8226	2.25741	0.157846	1.29365	0.401982	-0.963756	0.76731	7.9644	7.38003	6.71368	6.52637	6.74279	5.85445	0.838336	0.127137	1.10419	0.01714	0.289359	0.730223
ENSG00000122729	mergedPeak86171	ACO1	47510	Intron (ENST00000541043.5/48, intron 16 of 21)	aconitase 1	chr9	32432130	32432190	61	1.87427	3.80735	1.36026	1.1595	1.75462	2.31111	2.42779	0.177773	1.25126	0.475995	-1.17654	1	7.9644	7.38003	6.71368	6.52637	6.74279	5.85445	0.838336	0.127137	1.10419	0.01714	0.289359	0.730223
ENSG00000122729	mergedPeak86166	ACO1	-476001	Distal Intergenic	aconitase 1	chr9	31908394	31908602	209	1.66966	3.32193	1.20546	0.799319	2.69839	2.8327	2.3792	0.187958	-0.128156	0.945272	-2.50735	1	7.9644	7.38003	6.71368	6.52637	6.74279	5.85445	0.838336	0.127137	1.10419	0.01714	0.289359	0.730223
ENSG00000100412	mergedPeak56637	ACO2	0	Promoter	aconitase 2	chr22	41468351	41469584	1234	6.15562	8.26679	2.86181	5.42456	4.93222	5.38222	2.96447	0.137734	2.42249	0.114132	-0.54198	0.818783	7.52412	7.20584	6.59222	6.8029	6.38794	5.94692	0.491483	0.605598	0.867139	0.0292381	0.360094	0.632502
ENSG00000100412	mergedPeak56638	ACO2	-2444	Intron (ENST00000216254.8/50, intron 4 of 17)	aconitase 2	chr22	41512938	41513069	132	3.00521	4.75489	2.13615	2.50803	2.76289	2.20238	1.99892	0.184388	1.78175	0.256663	-0.217166	1	7.52412	7.20584	6.59222	6.8029	6.38794	5.94692	0.491483	0.605598	0.867139	0.0292381	0.360094	0.632502
ENSG00000100412	mergedPeak56640	ACO2	11095	3' UTR	aconitase 2	chr22	41526861	41527028	168	2.86826	5	1.50006	2.73887	2.82464	3.2427	2.28198	0.160905	1.32947	0.398998	-0.952508	0.767357	7.52412	7.20584	6.59222	6.8029	6.38794	5.94692	0.491483	0.605598	0.867139	0.0292381	0.360094	0.632502
ENSG00000100412	mergedPeak56639	ACO2	8034	Exon (ENST00000216254.8/50, exon 12 of 18)	aconitase 2	chr22	41523800	41524807	1008	3.24538	5.61471	3.14349	3.59744	5.35471	5.1604	1.55106	0.243403	-0.427956	0.767363	-1.97901	0.372594	7.52412	7.20584	6.59222	6.8029	6.38794	5.94692	0.491483	0.605598	0.867139	0.0292381	0.360094	0.632502
ENSG00000102794	mergedPeak24113	ACOD1	-10753	Distal Intergenic	aconitate decarboxylase 1	chr13	76937541	76937744	204	3.38581	5.93074	1.95361	2.5693	0.672286	0.623267	3.13365	0.137734	5.9163	0.000221577	2.78265	0.247053	-4.06182	-4.06182	-4.06182	-4.06182	-4.06182	-4.06182
ENSG00000102794	mergedPeak24112	ACOD1	-30330	Distal Intergenic	aconitate decarboxylase 1	chr13	76917600	76918167	568	4.94544	6.94251	3.48383	3.59744	4.33224	3.32279	2.82527	0.137734	2.42141	0.0834649	-0.40386	0.851917	-4.06182	-4.06182	-4.06182	-4.06182	-4.06182	-4.06182
ENSG00000102794	mergedPeak24114	ACOD1	13361	Distal Intergenic	aconitate decarboxylase 1	chr13	76965838	76966424	587	3.3173	5.90689	2.37282	4.32196	3.12379	4.26244	1.53376	0.289427	1.37506	0.390332	-0.158698	0.950617	-4.06182	-4.06182	-4.06182	-4.06182	-4.06182	-4.06182
ENSG00000184227	mergedPeak26529	ACOT1	1743	Exon (ENST00000553305.1/ENST00000553305.1, exon 1 of 1)	acyl-CoA thioesterase 1	chr14	73539137	73539294	158	1.43117	5.20945	2.91275	1.79394	3.26411	2.93818	2.03547	0.221508	1.27064	0.466576	-0.764831	0.793405	-0.501668	1.29441	0.0628354	0.555688	2.03902	0.921618
ENSG00000184227	mergedPeak26528	ACOT1	0	Promoter	acyl-CoA thioesterase 1	chr14	73537029	73537991	963	1.43117	6.35755	3.48383	4.17204	5.36514	4.59905	1.59337	0.404009	0.372064	0.8701	-1.22131	0.768106	-0.501668	1.29441	0.0628354	0.555688	2.03902	0.921618
ENSG00000162390	mergedPeak3382	ACOT11	-19380	Intron (ENST00000481208.5/26027, intron 1 of 14)	acyl-CoA thioesterase 11	chr1	54577779	54577884	106	2.76915	5.2854	2.63794	2.98355	1.47549	1.48604	1.82359	0.217572	3.58423	0.0204906	1.76064	0.578171	6.59381	5.91942	5.46229	5.38953	0.505545	0.165913	0.772797	0.18628	5.78126	4.87455e-32	4.77997	5.99e-18
ENSG00000162390	mergedPeak3383	ACOT11	-15257	Intron (ENST00000481208.5/26027, intron 1 of 14)	acyl-CoA thioesterase 11	chr1	54581548	54582007	460	4.94544	7.14975	5.63947	5.56654	3.308	3.94575	0.83445	0.479546	2.86573	0.0322155	2.03128	0.31575	6.59381	5.91942	5.46229	5.38953	0.505545	0.165913	0.772797	0.18628	5.78126	4.87455e-32	4.77997	5.99e-18
ENSG00000162390	mergedPeak3379	ACOT11	0	Promoter	acyl-CoA thioesterase 11	chr1	54542033	54542930	898	6.15562	8.69349	4.59983	6.19575	4.93222	5.85144	2.33555	0.141418	2.48344	0.0922332	0.147888	0.949176	6.59381	5.91942	5.46229	5.38953	0.505545	0.165913	0.772797	0.18628	5.78126	4.87455e-32	4.77997	5.99e-18
ENSG00000162390	mergedPeak3381	ACOT11	16068	Intron (ENST00000481208.5/26027, intron 1 of 14)	acyl-CoA thioesterase 11	chr1	54564296	54564916	621	4.89932	7.04439	3.73089	5.40788	3.70269	4.22124	1.56454	0.240896	2.42214	0.0995092	0.857595	0.767357	6.59381	5.91942	5.46229	5.38953	0.505545	0.165913	0.772797	0.18628	5.78126	4.87455e-32	4.77997	5.99e-18
ENSG00000162390	mergedPeak3378	ACOT11	-22294	Distal Intergenic	acyl-CoA thioesterase 11	chr1	54519893	54519963	71	2.1353	3.58496	1.36026	1.1595	0.672286	1.48604	2.31755	0.203349	2.55262	0.194122	0.235069	1	6.59381	5.91942	5.46229	5.38953	0.505545	0.165913	0.772797	0.18628	5.78126	4.87455e-32	4.77997	5.99e-18
ENSG00000162390	mergedPeak3377	ACOT11	-42000	Distal Intergenic	acyl-CoA thioesterase 11	chr1	54499375	54500257	883	4.12777	6.06609	3.14349	3.88933	3.7512	4.27592	1.91367	0.171381	1.40472	0.321659	-0.508954	0.818507	6.59381	5.91942	5.46229	5.38953	0.505545	0.165913	0.772797	0.18628	5.78126	4.87455e-32	4.77997	5.99e-18
ENSG00000162390	mergedPeak3375	ACOT11	-52461	Distal Intergenic	acyl-CoA thioesterase 11	chr1	54487687	54489796	2110	5.2419	7.65105	3.91704	5.34796	5.24608	5.887	2.13122	0.152633	1.31036	0.362635	-0.820852	0.767516	6.59381	5.91942	5.46229	5.38953	0.505545	0.165913	0.772797	0.18628	5.78126	4.87455e-32	4.77997	5.99e-18
ENSG00000162390	mergedPeak3380	ACOT11	-54	Promoter	acyl-CoA thioesterase 11	chr1	54547853	54548166	314	2.91537	5.20945	1.74458	4.00471	2.36602	3.53941	1.26446	0.389651	1.50291	0.371471	0.238452	0.927699	6.59381	5.91942	5.46229	5.38953	0.505545	0.165913	0.772797	0.18628	5.78126	4.87455e-32	4.77997	5.99e-18
ENSG00000162390	mergedPeak3376	ACOT11	-43371	Distal Intergenic	acyl-CoA thioesterase 11	chr1	54498818	54498886	69	0.313104	3.45943	0.834841	1.79394	0.800741	1.57595	1.574	0.428492	1.83751	0.416641	0.263511	1	6.59381	5.91942	5.46229	5.38953	0.505545	0.165913	0.772797	0.18628	5.78126	4.87455e-32	4.77997	5.99e-18
ENSG00000172497	mergedPeak69049	ACOT12	0	Promoter	acyl-CoA thioesterase 12	chr5	81393815	81394514	700	3.3173	5.64386	1.74458	3.07087	3.28622	3.94575	2.54883	0.140129	1.30332	0.396229	-1.24551	0.745979	-3.46339	-4.06182	-3.39526	-4.06182	-3.07097	-2.40656
ENSG00000112304	mergedPeak72852	ACOT13	8376	Intron (ENST00000537591.5/55856, intron 2 of 3)	acyl-CoA thioesterase 13	chr6	24695778	24695841	64	2.60643	4.16993	1.36026	2.84177	1.5505	2.46022	1.47649	0.331187	1.7485	0.311455	0.272015	1	4.91182	4.48448	4.04898	4.24843	4.20758	3.77662	0.495175	0.822786	0.688914	0.217292	0.234583	0.86084
ENSG00000119673	mergedPeak26532	ACOT2	1751	Exon (ENST00000554092.1/ENST00000554092.1, exon 1 of 1)	acyl-CoA thioesterase 2	chr14	73571036	73571238	203	3.20803	5.49185	2.69724	3.07087	3.07381	3.72772	1.99426	0.176783	1.38583	0.35466	-0.608427	0.800765	3.1378	2.94622	2.70716	2.7936	3.78408	3.19143	0.400927	1	-0.50583	0.480826	-0.818136	0.389327
ENSG00000119673	mergedPeak26531	ACOT2	0	Promoter	acyl-CoA thioesterase 2	chr14	73568973	73570073	1101	4.69849	6.67243	2.63794	4.45776	4.83055	5.29886	2.25528	0.145656	0.927315	0.517919	-1.32796	0.697575	3.1378	2.94622	2.70716	2.7936	3.78408	3.19143	0.400927	1	-0.50583	0.480826	-0.818136	0.389327
ENSG00000177465	mergedPeak26533	ACOT4	0	Promoter	acyl-CoA thioesterase 4	chr14	73591702	73592573	872	4.12777	6.24793	2.63794	3.62655	4.03857	4.58828	2.44959	0.138037	1.23544	0.387438	-1.21415	0.731244	0.649084	0.477161	-0.262707	-0.000184196	0.278266	0.896897
ENSG00000205669	mergedPeak26534	ACOT6	0	Promoter	acyl-CoA thioesterase 6	chr14	73612416	73613190	775	4.46512	6.88264	2.75421	4.3744	4.88952	5.3697	2.42745	0.139898	0.991857	0.496183	-1.4356	0.662509	-4.06182	-4.06182	-4.06182	-3.48595	-3.48295	-3.44128
ENSG00000097021	mergedPeak548	ACOT7	-4849	Intron (ENST00000608083.5/11332, intron 6 of 8)	acyl-CoA thioesterase 7	chr1	6300353	6300806	454	4.34981	5.64386	2.75421	2.98355	0.531267	1.95677	2.42241	0.143101	4.36474	0.00310198	1.94233	0.476814	3.91763	3.78665	3.2615	3.50332	2.68817	2.26986	0.455936	0.943645	1.41184	0.0167559	0.909557	0.360222
ENSG00000097021	mergedPeak549	ACOT7	26273	Intron (ENST00000608083.5/11332, intron 5 of 8)	acyl-CoA thioesterase 7	chr1	6325596	6325976	381	4.75138	6.32193	3.99001	3.78989	1.47549	2.67888	1.91049	0.171072	3.86416	0.00408899	1.95367	0.384179	3.91763	3.78665	3.2615	3.50332	2.68817	2.26986	0.455936	0.943645	1.41184	0.0167559	0.909557	0.360222
ENSG00000097021	mergedPeak552	ACOT7	0	Promoter	acyl-CoA thioesterase 7	chr1	6358787	6360012	1226	5.32275	7.90087	4.24976	5.60362	4.31083	5.1604	2.0719	0.160385	2.36486	0.11167	0.292967	0.896396	3.91763	3.78665	3.2615	3.50332	2.68817	2.26986	0.455936	0.943645	1.41184	0.0167559	0.909557	0.360222
ENSG00000097021	mergedPeak547	ACOT7	13512	Intron (ENST00000608083.5/11332, intron 7 of 8)	acyl-CoA thioesterase 7	chr1	6281903	6281992	90	2.66273	3.90689	2.63794	1.79394	0.531267	1.66058	1.2992	0.396904	2.87234	0.116701	1.57314	1	3.91763	3.78665	3.2615	3.50332	2.68817	2.26986	0.455936	0.943645	1.41184	0.0167559	0.909557	0.360222
ENSG00000097021	mergedPeak551	ACOT7	-1630	Intron (ENST00000608083.5/11332, intron 1 of 8)	acyl-CoA thioesterase 7	chr1	6353879	6354121	243	2.76915	4.58496	2.51146	3.02787	1.22379	2.36254	1.24727	0.378382	2.36782	0.159728	1.12055	1	3.91763	3.78665	3.2615	3.50332	2.68817	2.26986	0.455936	0.943645	1.41184	0.0167559	0.909557	0.360222
ENSG00000097021	mergedPeak555	ACOT7	0	Promoter	acyl-CoA thioesterase 7	chr1	6392812	6394166	1355	6.46362	8.69	3.86626	6.02586	5.66852	6.42352	2.68025	0.137734	1.88772	0.213143	-0.792532	0.769763	3.91763	3.78665	3.2615	3.50332	2.68817	2.26986	0.455936	0.943645	1.41184	0.0167559	0.909557	0.360222
ENSG00000097021	mergedPeak550	ACOT7	8060	Intron (ENST00000608083.5/11332, intron 2 of 8)	acyl-CoA thioesterase 7	chr1	6343507	6344189	683	5.54124	7.36632	4.66069	5.924	4.83055	5.41304	1.31264	0.285407	1.59579	0.253462	0.283149	0.892794	3.91763	3.78665	3.2615	3.50332	2.68817	2.26986	0.455936	0.943645	1.41184	0.0167559	0.909557	0.360222
ENSG00000097021	mergedPeak553	ACOT7	-2453	Intron (ENST00000608083.5/11332, intron 1 of 8)	acyl-CoA thioesterase 7	chr1	6363160	6363438	279	3.76592	5.93074	3.05557	3.34058	3.19565	4.04354	2.12447	0.155832	1.60139	0.278327	-0.523079	0.819455	3.91763	3.78665	3.2615	3.50332	2.68817	2.26986	0.455936	0.943645	1.41184	0.0167559	0.909557	0.360222
ENSG00000097021	mergedPeak556	ACOT7	-10414	Distal Intergenic	acyl-CoA thioesterase 7	chr1	6404805	6404900	96	2.42299	4	0.606385	2.15531	1.12908	2.20238	2.24464	0.20757	1.98562	0.291898	-0.259022	1	3.91763	3.78665	3.2615	3.50332	2.68817	2.26986	0.455936	0.943645	1.41184	0.0167559	0.909557	0.360222
ENSG00000097021	mergedPeak554	ACOT7	0	Promoter	acyl-CoA thioesterase 7	chr1	6385162	6386291	1130	3.84105	5.70044	3.14349	4.19166	4.83055	5.49599	1.3378	0.292558	-0.172703	0.907392	-1.5105	0.589602	3.91763	3.78665	3.2615	3.50332	2.68817	2.26986	0.455936	0.943645	1.41184	0.0167559	0.909557	0.360222
ENSG00000101473	mergedPeak52764	ACOT8	0	Promoter	acyl-CoA thioesterase 8	chr20	45856930	45857981	1052	5.78902	8.14466	4.10397	5.59628	5.47992	5.95979	2.39884	0.138192	1.67717	0.249844	-0.721674	0.775885	4.52885	4.28715	4.20291	4.00094	4.46676	4.26122	0.29692	1	-0.103757	0.886692	-0.369533	0.708647
ENSG00000123130	mergedPeak90057	ACOT9	0	Promoter	acyl-CoA thioesterase 9	chrX	23742410	23743566	1157	5.83874	8.10329	3.73089	5.54382	5.31224	6.11406	2.5069	0.137734	1.62222	0.273165	-0.884673	0.76731	5.21893	5.37431	5.25472	5.32333	5.30138	5.03513	-0.0892343	1	-0.0829791	0.890804	0.0274913	0.983261
ENSG00000161533	mergedPeak37679	ACOX1	-4045	Intron (ENST00000293217.9/51, intron 3 of 13)	acyl-CoA oxidase 1	chr17	75959634	75959741	108	2.2863	4.90689	0.606385	3.02787	0.199624	1.57595	2.07203	0.260751	3.93998	0.0537229	1.86795	1	8.06632	8.33374	7.55609	7.5714	7.24231	6.70633	0.467628	0.689802	0.843952	0.0532905	0.397393	0.581699
ENSG00000161533	mergedPeak37680	ACOX1	8267	Intron (ENST00000293217.9/51, intron 2 of 13)	acyl-CoA oxidase 1	chr17	75970295	75970426	132	2.71692	4.64386	1.62749	2.93782	1.87625	2.25777	1.72168	0.252628	2.1646	0.202062	0.442918	1	8.06632	8.33374	7.55609	7.5714	7.24231	6.70633	0.467628	0.689802	0.843952	0.0532905	0.397393	0.581699
ENSG00000168306	mergedPeak59326	ACOX2	0	Promoter	acyl-CoA oxidase 2	chr3	58526693	58526903	211	4.06648	6.08746	3.26608	3.62655	3.3506	3.34853	2.0349	0.157422	2.15441	0.135643	0.119509	0.957915	1.18659	1.4588	-2.31803	-0.764579	2.12952	2.56486
ENSG00000168306	mergedPeak59327	ACOX2	501	Promoter	acyl-CoA oxidase 2	chr3	58532898	58533052	155	3.24538	5.55459	2.37282	3.56772	2.32388	3.29658	1.83471	0.212913	2.06638	0.201017	0.231673	0.924757	1.18659	1.4588	-2.31803	-0.764579	2.12952	2.56486
ENSG00000168306	mergedPeak59328	ACOX2	959	Promoter	acyl-CoA oxidase 2	chr3	58536062	58536188	127	2.42299	3.32193	2.57608	2.15531	0.374954	1.88822	0.63604	0.688013	2.13768	0.265843	1.50164	1	1.18659	1.4588	-2.31803	-0.764579	2.12952	2.56486
ENSG00000168306	mergedPeak59329	ACOX2	0	Promoter	acyl-CoA oxidase 2	chr3	58536954	58537989	1036	2.91537	5.04439	2.75421	3.07087	5.38064	5.47277	1.51591	0.250309	-1.16027	0.409826	-2.67618	0.15094	1.18659	1.4588	-2.31803	-0.764579	2.12952	2.56486
ENSG00000168306	mergedPeak59325	ACOX2	476	Promoter	acyl-CoA oxidase 2	chr3	58521965	58522511	547	1.55534	3.32193	0.606385	2.44405	2.99544	4.07472	1.06135	0.504803	-1.1351	0.525375	-2.19645	1	1.18659	1.4588	-2.31803	-0.764579	2.12952	2.56486
ENSG00000087008	mergedPeak63519	ACOX3	5978	Intron (ENST00000356406.9/8310, intron 6 of 17)	acyl-CoA oxidase 3, pristanoyl	chr4	8409359	8409877	519	4.62953	6.42626	2.51146	3.88933	1.39637	2.31111	2.54304	0.137734	4.27635	0.00240928	1.73331	0.535497	5.09708	5.17595	4.70306	4.58851	5.30786	5.12834	0.414646	0.865941	-0.276889	0.590438	-0.666518	0.293757
ENSG00000087008	mergedPeak63523	ACOX3	0	Promoter	acyl-CoA oxidase 3, pristanoyl	chr4	8427802	8429010	1209	5.86897	8.33985	3.70223	5.66805	5.00069	5.93876	2.61683	0.137734	2.05499	0.182624	-0.561832	0.811877	5.09708	5.17595	4.70306	4.58851	5.30786	5.12834	0.414646	0.865941	-0.276889	0.590438	-0.666518	0.293757
ENSG00000087008	mergedPeak63521	ACOX3	4696	Intron (ENST00000356406.9/8310, intron 5 of 17)	acyl-CoA oxidase 3, pristanoyl	chr4	8410645	8411159	515	4.16723	6.26679	2.37282	3.86511	3.04816	3.97909	2.37516	0.143246	2.06506	0.183259	-0.310102	0.893771	5.09708	5.17595	4.70306	4.58851	5.30786	5.12834	0.414646	0.865941	-0.276889	0.590438	-0.666518	0.293757
ENSG00000087008	mergedPeak63518	ACOX3	-8424	Intron (ENST00000356406.9/8310, intron 7 of 17)	acyl-CoA oxidase 3, pristanoyl	chr4	8403315	8403423	109	3.28179	4.75489	2.37282	3.02787	2.36602	3.03647	1.58763	0.249856	1.58714	0.295349	-0.000491006	0.999833	5.09708	5.17595	4.70306	4.58851	5.30786	5.12834	0.414646	0.865941	-0.276889	0.590438	-0.666518	0.293757
ENSG00000087008	mergedPeak63522	ACOX3	5355	Intron (ENST00000356406.9/8310, intron 1 of 17)	acyl-CoA oxidase 3, pristanoyl	chr4	8422398	8423106	709	1.66966	4.16993	1.03202	2.44405	4.70484	4.92408	1.73961	0.256857	-1.56791	0.339273	-3.30752	0.121095	5.09708	5.17595	4.70306	4.58851	5.30786	5.12834	0.414646	0.865941	-0.276889	0.590438	-0.666518	0.293757
ENSG00000087008	mergedPeak63516	ACOX3	971	Promoter	acyl-CoA oxidase 3, pristanoyl	chr4	8372780	8372844	65	2.1353	3.90689	0.606385	0.578716	0	2.31111	4.06846	0.138064	2.11315	0.3478	-1.95531	1	5.09708	5.17595	4.70306	4.58851	5.30786	5.12834	0.414646	0.865941	-0.276889	0.590438	-0.666518	0.293757
ENSG00000087008	mergedPeak63515	ACOX3	21090	Distal Intergenic	acyl-CoA oxidase 3, pristanoyl	chr4	8351697	8352725	1029	3.65926	4.85798	1.95361	4.00471	5.02062	5.43122	1.12366	0.385148	-0.912671	0.52907	-2.03633	0.365951	5.09708	5.17595	4.70306	4.58851	5.30786	5.12834	0.414646	0.865941	-0.276889	0.590438	-0.666518	0.293757
ENSG00000087008	mergedPeak63517	ACOX3	-9434	Intron (ENST00000356406.9/8310, intron 13 of 17)	acyl-CoA oxidase 3, pristanoyl	chr4	8383601	8384567	967	3.00521	5.64386	1.50006	3.76392	4.54895	5.10107	1.93639	0.210574	-0.0129567	0.994134	-1.94935	0.502288	5.09708	5.17595	4.70306	4.58851	5.30786	5.12834	0.414646	0.865941	-0.276889	0.590438	-0.666518	0.293757
ENSG00000153093	mergedPeak47314	ACOXL	36778	Intron (ENST00000389811.8/55289, intron 16 of 18)	acyl-CoA oxidase like	chr2	111032735	111033249	515	6.40293	7.90087	3.99001	4.72335	2.09247	2.14479	2.99233	0.137734	5.5845	1.05489e-05	2.59217	0.134755	-0.324393	-0.791042	0.287289	1.86537	6.65369	6.07227			-7.28275	1.63476e-51	-5.35455	1.05e-21
ENSG00000153093	mergedPeak47312	ACOXL	11914	Intron (ENST00000389811.8/55289, intron 15 of 18)	acyl-CoA oxidase like	chr2	111007871	111008035	165	3.35196	5.35755	1.50006	2.79124	0.374954	0.78281	2.64421	0.140449	5.59493	0.000797449	2.95072	0.232994	-0.324393	-0.791042	0.287289	1.86537	6.65369	6.07227			-7.28275	1.63476e-51	-5.35455	1.05e-21
ENSG00000153093	mergedPeak47296	ACOXL	-18768	Intron (ENST00000414159.2/ENST00000414159.2, intron 1 of 1)	acyl-CoA oxidase like	chr2	110713634	110713805	172	3.38581	5.12928	1.62749	2.5693	1.75462	1.57595	2.60403	0.138454	3.294	0.0298946	0.689967	0.792522	-0.324393	-0.791042	0.287289	1.86537	6.65369	6.07227			-7.28275	1.63476e-51	-5.35455	1.05e-21
ENSG00000153093	mergedPeak47310	ACOXL	-7097	Intron (ENST00000389811.8/55289, intron 13 of 18)	acyl-CoA oxidase like	chr2	110979989	110980101	113	2.60643	5.08746	2.04776	2.15531	1.31266	1.88822	2.50016	0.147991	3.15925	0.0524067	0.659092	1	-0.324393	-0.791042	0.287289	1.86537	6.65369	6.07227			-7.28275	1.63476e-51	-5.35455	1.05e-21
ENSG00000153093	mergedPeak47306	ACOXL	69419	Intron (ENST00000389811.8/55289, intron 10 of 18)	acyl-CoA oxidase like	chr2	110874738	110875979	1242	2.91537	4.85798	1.50006	3.78989	5.96433	6.67818	1.20397	0.378382	-2.26781	0.154598	-3.47179	0.0792936	-0.324393	-0.791042	0.287289	1.86537	6.65369	6.07227			-7.28275	1.63476e-51	-5.35455	1.05e-21
ENSG00000153093	mergedPeak47303	ACOXL	24042	Intron (ENST00000389811.8/55289, intron 9 of 18)	acyl-CoA oxidase like	chr2	110829361	110830081	721	1.43117	3.58496	1.03202	2.3771	4.73731	5.0233	1.18205	0.416484	-2.26292	0.178359	-3.44497	0.0991606	-0.324393	-0.791042	0.287289	1.86537	6.65369	6.07227			-7.28275	1.63476e-51	-5.35455	1.05e-21
ENSG00000153093	mergedPeak47301	ACOXL	-1917	Intron (ENST00000389811.8/55289, intron 5 of 18)	acyl-CoA oxidase like	chr2	110796699	110797123	425	0.570226	2.80735	0.606385	1.79394	3.47134	4.39186	0.950459	0.568399	-2.37521	0.218807	-3.32567	1	-0.324393	-0.791042	0.287289	1.86537	6.65369	6.07227			-7.28275	1.63476e-51	-5.35455	1.05e-21
ENSG00000153093	mergedPeak47299	ACOXL	7955	Intron (ENST00000389811.8/55289, intron 1 of 18)	acyl-CoA oxidase like	chr2	110740810	110742029	1220	2.1353	4.9542	2.13615	3.86511	5.83153	6.2014	0.935768	0.493593	-1.98436	0.22175	-2.92013	0.157265	-0.324393	-0.791042	0.287289	1.86537	6.65369	6.07227			-7.28275	1.63476e-51	-5.35455	1.05e-21
ENSG00000153093	mergedPeak47309	ACOXL	-796	Promoter	acyl-CoA oxidase like	chr2	110962557	110962828	272	1.14528	2	0	2.07309	2.76289	3.37382	0.301085	0.873888	-1.93302	0.368577	-2.23411	1	-0.324393	-0.791042	0.287289	1.86537	6.65369	6.07227			-7.28275	1.63476e-51	-5.35455	1.05e-21
ENSG00000153093	mergedPeak47311	ACOXL	-1568	Intron (ENST00000389811.8/55289, intron 14 of 18)	acyl-CoA oxidase like	chr2	110994006	110994389	384	3.81644	4.64386	1.62749	2.68453	2.82464	3.29658	2.28517	0.14637	1.3004	0.373032	-0.984775	0.764414	-0.324393	-0.791042	0.287289	1.86537	6.65369	6.07227			-7.28275	1.63476e-51	-5.35455	1.05e-21
ENSG00000153093	mergedPeak47305	ACOXL	68058	Intron (ENST00000389811.8/55289, intron 10 of 18)	acyl-CoA oxidase like	chr2	110873377	110873760	384	1.87427	3.45943	0.33482	2.50803	3.50943	4.37942	1.29318	0.419005	-1.31132	0.460504	-2.6045	1	-0.324393	-0.791042	0.287289	1.86537	6.65369	6.07227			-7.28275	1.63476e-51	-5.35455	1.05e-21
ENSG00000153093	mergedPeak47298	ACOXL	2470	Intron (ENST00000389811.8/55289, intron 1 of 18)	acyl-CoA oxidase like	chr2	110735325	110735889	565	2.66273	5.04439	2.04776	2.84177	5.25732	5.13104	1.96731	0.181378	-0.969415	0.507534	-2.93672	0.130906	-0.324393	-0.791042	0.287289	1.86537	6.65369	6.07227			-7.28275	1.63476e-51	-5.35455	1.05e-21
ENSG00000153093	mergedPeak47308	ACOXL	-4061	Intron (ENST00000389811.8/55289, intron 12 of 18)	acyl-CoA oxidase like	chr2	110959379	110959563	185	0	2.32193	0.33482	0.799319	2.85455	2.31111	1.7945	0.419557	-1.54852	0.510486	-3.34302	1	-0.324393	-0.791042	0.287289	1.86537	6.65369	6.07227			-7.28275	1.63476e-51	-5.35455	1.05e-21
ENSG00000153093	mergedPeak47313	ACOXL	33741	Intron (ENST00000389811.8/55289, intron 15 of 18)	acyl-CoA oxidase like	chr2	111029698	111029888	191	1.87427	3.32193	1.03202	2.44405	3.82858	3.12848	1.01858	0.494102	-0.912419	0.58565	-1.931	1	-0.324393	-0.791042	0.287289	1.86537	6.65369	6.07227			-7.28275	1.63476e-51	-5.35455	1.05e-21
ENSG00000153093	mergedPeak47297	ACOXL	0	Promoter	acyl-CoA oxidase like	chr2	110732060	110733494	1435	5.05469	7.11894	3.81363	4.70981	5.77401	6.0799	2.14633	0.143907	0.492143	0.718624	-1.65419	0.489361	-0.324393	-0.791042	0.287289	1.86537	6.65369	6.07227			-7.28275	1.63476e-51	-5.35455	1.05e-21
ENSG00000153093	mergedPeak47307	ACOXL	70812	Intron (ENST00000389811.8/55289, intron 10 of 18)	acyl-CoA oxidase like	chr2	110876131	110876348	218	0.977838	3.32193	0.834841	1.1595	2.91257	3.15789	2.20096	0.225367	-0.63748	0.729949	-2.83844	1	-0.324393	-0.791042	0.287289	1.86537	6.65369	6.07227			-7.28275	1.63476e-51	-5.35455	1.05e-21
ENSG00000153093	mergedPeak47304	ACOXL	64225	Intron (ENST00000389811.8/55289, intron 10 of 18)	acyl-CoA oxidase like	chr2	110869544	110869936	393	3.20803	5.16993	3.1002	2.30689	4.06439	4.10524	1.88097	0.188042	0.409222	0.781959	-1.47175	0.639505	-0.324393	-0.791042	0.287289	1.86537	6.65369	6.07227			-7.28275	1.63476e-51	-5.35455	1.05e-21
ENSG00000153093	mergedPeak47300	ACOXL	-23061	Intron (ENST00000389811.8/55289, intron 2 of 18)	acyl-CoA oxidase like	chr2	110770928	110771008	81	0	2.32193	0	1.1595	1.68974	2.0222	1.54908	0.535061	-0.542583	0.851318	-2.09166	1	-0.324393	-0.791042	0.287289	1.86537	6.65369	6.07227			-7.28275	1.63476e-51	-5.35455	1.05e-21
ENSG00000153093	mergedPeak47302	ACOXL	6330	Intron (ENST00000389811.8/55289, intron 9 of 18)	acyl-CoA oxidase like	chr2	110811649	110812055	407	2.42299	4.39232	2.63794	2.93782	3.21884	4.0277	0.988356	0.460319	-0.00103494	0.999549	-0.989391	0.764799	-0.324393	-0.791042	0.287289	1.86537	6.65369	6.07227			-7.28275	1.63476e-51	-5.35455	1.05e-21
ENSG00000204581	mergedPeak47316	ACOXL-AS1	45335	Intron (ENST00000389811.8/55289, intron 17 of 18)	ACOXL antisense RNA 1	chr2	111068306	111068850	545	2.2863	4	1.74458	2.44405	4.76907	4.78018	1.41404	0.297384	-1.54139	0.301772	-2.95543	0.122999	-4.06182	-4.06182	-4.06182	-3.48595	-4.06182	-3.44128
ENSG00000204581	mergedPeak47317	ACOXL-AS1	-1398	Intron (ENST00000439055.5/55289, intron 17 of 17)	ACOXL antisense RNA 1	chr2	111116986	111117278	293	4.49644	6.26679	3.37906	4.06976	4.02548	4.49917	1.94025	0.161988	1.39071	0.314144	-0.549537	0.80256	-4.06182	-4.06182	-4.06182	-3.48595	-4.06182	-3.44128
ENSG00000204581	mergedPeak47315	ACOXL-AS1	58167	Intron (ENST00000389811.8/55289, intron 17 of 18)	ACOXL antisense RNA 1	chr2	111055238	111056018	781	2.1353	3.70044	1.74458	2.3771	4.2446	4.04354	1.16772	0.391118	-1.18427	0.431967	-2.35199	0.276766	-4.06182	-4.06182	-4.06182	-3.48595	-4.06182	-3.44128
ENSG00000134575	mergedPeak15523	ACP2	1101	3' UTR	acid phosphatase 2, lysosomal	chr11	47243150	47243859	710	2.86826	4.16993	1.20546	2.5693	4.97369	5.33793	1.86	0.197287	-1.62145	0.276757	-3.48146	0.0688701	5.58456	5.18771	5.24539	5.05288	5.6938	5.49242	0.158565	1	-0.451002	0.337801	-0.600945	0.340839
ENSG00000142513	mergedPeak43429	ACP4	0	Promoter	acid phosphatase 4	chr19	50790378	50790430	53	1.14528	2.80735	1.36026	2.68453	0.800741	1.57595	-0.051979	0.976656	1.31765	0.517996	1.36963	1	-4.06182	-4.06182	-4.06182	-4.06182	-4.06182	-4.06182
ENSG00000142513	mergedPeak43430	ACP4	69	Promoter	acid phosphatase 4	chr19	50790484	50790547	64	1.29529	2.80735	1.03202	2.44405	1.02772	1.66058	0.356995	0.839059	1.14145	0.575103	0.784458	1	-4.06182	-4.06182	-4.06182	-4.06182	-4.06182	-4.06182
ENSG00000102575	mergedPeak41272	ACP5	0	Promoter	acid phosphatase 5, tartrate resistant	chr19	11578489	11578975	487	3.41888	5.93074	2.29816	2.62806	2.94072	3.4231	2.91736	0.137734	2.06861	0.182947	-0.848745	0.768106	4.52692	3.89348	3.06938	2.00916	0.242665	0.993336	1.59355	0.0451581	3.56141	1.3773e-09
ENSG00000102575	mergedPeak41273	ACP5	-3022	Intron (ENST00000593279.5/199692, intron 4 of 4)	acid phosphatase 5, tartrate resistant	chr19	11582030	11582379	350	1.55534	4.16993	0.834841	2.07309	2.82464	3.09846	2.18725	0.207369	0.417269	0.819426	-1.76998	1	4.52692	3.89348	3.06938	2.00916	0.242665	0.993336	1.59355	0.0451581	3.56141	1.3773e-09
ENSG00000162836	mergedPeak5473	ACP6	-6316	Distal Intergenic	acid phosphatase 6, lysophosphatidic	chr1	147676812	147677004	193	3.38581	5.58496	1.74458	4.35713	1.12908	1.88822	1.35144	0.360142	3.84788	0.0195457	2.49644	0.329079	6.04291	6.1479	6.47449	6.13535	5.25411	5.56679	-0.360779	0.87827	0.421563	0.389724	0.753819	0.195955
ENSG00000162836	mergedPeak5472	ACP6	-5910	Distal Intergenic	acid phosphatase 6, lysophosphatidic	chr1	147676406	147676531	126	3.24538	5.12928	1.85288	4.24895	1.22379	2.50668	1.02095	0.483549	2.8042	0.106952	1.78325	0.611036	6.04291	6.1479	6.47449	6.13535	5.25411	5.56679	-0.360779	0.87827	0.421563	0.389724	0.753819	0.195955
ENSG00000162836	mergedPeak5474	ACP6	-29636	Distal Intergenic	acid phosphatase 6, lysophosphatidic	chr1	147700132	147700427	296	3.38581	5.35755	2.63794	3.68308	2.82464	3.56159	1.51074	0.268134	1.52785	0.312522	0.017114	0.994733	6.04291	6.1479	6.47449	6.13535	5.25411	5.56679	-0.360779	0.87827	0.421563	0.389724	0.753819	0.195955
ENSG00000162836	mergedPeak5471	ACP6	0	Promoter	acid phosphatase 6, lysophosphatidic	chr1	147669391	147670930	1540	6.05402	8.14466	4.24976	5.61092	6.39155	6.58381	2.39435	0.137734	0.962031	0.47886	-1.43232	0.61502	6.04291	6.1479	6.47449	6.13535	5.25411	5.56679	-0.360779	0.87827	0.421563	0.389724	0.753819	0.195955
ENSG00000162836	mergedPeak5470	ACP6	9079	Intron (ENST00000609196.5/51205, intron 5 of 5)	acid phosphatase 6, lysophosphatidic	chr1	147640850	147641603	754	4.49644	6.08746	3.05557	4.35713	4.6028	5.50746	1.71139	0.201183	0.374095	0.79267	-1.33729	0.672254	6.04291	6.1479	6.47449	6.13535	5.25411	5.56679	-0.360779	0.87827	0.421563	0.389724	0.753819	0.195955
ENSG00000183760	mergedPeak42446	ACP7	-4855	Distal Intergenic	acid phosphatase 7, tartrate resistant (putative)	chr19	39078885	39079058	174	2.54783	5.16993	1.36026	1.44748	0.374954	1.39016	3.56951	0.137734	4.36815	0.0110485	0.798646	1	-4.06182	-4.06182	-4.06182	-4.06182	-4.06182	-3.44128
ENSG00000183760	mergedPeak42444	ACP7	-10049	Distal Intergenic	acid phosphatase 7, tartrate resistant (putative)	chr19	39073754	39073864	111	2.21278	4.70044	0.606385	0.799319	1.75462	2.20238	4.46315	0.137734	2.22479	0.211168	-2.23837	1	-4.06182	-4.06182	-4.06182	-4.06182	-4.06182	-3.44128
ENSG00000183760	mergedPeak42448	ACP7	11377	3' UTR	acid phosphatase 7, tartrate resistant (putative)	chr19	39110440	39110632	193	2.66273	5.20945	1.95361	2.44405	2.04138	3.29658	2.46901	0.150415	1.7653	0.285645	-0.703705	0.794193	-4.06182	-4.06182	-4.06182	-4.06182	-4.06182	-3.44128
ENSG00000183760	mergedPeak42447	ACP7	0	Promoter	acid phosphatase 7, tartrate resistant (putative)	chr19	39083878	39084121	244	2.54783	4.70044	0.33482	2.68453	1.31266	2.93818	2.36212	0.200631	1.85088	0.337054	-0.511242	1	-4.06182	-4.06182	-4.06182	-4.06182	-4.06182	-3.44128
ENSG00000014257	mergedPeak60865	ACPP	25859	Distal Intergenic	acid phosphatase, prostate	chr3	132378661	132379406	746	2.05343	3.58496	1.85288	2.79124	5.20023	6.07219	0.653014	0.609444	-2.92492	0.0410941	-3.57794	0.0598268	3.55543	3.25662	2.90301	2.56205	4.63582	4.35948	0.691726	0.790012	-1.14771	0.0240805	-1.78037	0.00243277
ENSG00000014257	mergedPeak60864	ACPP	8049	Intron (ENST00000351273.11/55, intron 10 of 10)	acid phosphatase, prostate	chr3	132360851	132360934	84	1.96663	4	2.04776	1.44748	0.199624	1.28745	1.83931	0.293177	3.47216	0.0851639	1.63285	1	3.55543	3.25662	2.90301	2.56205	4.63582	4.35948	0.691726	0.790012	-1.14771	0.0240805	-1.78037	0.00243277
ENSG00000014257	mergedPeak60862	ACPP	-2255	Intron (ENST00000336375.9/55, intron 1 of 9)	acid phosphatase, prostate	chr3	132325143	132326069	927	1.29529	3.16993	0.834841	2.23309	4.2446	5.21739	0.962171	0.51587	-2.62762	0.123668	-3.58979	0.0914981	3.55543	3.25662	2.90301	2.56205	4.63582	4.35948	0.691726	0.790012	-1.14771	0.0240805	-1.78037	0.00243277
ENSG00000014257	mergedPeak60860	ACPP	-13524	Distal Intergenic	acid phosphatase, prostate	chr3	132303785	132303843	59	0.977838	3.16993	2.21943	1.79394	0.199624	0.78281	0.465346	0.7959	3.30659	0.150805	2.84125	1	3.55543	3.25662	2.90301	2.56205	4.63582	4.35948	0.691726	0.790012	-1.14771	0.0240805	-1.78037	0.00243277
ENSG00000014257	mergedPeak60863	ACPP	105	Promoter	acid phosphatase, prostate	chr3	132337457	132337623	167	0.78838	2	1.03202	1.57244	2.66502	3.7472	0.116229	0.945627	-2.43765	0.213973	-2.55388	1	3.55543	3.25662	2.90301	2.56205	4.63582	4.35948	0.691726	0.790012	-1.14771	0.0240805	-1.78037	0.00243277
ENSG00000014257	mergedPeak60861	ACPP	0	Promoter	acid phosphatase, prostate	chr3	132317100	132317921	822	3.98049	5.88264	2.57608	5.22009	4.71303	5.5853	0.805252	0.546099	-0.00270208	0.998764	-0.807954	0.773203	3.55543	3.25662	2.90301	2.56205	4.63582	4.35948	0.691726	0.790012	-1.14771	0.0240805	-1.78037	0.00243277
ENSG00000111644	mergedPeak18894	ACRBP	0	Promoter	acrosin binding protein	chr12	6647105	6647542	438	3.57374	6.14975	1.95361	3.19268	3.4322	4.05922	2.85923	0.137734	1.65243	0.287775	-1.20679	0.751337	0.0202068	-0.115141	-0.951675	-0.502006	-1.90616	-2.17927
ENSG00000103740	mergedPeak29824	ACSBG1	576	Promoter	acyl-CoA synthetase bubblegum family member 1	chr15	78212631	78212923	293	4.64359	6.97728	3.30473	4.33966	1.81672	2.14479	2.39559	0.138733	4.6403	0.000759846	2.24471	0.291373	-1.56956	-3.19474	-3.39526	-3.07548	-2.75088	-4.06182
ENSG00000103740	mergedPeak29825	ACSBG1	-3246	Intron (ENST00000258873.8/23205, intron 1 of 13)	acyl-CoA synthetase bubblegum family member 1	chr15	78216745	78216928	184	3.00521	5	2.4438	3.34058	1.5505	0.926454	1.458	0.30291	3.71278	0.0174287	2.25478	0.371908	-1.56956	-3.19474	-3.39526	-3.07548	-2.75088	-4.06182
ENSG00000103740	mergedPeak29829	ACSBG1	1316	Intron (ENST00000560817.5/23205, intron 1 of 9)	acyl-CoA synthetase bubblegum family member 1	chr15	78244212	78244372	161	2.71692	4.80735	1.36026	2.15531	1.47549	2.0848	2.66374	0.142125	2.66902	0.113905	0.00527696	1	-1.56956	-3.19474	-3.39526	-3.07548	-2.75088	-4.06182
ENSG00000103740	mergedPeak29826	ACSBG1	4296	Intron (ENST00000258873.8/23205, intron 1 of 13)	acyl-CoA synthetase bubblegum family member 1	chr15	78230167	78230229	63	1.55534	3.80735	0	1.1595	0.800741	1.05708	3.54115	0.145072	2.99243	0.186759	-0.548716	1	-1.56956	-3.19474	-3.39526	-3.07548	-2.75088	-4.06182
ENSG00000103740	mergedPeak29827	ACSBG1	4297	Intron (ENST00000560817.5/23205, intron 1 of 9)	acyl-CoA synthetase bubblegum family member 1	chr15	78241050	78241391	342	3.81644	5.67243	3.00952	3.02787	3.308	3.97909	2.13144	0.151341	1.39587	0.328352	-0.73557	0.77397	-1.56956	-3.19474	-3.39526	-3.07548	-2.75088	-4.06182
ENSG00000103740	mergedPeak29828	ACSBG1	1642	Intron (ENST00000560817.5/23205, intron 1 of 9)	acyl-CoA synthetase bubblegum family member 1	chr15	78243529	78244046	518	2.35626	5.42626	1.95361	3.07087	3.14815	3.84085	2.1372	0.18368	1.09484	0.498445	-1.04236	0.766426	-1.56956	-3.19474	-3.39526	-3.07548	-2.75088	-4.06182
ENSG00000103740	mergedPeak29822	ACSBG1	11674	Intron (ENST00000258873.8/23205, intron 2 of 13)	acyl-CoA synthetase bubblegum family member 1	chr15	78195790	78196111	322	3.00521	5.35755	2.4438	3.02787	3.02204	4.09006	1.99289	0.185343	0.997227	0.510685	-0.995661	0.765195	-1.56956	-3.19474	-3.39526	-3.07548	-2.75088	-4.06182
ENSG00000103740	mergedPeak29823	ACSBG1	-1579	Intron (ENST00000258873.8/23205, intron 1 of 13)	acyl-CoA synthetase bubblegum family member 1	chr15	78209364	78210298	935	3.13029	5.58496	2.63794	4.0908	4.35334	4.64131	1.34035	0.322473	0.312162	0.841801	-1.02819	0.764414	-1.56956	-3.19474	-3.39526	-3.07548	-2.75088	-4.06182
ENSG00000130377	mergedPeak40906	ACSBG2	4464	3' UTR	acyl-CoA synthetase bubblegum family member 2	chr19	6165944	6166272	329	3.20803	5.75489	2.69724	3.65509	2.82464	3.62615	1.82021	0.211017	1.793	0.254914	-0.027208	0.991501	-3.04167	-4.06182	-4.06182	-3.48595	-4.06182	-4.06182
ENSG00000130377	mergedPeak40905	ACSBG2	-8627	Intron (ENST00000592883.5/5990, intron 2 of 5)	acyl-CoA synthetase bubblegum family member 2	chr19	6126545	6126620	76	2.60643	4.32193	1.95361	2.5693	2.14182	2.93818	1.58501	0.277724	1.22017	0.441108	-0.364838	1	-3.04167	-4.06182	-4.06182	-3.48595	-4.06182	-4.06182
ENSG00000130377	mergedPeak40904	ACSBG2	-9483	Exon (ENST00000588342.1/ENST00000588342.1, exon 2 of 2)	acyl-CoA synthetase bubblegum family member 2	chr19	6125679	6125764	86	2.81956	3.58496	1.36026	2.79124	1.68974	3.18672	1.16188	0.437278	0.703159	0.679418	-0.458721	1	-3.04167	-4.06182	-4.06182	-3.48595	-4.06182	-4.06182
ENSG00000167107	mergedPeak36551	ACSF2	-1989	Distal Intergenic	acyl-CoA synthetase family member 2	chr17	50423821	50424169	349	5.08591	7.74819	2.80902	4.85219	1.02772	1.05708	2.85945	0.137734	6.85976	1.00255e-05	4.00031	0.0611134	4.36179	4.30166	2.4622	3.31603	2.87996	4.51784	1.43882	0.0404032	0.24528	0.790148	-0.924505	0.282383
ENSG00000167107	mergedPeak36555	ACSF2	-1279	Intron (ENST00000510410.5/80221, intron 1 of 13)	acyl-CoA synthetase family member 2	chr17	50459279	50459384	106	2.91537	4.52356	0.606385	1.89311	2.18953	2.4122	3.10679	0.137734	1.82818	0.281004	-1.27861	1	4.36179	4.30166	2.4622	3.31603	2.87996	4.51784	1.43882	0.0404032	0.24528	0.790148	-0.924505	0.282383
ENSG00000167107	mergedPeak36554	ACSF2	-12274	Intron (ENST00000510410.5/80221, intron 1 of 13)	acyl-CoA synthetase family member 2	chr17	50447706	50448389	684	3.3173	5.61471	3.05557	4.6113	5.87596	6.2636	0.865632	0.494642	-1.25218	0.391209	-2.11781	0.331816	4.36179	4.30166	2.4622	3.31603	2.87996	4.51784	1.43882	0.0404032	0.24528	0.790148	-0.924505	0.282383
ENSG00000167107	mergedPeak36553	ACSF2	13967	Intron (ENST00000510410.5/80221, intron 1 of 13)	acyl-CoA synthetase family member 2	chr17	50440219	50441025	807	3.41888	5.45943	3.00952	3.47472	5.65158	5.21739	1.59208	0.226125	-0.723234	0.600818	-2.31532	0.227842	4.36179	4.30166	2.4622	3.31603	2.87996	4.51784	1.43882	0.0404032	0.24528	0.790148	-0.924505	0.282383
ENSG00000167107	mergedPeak36552	ACSF2	0	Promoter	acyl-CoA synthetase family member 2	chr17	50425713	50427363	1651	4.7119	7	3.48383	4.86446	5.50842	5.63843	1.98057	0.165782	0.696729	0.62111	-1.28384	0.702921	4.36179	4.30166	2.4622	3.31603	2.87996	4.51784	1.43882	0.0404032	0.24528	0.790148	-0.924505	0.282383
ENSG00000176715	mergedPeak33953	ACSF3	633	Promoter	acyl-CoA synthetase family member 3	chr16	89103329	89103469	141	3.57374	4.80735	3.94177	1.1595	0.374954	0.44386	1.26656	0.397936	5.84	0.00146868	4.57344	0.0700534	5.40232	5.41158	5.25339	5.40562	5.32498	5.47895	-0.0105215	1	-0.326817	0.512705	-0.324636	0.697976
ENSG00000176715	mergedPeak33956	ACSF3	-2527	Intron (ENST00000317447.8/197322, intron 8 of 10)	acyl-CoA synthetase family member 3	chr16	89142571	89142634	64	2.1353	4.16993	1.03202	1.57244	0.199624	1.17686	2.71593	0.165854	3.83983	0.0511722	1.1239	1	5.40232	5.41158	5.25339	5.40562	5.32498	5.47895	-0.0105215	1	-0.326817	0.512705	-0.324636	0.697976
ENSG00000176715	mergedPeak33948	ACSF3	-50580	Distal Intergenic	acyl-CoA synthetase family member 3	chr16	89037673	89037795	123	2.54783	4.64386	2.29816	2.30689	1.39637	2.75784	1.83946	0.235317	1.93308	0.256279	0.0936209	1	5.40232	5.41158	5.25339	5.40562	5.32498	5.47895	-0.0105215	1	-0.326817	0.512705	-0.324636	0.697976
ENSG00000176715	mergedPeak33951	ACSF3	0	Promoter	acyl-CoA synthetase family member 3	chr16	89093755	89094515	761	3.7914	5.9542	1.95361	4.02672	3.73521	4.3025	2.0064	0.18486	1.23526	0.42199	-0.771145	0.778264	5.40232	5.41158	5.25339	5.40562	5.32498	5.47895	-0.0105215	1	-0.326817	0.512705	-0.324636	0.697976
ENSG00000176715	mergedPeak33954	ACSF3	2059	Intron (ENST00000537895.5/197322, intron 2 of 3)	acyl-CoA synthetase family member 3	chr16	89104755	89106129	1375	3.24538	5.90689	1.74458	2.98355	5.82777	6.05275	2.84324	0.137734	-0.864958	0.558503	-3.70819	0.0621185	5.40232	5.41158	5.25339	5.40562	5.32498	5.47895	-0.0105215	1	-0.326817	0.512705	-0.324636	0.697976
ENSG00000176715	mergedPeak33950	ACSF3	2360	Intron (ENST00000537895.5/197322, intron 1 of 3)	acyl-CoA synthetase family member 3	chr16	89090735	89090836	102	1.29529	4	2.57608	2.44405	2.56002	2.14479	0.738237	0.625234	0.913807	0.600303	0.17557	1	5.40232	5.41158	5.25339	5.40562	5.32498	5.47895	-0.0105215	1	-0.326817	0.512705	-0.324636	0.697976
ENSG00000176715	mergedPeak33955	ACSF3	10041	3' UTR	acyl-CoA synthetase family member 3	chr16	89122242	89123120	879	3.16968	5.72792	4.36398	3.305	5.55014	5.67958	1.05223	0.411539	-0.70318	0.628313	-1.75541	0.497848	5.40232	5.41158	5.25339	5.40562	5.32498	5.47895	-0.0105215	1	-0.326817	0.512705	-0.324636	0.697976
ENSG00000176715	mergedPeak33949	ACSF3	1966	Intron (ENST00000537895.5/197322, intron 1 of 3)	acyl-CoA synthetase family member 3	chr16	89090341	89090659	319	1.77559	4.32193	2.51146	2.62806	3.32946	3.06779	1.05889	0.457871	0.324814	0.847158	-0.734079	1	5.40232	5.41158	5.25339	5.40562	5.32498	5.47895	-0.0105215	1	-0.326817	0.512705	-0.324636	0.697976
ENSG00000176715	mergedPeak33952	ACSF3	-91	Promoter	acyl-CoA synthetase family member 3	chr16	89097775	89098620	846	3.13029	5.20945	1.85288	2.93782	4.10228	4.51061	2.20919	0.156073	0.177563	0.910215	-2.03163	0.394505	5.40232	5.41158	5.25339	5.40562	5.32498	5.47895	-0.0105215	1	-0.326817	0.512705	-0.324636	0.697976
ENSG00000151726	mergedPeak67043	ACSL1	10220	Distal Intergenic	acyl-CoA synthetase long chain family member 1	chr4	184748163	184748656	494	5.99494	8.42206	4.308	5.43282	3.50943	3.56159	2.72634	0.137734	4.25183	0.00128224	1.52549	0.584413	9.79349	9.67358	9.06813	9.00431	8.01142	7.63083	0.4427	0.879595	1.35544	0.00754864	0.977939	0.139166
ENSG00000151726	mergedPeak67042	ACSL1	11487	Distal Intergenic	acyl-CoA synthetase long chain family member 1	chr4	184747118	184747389	272	4.49644	6.45943	3.14349	3.2311	2.28047	2.31111	2.73017	0.137734	3.78331	0.00424065	1.05314	0.757992	9.79349	9.67358	9.06813	9.00431	8.01142	7.63083	0.4427	0.879595	1.35544	0.00754864	0.977939	0.139166
ENSG00000151726	mergedPeak67052	ACSL1	-6591	Distal Intergenic	acyl-CoA synthetase long chain family member 1	chr4	184833409	184833689	281	0.313104	2.32193	0.33482	1.89311	2.731	4.34147	0.295129	0.873422	-2.76457	0.199787	-3.0597	1	9.79349	9.67358	9.06813	9.00431	8.01142	7.63083	0.4427	0.879595	1.35544	0.00754864	0.977939	0.139166
ENSG00000151726	mergedPeak67049	ACSL1	-554	Promoter	acyl-CoA synthetase long chain family member 1	chr4	184812813	184814244	1432	2.71692	5.49185	1.85288	3.84047	6.24117	6.69833	1.60966	0.263909	-1.86626	0.245603	-3.47592	0.0847756	9.79349	9.67358	9.06813	9.00431	8.01142	7.63083	0.4427	0.879595	1.35544	0.00754864	0.977939	0.139166
ENSG00000151726	mergedPeak67047	ACSL1	0	Promoter	acyl-CoA synthetase long chain family member 1	chr4	184805468	184806111	644	5.39932	7.54689	4.08189	5.22961	5.21759	5.23819	2.1085	0.147456	1.6329	0.248746	-0.475595	0.825611	9.79349	9.67358	9.06813	9.00431	8.01142	7.63083	0.4427	0.879595	1.35544	0.00754864	0.977939	0.139166
ENSG00000151726	mergedPeak67044	ACSL1	-9329	Intron (ENST00000454703.6/2180, intron 3 of 19)	acyl-CoA synthetase long chain family member 1	chr4	184783202	184783456	255	1.55534	3	0.606385	2.3771	2.56002	4.17882	0.842049	0.602139	-1.37495	0.451394	-2.217	1	9.79349	9.67358	9.06813	9.00431	8.01142	7.63083	0.4427	0.879595	1.35544	0.00754864	0.977939	0.139166
ENSG00000151726	mergedPeak67051	ACSL1	0	Promoter	acyl-CoA synthetase long chain family member 1	chr4	184825295	184826973	1679	5.84484	7.94837	3.86626	5.70264	5.91196	6.53139	2.22131	0.145072	1.00098	0.478473	-1.22033	0.726406	9.79349	9.67358	9.06813	9.00431	8.01142	7.63083	0.4427	0.879595	1.35544	0.00754864	0.977939	0.139166
ENSG00000151726	mergedPeak67050	ACSL1	-2584	Exon (ENST00000508020.2/ENST00000508020.2, exon 2 of 3)	acyl-CoA synthetase long chain family member 1	chr4	184814843	184815481	639	5.17572	7.29462	4.28885	5.34796	5.38577	6.00904	1.70637	0.197483	0.86824	0.525278	-0.838133	0.76731	9.79349	9.67358	9.06813	9.00431	8.01142	7.63083	0.4427	0.879595	1.35544	0.00754864	0.977939	0.139166
ENSG00000151726	mergedPeak67053	ACSL1	-11936	Distal Intergenic	acyl-CoA synthetase long chain family member 1	chr4	184838754	184839116	363	2.96099	4.52356	1.50006	3.26852	2.63086	3.68794	1.42906	0.324094	0.725508	0.652179	-0.703549	0.792522	9.79349	9.67358	9.06813	9.00431	8.01142	7.63083	0.4427	0.879595	1.35544	0.00754864	0.977939	0.139166
ENSG00000151726	mergedPeak67048	ACSL1	0	Promoter	acyl-CoA synthetase long chain family member 1	chr4	184808517	184808814	298	2.35626	4.85798	2.04776	3.91316	4.1633	4.40418	0.862914	0.53461	-0.244486	0.884249	-1.1074	0.763982	9.79349	9.67358	9.06813	9.00431	8.01142	7.63083	0.4427	0.879595	1.35544	0.00754864	0.977939	0.139166
ENSG00000123983	mergedPeak50173	ACSL3	-22860	Distal Intergenic	acyl-CoA synthetase long chain family member 3	chr2	222837818	222838074	257	4.02413	6.49185	2.21943	4.62579	1.98841	3.4231	1.91974	0.213762	3.03027	0.0651053	1.11052	0.764414	8.58946	8.67194	7.95284	8.34783	8.06543	7.20284	0.192056	1	0.589719	0.278594	0.435188	0.636663
ENSG00000123983	mergedPeak50172	ACSL3	-23177	Distal Intergenic	acyl-CoA synthetase long chain family member 3	chr2	222837658	222837757	100	2.42299	5.42626	1.03202	4.40833	1.47549	1.81626	1.10135	0.489912	3.4104	0.0697073	2.30905	0.47587	8.58946	8.67194	7.95284	8.34783	8.06543	7.20284	0.192056	1	0.589719	0.278594	0.435188	0.636663
ENSG00000123983	mergedPeak50178	ACSL3	-16438	Intron (ENST00000357430.7/2181, intron 2 of 16)	acyl-CoA synthetase long chain family member 3	chr2	222892464	222892647	184	0.570226	1	0.834841	0.990621	2.99544	3.29658	-0.430095	0.821988	-3.58603	0.0935366	-3.15594	1	8.58946	8.67194	7.95284	8.34783	8.06543	7.20284	0.192056	1	0.589719	0.278594	0.435188	0.636663
ENSG00000123983	mergedPeak50175	ACSL3	0	Promoter	acyl-CoA synthetase long chain family member 3	chr2	222860809	222862098	1290	6.3222	8.43045	3.84018	5.63977	5.77401	6.09518	2.76279	0.137734	1.80174	0.217525	-0.961051	0.764414	8.58946	8.67194	7.95284	8.34783	8.06543	7.20284	0.192056	1	0.589719	0.278594	0.435188	0.636663
ENSG00000123983	mergedPeak50177	ACSL3	23444	Intron (ENST00000357430.7/2181, intron 1 of 16)	acyl-CoA synthetase long chain family member 3	chr2	222885007	222885316	310	0.313104	2	0.606385	1.57244	3.04816	3.26989	0.102799	0.956264	-2.56532	0.2306	-2.66812	1	8.58946	8.67194	7.95284	8.34783	8.06543	7.20284	0.192056	1	0.589719	0.278594	0.435188	0.636663
ENSG00000123983	mergedPeak50179	ACSL3	6327	Intron (ENST00000357430.7/2181, intron 16 of 16)	acyl-CoA synthetase long chain family member 3	chr2	222939345	222939494	150	3.13029	5.12928	2.51146	2.89059	2.23572	3.12848	1.88159	0.199036	1.84117	0.240535	-0.0404172	0.987057	8.58946	8.67194	7.95284	8.34783	8.06543	7.20284	0.192056	1	0.589719	0.278594	0.435188	0.636663
ENSG00000123983	mergedPeak50170	ACSL3	-63822	Distal Intergenic	acyl-CoA synthetase long chain family member 3	chr2	222796094	222797112	1019	4.41682	6.98868	3.84018	6.3168	4.59397	4.75153	0.660466	0.616818	1.56768	0.31485	0.907215	0.767357	8.58946	8.67194	7.95284	8.34783	8.06543	7.20284	0.192056	1	0.589719	0.278594	0.435188	0.636663
ENSG00000123983	mergedPeak50176	ACSL3	16828	Intron (ENST00000357430.7/2181, intron 1 of 16)	acyl-CoA synthetase long chain family member 3	chr2	222878391	222879056	666	3.51378	6.12928	2.37282	4.56693	3.61804	4.34147	1.54706	0.283147	1.3638	0.390908	-0.18326	0.941843	8.58946	8.67194	7.95284	8.34783	8.06543	7.20284	0.192056	1	0.589719	0.278594	0.435188	0.636663
ENSG00000123983	mergedPeak50181	ACSL3	38808	Distal Intergenic	acyl-CoA synthetase long chain family member 3	chr2	222971826	222971940	115	2.96099	4.64386	1.03202	2.44405	1.87625	3.37382	2.45866	0.158734	1.33083	0.424228	-1.12783	1	8.58946	8.67194	7.95284	8.34783	8.06543	7.20284	0.192056	1	0.589719	0.278594	0.435188	0.636663
ENSG00000123983	mergedPeak50168	ACSL3	-85543	Distal Intergenic	acyl-CoA synthetase long chain family member 3	chr2	222774961	222775391	431	1.29529	3.45943	1.20546	1.57244	3.4322	4.13512	1.70591	0.282739	-1.29874	0.436793	-3.00465	1	8.58946	8.67194	7.95284	8.34783	8.06543	7.20284	0.192056	1	0.589719	0.278594	0.435188	0.636663
ENSG00000123983	mergedPeak50174	ACSL3	-18044	Distal Intergenic	acyl-CoA synthetase long chain family member 3	chr2	222842800	222842890	91	1.87427	4.24793	1.95361	2.62806	2.88385	2.0848	1.30581	0.383652	1.04813	0.533007	-0.257677	1	8.58946	8.67194	7.95284	8.34783	8.06543	7.20284	0.192056	1	0.589719	0.278594	0.435188	0.636663
ENSG00000123983	mergedPeak50182	ACSL3	49135	Distal Intergenic	acyl-CoA synthetase long chain family member 3	chr2	222982153	222982298	146	2.05343	2.80735	1.03202	1.98591	3.09902	2.67888	1.1429	0.455249	-0.550086	0.750745	-1.69299	1	8.58946	8.67194	7.95284	8.34783	8.06543	7.20284	0.192056	1	0.589719	0.278594	0.435188	0.636663
ENSG00000123983	mergedPeak50171	ACSL3	-54014	Distal Intergenic	acyl-CoA synthetase long chain family member 3	chr2	222806766	222806920	155	1.14528	3.45943	1.36026	2.30689	2.18953	3.39867	0.934343	0.560395	-0.31094	0.871012	-1.24528	1	8.58946	8.67194	7.95284	8.34783	8.06543	7.20284	0.192056	1	0.589719	0.278594	0.435188	0.636663
ENSG00000123983	mergedPeak50180	ACSL3	26398	Distal Intergenic	acyl-CoA synthetase long chain family member 3	chr2	222959416	222959603	188	1.66966	3.58496	1.36026	1.31067	2.04138	3.06779	2.04486	0.231316	0.262162	0.887411	-1.78269	1	8.58946	8.67194	7.95284	8.34783	8.06543	7.20284	0.192056	1	0.589719	0.278594	0.435188	0.636663
ENSG00000123983	mergedPeak50169	ACSL3	-83224	Distal Intergenic	acyl-CoA synthetase long chain family member 3	chr2	222776876	222777710	835	3.20803	5.2854	2.69724	4.13199	4.6632	4.45246	1.04353	0.420504	0.00559116	0.997157	-1.03794	0.763982	8.58946	8.67194	7.95284	8.34783	8.06543	7.20284	0.192056	1	0.589719	0.278594	0.435188	0.636663
ENSG00000068366	mergedPeak91011	ACSL4	18654	Intron (ENST00000469796.6/2182, intron 1 of 15)	acyl-CoA synthetase long chain family member 4	chrX	109714479	109714559	81	2.1353	4.52356	2.29816	1.89311	0.531267	1.17686	1.89728	0.242082	3.86906	0.0286251	1.97177	1	7.48995	7.79109	7.01686	7.34562	6.92369	6.21972	0.234398	1	0.784584	0.077054	0.540499	0.428278
ENSG00000068366	mergedPeak91014	ACSL4	-97393	Distal Intergenic	acyl-CoA synthetase long chain family member 4	chrX	109830796	109830900	105	2.21278	4.90689	0.834841	2.5693	1.87625	1.74052	2.47789	0.167665	2.67028	0.147936	0.192389	1	7.48995	7.79109	7.01686	7.34562	6.92369	6.21972	0.234398	1	0.784584	0.077054	0.540499	0.428278
ENSG00000068366	mergedPeak91013	ACSL4	-89503	Distal Intergenic	acyl-CoA synthetase long chain family member 4	chrX	109822906	109823131	226	2.76915	5	1.74458	3.91316	2.40696	3.15789	1.13616	0.432973	1.56371	0.350479	0.427547	0.86883	7.48995	7.79109	7.01686	7.34562	6.92369	6.21972	0.234398	1	0.784584	0.077054	0.540499	0.428278
ENSG00000068366	mergedPeak91012	ACSL4	0	Promoter	acyl-CoA synthetase long chain family member 4	chrX	109732513	109733579	1067	3.98049	6.39232	1.74458	4.11154	3.73521	5.01528	2.37896	0.15449	1.15273	0.469655	-1.22623	0.754482	7.48995	7.79109	7.01686	7.34562	6.92369	6.21972	0.234398	1	0.784584	0.077054	0.540499	0.428278
ENSG00000197142	mergedPeak12914	ACSL5	7192	Intron (ENST00000354655.8/51703, intron 1 of 20)	acyl-CoA synthetase long chain family member 5	chr10	112383391	112383675	285	4.24306	6.49185	2.63794	4.21101	1.93342	2.25777	2.22083	0.152512	4.00775	0.00508882	1.78692	0.517862	7.2834	7.40166	7.25767	7.93967	7.66822	5.44418	-0.47879	0.732131	0.08544	0.927083	0.877762	0.377135
ENSG00000197142	mergedPeak12913	ACSL5	3928	Intron (ENST00000354655.8/51703, intron 1 of 20)	acyl-CoA synthetase long chain family member 5	chr10	112380127	112380388	262	3.68667	5.97728	1.03202	2.73887	1.98841	1.95677	3.44044	0.137734	3.64332	0.0181129	0.202881	0.937271	7.2834	7.40166	7.25767	7.93967	7.66822	5.44418	-0.47879	0.732131	0.08544	0.927083	0.877762	0.377135
ENSG00000197142	mergedPeak12915	ACSL5	13123	Intron (ENST00000354655.8/51703, intron 1 of 20)	acyl-CoA synthetase long chain family member 5	chr10	112389322	112389836	515	5.2419	7.66534	3.18552	5.78242	4.48346	3.7472	1.93718	0.193336	2.81556	0.0699397	0.878383	0.767803	7.2834	7.40166	7.25767	7.93967	7.66822	5.44418	-0.47879	0.732131	0.08544	0.927083	0.877762	0.377135
ENSG00000197142	mergedPeak12919	ACSL5	-4660	Exon (ENST00000354655.8/51703, exon 5 of 21)	acyl-CoA synthetase long chain family member 5	chr10	112404749	112404873	125	2.54783	4.39232	0.606385	3.19268	2.14182	2.31111	1.48644	0.355732	1.72178	0.347241	0.235345	1	7.2834	7.40166	7.25767	7.93967	7.66822	5.44418	-0.47879	0.732131	0.08544	0.927083	0.877762	0.377135
ENSG00000197142	mergedPeak12917	ACSL5	15152	Intron (ENST00000354655.8/51703, intron 1 of 20)	acyl-CoA synthetase long chain family member 5	chr10	112391351	112391645	295	2.81956	5.72792	1.50006	4.39146	3.4322	3.91163	1.39224	0.360142	1.26544	0.459273	-0.126797	0.964055	7.2834	7.40166	7.25767	7.93967	7.66822	5.44418	-0.47879	0.732131	0.08544	0.927083	0.877762	0.377135
ENSG00000197142	mergedPeak12912	ACSL5	0	Promoter	acyl-CoA synthetase long chain family member 5	chr10	112375254	112375960	707	2.42299	5.39232	1.50006	3.76392	4.01227	3.7472	1.62705	0.289323	0.692777	0.682033	-0.934276	0.768599	7.2834	7.40166	7.25767	7.93967	7.66822	5.44418	-0.47879	0.732131	0.08544	0.927083	0.877762	0.377135
ENSG00000197142	mergedPeak12911	ACSL5	0	Promoter	acyl-CoA synthetase long chain family member 5	chr10	112374001	112374928	928	3.48283	5.93074	3.26608	4.72335	4.72117	4.86288	1.02459	0.428418	0.373391	0.80559	-0.651196	0.79173	7.2834	7.40166	7.25767	7.93967	7.66822	5.44418	-0.47879	0.732131	0.08544	0.927083	0.877762	0.377135
ENSG00000197142	mergedPeak12918	ACSL5	-14729	Intron (ENST00000354655.8/51703, intron 1 of 20)	acyl-CoA synthetase long chain family member 5	chr10	112394241	112394804	564	3.13029	5.55459	2.29816	4.42499	4.06439	4.71242	1.11694	0.418946	0.371275	0.819237	-0.745669	0.783114	7.2834	7.40166	7.25767	7.93967	7.66822	5.44418	-0.47879	0.732131	0.08544	0.927083	0.877762	0.377135
ENSG00000164398	mergedPeak69953	ACSL6	-2179	Intron (ENST00000379264.6/23305, intron 1 of 20)	acyl-CoA synthetase long chain family member 6	chr5	131996880	131996965	86	2.81956	4.52356	1.95361	3.73747	0.374954	0.926454	0.852725	0.55608	4.54056	0.00853321	3.68783	1	-1.22009	-0.853977	-2.31803	-0.916275	-4.06182	-3.00878
ENSG00000164398	mergedPeak69952	ACSL6	-2051	Intron (ENST00000379264.6/23305, intron 1 of 20)	acyl-CoA synthetase long chain family member 6	chr5	131996752	131996851	100	2.05343	4.16993	1.95361	3.2311	0.374954	0.623267	0.791711	0.59931	4.55651	0.0137496	3.7648	1	-1.22009	-0.853977	-2.31803	-0.916275	-4.06182	-3.00878
ENSG00000164398	mergedPeak69954	ACSL6	-345	Promoter	acyl-CoA synthetase long chain family member 6	chr5	132002226	132002283	58	2.42299	4.90689	1.50006	2.5693	1.22379	1.57595	2.26761	0.175279	3.30065	0.051866	1.03304	1	-1.22009	-0.853977	-2.31803	-0.916275	-4.06182	-3.00878
ENSG00000164398	mergedPeak69956	ACSL6	0	Promoter	acyl-CoA synthetase long chain family member 6	chr5	132011490	132012785	1296	4.6713	7.01123	3.00952	4.53657	4.187	4.89817	2.37241	0.141009	1.71979	0.252471	-0.652621	0.790495	-1.22009	-0.853977	-2.31803	-0.916275	-4.06182	-3.00878
ENSG00000164398	mergedPeak69955	ACSL6	3304	Intron (ENST00000379264.6/23305, intron 1 of 20)	acyl-CoA synthetase long chain family member 6	chr5	132007900	132008309	410	3.84105	5.75489	3.26608	3.50639	3.49051	4.34147	1.78619	0.192695	1.15074	0.414238	-0.635449	0.789702	-1.22009	-0.853977	-2.31803	-0.916275	-4.06182	-3.00878
ENSG00000166743	mergedPeak31705	ACSM1	2404	Intron (ENST00000568235.5/6296, intron 1 of 4)	acyl-CoA synthetase medium chain family member 1	chr16	20695156	20695340	185	0.313104	1	0.606385	1.89311	2.85455	4.2351	-1.76065	0.379966	-4.64948	0.0327058	-2.88883	1	-1.56956	-1.82675	-0.683788	-2.4951	-0.0346731	-0.44282
ENSG00000166743	mergedPeak31704	ACSM1	0	Promoter	acyl-CoA synthetase medium chain family member 1	chr16	20675012	20676609	1598	4.55711	6.80735	4.08189	5.84569	5.37549	6.32971	0.872642	0.489912	0.145662	0.925386	-0.72698	0.778104	-1.56956	-1.82675	-0.683788	-2.4951	-0.0346731	-0.44282
ENSG00000005187	mergedPeak31708	ACSM3	4580	Intron (ENST00000568235.5/6296, intron 4 of 4)	acyl-CoA synthetase medium chain family member 3	chr16	20774740	20775180	441	4.33255	6.44294	3.96609	3.91316	3.81343	4.2351	1.86064	0.174085	1.7546	0.220168	-0.106037	0.962404	3.65044	3.40175	3.58268	2.54036	3.00741	3.55359	0.363389	1	0.287245	0.707866	-0.130897	0.946043
ENSG00000005187	mergedPeak31707	ACSM3	0	Promoter	acyl-CoA synthetase medium chain family member 3	chr16	20763383	20764241	859	4.86373	7.07682	3.86626	5.24846	4.83055	5.69971	1.6715	0.215288	1.03986	0.463488	-0.631637	0.791481	3.65044	3.40175	3.58268	2.54036	3.00741	3.55359	0.363389	1	0.287245	0.707866	-0.130897	0.946043
ENSG00000005187	mergedPeak31703	ACSM3	2717	Intron (ENST00000568235.5/6296, intron 1 of 4)	acyl-CoA synthetase medium chain family member 3	chr16	20612960	20614310	1351	3.04812	5.58496	1.85288	3.15321	4.76907	5.86041	2.34352	0.149819	-0.642527	0.67424	-2.98605	0.140361	3.65044	3.40175	3.58268	2.54036	3.00741	3.55359	0.363389	1	0.287245	0.707866	-0.130897	0.946043
ENSG00000005187	mergedPeak31702	ACSM3	308	Promoter	acyl-CoA synthetase medium chain family member 3	chr16	20610551	20610927	377	1.77559	4.39232	0.606385	1.79394	3.07381	4.27592	2.85384	0.144041	-0.249116	0.891216	-3.10296	1	3.65044	3.40175	3.58268	2.54036	3.00741	3.55359	0.363389	1	0.287245	0.707866	-0.130897	0.946043
ENSG00000173124	mergedPeak12199	ACSM6	-10093	Exon (ENST00000451083.1/ENST00000451083.1, exon 1 of 1)	acyl-CoA synthetase medium chain family member 6	chr10	95183311	95184107	797	5.54124	7.60733	3.78657	5.00413	4.82301	5.62796	2.44259	0.137734	1.65584	0.247289	-0.78675	0.768106	-4.06182	-4.06182	-2.94109	-4.06182	-4.06182	-4.06182
ENSG00000173124	mergedPeak12198	ACSM6	-60846	Distal Intergenic	acyl-CoA synthetase medium chain family member 6	chr10	95133142	95133354	213	2.60643	3.70044	1.50006	2.44405	2.85455	3.56159	1.40587	0.325271	-0.0333574	0.983973	-1.43923	1	-4.06182	-4.06182	-2.94109	-4.06182	-4.06182	-4.06182
ENSG00000154930	mergedPeak51980	ACSS1	-1222	Distal Intergenic	acyl-CoA synthetase short chain family member 1	chr20	25060202	25060307	106	3.08979	5.52356	2.04776	2.73887	0.918687	1.88822	2.55251	0.143783	3.85629	0.0139415	1.30378	0.750549	6.1481	5.79161	6.58007	5.48535	4.93666	5.47895	-0.323387	0.996752	0.489268	0.335703	0.700333	0.401403
ENSG00000154930	mergedPeak51972	ACSS1	0	Promoter	acyl-CoA synthetase short chain family member 1	chr20	25032664	25033442	779	5.47202	8.14975	4.50343	6.12611	4.62032	5.09348	1.84566	0.190964	2.52015	0.0892598	0.67449	0.786644	6.1481	5.79161	6.58007	5.48535	4.93666	5.47895	-0.323387	0.996752	0.489268	0.335703	0.700333	0.401403
ENSG00000154930	mergedPeak51973	ACSS1	-971	Promoter	acyl-CoA synthetase short chain family member 1	chr20	25033677	25033770	94	2.21278	4.16993	1.95361	3.07087	1.98841	2.0848	0.956949	0.505208	1.6852	0.318374	0.728249	1	6.1481	5.79161	6.58007	5.48535	4.93666	5.47895	-0.323387	0.996752	0.489268	0.335703	0.700333	0.401403
ENSG00000154930	mergedPeak51979	ACSS1	0	Promoter	acyl-CoA synthetase short chain family member 1	chr20	25056261	25058450	2190	6.64227	8.86728	4.61529	6.2246	6.62203	6.85694	2.53498	0.137734	1.40872	0.318667	-1.12626	0.744797	6.1481	5.79161	6.58007	5.48535	4.93666	5.47895	-0.323387	0.996752	0.489268	0.335703	0.700333	0.401403
ENSG00000154930	mergedPeak51975	ACSS1	-8390	Intron (ENST00000432802.6/84532, intron 2 of 11)	acyl-CoA synthetase short chain family member 1	chr20	25041096	25041239	144	0.313104	2.32193	0.33482	0.990621	2.82464	3.39867	1.54532	0.428168	-2.09354	0.319074	-3.63886	1	6.1481	5.79161	6.58007	5.48535	4.93666	5.47895	-0.323387	0.996752	0.489268	0.335703	0.700333	0.401403
ENSG00000154930	mergedPeak51970	ACSS1	-4804	Intron (ENST00000537502.5/84532, intron 6 of 12)	acyl-CoA synthetase short chain family member 1	chr20	25017130	25017987	858	5.89858	8.08746	4.94388	5.80169	6.02806	6.21196	1.9584	0.157228	1.25841	0.354	-0.699994	0.773893	6.1481	5.79161	6.58007	5.48535	4.93666	5.47895	-0.323387	0.996752	0.489268	0.335703	0.700333	0.401403
ENSG00000154930	mergedPeak51971	ACSS1	9170	Exon (ENST00000537502.5/84532, exon 3 of 13)	acyl-CoA synthetase short chain family member 1	chr20	25022750	25023536	787	4.82725	6.61471	4.18908	4.77628	4.91103	4.84491	1.5004	0.227456	1.11983	0.398618	-0.380571	0.853825	6.1481	5.79161	6.58007	5.48535	4.93666	5.47895	-0.323387	0.996752	0.489268	0.335703	0.700333	0.401403
ENSG00000154930	mergedPeak51969	ACSS1	6801	Downstream (<1kb)	acyl-CoA synthetase short chain family member 1	chr20	25005314	25005525	212	0.977838	2.58496	0.606385	2.23309	3.04816	3.15789	0.367253	0.827857	-1.47602	0.438839	-1.84327	1	6.1481	5.79161	6.58007	5.48535	4.93666	5.47895	-0.323387	0.996752	0.489268	0.335703	0.700333	0.401403
ENSG00000154930	mergedPeak51974	ACSS1	-7040	Intron (ENST00000432802.6/84532, intron 2 of 11)	acyl-CoA synthetase short chain family member 1	chr20	25039746	25040839	1094	3.68667	5.83289	3.30473	5.05856	5.65158	6.20845	0.701176	0.576864	-0.866678	0.549492	-1.56785	0.589164	6.1481	5.79161	6.58007	5.48535	4.93666	5.47895	-0.323387	0.996752	0.489268	0.335703	0.700333	0.401403
ENSG00000154930	mergedPeak51978	ACSS1	8331	Intron (ENST00000432802.6/84532, intron 1 of 11)	acyl-CoA synthetase short chain family member 1	chr20	25049460	25049851	392	0.78838	3.70044	0.33482	1.1595	2.85455	3.76642	3.00174	0.155815	-0.645868	0.737199	-3.6476	1	6.1481	5.79161	6.58007	5.48535	4.93666	5.47895	-0.323387	0.996752	0.489268	0.335703	0.700333	0.401403
ENSG00000154930	mergedPeak51976	ACSS1	-10381	Intron (ENST00000432802.6/84532, intron 2 of 11)	acyl-CoA synthetase short chain family member 1	chr20	25043087	25043471	385	2.2863	4.9542	1.36026	2.23309	4.88228	4.26244	2.64454	0.140129	-0.501045	0.752513	-3.14558	0.133361	6.1481	5.79161	6.58007	5.48535	4.93666	5.47895	-0.323387	0.996752	0.489268	0.335703	0.700333	0.401403
ENSG00000154930	mergedPeak51977	ACSS1	9612	Exon (ENST00000432802.6/84532, exon 2 of 12)	acyl-CoA synthetase short chain family member 1	chr20	25047867	25048570	704	2.2863	4.85798	1.36026	2.44405	4.07713	4.22124	2.3662	0.156842	-0.111721	0.947344	-2.47792	0.286692	6.1481	5.79161	6.58007	5.48535	4.93666	5.47895	-0.323387	0.996752	0.489268	0.335703	0.700333	0.401403
ENSG00000131069	mergedPeak52336	ACSS2	0	Promoter	acyl-CoA synthetase short chain family member 2	chr20	34875895	34876867	973	6.42752	8.61839	3.759	5.69579	6.0637	6.19432	2.90926	0.137734	1.78565	0.226224	-1.12361	0.750549	8.63898	8.11178	6.2145	7.64502	8.52553	7.011	1.10695	0.141648	0.0804672	0.923595	-0.975311	0.32169
ENSG00000131069	mergedPeak52337	ACSS2	0	Promoter	acyl-CoA synthetase short chain family member 2	chr20	34882826	34883675	850	1.29529	3	0	2.23309	4.21032	4.20724	1.09992	0.519366	-2.13526	0.277596	-3.23518	1	8.63898	8.11178	6.2145	7.64502	8.52553	7.011	1.10695	0.141648	0.0804672	0.923595	-0.975311	0.32169
ENSG00000131069	mergedPeak52335	ACSS2	-449	Promoter	acyl-CoA synthetase short chain family member 2	chr20	34874136	34874493	358	3.88904	6.16993	2.80902	3.84047	4.48346	4.51061	2.11681	0.155838	0.958783	0.501574	-1.15802	0.745949	8.63898	8.11178	6.2145	7.64502	8.52553	7.011	1.10695	0.141648	0.0804672	0.923595	-0.975311	0.32169
ENSG00000131069	mergedPeak52338	ACSS2	-4866	Intron (ENST00000481971.5/55902, intron 2 of 4)	acyl-CoA synthetase short chain family member 2	chr20	34907450	34908227	778	3.57374	5.83289	3.22636	4.21101	4.85295	5.07817	1.34978	0.297109	0.120939	0.93705	-1.22884	0.725234	8.63898	8.11178	6.2145	7.64502	8.52553	7.011	1.10695	0.141648	0.0804672	0.923595	-0.975311	0.32169
ENSG00000111058	mergedPeak21035	ACSS3	-5617	Intron (ENST00000549175.1/79611, intron 3 of 3)	acyl-CoA synthetase short chain family member 3	chr12	81129050	81129178	129	2.54783	4.16993	1.03202	2.30689	1.31266	2.0222	2.09106	0.208886	2.23346	0.215896	0.142399	1	3.22112	5.40571	3.59533	5.49947	7.1825	6.48007	-0.176584	1	-2.14101	0.000713742	-2.14497	0.00252769
ENSG00000111058	mergedPeak21032	ACSS3	0	Promoter	acyl-CoA synthetase short chain family member 3	chr12	80936547	80937974	1428	5.73095	8.21917	4.22982	6.06892	6.31024	6.76675	2.05291	0.162666	0.90267	0.531021	-1.15024	0.749013	3.22112	5.40571	3.59533	5.49947	7.1825	6.48007	-0.176584	1	-2.14101	0.000713742	-2.14497	0.00252769
ENSG00000111058	mergedPeak21036	ACSS3	-8224	Exon (ENST00000548058.5/79611, exon 5 of 16)	acyl-CoA synthetase short chain family member 3	chr12	81143100	81143427	328	2.60643	5.32193	2.29816	4.42499	3.63538	3.99548	0.825705	0.556125	0.714423	0.660533	-0.111282	0.966515	3.22112	5.40571	3.59533	5.49947	7.1825	6.48007	-0.176584	1	-2.14101	0.000713742	-2.14497	0.00252769
ENSG00000111058	mergedPeak21037	ACSS3	-4087	Intron (ENST00000548058.5/79611, intron 5 of 15)	acyl-CoA synthetase short chain family member 3	chr12	81147095	81147564	470	1.29529	3.45943	0	2.89059	2.99544	3.18672	0.800047	0.738784	-0.431252	0.882228	-1.2313	1	3.22112	5.40571	3.59533	5.49947	7.1825	6.48007	-0.176584	1	-2.14101	0.000713742	-2.14497	0.00252769
ENSG00000111058	mergedPeak21034	ACSS3	0	Promoter	acyl-CoA synthetase short chain family member 3	chr12	81077491	81079573	2083	4.10763	6.62936	3.00952	5.33919	5.51312	6.18006	1.2844	0.346294	-0.0349026	0.983016	-1.3193	0.725114	3.22112	5.40571	3.59533	5.49947	7.1825	6.48007	-0.176584	1	-2.14101	0.000713742	-2.14497	0.00252769
ENSG00000143632	mergedPeak8652	ACTA1	22775	Distal Intergenic	actin alpha 1, skeletal muscle	chr1	229411154	229411319	166	3.08979	5.35755	2.91275	3.07087	1.5505	3.18672	1.74612	0.238325	2.22389	0.180426	0.477774	0.846997	-2.45005	-3.5641	-2.59618	-2.08236	-2.26756	-1.98297
ENSG00000143632	mergedPeak8650	ACTA1	25073	Distal Intergenic	actin alpha 1, skeletal muscle	chr1	229408738	229409021	284	1.96663	4.64386	1.74458	2.50803	2.32388	3.64704	1.89108	0.236466	0.752231	0.656342	-1.13885	1	-2.45005	-3.5641	-2.59618	-2.08236	-2.26756	-1.98297
ENSG00000143632	mergedPeak8649	ACTA1	26218	Distal Intergenic	actin alpha 1, skeletal muscle	chr1	229407473	229407876	404	2.71692	4.52356	1.95361	2.50803	2.52325	3.80412	1.82952	0.221961	0.603955	0.701678	-1.22556	1	-2.45005	-3.5641	-2.59618	-2.08236	-2.26756	-1.98297
ENSG00000107796	mergedPeak12023	ACTA2	-8252	Intron (ENST00000371927.7/57559, intron 10 of 10)	actin alpha 2, smooth muscle	chr10	88961025	88961288	264	1.43117	2.80735	1.20546	0.799319	2.48552	4.7707	1.81903	0.284838	-2.09878	0.246876	-3.91781	1	4.26117	4.7147	4.26228	3.14931	2.17744	2.58821	0.646681	0.777324	2.21592	4.27246e-05	1.39035	0.107084
ENSG00000180139	mergedPeak12021	ACTA2-AS1	0	Promoter	ACTA2 antisense RNA 1	chr10	88932444	88932911	468	3.3173	5.12928	2.21943	3.2311	4.6028	5.312	1.80655	0.196436	-0.556106	0.699384	-2.36266	0.236925	-2.71574	-1.39375	-0.324894	-0.838434	-1.6174	-3.00878
ENSG00000180139	mergedPeak12022	ACTA2-AS1	2380	3' UTR	ACTA2 antisense RNA 1	chr10	88935023	88935604	582	2.54783	4.64386	2.04776	3.34058	2.91257	3.72772	1.19502	0.393926	0.582835	0.715314	-0.612186	0.809145	-2.71574	-1.39375	-0.324894	-0.838434	-1.6174	-3.00878
ENSG00000075624	mergedPeak77383	ACTB	13155	Intron (ENST00000432588.5/60, intron 1 of 3)	actin beta	chr7	5549245	5549635	391	5.83262	7.59991	4.70471	5.44104	2.88385	3.60495	1.87747	0.163298	3.82303	0.00252937	1.94556	0.335494	10.7066	10.7247	10.295	10.5554	10.4541	10.0588	-0.0684439	1	-0.043675	0.966271	0.0387706	0.987401
ENSG00000075624	mergedPeak77384	ACTB	5883	Exon (ENST00000609813.1/ENST00000609813.1, exon 1 of 1)	actin beta	chr7	5555017	5556907	1891	6.04346	8.21917	3.96609	5.72972	5.0272	5.46102	2.43628	0.137734	2.27406	0.118759	-0.162226	0.942575	10.7066	10.7247	10.295	10.5554	10.4541	10.0588	-0.0684439	1	-0.043675	0.966271	0.0387706	0.987401
ENSG00000075624	mergedPeak77386	ACTB	0	Promoter	actin beta	chr7	5562094	5563877	1784	6.04346	8.62205	4.48672	6.07421	5.75827	6.16203	2.37966	0.139275	1.88499	0.20658	-0.494663	0.826313	10.7066	10.7247	10.295	10.5554	10.4541	10.0588	-0.0684439	1	-0.043675	0.966271	0.0387706	0.987401
ENSG00000075624	mergedPeak77382	ACTB	-2085	Intron (ENST00000432588.5/60, intron 1 of 3)	actin beta	chr7	5532794	5533147	354	3.93549	6.16993	3.5815	4.45776	4.08976	2.97169	1.4017	0.289947	1.88274	0.216034	0.481036	0.832554	10.7066	10.7247	10.295	10.5554	10.4541	10.0588	-0.0684439	1	-0.043675	0.966271	0.0387706	0.987401
ENSG00000075624	mergedPeak77385	ACTB	3650	Intron (ENST00000432588.5/60, intron 1 of 3)	actin beta	chr7	5558755	5559140	386	4.49644	6.45943	2.4438	4.24895	3.49051	4.65168	2.26255	0.150298	1.64996	0.280871	-0.612595	0.800342	10.7066	10.7247	10.295	10.5554	10.4541	10.0588	-0.0684439	1	-0.043675	0.966271	0.0387706	0.987401
ENSG00000075624	mergedPeak77381	ACTB	-1884	Intron (ENST00000432588.5/60, intron 1 of 3)	actin beta	chr7	5532593	5532718	126	2.76915	5.42626	2.37282	3.8154	3.54655	2.0848	1.44528	0.325028	1.75311	0.296264	0.307823	0.90441	10.7066	10.7247	10.295	10.5554	10.4541	10.0588	-0.0684439	1	-0.043675	0.966271	0.0387706	0.987401
ENSG00000075624	mergedPeak77387	ACTB	-5606	Distal Intergenic	actin beta	chr7	5569390	5570834	1445	5.0011	7.33092	3.48383	4.76323	4.81542	5.50174	2.38642	0.138655	1.41161	0.327386	-0.97481	0.764414	10.7066	10.7247	10.295	10.5554	10.4541	10.0588	-0.0684439	1	-0.043675	0.966271	0.0387706	0.987401
ENSG00000075624	mergedPeak77380	ACTB	0	Promoter	actin beta	chr7	5529318	5531531	2214	6.22271	8.51964	4.14715	6.51277	6.54845	6.88579	2.03537	0.167829	1.06426	0.467089	-0.971105	0.764752	10.7066	10.7247	10.295	10.5554	10.4541	10.0588	-0.0684439	1	-0.043675	0.966271	0.0387706	0.987401
ENSG00000075624	mergedPeak77378	ACTB	1140	Downstream (<1kb)	actin beta	chr7	5525325	5526958	1634	4.69849	7.08746	3.78657	6.43672	7.03992	6.76436	0.692858	0.59601	-0.582615	0.703087	-1.27547	0.733372	10.7066	10.7247	10.295	10.5554	10.4541	10.0588	-0.0684439	1	-0.043675	0.966271	0.0387706	0.987401
ENSG00000075624	mergedPeak77377	ACTB	3759	Downstream (2-3kb)	actin beta	chr7	5524022	5524339	318	2.1353	4.80735	1.95361	4.82733	4.35334	4.27592	-0.030873	0.983249	-0.35147	0.841789	-0.320597	0.902945	10.7066	10.7247	10.295	10.5554	10.4541	10.0588	-0.0684439	1	-0.043675	0.966271	0.0387706	0.987401
ENSG00000075624	mergedPeak77379	ACTB	-79	Promoter	actin beta	chr7	5528177	5528795	619	3.60281	6.04439	1.74458	4.72335	5.35993	5.11613	1.44029	0.322482	0.0318169	0.985302	-1.40847	0.722092	10.7066	10.7247	10.295	10.5554	10.4541	10.0588	-0.0684439	1	-0.043675	0.966271	0.0387706	0.987401
ENSG00000169067	mergedPeak68381	ACTBL2	48209	Intron (ENST00000506106.1/ENST00000506106.1, intron 1 of 3)	actin beta like 2	chr5	57434359	57434600	242	3.45121	6.40939	0.33482	2.5693	0.800741	0.926454	4.16086	0.137734	5.82904	0.000789568	1.66818	0.712406	-0.440124	-1.21788	1.31401	-2.08236	-0.990551	-1.51658
ENSG00000169067	mergedPeak68379	ACTBL2	99312	Distal Intergenic	actin beta like 2	chr5	57383250	57383497	248	3.73999	6.33985	2.4438	3.91316	1.31266	2.50668	2.30544	0.157166	3.89703	0.0108815	1.59159	0.654495	-0.440124	-1.21788	1.31401	-2.08236	-0.990551	-1.51658
ENSG00000169067	mergedPeak68383	ACTBL2	40872	Intron (ENST00000506106.1/ENST00000506106.1, intron 1 of 3)	actin beta like 2	chr5	57441645	57441937	293	4.6713	6.79442	2.80902	4.13199	2.36602	3.66764	2.56725	0.137734	3.07713	0.0346936	0.509882	0.827233	-0.440124	-1.21788	1.31401	-2.08236	-0.990551	-1.51658
ENSG00000169067	mergedPeak68378	ACTBL2	115674	Distal Intergenic	actin beta like 2	chr5	57366777	57367135	359	4.34981	6.88264	1.85288	4.3744	3.04816	2.93818	2.59965	0.140199	3.28212	0.0356939	0.682477	0.79469	-0.440124	-1.21788	1.31401	-2.08236	-0.990551	-1.51658
ENSG00000169067	mergedPeak68380	ACTBL2	50520	Intron (ENST00000506106.1/ENST00000506106.1, intron 1 of 3)	actin beta like 2	chr5	57431751	57432289	539	1.14528	2	0.834841	1.89311	3.7512	4.94109	0.132477	0.931536	-3.45478	0.0390785	-3.58725	1	-0.440124	-1.21788	1.31401	-2.08236	-0.990551	-1.51658
ENSG00000169067	mergedPeak68382	ACTBL2	46421	Intron (ENST00000506106.1/ENST00000506106.1, intron 1 of 3)	actin beta like 2	chr5	57435671	57436388	718	5.7635	7.97728	3.759	6.13626	4.53977	4.68237	1.88979	0.188091	2.69295	0.0703652	0.803154	0.769763	-0.440124	-1.21788	1.31401	-2.08236	-0.990551	-1.51658
ENSG00000169067	mergedPeak68384	ACTBL2	15847	Intron (ENST00000506106.1/ENST00000506106.1, intron 1 of 3)	actin beta like 2	chr5	57466732	57466962	231	0.570226	2.32193	0.834841	1.1595	2.69839	3.68794	0.949983	0.587495	-2.15352	0.276306	-3.10351	1	-0.440124	-1.21788	1.31401	-2.08236	-0.990551	-1.51658
ENSG00000169067	mergedPeak68385	ACTBL2	-11761	Intron (ENST00000506106.1/ENST00000506106.1, intron 2 of 3)	actin beta like 2	chr5	57494570	57495766	1197	4.75138	6.72792	3.44974	4.52115	5.24608	5.50746	2.0273	0.154657	0.675141	0.620638	-1.35216	0.657142	-0.440124	-1.21788	1.31401	-2.08236	-0.990551	-1.51658
ENSG00000159251	mergedPeak28011	ACTC1	19	Promoter	actin alpha cardiac muscle 1	chr15	34795389	34795707	319	3.73999	5.78136	2.13615	3.53738	2.14182	3.64704	2.22714	0.161757	2.13763	0.18852	-0.0895033	0.971575	-4.06182	-4.06182	-4.06182	-4.06182	-3.48295	-3.44128
ENSG00000184009	mergedPeak38179	ACTG1	20409	Distal Intergenic	actin gamma 1	chr17	81491135	81491439	305	3.24538	5.32193	2.13615	3.34058	2.731	3.09846	1.89716	0.197215	1.82308	0.245589	-0.0740798	0.976048	12.2122	11.8569	11.2666	11.4338	11.4161	11.7408	0.308281	1	0.259624	0.825202	-0.200205	0.940381
ENSG00000184009	mergedPeak38178	ACTG1	23514	Distal Intergenic	actin gamma 1	chr17	81487804	81488334	531	4.26141	6.37504	2.80902	4.2301	3.90203	4.48763	2.06196	0.162227	1.48953	0.311424	-0.572423	0.806215	12.2122	11.8569	11.2666	11.4338	11.4161	11.7408	0.308281	1	0.259624	0.825202	-0.200205	0.940381
ENSG00000184009	mergedPeak38186	ACTG1	0	Promoter	actin gamma 1	chr17	81512875	81515352	2478	6.54826	8.79116	4.50343	6.47324	6.59127	6.79276	2.28449	0.142125	1.37833	0.338852	-0.906156	0.766426	12.2122	11.8569	11.2666	11.4338	11.4161	11.7408	0.308281	1	0.259624	0.825202	-0.200205	0.940381
ENSG00000184009	mergedPeak38187	ACTG1	3741	Exon (ENST00000442532.1/ENST00000442532.1, exon 1 of 2)	actin gamma 1	chr17	81518434	81520106	1673	6.41528	8.58871	5.30963	6.14132	6.58012	6.66287	2.11004	0.14384	1.26098	0.349353	-0.849061	0.766426	12.2122	11.8569	11.2666	11.4338	11.4161	11.7408	0.308281	1	0.259624	0.825202	-0.200205	0.940381
ENSG00000184009	mergedPeak38185	ACTG1	0	Promoter	actin gamma 1	chr17	81512494	81512801	308	3.88904	6.02237	0.606385	3.73747	4.127	3.49401	2.58383	0.151896	1.52913	0.375127	-1.0547	0.76731	12.2122	11.8569	11.2666	11.4338	11.4161	11.7408	0.308281	1	0.259624	0.825202	-0.200205	0.940381
ENSG00000184009	mergedPeak38180	ACTG1	11908	Distal Intergenic	actin gamma 1	chr17	81499880	81499940	61	0.78838	3.16993	0.606385	1.79394	1.5505	1.74052	1.45029	0.440211	0.940401	0.656932	-0.509887	1	12.2122	11.8569	11.2666	11.4338	11.4161	11.7408	0.308281	1	0.259624	0.825202	-0.200205	0.940381
ENSG00000184009	mergedPeak38182	ACTG1	4051	Downstream (2-3kb)	actin gamma 1	chr17	81507441	81507797	357	2.91537	5.24793	2.96194	5.0692	4.187	4.1931	0.117858	0.930596	0.308435	0.848362	0.190577	0.937629	12.2122	11.8569	11.2666	11.4338	11.4161	11.7408	0.308281	1	0.259624	0.825202	-0.200205	0.940381
ENSG00000184009	mergedPeak38181	ACTG1	4583	Downstream (2-3kb)	actin gamma 1	chr17	81507051	81507265	215	2.2863	3.70044	1.95361	4.13199	3.37144	3.12848	-0.339673	0.809729	-0.155945	0.928892	0.183728	1	12.2122	11.8569	11.2666	11.4338	11.4161	11.7408	0.308281	1	0.259624	0.825202	-0.200205	0.940381
ENSG00000184009	mergedPeak38184	ACTG1	2361	Downstream (<1kb)	actin gamma 1	chr17	81508692	81509487	796	3.71357	6.08746	2.57608	5.17152	5.4606	4.88063	0.968844	0.477503	0.131507	0.937759	-0.837337	0.771718	12.2122	11.8569	11.2666	11.4338	11.4161	11.7408	0.308281	1	0.259624	0.825202	-0.200205	0.940381
ENSG00000184009	mergedPeak38183	ACTG1	3349	Downstream (1-2kb)	actin gamma 1	chr17	81508107	81508499	393	3.24538	5.16993	2.29816	4.48981	4.63763	4.10524	0.751529	0.572763	0.0924079	0.955282	-0.659122	0.794193	12.2122	11.8569	11.2666	11.4338	11.4161	11.7408	0.308281	1	0.259624	0.825202	-0.200205	0.940381
ENSG00000163017	mergedPeak46205	ACTG2	15043	3' UTR	actin gamma 2, smooth muscle	chr2	73908051	73908388	338	1.66966	3.16993	0.834841	2.15531	3.04816	2.93818	1.187	0.451323	-0.526952	0.768683	-1.71395	1	-3.46339	-4.06182	-3.39526	-2.27402	-2.07557	1.56376
ENSG00000182584	mergedPeak52255	ACTL10	0	Promoter	actin like 10	chr20	33666449	33668199	1751	6.93297	8.85175	4.85552	6.65732	6.96478	6.95863	2.18428	0.143307	1.23311	0.372783	-0.951173	0.764129	2.61444	2.02889	2.50751	2.54763	1.96449	1.48302	-0.303345	1			0.907232	0.481204
ENSG00000136518	mergedPeak62017	ACTL6A	-15762	Distal Intergenic	actin like 6A	chr3	179546905	179547118	214	3.3173	5.35755	1.95361	2.3771	2.44678	2.8327	2.76753	0.137734	2.18815	0.159473	-0.579383	0.811499	5.7422	5.89272	5.64067	6.14197	6.23611	5.60354	-0.251041	1	-0.302437	0.560019	-0.0556515	0.963443
ENSG00000136518	mergedPeak62018	ACTL6A	0	Promoter	actin like 6A	chr3	179562642	179563856	1215	7.11804	9.57365	5.15956	7.24809	6.4996	7.31256	2.27317	0.145774	1.85968	0.221359	-0.413493	0.856492	5.7422	5.89272	5.64067	6.14197	6.23611	5.60354	-0.251041	1	-0.302437	0.560019	-0.0556515	0.963443
ENSG00000077080	mergedPeak79941	ACTL6B	0	Promoter	actin like 6B	chr7	100656333	100656488	156	2.54783	4.39232	0.834841	1.57244	0.918687	1.95677	3.13441	0.137734	2.69336	0.139525	-0.441052	1	-3.04167	-4.06182	-4.06182	-3.48595	-4.06182	-3.44128
ENSG00000077080	mergedPeak79940	ACTL6B	2251	Intron (ENST00000160382.9/51412, intron 4 of 13)	actin like 6B	chr7	100653110	100653202	93	3.38581	4.80735	2.63794	2.44405	3.09902	2.97169	1.88907	0.183677	1.31212	0.364458	-0.576946	0.804376	-3.04167	-4.06182	-4.06182	-3.48595	-4.06182	-3.44128
ENSG00000187003	mergedPeak88003	ACTL7A	-443	Promoter	actin like 7A	chr9	108861413	108861823	411	1.87427	3.70044	0.834841	2.44405	3.12379	4.26244	1.42483	0.358106	-0.880758	0.604893	-2.30558	1	-4.06182	-4.06182	-4.06182	-4.06182	-3.07097	-4.06182
ENSG00000148156	mergedPeak87983	ACTL7B	586639	Distal Intergenic	actin like 7B	chr9	108270143	108270328	186	3.71357	5.61471	1.85288	3.2311	0.672286	1.39016	2.4318	0.146024	4.75821	0.0020333	2.32641	0.35777	-3.46339	-3.5641	-2.59618	-3.48595	-4.06182	-4.06182
ENSG00000148156	mergedPeak87990	ACTL7B	321977	Distal Intergenic	actin like 7B	chr9	108534930	108534990	61	2.21278	4.58496	2.13615	2.15531	0.199624	0.926454	1.92254	0.243862	4.65853	0.0104433	2.73599	1	-3.46339	-3.5641	-2.59618	-3.48595	-4.06182	-4.06182
ENSG00000148156	mergedPeak87996	ACTL7B	165043	Distal Intergenic	actin like 7B	chr9	108691671	108691924	254	3.63131	6.10852	2.75421	1.31067	1.75462	2.31111	3.44476	0.137734	3.63465	0.017296	0.18989	0.940794	-3.46339	-3.5641	-2.59618	-3.48595	-4.06182	-4.06182
ENSG00000148156	mergedPeak87981	ACTL7B	665606	Distal Intergenic	actin like 7B	chr9	108191277	108191361	85	2.60643	4.52356	2.13615	2.5693	0.918687	1.48604	1.66429	0.266201	3.30223	0.0461706	1.63794	1	-3.46339	-3.5641	-2.59618	-3.48595	-4.06182	-4.06182
ENSG00000148156	mergedPeak87984	ACTL7B	584156	Distal Intergenic	actin like 7B	chr9	108271844	108272811	968	5.37424	8.07682	3.86626	5.74971	3.90203	5.5907	2.21645	0.159792	2.3362	0.144328	0.119743	0.962172	-3.46339	-3.5641	-2.59618	-3.48595	-4.06182	-4.06182
ENSG00000148156	mergedPeak87992	ACTL7B	304008	Distal Intergenic	actin like 7B	chr9	108552728	108552959	232	3.48283	5.12928	2.75421	3.19268	1.93342	3.18672	1.64659	0.238907	1.99674	0.201519	0.350147	0.881115	-3.46339	-3.5641	-2.59618	-3.48595	-4.06182	-4.06182
ENSG00000148156	mergedPeak87985	ACTL7B	565654	Distal Intergenic	actin like 7B	chr9	108290587	108291313	727	1.14528	3.80735	1.03202	2.44405	4.2781	5.40079	1.28612	0.400207	-2.15316	0.222079	-3.43928	0.120251	-3.46339	-3.5641	-2.59618	-3.48595	-4.06182	-4.06182
ENSG00000148156	mergedPeak87995	ACTL7B	234742	Distal Intergenic	actin like 7B	chr9	108622081	108622225	145	0	1.58496	0.834841	0.799319	3.07381	2.46022	-0.0302033	0.988866	-2.9991	0.224348	-2.9689	1	-3.46339	-3.5641	-2.59618	-3.48595	-4.06182	-4.06182
ENSG00000148156	mergedPeak87988	ACTL7B	383534	Distal Intergenic	actin like 7B	chr9	108473358	108473433	76	2.05343	3.80735	1.85288	2.93782	1.98841	1.81626	0.744324	0.610913	1.50131	0.380719	0.756983	1	-3.46339	-3.5641	-2.59618	-3.48595	-4.06182	-4.06182
ENSG00000148156	mergedPeak87986	ACTL7B	497123	Distal Intergenic	actin like 7B	chr9	108359572	108359844	273	0.570226	2.58496	0.33482	0.799319	2.99544	3.2427	2.28037	0.255406	-1.65884	0.399412	-3.93921	1	-3.46339	-3.5641	-2.59618	-3.48595	-4.06182	-4.06182
ENSG00000148156	mergedPeak87991	ACTL7B	307436	Distal Intergenic	actin like 7B	chr9	108549329	108549531	203	2.76915	4.39232	2.13615	3.65509	3.12379	1.81626	0.750014	0.593297	1.29826	0.425423	0.548244	1	-3.46339	-3.5641	-2.59618	-3.48595	-4.06182	-4.06182
ENSG00000148156	mergedPeak88001	ACTL7B	44730	Distal Intergenic	actin like 7B	chr9	108811877	108812237	361	1.43117	3.58496	0.33482	1.98591	3.56476	4.09006	1.8987	0.26591	-1.15484	0.517333	-3.05354	1	-3.46339	-3.5641	-2.59618	-3.48595	-4.06182	-4.06182
ENSG00000148156	mergedPeak88002	ACTL7B	42783	Distal Intergenic	actin like 7B	chr9	108814115	108814184	70	2.35626	4.45943	1.62749	2.50803	2.23572	3.21498	1.84718	0.234175	1.02723	0.52879	-0.819945	1	-3.46339	-3.5641	-2.59618	-3.48595	-4.06182	-4.06182
ENSG00000148156	mergedPeak87997	ACTL7B	112965	Distal Intergenic	actin like 7B	chr9	108743929	108744002	74	3.24538	4.08746	1.85288	1.89311	1.39637	3.84085	2.18217	0.187603	0.695572	0.676762	-1.4866	1	-3.46339	-3.5641	-2.59618	-3.48595	-4.06182	-4.06182
ENSG00000148156	mergedPeak87994	ACTL7B	261749	Distal Intergenic	actin like 7B	chr9	108594668	108595218	551	2.21278	4.39232	1.62749	2.23309	3.93039	4.40418	1.97683	0.195161	-0.592672	0.701883	-2.5695	0.234071	-3.46339	-3.5641	-2.59618	-3.48595	-4.06182	-4.06182
ENSG00000148156	mergedPeak87998	ACTL7B	112734	Distal Intergenic	actin like 7B	chr9	108744057	108744233	177	2.96099	4.64386	1.36026	1.68744	2.44678	4.28927	2.99197	0.137734	0.392682	0.809528	-2.59929	0.262344	-3.46339	-3.5641	-2.59618	-3.48595	-4.06182	-4.06182
ENSG00000148156	mergedPeak87999	ACTL7B	94894	Distal Intergenic	actin like 7B	chr9	108762010	108762073	64	2.05343	3.32193	1.20546	2.3771	2.04138	2.75784	1.08781	0.479237	0.401207	0.82401	-0.686606	1	-3.46339	-3.5641	-2.59618	-3.48595	-4.06182	-4.06182
ENSG00000148156	mergedPeak87989	ACTL7B	378920	Distal Intergenic	actin like 7B	chr9	108477529	108478047	519	4.0872	6.45943	2.63794	4.0484	5.47992	5.60145	2.29615	0.144066	0.162833	0.915677	-2.13332	0.326157	-3.46339	-3.5641	-2.59618	-3.48595	-4.06182	-4.06182
ENSG00000148156	mergedPeak88000	ACTL7B	79416	Distal Intergenic	actin like 7B	chr9	108777020	108777551	532	3.00521	4.80735	2.37282	3.53738	3.81343	4.66199	1.16924	0.375528	-0.16656	0.915957	-1.3358	0.705001	-3.46339	-3.5641	-2.59618	-3.48595	-4.06182	-4.06182
ENSG00000148156	mergedPeak87982	ACTL7B	662553	Distal Intergenic	actin like 7B	chr9	108194308	108194414	107	1.29529	3	2.04776	2.30689	2.59588	2.25777	0.152231	0.922136	-0.166073	0.930365	-0.318304	1	-3.46339	-3.5641	-2.59618	-3.48595	-4.06182	-4.06182
ENSG00000148156	mergedPeak87993	ACTL7B	290761	Distal Intergenic	actin like 7B	chr9	108565723	108566206	484	2.71692	4.64386	2.21943	2.93782	3.28622	4.22124	1.48061	0.287673	0.126934	0.93791	-1.35368	0.711177	-3.46339	-3.5641	-2.59618	-3.48595	-4.06182	-4.06182
ENSG00000148156	mergedPeak87987	ACTL7B	412107	Distal Intergenic	actin like 7B	chr9	108444397	108444860	464	2.76915	5.32193	1.74458	3.59744	3.49051	5.18917	1.70958	0.261063	-0.0530762	0.976116	-1.76265	0.597938	-3.46339	-3.5641	-2.59618	-3.48595	-4.06182	-4.06182
ENSG00000181786	mergedPeak41087	ACTL9	43719	Distal Intergenic	actin like 9	chr19	8654769	8654986	218	2.05343	4.39232	1.20546	2.62806	2.04138	2.4122	1.78929	0.264773	1.59541	0.362062	-0.193877	1	-4.06182	-4.06182	-4.06182	-4.06182	-4.06182	-4.06182
ENSG00000072110	mergedPeak26353	ACTN1	-3554	Intron (ENST00000193403.10/87, intron 1 of 20)	actinin alpha 1	chr14	68951102	68951356	255	4.04546	6.04439	3.1002	3.84047	2.09247	1.88822	1.92976	0.173386	3.73757	0.00670824	1.80782	0.472034	7.79857	7.83975	7.7613	7.75642	7.61722	7.53995	-0.135897	1	-0.212484	0.692336	-0.0749424	0.951393
ENSG00000072110	mergedPeak26352	ACTN1	-333	Promoter	actinin alpha 1	chr14	68947881	68948070	190	3.3173	5.08746	2.69724	2.23309	0.672286	1.81626	2.16989	0.172431	3.74163	0.0172652	1.57174	0.674622	7.79857	7.83975	7.7613	7.75642	7.61722	7.53995	-0.135897	1	-0.212484	0.692336	-0.0749424	0.951393
ENSG00000072110	mergedPeak26348	ACTN1	11420	Intron (ENST00000193403.10/87, intron 1 of 20)	actinin alpha 1	chr14	68935937	68936128	192	3.51378	5.42626	2.57608	3.50639	2.14182	1.74052	1.75186	0.214017	3.16357	0.0318226	1.41171	0.68778	7.79857	7.83975	7.7613	7.75642	7.61722	7.53995	-0.135897	1	-0.212484	0.692336	-0.0749424	0.951393
ENSG00000072110	mergedPeak26354	ACTN1	-14515	Intron (ENST00000193403.10/87, intron 1 of 20)	actinin alpha 1	chr14	68962063	68962427	365	3.51378	5.58496	1.74458	3.11263	1.6218	3.29658	2.50249	0.146943	2.38295	0.1558	-0.119542	0.964232	7.79857	7.83975	7.7613	7.75642	7.61722	7.53995	-0.135897	1	-0.212484	0.692336	-0.0749424	0.951393
ENSG00000072110	mergedPeak26355	ACTN1	11640	Intron (ENST00000193403.10/87, intron 1 of 20)	actinin alpha 1	chr14	68965327	68965926	600	4.61534	7.44294	4.55243	5.63261	4.96	4.83584	1.45947	0.269403	1.76081	0.239617	0.301346	0.893096	7.79857	7.83975	7.7613	7.75642	7.61722	7.53995	-0.135897	1	-0.212484	0.692336	-0.0749424	0.951393
ENSG00000072110	mergedPeak26346	ACTN1	8853	Exon (ENST00000193403.10/87, exon 4 of 21)	actinin alpha 1	chr14	68911732	68912185	454	3.57374	5.58496	2.04776	3.40921	2.7941	3.92879	2.16213	0.164382	1.50444	0.330785	-0.657692	0.794338	7.79857	7.83975	7.7613	7.75642	7.61722	7.53995	-0.135897	1	-0.212484	0.692336	-0.0749424	0.951393
ENSG00000072110	mergedPeak26345	ACTN1	15579	Distal Intergenic	actinin alpha 1	chr14	68863312	68863443	132	2.42299	4.45943	2.4438	2.73887	1.93342	2.8327	1.28386	0.366804	1.46469	0.365197	0.180829	1	7.79857	7.83975	7.7613	7.75642	7.61722	7.53995	-0.135897	1	-0.212484	0.692336	-0.0749424	0.951393
ENSG00000072110	mergedPeak26344	ACTN1	34816	Distal Intergenic	actinin alpha 1	chr14	68843865	68844206	342	2.91537	5.08746	1.36026	2.23309	2.85455	3.44713	2.8769	0.137734	1.26504	0.415429	-1.61185	0.637105	7.79857	7.83975	7.7613	7.75642	7.61722	7.53995	-0.135897	1	-0.212484	0.692336	-0.0749424	0.951393
ENSG00000072110	mergedPeak26351	ACTN1	1736	Intron (ENST00000193403.10/87, intron 1 of 20)	actinin alpha 1	chr14	68945626	68945812	187	2.66273	4.24793	2.51146	2.68453	2.56002	2.50668	1.16246	0.390805	1.24311	0.417271	0.0806494	1	7.79857	7.83975	7.7613	7.75642	7.61722	7.53995	-0.135897	1	-0.212484	0.692336	-0.0749424	0.951393
ENSG00000072110	mergedPeak26347	ACTN1	-3029	Intron (ENST00000193403.10/87, intron 2 of 20)	actinin alpha 1	chr14	68924388	68925049	662	1.87427	4.85798	2.04776	3.40921	5.01401	5.0233	1.2207	0.389977	-1.07821	0.497262	-2.29891	0.341998	7.79857	7.83975	7.7613	7.75642	7.61722	7.53995	-0.135897	1	-0.212484	0.692336	-0.0749424	0.951393
ENSG00000072110	mergedPeak26349	ACTN1	8186	Intron (ENST00000193403.10/87, intron 1 of 20)	actinin alpha 1	chr14	68937834	68939362	1529	4.7119	7.11894	4.08189	5.86414	5.82021	5.86488	1.14867	0.369069	0.525033	0.719451	-0.623636	0.794041	7.79857	7.83975	7.7613	7.75642	7.61722	7.53995	-0.135897	1	-0.212484	0.692336	-0.0749424	0.951393
ENSG00000072110	mergedPeak26350	ACTN1	7217	Intron (ENST00000193403.10/87, intron 1 of 20)	actinin alpha 1	chr14	68939936	68940331	396	3.73999	5.52356	3.18552	3.84047	4.96687	4.91549	1.39896	0.266952	-0.0732003	0.960131	-1.47216	0.593031	7.79857	7.83975	7.7613	7.75642	7.61722	7.53995	-0.135897	1	-0.212484	0.692336	-0.0749424	0.951393
ENSG00000259062	mergedPeak26363	ACTN1-AS1	30685	Distal Intergenic	ACTN1 antisense RNA 1	chr14	69010726	69010838	113	2.71692	5	1.03202	2.3771	0.531267	1.05708	2.77344	0.142816	4.56908	0.00778582	1.79564	1	-3.46339	-2.90093	-3.39526	-2.4951	-2.26756	-3.44128
ENSG00000259062	mergedPeak26358	ACTN1-AS1	7818	Distal Intergenic	ACTN1 antisense RNA 1	chr14	68987859	68987961	103	2.2863	4.52356	1.74458	2.07309	0.531267	1.57595	2.18137	0.199849	3.39106	0.0594641	1.2097	1	-3.46339	-2.90093	-3.39526	-2.4951	-2.26756	-3.44128
ENSG00000259062	mergedPeak26361	ACTN1-AS1	25566	Distal Intergenic	ACTN1 antisense RNA 1	chr14	69005607	69006102	496	4.601	6.35755	3.78657	4.95906	3.32946	3.87667	1.26946	0.307151	2.18642	0.126524	0.916963	0.764752	-3.46339	-2.90093	-3.39526	-2.4951	-2.26756	-3.44128
ENSG00000259062	mergedPeak26362	ACTN1-AS1	28456	Distal Intergenic	ACTN1 antisense RNA 1	chr14	69008497	69008946	450	0.570226	2	0	0.799319	3.1721	3.91163	2.00408	0.327641	-2.87526	0.170577	-4.87935	1	-3.46339	-2.90093	-3.39526	-2.4951	-2.26756	-3.44128
ENSG00000259062	mergedPeak26359	ACTN1-AS1	22170	Distal Intergenic	ACTN1 antisense RNA 1	chr14	69002211	69002285	75	2.42299	4.32193	2.63794	1.31067	2.09247	1.95677	1.76354	0.258027	1.88616	0.275619	0.122621	1	-3.46339	-2.90093	-3.39526	-2.4951	-2.26756	-3.44128
ENSG00000259062	mergedPeak26356	ACTN1-AS1	0	Promoter	ACTN1 antisense RNA 1	chr14	68977527	68980175	2649	6.97527	9.17493	5.05007	6.69904	7.10668	7.42571	2.37577	0.138022	1.18743	0.393907	-1.18834	0.727663	-3.46339	-2.90093	-3.39526	-2.4951	-2.26756	-3.44128
ENSG00000259062	mergedPeak26365	ACTN1-AS1	62790	Distal Intergenic	ACTN1 antisense RNA 1	chr14	69042831	69043139	309	2.1353	4.08746	1.36026	2.23309	3.21884	3.68794	1.82439	0.234921	-0.111597	0.948094	-1.93598	1	-3.46339	-2.90093	-3.39526	-2.4951	-2.26756	-3.44128
ENSG00000259062	mergedPeak26364	ACTN1-AS1	33860	Distal Intergenic	ACTN1 antisense RNA 1	chr14	69013901	69014904	1004	4.20564	6.49185	3.64313	4.82733	5.71817	5.74402	1.43961	0.265334	0.0173938	0.990914	-1.42222	0.63841	-3.46339	-2.90093	-3.39526	-2.4951	-2.26756	-3.44128
ENSG00000077522	mergedPeak9005	ACTN2	0	Promoter	actinin alpha 2	chr1	236736894	236737034	141	2.91537	5.12928	0.33482	0.990621	0.672286	0.926454	4.98791	0.137734	4.7438	0.00457527	-0.244116	1	-4.06182	-3.19474	-2.59618	-4.06182	-4.06182	-3.00878
ENSG00000077522	mergedPeak9004	ACTN2	-22066	Intron (ENST00000542672.5/88, intron 1 of 20)	actinin alpha 2	chr1	236713652	236714953	1302	4.52709	7.04439	3.1002	4.2301	3.78265	3.66764	2.58477	0.137734	2.63572	0.0699013	0.0509484	0.982751	-4.06182	-3.19474	-2.59618	-4.06182	-4.06182	-3.00878
ENSG00000077522	mergedPeak9003	ACTN2	0	Promoter	actinin alpha 2	chr1	236686270	236686923	654	3.93549	6.32193	2.51146	4.0908	2.85455	4.60973	2.15623	0.170151	1.64295	0.303758	-0.513284	0.833628	-4.06182	-3.19474	-2.59618	-4.06182	-4.06182	-3.00878
ENSG00000130402	mergedPeak42407	ACTN4	-14279	Exon (ENST00000585999.1/ENST00000585999.1, exon 1 of 2)	actinin alpha 4	chr19	38693425	38693863	439	4.55711	7.01123	2.51146	4.78921	1.75462	2.20238	2.2549	0.157029	4.64899	0.00175725	2.3941	0.299812	9.52311	9.44145	9.05931	9.12132	9.20435	8.48233	0.0639124	1	0.135968	0.865146	0.107268	0.948713
ENSG00000130402	mergedPeak42412	ACTN4	-1926	Intron (ENST00000252699.6/81, intron 12 of 20)	actinin alpha 4	chr19	38722031	38722231	201	3.35196	6.50779	2.63794	4.55183	1.02772	1.95677	1.82864	0.233704	4.65577	0.00349647	2.82713	0.223118	9.52311	9.44145	9.05931	9.12132	9.20435	8.48233	0.0639124	1	0.135968	0.865146	0.107268	0.948713
ENSG00000130402	mergedPeak42408	ACTN4	-6484	Intron (ENST00000588618.5/81, intron 3 of 11)	actinin alpha 4	chr19	38701561	38701658	98	2.42299	4.16993	1.74458	1.44748	0.531267	0.44386	2.35104	0.176154	4.68511	0.00990405	2.33407	1	9.52311	9.44145	9.05931	9.12132	9.20435	8.48233	0.0639124	1	0.135968	0.865146	0.107268	0.948713
ENSG00000130402	mergedPeak42396	ACTN4	-2709	Distal Intergenic	actinin alpha 4	chr19	38644868	38644940	73	2.42299	4.45943	2.21943	1.79394	0.531267	0.926454	2.01282	0.212595	4.21019	0.0144308	2.19737	1	9.52311	9.44145	9.05931	9.12132	9.20435	8.48233	0.0639124	1	0.135968	0.865146	0.107268	0.948713
ENSG00000130402	mergedPeak42413	ACTN4	-1862	Intron (ENST00000252699.6/81, intron 12 of 20)	actinin alpha 4	chr19	38722236	38722295	60	1.96663	5.72792	1.74458	3.71053	0.374954	1.66058	1.90657	0.266026	4.47569	0.0155484	2.56912	0.409481	9.52311	9.44145	9.05931	9.12132	9.20435	8.48233	0.0639124	1	0.135968	0.865146	0.107268	0.948713
ENSG00000130402	mergedPeak42411	ACTN4	-4185	Intron (ENST00000588618.5/81, intron 11 of 11)	actinin alpha 4	chr19	38719029	38719972	944	4.72518	7.09803	4.10397	4.95906	4.05154	3.26989	1.79318	0.191877	2.72681	0.0545497	0.933633	0.764752	9.52311	9.44145	9.05931	9.12132	9.20435	8.48233	0.0639124	1	0.135968	0.865146	0.107268	0.948713
ENSG00000130402	mergedPeak42406	ACTN4	-23466	Exon (ENST00000585999.1/ENST00000585999.1, exon 2 of 2)	actinin alpha 4	chr19	38683342	38684676	1335	6.46362	8.91289	4.66069	6.61437	5.71001	5.63843	2.22577	0.146629	2.50187	0.0881457	0.276098	0.902537	9.52311	9.44145	9.05931	9.12132	9.20435	8.48233	0.0639124	1	0.135968	0.865146	0.107268	0.948713
ENSG00000130402	mergedPeak42397	ACTN4	0	Promoter	actinin alpha 4	chr19	38647344	38647882	539	4.6713	6.52356	1.36026	3.3753	3.4519	3.51689	3.38822	0.137734	2.49275	0.104206	-0.895468	0.767357	9.52311	9.44145	9.05931	9.12132	9.20435	8.48233	0.0639124	1	0.135968	0.865146	0.107268	0.948713
ENSG00000130402	mergedPeak42414	ACTN4	1608	3' UTR	actinin alpha 4	chr19	38729753	38729921	169	3.24538	5.42626	2.63794	2.68453	2.94072	3.15789	2.21949	0.152551	1.76499	0.246086	-0.454494	0.844116	9.52311	9.44145	9.05931	9.12132	9.20435	8.48233	0.0639124	1	0.135968	0.865146	0.107268	0.948713
ENSG00000130402	mergedPeak42405	ACTN4	28260	Intron (ENST00000588618.5/81, intron 1 of 11)	actinin alpha 4	chr19	38676453	38676785	333	1.29529	3.16993	1.95361	2.93782	3.70269	3.53941	-0.123709	0.932591	-1.37059	0.409135	-1.24688	1	9.52311	9.44145	9.05931	9.12132	9.20435	8.48233	0.0639124	1	0.135968	0.865146	0.107268	0.948713
ENSG00000130402	mergedPeak42402	ACTN4	10497	Intron (ENST00000588618.5/81, intron 1 of 11)	actinin alpha 4	chr19	38658690	38658864	175	2.91537	5.70044	2.04776	3.3753	3.04816	4.05922	2.17854	0.172431	1.30604	0.412203	-0.872492	0.769763	9.52311	9.44145	9.05931	9.12132	9.20435	8.48233	0.0639124	1	0.135968	0.865146	0.107268	0.948713
ENSG00000130402	mergedPeak42400	ACTN4	3952	Intron (ENST00000588618.5/81, intron 1 of 11)	actinin alpha 4	chr19	38652145	38652729	585	3.3173	5.80735	2.29816	4.28592	4.1392	3.97909	1.49237	0.291007	1.00795	0.515055	-0.484425	0.841332	9.52311	9.44145	9.05931	9.12132	9.20435	8.48233	0.0639124	1	0.135968	0.865146	0.107268	0.948713
ENSG00000130402	mergedPeak42409	ACTN4	-402	Promoter	actinin alpha 4	chr19	38707641	38707740	100	1.77559	4.52356	2.51146	3.19268	3.21884	1.88822	0.87971	0.551301	1.09967	0.517537	0.219962	1	9.52311	9.44145	9.05931	9.12132	9.20435	8.48233	0.0639124	1	0.135968	0.865146	0.107268	0.948713
ENSG00000130402	mergedPeak42410	ACTN4	665	Promoter	actinin alpha 4	chr19	38711498	38712036	539	2.21278	3.70044	1.62749	3.50639	4.28909	3.58343	0.273165	0.845546	-0.971795	0.543798	-1.24496	0.751337	9.52311	9.44145	9.05931	9.12132	9.20435	8.48233	0.0639124	1	0.135968	0.865146	0.107268	0.948713
ENSG00000130402	mergedPeak42404	ACTN4	17897	Intron (ENST00000588618.5/81, intron 1 of 11)	actinin alpha 4	chr19	38666090	38666152	63	0.570226	3.80735	1.36026	2.23309	2.23572	1.66058	1.28118	0.465455	1.12445	0.573	-0.156732	1	9.52311	9.44145	9.05931	9.12132	9.20435	8.48233	0.0639124	1	0.135968	0.865146	0.107268	0.948713
ENSG00000130402	mergedPeak42399	ACTN4	2172	Intron (ENST00000588618.5/81, intron 1 of 11)	actinin alpha 4	chr19	38650365	38650441	77	2.21278	3.58496	1.74458	2.23309	2.23572	2.31111	1.22127	0.406136	0.880333	0.593415	-0.340937	1	9.52311	9.44145	9.05931	9.12132	9.20435	8.48233	0.0639124	1	0.135968	0.865146	0.107268	0.948713
ENSG00000130402	mergedPeak42401	ACTN4	9679	Intron (ENST00000588618.5/81, intron 1 of 11)	actinin alpha 4	chr19	38657872	38658184	313	3.3173	5.55459	1.62749	3.59744	3.4322	4.73211	2.03762	0.191563	0.617275	0.701013	-1.42035	0.713751	9.52311	9.44145	9.05931	9.12132	9.20435	8.48233	0.0639124	1	0.135968	0.865146	0.107268	0.948713
ENSG00000130402	mergedPeak42398	ACTN4	1631	Intron (ENST00000588618.5/81, intron 1 of 11)	actinin alpha 4	chr19	38649824	38650279	456	2.60643	4.75489	1.50006	3.15321	3.71904	3.39867	1.64022	0.267941	0.48276	0.766918	-1.15746	0.763262	9.52311	9.44145	9.05931	9.12132	9.20435	8.48233	0.0639124	1	0.135968	0.865146	0.107268	0.948713
ENSG00000130402	mergedPeak42403	ACTN4	13870	Intron (ENST00000588618.5/81, intron 1 of 11)	actinin alpha 4	chr19	38662063	38662419	357	3.08979	5.24793	2.13615	3.78989	4.31083	4.35423	1.42831	0.299957	0.190609	0.90581	-1.2377	0.742688	9.52311	9.44145	9.05931	9.12132	9.20435	8.48233	0.0639124	1	0.135968	0.865146	0.107268	0.948713
ENSG00000131966	mergedPeak25931	ACTR10	0	Promoter	actin related protein 10	chr14	58199728	58200640	913	5.69089	7.65821	3.44974	5.74308	5.18265	5.92599	2.00497	0.170246	1.39938	0.343826	-0.605589	0.798775	5.40756	5.28494	4.8909	4.86498	5.48399	5.25775	0.350552	0.913217	-0.164979	0.766248	-0.468211	0.535349
ENSG00000138107	mergedPeak12606	ACTR1A	0	Promoter	actin related protein 1A	chr10	102501958	102503055	1098	7.072	9.32643	4.50343	6.69561	6.58236	6.9076	2.63731	0.137734	1.85492	0.216357	-0.782395	0.769763	6.74513	6.75273	6.60947	6.72732	7.02704	6.3749	-0.0491916	1	-0.354984	0.454629	-0.294833	0.718593
ENSG00000138107	mergedPeak12605	ACTR1A	4114	3' UTR	actin related protein 1A	chr10	102478999	102479566	568	4.87569	6.59991	3.64313	3.98236	4.23327	4.94109	2.23125	0.138987	1.37821	0.31027	-0.85304	0.766426	6.74513	6.75273	6.60947	6.72732	7.02704	6.3749	-0.0491916	1	-0.354984	0.454629	-0.294833	0.718593
ENSG00000115073	mergedPeak46825	ACTR1B	0	Promoter	actin related protein 1B	chr2	97662908	97664558	1651	6.81991	9.00282	4.40012	6.40766	6.1893	7.00994	2.58251	0.137734	1.64062	0.266612	-0.941893	0.764752	6.34176	6.26544	6.4139	6.23942	6.49961	6.5145	-0.227957	1	-0.670675	0.110611	-0.471047	0.485002
ENSG00000138071	mergedPeak45904	ACTR2	12615	Intron (ENST00000260641.9/10097, intron 2 of 8)	actin related protein 2	chr2	65240791	65240903	113	2.71692	5	1.95361	0.799319	0.199624	0.238933	3.31649	0.137734	6.77979	0.000980335	3.4633	1	7.40262	7.22023	7.15391	6.81311	7.13049	6.5145	0.0984106	1	0.201567	0.714917	0.121791	0.911108
ENSG00000138071	mergedPeak45903	ACTR2	0	Promoter	actin related protein 2	chr2	65227159	65228388	1230	5.99494	8.14466	3.26608	5.24846	5.14684	5.91742	2.91341	0.137734	1.87362	0.213105	-1.03979	0.763262	7.40262	7.22023	7.15391	6.81311	7.13049	6.5145	0.0984106	1	0.201567	0.714917	0.121791	0.911108
ENSG00000138071	mergedPeak45905	ACTR2	49488	Distal Intergenic	actin related protein 2	chr2	65277664	65278987	1324	1.96663	4.58496	1.03202	3.07087	4.96687	5.84241	1.56926	0.299143	-1.78669	0.289015	-3.35595	0.119351	7.40262	7.22023	7.15391	6.81311	7.13049	6.5145	0.0984106	1	0.201567	0.714917	0.121791	0.911108
ENSG00000138071	mergedPeak45902	ACTR2	-40244	Distal Intergenic	actin related protein 2	chr2	65187302	65187509	208	3.3173	5.39232	2.63794	3.50639	2.48552	3.99548	1.6576	0.246092	1.3335	0.387328	-0.324098	0.892256	7.40262	7.22023	7.15391	6.81311	7.13049	6.5145	0.0984106	1	0.201567	0.714917	0.121791	0.911108
ENSG00000138071	mergedPeak45901	ACTR2	-41131	Distal Intergenic	actin related protein 2	chr2	65186348	65186622	275	2.21278	4.16993	1.85288	3.02787	3.02204	3.09846	1.0276	0.466817	0.440641	0.788704	-0.586956	1	7.40262	7.22023	7.15391	6.81311	7.13049	6.5145	0.0984106	1	0.201567	0.714917	0.121791	0.911108
ENSG00000115091	mergedPeak47503	ACTR3	13102	Distal Intergenic	actin related protein 3	chr2	113963926	113964142	217	0.570226	2	0.33482	1.57244	2.63086	3.80412	0.426158	0.816943	-2.58902	0.22175	-3.01518	1	8.38414	8.28562	7.95366	8.15999	8.22844	7.73606	0.0247131	1	0.0990253	0.881365	0.0632537	0.96038
ENSG00000115091	mergedPeak47501	ACTR3	0	Promoter	actin related protein 3	chr2	113889301	113891129	1829	6.20859	8.37504	3.26608	6.0952	5.77401	6.5398	2.40731	0.143891	1.46796	0.340488	-0.939345	0.76731	8.38414	8.28562	7.95366	8.15999	8.22844	7.73606	0.0247131	1	0.0990253	0.881365	0.0632537	0.96038
ENSG00000115091	mergedPeak47500	ACTR3	-12755	Distal Intergenic	actin related protein 3	chr2	113876365	113877205	841	5.88089	8.42626	4.89405	6.46117	6.24963	6.54259	1.78752	0.194319	1.25734	0.380407	-0.530182	0.814741	8.38414	8.28562	7.95366	8.15999	8.22844	7.73606	0.0247131	1	0.0990253	0.881365	0.0632537	0.96038
ENSG00000115091	mergedPeak47502	ACTR3	3784	Intron (ENST00000263238.6/10096, intron 1 of 11)	actin related protein 3	chr2	113894382	113894633	252	2.71692	5	1.62749	3.71053	3.70269	3.96252	1.3356	0.353859	0.429267	0.795137	-0.906331	0.768106	8.38414	8.28562	7.95366	8.15999	8.22844	7.73606	0.0247131	1	0.0990253	0.881365	0.0632537	0.96038
	mergedPeak47497	ACTR3-AS1	-5826	Distal Intergenic	ACTR3 antisense RNA 1	chr2	113849182	113849344	163	3.65926	5.2854	2.51146	3.02787	0.800741	1.28745	2.04476	0.169559	4.49628	0.00223314	2.45152	0.273888
	mergedPeak47499	ACTR3-AS1	-8393	Distal Intergenic	ACTR3 antisense RNA 1	chr2	113851749	113851896	148	2.76915	4.9542	2.63794	2.3771	1.31266	1.28745	1.89543	0.207453	3.58198	0.0220298	1.68655	1
	mergedPeak47494	ACTR3-AS1	24909	Distal Intergenic	ACTR3 antisense RNA 1	chr2	113806438	113806818	381	1.14528	1.58496	0.606385	1.31067	2.82464	3.60495	0.600012	0.726088	-2.50068	0.202242	-3.1007	1
	mergedPeak47495	ACTR3-AS1	23489	Distal Intergenic	ACTR3 antisense RNA 1	chr2	113807606	113808238	633	0.570226	3.90689	0.33482	2.15531	4.47386	4.74185	1.91341	0.373308	-1.7438	0.463871	-3.65721	0.299812
	mergedPeak47496	ACTR3-AS1	12812	Distal Intergenic	ACTR3 antisense RNA 1	chr2	113818301	113818915	615	3.88904	6.45943	2.63794	3.95966	4.81542	5.07817	2.33503	0.144135	0.736768	0.615617	-1.59827	0.589784
	mergedPeak47498	ACTR3-AS1	-7400	Distal Intergenic	ACTR3 antisense RNA 1	chr2	113850756	113851040	285	1.55534	2.32193	0.606385	1.44748	2.36602	2.93818	1.3311	0.437953	-0.928915	0.619247	-2.26001	1
ENSG00000133627	mergedPeak81404	ACTR3B	15272	Intron (ENST00000377776.7/57180, intron 9 of 9)	actin related protein 3B	chr7	152826014	152826133	120	3.51378	4.80735	3.14349	2.44405	0.531267	0.78281	1.58702	0.253588	4.99397	0.00134952	3.40695	1	1.89642	2.20903	2.45296	2.12055	1.60667	1.69861
ENSG00000133627	mergedPeak81406	ACTR3B	83717	Distal Intergenic	actin related protein 3B	chr7	152894459	152894635	177	2.60643	4.75489	1.36026	2.73887	1.39637	3.00444	2.06967	0.210261	1.8184	0.301003	-0.251273	1	1.89642	2.20903	2.45296	2.12055	1.60667	1.69861
ENSG00000133627	mergedPeak81402	ACTR3B	3189	Exon (ENST00000479402.1/57180, exon 1 of 8)	actin related protein 3B	chr7	152813931	152814211	281	0.977838	3.70044	2.75421	2.44405	4.127	4.35423	0.248272	0.864517	-1.56998	0.348297	-1.81825	0.564647	1.89642	2.20903	2.45296	2.12055	1.60667	1.69861
ENSG00000133627	mergedPeak81401	ACTR3B	0	Promoter	actin related protein 3B	chr7	152759474	152760862	1389	4.97909	7.07682	2.57608	4.77628	4.57613	5.40693	2.38345	0.143114	1.34937	0.369622	-1.03409	0.764129	1.89642	2.20903	2.45296	2.12055	1.60667	1.69861
ENSG00000133627	mergedPeak81408	ACTR3B	114764	Distal Intergenic	actin related protein 3B	chr7	152925506	152925676	171	2.1353	4	0.33482	2.68453	0.918687	2.46022	1.65436	0.355206	1.73978	0.388506	0.0854191	1	1.89642	2.20903	2.45296	2.12055	1.60667	1.69861
ENSG00000133627	mergedPeak81403	ACTR3B	12474	Exon (ENST00000377776.7/57180, exon 8 of 10)	actin related protein 3B	chr7	152823216	152823350	135	1.77559	3.80735	2.13615	2.73887	1.22379	2.4122	0.705396	0.643042	1.39209	0.43127	0.686698	1	1.89642	2.20903	2.45296	2.12055	1.60667	1.69861
ENSG00000133627	mergedPeak81405	ACTR3B	29101	Intron (ENST00000377776.7/57180, intron 9 of 9)	actin related protein 3B	chr7	152839843	152840651	809	1.96663	4.70044	1.50006	2.79124	4.23327	4.78961	1.80151	0.238235	-0.716557	0.656824	-2.51807	0.281023	1.89642	2.20903	2.45296	2.12055	1.60667	1.69861
ENSG00000133627	mergedPeak81407	ACTR3B	88482	Distal Intergenic	actin related protein 3B	chr7	152899224	152899964	741	1.77559	4.52356	1.85288	3.15321	3.93039	4.42852	1.16466	0.420504	-0.560351	0.734609	-1.72501	0.606856	1.89642	2.20903	2.45296	2.12055	1.60667	1.69861
ENSG00000133627	mergedPeak81410	ACTR3B	179505	Distal Intergenic	actin related protein 3B	chr7	152990247	152990313	67	1.55534	2.80735	1.50006	3.44233	0.918687	2.46022	-0.630758	0.704095	0.493481	0.804722	1.12424	1	1.89642	2.20903	2.45296	2.12055	1.60667	1.69861
	mergedPeak46656	ACTR3BP2	45662	Distal Intergenic	ACTR3B pseudogene 2	chr2	91986330	91986538	209	2.54783	5.04439	0.606385	1.89311	0.918687	1.88822	3.47758	0.137734	3.33904	0.0622628	-0.138539	1
	mergedPeak46657	ACTR3BP2	46137	Distal Intergenic	ACTR3B pseudogene 2	chr2	91986805	91986886	82	2.1353	3.90689	0.834841	1.31067	0.800741	1.17686	2.89407	0.148028	3.07976	0.106911	0.185692	1
	mergedPeak46655	ACTR3BP2	43673	Distal Intergenic	ACTR3B pseudogene 2	chr2	91984341	91984487	147	1.77559	4.08746	1.36026	2.23309	0.918687	1.39016	1.75305	0.290197	2.82925	0.139671	1.0762	1
	mergedPeak46654	ACTR3BP2	42358	Distal Intergenic	ACTR3B pseudogene 2	chr2	91983026	91983216	191	2.91537	4.75489	1.03202	2.5693	1.5505	2.20238	2.41385	0.160618	2.53241	0.144908	0.11856	1
	mergedPeak10485	ACTR3BP5	41646	Distal Intergenic	ACTR3B pseudogene 5	chr10	38738070	38738131	62	2.1353	4.24793	0.834841	1.98591	1.02772	1.28745	2.4692	0.174116	3.07045	0.101192	0.601246	1
	mergedPeak10519	ACTR3BP5	1699058	Distal Intergenic	ACTR3B pseudogene 5	chr10	40395482	40395733	252	1.66966	4.08746	0.33482	0.990621	0.672286	1.28745	3.81062	0.137734	3.12138	0.127774	-0.68924	1
	mergedPeak10509	ACTR3BP5	216049	Distal Intergenic	ACTR3B pseudogene 5	chr10	38912473	38912653	181	2.96099	4.45943	0.834841	2.07309	1.31266	2.4122	2.76907	0.142649	2.23685	0.205693	-0.532217	1
	mergedPeak10510	ACTR3BP5	222556	Distal Intergenic	ACTR3B pseudogene 5	chr10	38918980	38920242	1263	4.8024	7.26679	1.36026	4.8887	3.93039	4.89817	2.56867	0.149252	2.05753	0.238629	-0.511132	0.845653
	mergedPeak10482	ACTR3BP5	-122685	Distal Intergenic	ACTR3B pseudogene 5	chr10	38573472	38573739	268	3.28179	5.45943	1.20546	3.11263	1.93342	3.49401	2.5091	0.15314	1.96661	0.254044	-0.542487	0.836213
	mergedPeak10489	ACTR3BP5	96361	Distal Intergenic	ACTR3B pseudogene 5	chr10	38792785	38792841	57	2.1353	4.16993	0.33482	2.5693	1.47549	2.31111	1.9323	0.275325	1.79437	0.356134	-0.137931	1
	mergedPeak10486	ACTR3BP5	89035	Distal Intergenic	ACTR3B pseudogene 5	chr10	38785459	38787964	2506	5.03349	7.67243	1.95361	5.59628	3.88763	5.53013	2.22093	0.262625	1.98971	0.361507	-0.231215	0.946632
	mergedPeak10490	ACTR3BP5	97324	Distal Intergenic	ACTR3B pseudogene 5	chr10	38793748	38794521	774	2.96099	5.55459	0.834841	3.65509	2.69839	3.68794	2.07164	0.215265	1.58537	0.370665	-0.486273	0.859741
	mergedPeak10507	ACTR3BP5	215656	Distal Intergenic	ACTR3B pseudogene 5	chr10	38912080	38912260	181	2.66273	4.39232	0.33482	3.07087	1.98841	2.5517	1.69507	0.313001	1.66806	0.374	-0.0270035	1
	mergedPeak10491	ACTR3BP5	98414	Distal Intergenic	ACTR3B pseudogene 5	chr10	38794838	38794938	101	1.77559	4.16993	0.606385	2.3771	1.39637	2.46022	1.99374	0.259954	1.62148	0.395241	-0.37226	1
	mergedPeak10511	ACTR3BP5	1269788	Distal Intergenic	ACTR3B pseudogene 5	chr10	39966212	39967691	1480	4.31509	6.70044	0	3.34058	0.199624	3.85887	3.7367	0.271045	3.15722	0.396455	-0.579486	0.920966
	mergedPeak10517	ACTR3BP5	1672012	Distal Intergenic	ACTR3B pseudogene 5	chr10	40368436	40368508	73	1.55534	3.70044	0	2.07309	0.199624	1.66058	2.0941	0.435516	2.57713	0.402458	0.483034	1
	mergedPeak10488	ACTR3BP5	94937	Distal Intergenic	ACTR3B pseudogene 5	chr10	38791361	38792332	972	3.54407	6.06609	0.834841	4.2301	2.76289	4.07472	2.03855	0.306059	1.81793	0.411899	-0.220619	0.950554
	mergedPeak10504	ACTR3BP5	202617	Distal Intergenic	ACTR3B pseudogene 5	chr10	38899041	38899959	919	2.35626	5.16993	0.606385	3.26852	2.36602	3.64704	2.068	0.232322	1.29572	0.47867	-0.77228	0.797876
	mergedPeak10483	ACTR3BP5	-122463	Distal Intergenic	ACTR3B pseudogene 5	chr10	38573792	38573961	170	0.78838	3.32193	0	1.31067	0.374954	1.81626	2.64779	0.259926	1.73421	0.482	-0.913573	1
	mergedPeak10499	ACTR3BP5	119930	Distal Intergenic	ACTR3B pseudogene 5	chr10	38816354	38816712	359	1.77559	5.2854	0.33482	3.3753	2.28047	3.15789	2.05333	0.360102	1.7653	0.482926	-0.288029	0.942886
	mergedPeak10516	ACTR3BP5	1571444	Distal Intergenic	ACTR3B pseudogene 5	chr10	40267868	40268038	171	1.77559	4.70044	0	2.62806	0.531267	2.79576	2.39086	0.403091	2.09228	0.517336	-0.298587	1
	mergedPeak10498	ACTR3BP5	115252	Distal Intergenic	ACTR3B pseudogene 5	chr10	38811676	38816135	4460	4.64359	7.61471	1.62749	5.723	4.36378	5.89139	2.01938	0.329305	1.48785	0.519263	-0.531526	0.883207
	mergedPeak10484	ACTR3BP5	-115691	Distal Intergenic	ACTR3B pseudogene 5	chr10	38578857	38580733	1877	5.44819	8.36194	2.51146	6.62161	5.08511	6.70333	1.85733	0.354802	1.44335	0.522074	-0.413976	0.906769
	mergedPeak10497	ACTR3BP5	112416	Distal Intergenic	ACTR3B pseudogene 5	chr10	38808840	38808901	62	2.42299	4.39232	0	2.5693	1.02772	2.79576	2.28806	0.361462	1.79143	0.523149	-0.496633	1
	mergedPeak10514	ACTR3BP5	1431820	Distal Intergenic	ACTR3B pseudogene 5	chr10	40128244	40128335	92	2.2863	4.9542	0	2.30689	0	2.59535	3.09537	0.424694	2.74487	0.533072	-0.350501	1
	mergedPeak10502	ACTR3BP5	174735	Distal Intergenic	ACTR3B pseudogene 5	chr10	38871159	38872906	1748	2.96099	5.61471	0.834841	4.28592	2.76289	4.07472	1.4943	0.449027	1.33005	0.554988	-0.164251	0.964499
	mergedPeak10492	ACTR3BP5	101597	Distal Intergenic	ACTR3B pseudogene 5	chr10	38798021	38798730	710	1.96663	4.70044	0.606385	3.78989	2.09247	3.44713	1.03041	0.535868	1.05347	0.582687	0.0230567	0.994428
	mergedPeak10513	ACTR3BP5	1385058	Distal Intergenic	ACTR3B pseudogene 5	chr10	40081482	40081800	319	1.55534	3.70044	0	1.89311	0.199624	2.36254	2.33681	0.407123	1.68237	0.596261	-0.654437	1
	mergedPeak10487	ACTR3BP5	94220	Distal Intergenic	ACTR3B pseudogene 5	chr10	38790644	38791051	408	2.81956	5.08746	0.33482	3.91316	2.28047	3.85887	1.43428	0.501418	1.15833	0.637347	-0.275944	0.943677
	mergedPeak10505	ACTR3BP5	206699	Distal Intergenic	ACTR3B pseudogene 5	chr10	38903123	38905178	2056	3.54407	6.37504	1.03202	4.92431	3.4519	5.13843	1.60108	0.438446	1.06347	0.653431	-0.537613	0.884077
	mergedPeak10520	ACTR3BP5	1717057	Distal Intergenic	ACTR3B pseudogene 5	chr10	40413481	40414119	639	2.54783	5	0.33482	3.78989	0.672286	3.97909	1.44246	0.561258	1.21363	0.674154	-0.228828	0.9611
	mergedPeak10494	ACTR3BP5	104101	Distal Intergenic	ACTR3B pseudogene 5	chr10	38800525	38801788	1264	3.16968	5.97728	0.33482	4.39146	2.91257	4.75153	1.78257	0.440012	1.10241	0.677612	-0.680158	0.869215
	mergedPeak10500	ACTR3BP5	140781	Distal Intergenic	ACTR3B pseudogene 5	chr10	38837205	38838462	1258	1.96663	4.75489	0	3.84047	2.14182	3.34853	1.10539	0.68222	1.18739	0.707671	0.0820009	0.987328
	mergedPeak10515	ACTR3BP5	1438737	Distal Intergenic	ACTR3B pseudogene 5	chr10	40135161	40135233	73	0.977838	4	0	3.34058	0.800741	2.79576	0.786265	0.787634	1.23822	0.717337	0.451951	1
	mergedPeak10501	ACTR3BP5	170818	Distal Intergenic	ACTR3B pseudogene 5	chr10	38867242	38869502	2261	3.00521	6.18982	0.606385	5.34796	3.66943	5.10862	0.967152	0.672379	0.799536	0.767572	-0.167617	0.969014
	mergedPeak10493	ACTR3BP5	102758	Distal Intergenic	ACTR3B pseudogene 5	chr10	38799182	38799823	642	1.77559	4.45943	0	3.19268	1.93342	3.44713	1.50829	0.564551	0.865968	0.779276	-0.642321	1
	mergedPeak10518	ACTR3BP5	1698453	Distal Intergenic	ACTR3B pseudogene 5	chr10	40394877	40394937	61	0.78838	2.32193	0.33482	1.1595	1.02772	1.57595	1.54593	0.471211	0.540079	0.826791	-1.00585	1
	mergedPeak10512	ACTR3BP5	1290047	Distal Intergenic	ACTR3B pseudogene 5	chr10	39986471	39986544	74	2.2863	4.16993	0.33482	3.65509	0	3.68794	0.806809	0.801819	0.804754	0.835	-0.00205475	1
	mergedPeak10503	ACTR3BP5	183803	Distal Intergenic	ACTR3B pseudogene 5	chr10	38880227	38882472	2246	2.81956	5.32193	0.834841	4.65435	3.32946	4.66199	0.839043	0.673898	0.421498	0.861733	-0.417545	0.907423
	mergedPeak10495	ACTR3BP5	105882	Distal Intergenic	ACTR3B pseudogene 5	chr10	38802306	38802372	67	1.43117	1	0	1.31067	0.918687	1.57595	0.90279	0.711301	-0.0433211	0.988277	-0.946111	1
ENSG00000106526	mergedPeak81240	ACTR3C	11436	Intron (ENST00000478393.5/653857, intron 5 of 5)	actin related protein 3C	chr7	150283743	150283860	118	3.3173	5.04439	3.05557	1.79394	0.672286	1.57595	2.04595	0.191767	3.98218	0.0124796	1.93623	1	2.19685	2.02015	2.70716	1.25126	3.14394	2.04081					-0.927027	0.440081
ENSG00000106526	mergedPeak81242	ACTR3C	0	Promoter	actin related protein 3C	chr7	150295161	150295957	797	1.55534	4	2.69724	3.34058	4.83806	5.6227	0.132517	0.921913	-2.24274	0.16029	-2.37526	0.270918	2.19685	2.02015	2.70716	1.25126	3.14394	2.04081					-0.927027	0.440081
ENSG00000106526	mergedPeak81243	ACTR3C	0	Promoter	actin related protein 3C	chr7	150322746	150324736	1991	5.51088	7.76155	3.91704	5.50515	5.7857	6.4944	2.14936	0.149985	0.857613	0.543865	-1.29174	0.701915	2.19685	2.02015	2.70716	1.25126	3.14394	2.04081					-0.927027	0.440081
ENSG00000106526	mergedPeak81239	ACTR3C	25224	Intron (ENST00000478393.5/653857, intron 5 of 5)	actin related protein 3C	chr7	150269536	150270072	537	1.96663	4.08746	1.62749	1.98591	3.58274	4.26244	1.84253	0.225589	-0.685949	0.662996	-2.52848	1	2.19685	2.02015	2.70716	1.25126	3.14394	2.04081					-0.927027	0.440081
ENSG00000106526	mergedPeak81241	ACTR3C	8663	Exon (ENST00000478393.5/653857, exon 4 of 6)	actin related protein 3C	chr7	150286236	150286633	398	2.86826	4.64386	2.04776	3.59744	2.82464	4.10524	1.05689	0.446076	0.41259	0.799087	-0.644296	0.800342	2.19685	2.02015	2.70716	1.25126	3.14394	2.04081					-0.927027	0.440081
ENSG00000101442	mergedPeak52553	ACTR5	16561	Intron (ENST00000243903.5/79913, intron 5 of 8)	actin related protein 5	chr20	38765003	38765199	197	5.12651	7.01123	3.70223	4.91254	0.374954	2.0222	1.97068	0.191294	5.60052	0.000237833	3.62984	0.081287	3.62906	3.69893	3.59952	4.30097	3.17732	3.21161	-0.355618	1	0.431273	0.529435	0.724523	0.428732
ENSG00000101442	mergedPeak52552	ACTR5	0	Promoter	actin related protein 5	chr20	38747810	38749099	1290	5.91606	8.21432	3.05557	5.20086	4.81542	5.90012	3.03987	0.137734	2.04596	0.188078	-0.993909	0.764752	3.62906	3.69893	3.59952	4.30097	3.17732	3.21161	-0.355618	1	0.431273	0.529435	0.724523	0.428732
ENSG00000075089	mergedPeak21465	ACTR6	0	Promoter	actin related protein 6	chr12	100199264	100201040	1777	6.18475	8.35315	3.81363	6.55123	6.09222	6.83889	1.90683	0.191632	1.13549	0.449947	-0.771332	0.775797	3.62187	3.51815	3.50884	4.00094	4.48972	4.32051	-0.223868	1	-0.93712	0.0727574	-0.727373	0.359652
ENSG00000113812	mergedPeak59159	ACTR8	0	Promoter	actin related protein 8	chr3	53881332	53882454	1123	5.40758	7.69349	3.48383	5.111	5.06606	5.66428	2.49409	0.137734	1.58458	0.280036	-0.909512	0.766466	5.36939	5.30037	5.17411	5.08195	5.38029	5.26018	0.110004	1	-0.170134	0.756688	-0.255916	0.788787
ENSG00000123165	mergedPeak91209	ACTRT1	31353	Distal Intergenic	actin related protein T1	chrX	128020785	128021045	261	3.28179	6.02237	1.20546	4.11154	2.82464	3.66764	2.03181	0.213128	2.01777	0.254873	-0.0140468	0.996443	-4.06182	-4.06182	-4.06182	-4.06182	-4.06182	-4.06182
ENSG00000169717	mergedPeak355	ACTRT2	-52196	Exon (ENST00000642073.1/ENST00000642073.1, exon 1 of 3)	actin related protein T2	chr1	2968472	2969287	816	5.45618	8.01123	6.65889	6.2852	1.12908	2.75784	0.756089	0.553538	5.43356	0.00014601	4.67747	0.0372814	-4.06182	-4.06182	-4.06182	-4.06182	-4.06182	-4.06182
ENSG00000169717	mergedPeak351	ACTRT2	-99184	Distal Intergenic	actin related protein T2	chr1	2921997	2922299	303	3.45121	5.80735	4.43539	3.84047	0.918687	2.0848	0.916721	0.489522	3.9644	0.00806583	3.04768	0.139386	-4.06182	-4.06182	-4.06182	-4.06182	-4.06182	-4.06182
ENSG00000169717	mergedPeak354	ACTRT2	-94540	Distal Intergenic	actin related protein T2	chr1	2926739	2926943	205	3.04812	5.04439	4.03668	2.79124	1.6218	1.95677	0.852879	0.519308	2.95931	0.0572809	2.10643	0.394505	-4.06182	-4.06182	-4.06182	-4.06182	-4.06182	-4.06182
ENSG00000169717	mergedPeak356	ACTRT2	-8536	Distal Intergenic	actin related protein T2	chr1	3012569	3012947	379	3.28179	5.08746	3.86626	3.88933	0.531267	2.50668	0.585403	0.677379	3.01283	0.0723241	2.42743	0.328465	-4.06182	-4.06182	-4.06182	-4.06182	-4.06182	-4.06182
ENSG00000169717	mergedPeak353	ACTRT2	-94899	Distal Intergenic	actin related protein T2	chr1	2926497	2926584	88	1.77559	3.45943	3.14349	2.79124	0.918687	1.17686	-0.217446	0.882192	2.46363	0.179663	2.68108	1	-4.06182	-4.06182	-4.06182	-4.06182	-4.06182	-4.06182
ENSG00000184378	mergedPeak61785	ACTRT3	122	Promoter	actin related protein T3	chr3	169769338	169769773	436	5.15624	7.03342	3.48383	4.13199	4.01227	4.66199	2.61527	0.137734	2.054	0.142069	-0.561271	0.798809	1.62127	1.74021	2.18938	1.73139	1.95352	1.87351
ENSG00000115170	mergedPeak48436	ACVR1	-257	Promoter	activin A receptor type 1	chr2	157838584	157838775	192	4.14764	6.12928	2.96194	4.06976	1.75462	2.0848	1.90969	0.178753	3.91999	0.00487604	2.01029	0.387962	3.79502	3.68516	4.02425	3.72142	3.36286	3.32714	-0.186955	1	0.433682	0.522489	0.57874	0.555521
ENSG00000115170	mergedPeak48437	ACVR1	-11396	Intron (ENST00000263640.7/90, intron 1 of 10)	activin A receptor type 1	chr2	157849723	157849867	145	3.00521	5.20945	2.75421	3.95966	1.22379	1.48604	1.05588	0.435048	3.75405	0.0144047	2.69818	0.216683	3.79502	3.68516	4.02425	3.72142	3.36286	3.32714	-0.186955	1	0.433682	0.522489	0.57874	0.555521
ENSG00000115170	mergedPeak48433	ACVR1	5608	Intron (ENST00000263640.7/90, intron 2 of 10)	activin A receptor type 1	chr2	157800969	157801388	420	0.570226	0	0	0.799319	3.88763	3.96252	-0.0674785	0.975766	-5.31036	0.0155125	-5.24289	1	3.79502	3.68516	4.02425	3.72142	3.36286	3.32714	-0.186955	1	0.433682	0.522489	0.57874	0.555521
ENSG00000115170	mergedPeak48435	ACVR1	6836	Intron (ENST00000263640.7/90, intron 1 of 10)	activin A receptor type 1	chr2	157831339	157831442	104	2.42299	4.16993	0.834841	1.98591	1.81672	1.39016	2.47048	0.167399	2.32513	0.203153	-0.145349	1	3.79502	3.68516	4.02425	3.72142	3.36286	3.32714	-0.186955	1	0.433682	0.522489	0.57874	0.555521
ENSG00000115170	mergedPeak48431	ACVR1	5027	Intron (ENST00000263640.7/90, intron 3 of 10)	activin A receptor type 1	chr2	157784489	157785210	722	4.49644	6.2854	3.78657	4.69615	4.187	4.20724	1.37285	0.269716	1.4943	0.283531	0.121447	0.955906	3.79502	3.68516	4.02425	3.72142	3.36286	3.32714	-0.186955	1	0.433682	0.522489	0.57874	0.555521
ENSG00000115170	mergedPeak48434	ACVR1	11876	Intron (ENST00000263640.7/90, intron 1 of 10)	activin A receptor type 1	chr2	157825595	157826402	808	2.86826	5.20945	1.74458	3.59744	5.82777	5.86933	1.62173	0.252692	-1.45006	0.344624	-3.07179	0.121708	3.79502	3.68516	4.02425	3.72142	3.36286	3.32714	-0.186955	1	0.433682	0.522489	0.57874	0.555521
ENSG00000115170	mergedPeak48432	ACVR1	-554	Promoter	activin A receptor type 1	chr2	157790791	157791030	240	1.14528	2.58496	0	0.990621	2.63086	3.03647	2.54285	0.225658	-1.09376	0.588989	-3.63661	1	3.79502	3.68516	4.02425	3.72142	3.36286	3.32714	-0.186955	1	0.433682	0.522489	0.57874	0.555521
ENSG00000135503	mergedPeak20122	ACVR1B	8487	Intron (ENST00000257963.8/91, intron 1 of 8)	activin A receptor type 1B	chr12	51961867	51962136	270	3.00521	5.42626	1.85288	3.76392	2.40696	3.09846	1.6658	0.263311	2.02516	0.229091	0.35936	0.887208	5.15556	5.30848	4.93635	4.65562	4.21679	4.68959	0.35826	0.931323	0.56327	0.260978	0.235794	0.840412
ENSG00000135503	mergedPeak20120	ACVR1B	0	Promoter	activin A receptor type 1B	chr12	51951217	51952582	1366	4.87569	7.11894	2.51146	4.06976	4.38443	5.1236	3.01241	0.137734	1.62276	0.275862	-1.38964	0.677464	5.15556	5.30848	4.93635	4.65562	4.21679	4.68959	0.35826	0.931323	0.56327	0.260978	0.235794	0.840412
ENSG00000135503	mergedPeak20123	ACVR1B	-3459	Intron (ENST00000257963.8/91, intron 3 of 8)	activin A receptor type 1B	chr12	51980468	51980576	109	2.54783	4.32193	1.03202	1.1595	1.98841	2.7189	3.34818	0.137734	1.4433	0.380162	-1.90489	1	5.15556	5.30848	4.93635	4.65562	4.21679	4.68959	0.35826	0.931323	0.56327	0.260978	0.235794	0.840412
ENSG00000135503	mergedPeak20124	ACVR1B	9143	Intron (ENST00000257963.8/91, intron 8 of 8)	activin A receptor type 1B	chr12	51993178	51993657	480	3.60281	5.08746	3.1002	3.3753	4.83055	5.5907	1.35587	0.27592	-0.782108	0.561025	-2.13798	0.265858	5.15556	5.30848	4.93635	4.65562	4.21679	4.68959	0.35826	0.931323	0.56327	0.260978	0.235794	0.840412
ENSG00000135503	mergedPeak20121	ACVR1B	1645	Intron (ENST00000257963.8/91, intron 1 of 8)	activin A receptor type 1B	chr12	51955025	51955194	170	1.96663	3.80735	1.36026	1.68744	3.37144	3.2427	2.00592	0.20813	-0.226571	0.893792	-2.23249	1	5.15556	5.30848	4.93635	4.65562	4.21679	4.68959	0.35826	0.931323	0.56327	0.260978	0.235794	0.840412
ENSG00000123612	mergedPeak48430	ACVR1C	0	Promoter	activin A receptor type 1C	chr2	157628006	157629387	1382	6.41528	8.99152	5.00384	6.57757	6.24963	6.66287	2.23513	0.144898	1.75333	0.235677	-0.481798	0.828941	3.98087	3.25662	3.71606	2.34567	-0.0790323	0.820086	0.53488	0.974966	3.33974	5.9798e-08	2.45304	0.0078696
ENSG00000123612	mergedPeak48429	ACVR1C	248	Promoter	activin A receptor type 1C	chr2	157597124	157597312	189	1.29529	3.58496	1.36026	1.44748	1.93342	1.95677	1.84276	0.28623	1.05194	0.570491	-0.790819	1	3.98087	3.25662	3.71606	2.34567	-0.0790323	0.820086	0.53488	0.974966	3.33974	5.9798e-08	2.45304	0.0078696
ENSG00000121989	mergedPeak48235	ACVR2A	-428157	Distal Intergenic	activin A receptor type 2A	chr2	147416201	147416360	160	3.86524	5.58496	1.03202	2.3771	0	0.78281	3.51542	0.137734	6.43508	0.00040991	2.91966	0.316397	5.27506	5.07503	4.8685	4.46347	5.15825	5.69242	0.469592	0.772518	-0.100992	0.870001	-0.538791	0.472469
ENSG00000121989	mergedPeak48236	ACVR2A	-413799	Distal Intergenic	activin A receptor type 2A	chr2	147430580	147430718	139	3.35196	5.2854	1.50006	3.68308	0	0.238933	1.76833	0.261522	8.13474	0.000642072	6.36641	0.057722	5.27506	5.07503	4.8685	4.46347	5.15825	5.69242	0.469592	0.772518	-0.100992	0.870001	-0.538791	0.472469
ENSG00000121989	mergedPeak48234	ACVR2A	-477982	Distal Intergenic	activin A receptor type 2A	chr2	147366423	147366535	113	2.71692	4.39232	2.75421	1.57244	0.531267	0.623267	1.69681	0.269446	4.66917	0.00716372	2.97236	1	5.27506	5.07503	4.8685	4.46347	5.15825	5.69242	0.469592	0.772518	-0.100992	0.870001	-0.538791	0.472469
ENSG00000121989	mergedPeak48237	ACVR2A	-380085	Distal Intergenic	activin A receptor type 2A	chr2	147464303	147464432	130	3.28179	4.90689	2.21943	2.89059	1.5505	1.81626	1.87826	0.197945	3.05955	0.0434146	1.18129	1	5.27506	5.07503	4.8685	4.46347	5.15825	5.69242	0.469592	0.772518	-0.100992	0.870001	-0.538791	0.472469
ENSG00000121989	mergedPeak48233	ACVR2A	-579245	Distal Intergenic	activin A receptor type 2A	chr2	147265192	147265272	81	5.48769	7.93074	4.67552	6.04755	4.83806	4.90686	1.67212	0.211318	2.3366	0.106272	0.664485	0.784032	5.27506	5.07503	4.8685	4.46347	5.15825	5.69242	0.469592	0.772518	-0.100992	0.870001	-0.538791	0.472469
ENSG00000121989	mergedPeak48239	ACVR2A	-236834	Distal Intergenic	activin A receptor type 2A	chr2	147607524	147607683	160	0.313104	0	0	0.578716	2.40696	2.75784	-0.206855	0.939264	-4.53944	0.11571	-4.33258	1	5.27506	5.07503	4.8685	4.46347	5.15825	5.69242	0.469592	0.772518	-0.100992	0.870001	-0.538791	0.472469
ENSG00000121989	mergedPeak48242	ACVR2A	-147836	Distal Intergenic	activin A receptor type 2A	chr2	147696503	147696681	179	3.20803	4.58496	1.20546	2.84177	1.93342	2.31111	2.03676	0.194349	2.18117	0.195295	0.144404	1	5.27506	5.07503	4.8685	4.46347	5.15825	5.69242	0.469592	0.772518	-0.100992	0.870001	-0.538791	0.472469
ENSG00000121989	mergedPeak48245	ACVR2A	-34701	Distal Intergenic	activin A receptor type 2A	chr2	147809683	147809816	134	2.35626	4.52356	0.834841	1.98591	1.87625	2.14479	2.76116	0.144415	2.06359	0.244083	-0.697564	1	5.27506	5.07503	4.8685	4.46347	5.15825	5.69242	0.469592	0.772518	-0.100992	0.870001	-0.538791	0.472469
ENSG00000121989	mergedPeak48240	ACVR2A	-220860	Distal Intergenic	activin A receptor type 2A	chr2	147623159	147623657	499	0.78838	3	0	1.89311	3.76701	3.97909	1.39364	0.443046	-1.93444	0.340471	-3.32808	1	5.27506	5.07503	4.8685	4.46347	5.15825	5.69242	0.469592	0.772518	-0.100992	0.870001	-0.538791	0.472469
ENSG00000121989	mergedPeak48246	ACVR2A	0	Promoter	activin A receptor type 2A	chr2	147843737	147844796	1060	5.93904	7.91289	3.26608	5.8144	5.44594	6.19077	2.22884	0.151341	1.38608	0.354898	-0.84276	0.768106	5.27506	5.07503	4.8685	4.46347	5.15825	5.69242	0.469592	0.772518	-0.100992	0.870001	-0.538791	0.472469
ENSG00000121989	mergedPeak48238	ACVR2A	-329044	Distal Intergenic	activin A receptor type 2A	chr2	147515358	147515473	116	2.76915	4.39232	1.62749	2.79124	2.40696	2.67888	1.6514	0.261056	1.37707	0.387101	-0.274331	1	5.27506	5.07503	4.8685	4.46347	5.15825	5.69242	0.469592	0.772518	-0.100992	0.870001	-0.538791	0.472469
ENSG00000121989	mergedPeak48232	ACVR2A	-611950	Distal Intergenic	activin A receptor type 2A	chr2	147232381	147232567	187	0.570226	2.80735	0.606385	1.1595	2.59588	3.47076	1.73437	0.346674	-1.36769	0.482103	-3.10206	1	5.27506	5.07503	4.8685	4.46347	5.15825	5.69242	0.469592	0.772518	-0.100992	0.870001	-0.538791	0.472469
ENSG00000121989	mergedPeak48243	ACVR2A	-53691	Distal Intergenic	activin A receptor type 2A	chr2	147790508	147790826	319	0.570226	3.16993	0.33482	1.98591	3.14815	3.15789	1.284	0.477301	-1.00427	0.61827	-2.28827	1	5.27506	5.07503	4.8685	4.46347	5.15825	5.69242	0.469592	0.772518	-0.100992	0.870001	-0.538791	0.472469
ENSG00000121989	mergedPeak48241	ACVR2A	-195762	Distal Intergenic	activin A receptor type 2A	chr2	147648508	147648755	248	2.60643	4.58496	2.21943	4.11154	2.94072	3.87667	0.457096	0.740885	0.428842	0.79419	-0.0282539	0.991501	5.27506	5.07503	4.8685	4.46347	5.15825	5.69242	0.469592	0.772518	-0.100992	0.870001	-0.538791	0.472469
ENSG00000121989	mergedPeak48244	ACVR2A	-37344	Distal Intergenic	activin A receptor type 2A	chr2	147807062	147807173	112	0.313104	3.16993	0.33482	1.31067	2.40696	2.67888	2.13088	0.294365	-0.341375	0.879371	-2.47226	1	5.27506	5.07503	4.8685	4.46347	5.15825	5.69242	0.469592	0.772518	-0.100992	0.870001	-0.538791	0.472469
ENSG00000114739	mergedPeak58313	ACVR2B	6183	Exon (ENST00000352511.4/93, exon 7 of 11)	activin A receptor type 2B	chr3	38479629	38480070	442	3.35196	5.12928	2.29816	2.5693	3.12379	4.13512	2.26128	0.14929	0.807012	0.579659	-1.45427	0.65881	3.38312	4.18324	3.58691	4.09569	4.89713	5.53009	-0.0299348	1	-1.60792	0.00095972	-1.50049	0.00340485
ENSG00000229589	mergedPeak58311	ACVR2B-AS1	0	Promoter	ACVR2B antisense RNA 1	chr3	38453291	38456041	2751	6.11584	8.50779	4.14715	6.40766	6.4118	6.98759	2.09682	0.161922	1.03529	0.48039	-1.06153	0.763262	-1.86067	-1.30314	-1.0533	-0.386706	0.242665	0.165913
ENSG00000229589	mergedPeak58312	ACVR2B-AS1	-4442	Intron (ENST00000352511.4/93, intron 1 of 10)	ACVR2B antisense RNA 1	chr3	38459262	38459784	523	3.57374	5.2854	3.22636	4.02672	4.68833	5.03919	1.02309	0.401014	-0.236309	0.869988	-1.2594	0.69854	-1.86067	-1.30314	-1.0533	-0.386706	0.242665	0.165913
ENSG00000139567	mergedPeak20117	ACVRL1	2159	Intron (ENST00000388922.8/94, intron 8 of 9)	activin A receptor like type 1	chr12	51917872	51917998	127	2.76915	4.80735	2.29816	0.799319	0.800741	1.57595	2.7928	0.143946	3.57247	0.0416307	0.779662	1	-2.22576	-1.95887	-4.06182	-3.07548	-4.06182	-4.06182
ENSG00000139567	mergedPeak20119	ACVRL1	10689	Distal Intergenic	activin A receptor like type 1	chr12	51926402	51926564	163	2.21278	4.24793	2.13615	2.50803	1.31266	1.66058	1.37325	0.353813	2.52579	0.149223	1.15254	1	-2.22576	-1.95887	-4.06182	-3.07548	-4.06182	-4.06182
ENSG00000139567	mergedPeak20118	ACVRL1	7791	Distal Intergenic	activin A receptor like type 1	chr12	51923504	51923655	152	3.04812	5.20945	0.33482	2.44405	2.14182	3.03647	3.17697	0.137734	2.00823	0.265847	-1.16874	0.764897	-2.22576	-1.95887	-4.06182	-3.07548	-4.06182	-4.06182
ENSG00000243989	mergedPeak59005	ACY1	2541	Downstream (2-3kb)	aminoacylase 1	chr3	51991014	51991211	198	2.48676	5.39232	1.50006	3.19268	2.63086	2.67888	2.16565	0.186481	2.07962	0.23041	-0.0860248	0.974573	0.859511	0.502505	0.481478	0.160109	0.92039	0.429909
ENSG00000132744	mergedPeak16373	ACY3	-1953	Exon (ENST00000426387.1/ENST00000426387.1, exon 2 of 3)	aminoacylase 3	chr11	67652612	67652882	271	3.84105	6.02237	2.51146	1.31067	0.918687	0.623267	3.63254	0.137734	5.73234	0.000255261	2.0998	0.473674	3.26336	2.80568	2.12104	0.612229	-3.48295	-4.06182	1.58231	0.147749	8.00159	2.20655e-15
ENSG00000132744	mergedPeak16372	ACY3	0	Promoter	aminoacylase 3	chr11	67650621	67650813	193	3.54407	5.45943	1.74458	2.15531	2.09247	2.25777	3.18612	0.137734	2.90833	0.049124	-0.277795	0.90709	3.26336	2.80568	2.12104	0.612229	-3.48295	-4.06182	1.58231	0.147749	8.00159	2.20655e-15
ENSG00000132744	mergedPeak16371	ACY3	-649	Promoter	aminoacylase 3	chr11	67648232	67648638	407	4.61534	6.72792	4.4527	3.9366	3.78265	3.62615	1.85736	0.173021	2.40327	0.0844943	0.545915	0.804843	3.26336	2.80568	2.12104	0.612229	-3.48295	-4.06182	1.58231	0.147749	8.00159	2.20655e-15
ENSG00000170634	mergedPeak45579	ACYP2	67910	Intron (ENST00000458030.3/98, intron 2 of 4)	acylphosphatase 2	chr2	54039018	54039108	91	2.60643	4.75489	1.95361	0.799319	0.374954	0.238933	3.07903	0.137734	5.98123	0.00206546	2.9022	1	1.56235	1.35131	2.27572	0.955957	2.57821	2.74878			-1.0293	0.129661	-1.3906	0.287257
ENSG00000170634	mergedPeak45585	ACYP2	1176	Intron (ENST00000607452.5/98, intron 4 of 6)	acylphosphatase 2	chr2	54116882	54117033	152	3.20803	4.80735	0.33482	1.1595	0.199624	0.78281	4.5298	0.137734	5.35198	0.0028617	0.822182	1	1.56235	1.35131	2.27572	0.955957	2.57821	2.74878			-1.0293	0.129661	-1.3906	0.287257
ENSG00000170634	mergedPeak45581	ACYP2	-41281	Intron (ENST00000458030.3/98, intron 4 of 4)	acylphosphatase 2	chr2	54074012	54074122	111	2.76915	4.52356	1.95361	2.93782	1.75462	1.81626	1.50883	0.294565	2.47223	0.135965	0.963397	1	1.56235	1.35131	2.27572	0.955957	2.57821	2.74878			-1.0293	0.129661	-1.3906	0.287257
ENSG00000170634	mergedPeak45584	ACYP2	0	Promoter	acylphosphatase 2	chr2	54115314	54116042	729	5.15624	7.43463	2.96194	4.47387	4.9039	5.23129	2.87599	0.137734	1.65137	0.260178	-1.22461	0.727648	1.56235	1.35131	2.27572	0.955957	2.57821	2.74878			-1.0293	0.129661	-1.3906	0.287257
ENSG00000170634	mergedPeak45580	ACYP2	-70987	Intron (ENST00000458030.3/98, intron 2 of 4)	acylphosphatase 2	chr2	54044085	54044416	332	3.35196	5.97728	2.75421	4.00471	3.308	3.96252	1.75649	0.221796	1.5822	0.307564	-0.174289	0.94263	1.56235	1.35131	2.27572	0.955957	2.57821	2.74878			-1.0293	0.129661	-1.3906	0.287257
ENSG00000170634	mergedPeak45583	ACYP2	-11329	Intron (ENST00000607452.5/98, intron 4 of 6)	acylphosphatase 2	chr2	54103821	54104074	254	3.41888	5.42626	3.51712	3.15321	3.02204	3.96252	1.47157	0.2705	1.22942	0.399413	-0.242154	0.915273	1.56235	1.35131	2.27572	0.955957	2.57821	2.74878			-1.0293	0.129661	-1.3906	0.287257
ENSG00000170634	mergedPeak45578	ACYP2	16292	Intron (ENST00000458030.3/98, intron 2 of 4)	acylphosphatase 2	chr2	53987400	53987688	289	1.55534	3	0.606385	1.89311	2.82464	3.70797	1.37978	0.395368	-1.10206	0.533761	-2.48184	1	1.56235	1.35131	2.27572	0.955957	2.57821	2.74878			-1.0293	0.129661	-1.3906	0.287257
ENSG00000196839	mergedPeak52692	ADA	0	Promoter	adenosine deaminase	chr20	44651271	44652328	1058	4.51185	7.17991	3.00952	4.77628	4.07713	4.70247	2.30065	0.148398	2.01127	0.199067	-0.289378	0.902096	1.93177	2.26933	1.57465	1.89984	-2.75088	-3.44128
ENSG00000196839	mergedPeak52691	ADA	8630	Intron (ENST00000372874.8/100, intron 1 of 11)	adenosine deaminase	chr20	44642498	44643031	534	3.63131	5.72792	2.80902	4.26755	3.88763	4.0277	1.36538	0.302985	1.10374	0.450774	-0.261632	0.908774	1.93177	2.26933	1.57465	1.89984	-2.75088	-3.44128
ENSG00000168803	mergedPeak28385	ADAL	0	Promoter	adenosine deaminase like	chr15	43329426	43330871	1446	5.49546	7.94251	3.70223	5.29454	5.06606	5.91311	2.51902	0.137734	1.65133	0.267154	-0.867691	0.767357	2.59986	2.61552	2.48049	2.58342	2.74016	2.7349	0.16742	1	0.0875829	0.922253	-0.0707091	0.970457
ENSG00000137845	mergedPeak28834	ADAM10	16996	Intron (ENST00000260408.7/102, intron 1 of 15)	ADAM metallopeptidase domain 10	chr15	58731764	58731970	207	3.60281	5.90689	1.74458	3.26852	0.918687	1.28745	2.65663	0.13829	4.90078	0.00147162	2.24415	0.390568	7.55208	7.53467	7.47086	7.33647	7.09162	6.94734	-0.0877078	1	0.314137	0.516759	0.42403	0.536082
ENSG00000137845	mergedPeak28832	ADAM10	9049	Intron (ENST00000260408.7/102, intron 11 of 15)	ADAM metallopeptidase domain 10	chr15	58612177	58612455	279	4.02413	5.70044	2.96194	3.26852	2.18953	1.28745	2.08649	0.159434	3.70532	0.00829265	1.61883	0.580288	7.55208	7.53467	7.47086	7.33647	7.09162	6.94734	-0.0877078	1	0.314137	0.516759	0.42403	0.536082
ENSG00000137845	mergedPeak28830	ADAM10	22374	Intron (ENST00000260408.7/102, intron 15 of 15)	ADAM metallopeptidase domain 10	chr15	58598458	58599130	673	1.14528	3	0.606385	2.15531	5.00737	4.93261	0.914068	0.541379	-3.01317	0.0735644	-3.92723	0.0683417	7.55208	7.53467	7.47086	7.33647	7.09162	6.94734	-0.0877078	1	0.314137	0.516759	0.42403	0.536082
ENSG00000137845	mergedPeak28835	ADAM10	0	Promoter	ADAM metallopeptidase domain 10	chr15	58748749	58750456	1708	6.5104	8.62205	3.05557	5.54382	5.7857	6.33616	3.18653	0.137734	1.84844	0.228071	-1.3381	0.704613	7.55208	7.53467	7.47086	7.33647	7.09162	6.94734	-0.0877078	1	0.314137	0.516759	0.42403	0.536082
ENSG00000137845	mergedPeak28829	ADAM10	30298	3' UTR	ADAM metallopeptidase domain 10	chr15	58591040	58591206	167	0.313104	2.58496	0.834841	1.1595	3.02204	3.47076	1.18241	0.510725	-1.90776	0.339802	-3.09017	1	7.55208	7.53467	7.47086	7.33647	7.09162	6.94734	-0.0877078	1	0.314137	0.516759	0.42403	0.536082
ENSG00000137845	mergedPeak28833	ADAM10	24049	Intron (ENST00000260408.7/102, intron 1 of 15)	ADAM metallopeptidase domain 10	chr15	58724638	58724917	280	0.977838	3.45943	0.33482	1.79394	3.09902	2.67888	1.91952	0.294147	-0.324771	0.873953	-2.24429	1	7.55208	7.53467	7.47086	7.33647	7.09162	6.94734	-0.0877078	1	0.314137	0.516759	0.42403	0.536082
ENSG00000073670	mergedPeak36247	ADAM11	-10810	Intron (ENST00000393547.6/80174, intron 12 of 14)	ADAM metallopeptidase domain 11	chr17	44748121	44748221	101	0.78838	4.32193	0.834841	1.89311	0.531267	0.78281	2.44487	0.21243	4.03992	0.0579471	1.59505	1	-1.70778	-1.39375	-0.767675	-0.916275	-2.07557	-0.798902
ENSG00000073670	mergedPeak36249	ADAM11	0	Promoter	ADAM metallopeptidase domain 11	chr17	44774933	44776259	1327	6.79493	9.1472	4.56841	6.23409	6.00491	6.51159	2.79881	0.137734	2.13734	0.144715	-0.661468	0.784585	-1.70778	-1.39375	-0.767675	-0.916275	-2.07557	-0.798902
ENSG00000073670	mergedPeak36250	ADAM11	3643	3' UTR	ADAM metallopeptidase domain 11	chr17	44779201	44779533	333	4.26141	6.30378	2.80902	3.71053	3.4519	4.24884	2.39608	0.138711	1.77047	0.230624	-0.625612	0.792685	-1.70778	-1.39375	-0.767675	-0.916275	-2.07557	-0.798902
ENSG00000073670	mergedPeak36248	ADAM11	0	Promoter	ADAM metallopeptidase domain 11	chr17	44758537	44759153	617	3.08979	5.16993	1.95361	2.93782	2.63086	3.94575	2.12949	0.173532	1.09278	0.480231	-1.03671	0.764752	-1.70778	-1.39375	-0.767675	-0.916275	-2.07557	-0.798902
ENSG00000148848	mergedPeak13520	ADAM12	4331	Intron (ENST00000368679.8/8038, intron 14 of 22)	ADAM metallopeptidase domain 12	chr10	126062546	126062675	130	3.16968	4.70044	1.20546	2.79124	0.918687	1.28745	2.1643	0.182377	3.8048	0.0205752	1.6405	1	-4.06182	-4.06182	-2.08494	-2.7563	1.04962	2.19072
ENSG00000148848	mergedPeak13522	ADAM12	-92037	Intron (ENST00000368679.8/8038, intron 3 of 22)	ADAM metallopeptidase domain 12	chr10	126247342	126247809	468	1.14528	3.70044	0.834841	2.93782	3.4322	4.98278	0.747259	0.637922	-1.68994	0.3567	-2.4372	0.397142	-4.06182	-4.06182	-2.08494	-2.7563	1.04962	2.19072
ENSG00000148848	mergedPeak13519	ADAM12	24441	3' UTR	ADAM metallopeptidase domain 12	chr10	126041840	126042565	726	3.16968	6.18982	2.04776	4.45776	4.3	4.2351	1.71423	0.255654	1.11556	0.492112	-0.598669	0.817188	-4.06182	-4.06182	-2.08494	-2.7563	1.04962	2.19072
ENSG00000148848	mergedPeak13521	ADAM12	-84767	Intron (ENST00000368679.8/8038, intron 3 of 22)	ADAM metallopeptidase domain 12	chr10	126240072	126240936	865	2.05343	5	0.33482	3.59744	3.81343	5.62796	1.57117	0.477094	-0.863786	0.736246	-2.43495	0.672004	-4.06182	-4.06182	-2.08494	-2.7563	1.04962	2.19072
ENSG00000148848	mergedPeak13523	ADAM12	0	Promoter	ADAM metallopeptidase domain 12	chr10	126387128	126388792	1665	3.68667	5.88264	2.51146	4.24895	4.67162	5.35072	1.60296	0.247363	0.103154	0.948307	-1.49981	0.642319	-4.06182	-4.06182	-2.08494	-2.7563	1.04962	2.19072
ENSG00000143537	mergedPeak5891	ADAM15	-138	Promoter	ADAM metallopeptidase domain 15	chr1	155061423	155062023	601	4.04546	6.24793	2.51146	3.59744	3.91628	4.31561	2.50243	0.137734	1.44127	0.323871	-1.06116	0.762193	7.65437	7.4809	7.27481	7.36734	6.5569	5.90414	-0.00928907	1	0.903696	0.0235274	0.872666	0.0922984
ENSG00000143537	mergedPeak5890	ADAM15	0	Promoter	ADAM metallopeptidase domain 15	chr1	155050448	155052901	2454	6.46362	8.77479	4.89405	6.31233	7.02191	7.17727	2.28706	0.139559	0.940322	0.49446	-1.34674	0.663977	7.65437	7.4809	7.27481	7.36734	6.5569	5.90414	-0.00928907	1	0.903696	0.0235274	0.872666	0.0922984
ENSG00000151694	mergedPeak44068	ADAM17	-8800	Distal Intergenic	ADAM metallopeptidase domain 17	chr2	9565532	9565704	173	3.95816	5.88264	3.26608	3.62655	1.87625	1.57595	1.84381	0.184568	3.94348	0.00417622	2.09967	0.341754	5.23081	5.72656	5.08724	5.48346	5.80248	5.76934	0.0708956	1	-0.405306	0.416771	-0.484067	0.483667
ENSG00000151694	mergedPeak44066	ADAM17	0	Promoter	ADAM metallopeptidase domain 17	chr2	9555024	9556432	1409	6.71064	8.82337	4.43539	6.13119	6.02148	6.55922	2.62818	0.137734	1.819	0.210389	-0.809183	0.767357	5.23081	5.72656	5.08724	5.48346	5.80248	5.76934	0.0708956	1	-0.405306	0.416771	-0.484067	0.483667
ENSG00000151694	mergedPeak44067	ADAM17	-2316	Distal Intergenic	ADAM metallopeptidase domain 17	chr2	9559048	9559332	285	0.977838	3.32193	1.20546	1.57244	4.37414	4.40418	1.47832	0.337652	-2.12502	0.216603	-3.60334	1	5.23081	5.72656	5.08724	5.48346	5.80248	5.76934	0.0708956	1	-0.405306	0.416771	-0.484067	0.483667
ENSG00000168619	mergedPeak82883	ADAM18	-33614	Intron (ENST00000265707.9/8749, intron 12 of 19)	ADAM metallopeptidase domain 18	chr8	39651214	39651516	303	0.78838	2	0.834841	1.44748	2.63086	3.15789	0.392488	0.823004	-1.98909	0.31543	-2.38158	1	-4.06182	-4.06182	-4.06182	-4.06182	-4.06182	-4.06182
ENSG00000135074	mergedPeak71120	ADAM19	-8873	Intron (ENST00000517951.5/8728, intron 8 of 22)	ADAM metallopeptidase domain 19	chr5	157511695	157512245	551	5.40758	7.84549	3.99001	5.19115	2.76289	2.90387	2.41766	0.137778	4.45707	0.000924825	2.03941	0.349581	4.86229	5.53569	2.26521	5.94898	2.51246	2.9723	0.118973	1	2.45923	5.74523e-07	1.33264	0.225041
ENSG00000135074	mergedPeak71119	ADAM19	-4451	Intron (ENST00000517951.5/8728, intron 9 of 22)	ADAM metallopeptidase domain 19	chr5	157507273	157507443	171	3.16968	4.85798	2.69724	2.15531	0.800741	0.78281	1.98345	0.188733	4.594	0.00328188	2.61055	1	4.86229	5.53569	2.26521	5.94898	2.51246	2.9723	0.118973	1	2.45923	5.74523e-07	1.33264	0.225041
ENSG00000135074	mergedPeak71125	ADAM19	-31703	Distal Intergenic	ADAM metallopeptidase domain 19	chr5	157607478	157607553	76	2.2863	4.32193	0.834841	1.79394	0.199624	0.44386	2.77496	0.153018	5.48026	0.00602267	2.7053	1	4.86229	5.53569	2.26521	5.94898	2.51246	2.9723	0.118973	1	2.45923	5.74523e-07	1.33264	0.225041
ENSG00000135074	mergedPeak71121	ADAM19	-10486	Exon (ENST00000517951.5/8728, exon 8 of 23)	ADAM metallopeptidase domain 19	chr5	157513308	157513465	158	2.21278	4.45943	2.80902	2.93782	0.531267	0.78281	0.915451	0.521512	4.36735	0.0104044	3.4519	1	4.86229	5.53569	2.26521	5.94898	2.51246	2.9723	0.118973	1	2.45923	5.74523e-07	1.33264	0.225041
ENSG00000135074	mergedPeak71123	ADAM19	-21714	Distal Intergenic	ADAM metallopeptidase domain 19	chr5	157597489	157597546	58	1.66966	4.45943	1.20546	2.68453	0.374954	1.05708	1.74024	0.307519	4.04833	0.0377497	2.30809	1	4.86229	5.53569	2.26521	5.94898	2.51246	2.9723	0.118973	1	2.45923	5.74523e-07	1.33264	0.225041
ENSG00000135074	mergedPeak71122	ADAM19	0	Promoter	ADAM metallopeptidase domain 19	chr5	157575089	157575874	786	4.64359	7.27612	2.96194	4.52115	3.02204	4.69246	2.62246	0.138207	2.47084	0.120494	-0.15162	0.951421	4.86229	5.53569	2.26521	5.94898	2.51246	2.9723	0.118973	1	2.45923	5.74523e-07	1.33264	0.225041
ENSG00000135074	mergedPeak71124	ADAM19	-27760	Distal Intergenic	ADAM metallopeptidase domain 19	chr5	157603535	157603588	54	2.1353	3.80735	1.03202	3.19268	0.800741	1.88822	0.79169	0.625266	2.21693	0.258446	1.42524	1	4.86229	5.53569	2.26521	5.94898	2.51246	2.9723	0.118973	1	2.45923	5.74523e-07	1.33264	0.225041
ENSG00000104755	mergedPeak82884	ADAM2	-14588	Distal Intergenic	ADAM metallopeptidase domain 2	chr8	39852877	39852994	118	2.42299	4.70044	0.834841	1.68744	0.374954	0.238933	3.25287	0.137734	5.89594	0.00247202	2.64306	1	-2.45005	-3.5641	-4.06182	-3.48595	-4.06182	-4.06182
ENSG00000235812	mergedPeak26438	ADAM21P1	-6742	Distal Intergenic	ADAM metallopeptidase domain 21 pseudogene 1	chr14	70254543	70255559	1017	5.13649	6.97728	4.05946	4.87663	4.45446	5.10107	1.84509	0.170533	1.5454	0.264603	-0.2997	0.886685	-4.06182	-4.06182	-4.06182	-4.06182	-3.48295	-3.44128
ENSG00000008277	mergedPeak79543	ADAM22	-21776	Intron (ENST00000398204.8/53616, intron 14 of 29)	ADAM metallopeptidase domain 22	chr7	88141184	88141255	72	2.05343	4.24793	0.834841	0.990621	1.47549	1.66058	3.53159	0.137734	2.37949	0.196255	-1.15211	1	-0.63324	-0.672854	-0.457939	1.6117	3.22371	3.67124			-4.14206	6.92233e-11	-2.83809	0.000351605
ENSG00000008277	mergedPeak79542	ADAM22	0	Promoter	ADAM metallopeptidase domain 22	chr7	87933879	87935113	1235	4.72518	7.30378	3.26608	5.723	5.73032	6.39909	1.58675	0.260577	0.422713	0.787435	-1.16404	0.754931	-0.63324	-0.672854	-0.457939	1.6117	3.22371	3.67124			-4.14206	6.92233e-11	-2.83809	0.000351605
ENSG00000114948	mergedPeak49639	ADAM23	-9144	Intron (ENST00000264377.7/8745, intron 18 of 25)	ADAM metallopeptidase domain 23	chr2	206585582	206585691	110	3.41888	4.64386	1.85288	1.57244	0.800741	0.623267	2.85618	0.137734	4.68736	0.0029449	1.83118	1	0.261584	-2.90093	-4.06182	-0.386706	-3.48295	-4.06182
ENSG00000114948	mergedPeak49638	ADAM23	-10297	Intron (ENST00000264377.7/8745, intron 18 of 25)	ADAM metallopeptidase domain 23	chr2	206584418	206584538	121	3.16968	4.32193	1.36026	1.31067	0.531267	0.926454	3.12344	0.137734	4.31536	0.00882398	1.19192	1	0.261584	-2.90093	-4.06182	-0.386706	-3.48295	-4.06182
ENSG00000114948	mergedPeak49641	ADAM23	21379	Intron (ENST00000264377.7/8745, intron 25 of 25)	ADAM metallopeptidase domain 23	chr2	206616214	206616399	186	4.24306	5.61471	1.62749	3.11263	0.531267	2.20238	2.74688	0.138711	4.02671	0.0112182	1.27984	0.754482	0.261584	-2.90093	-4.06182	-0.386706	-3.48295	-4.06182
ENSG00000114948	mergedPeak49640	ADAM23	20132	Intron (ENST00000264377.7/8745, intron 25 of 25)	ADAM metallopeptidase domain 23	chr2	206614967	206615054	88	2.86826	4.24793	1.03202	0.990621	0.374954	1.17686	3.553	0.137734	3.95525	0.0249464	0.402246	1	0.261584	-2.90093	-4.06182	-0.386706	-3.48295	-4.06182
ENSG00000114948	mergedPeak49637	ADAM23	0	Promoter	ADAM metallopeptidase domain 23	chr2	206443863	206444106	244	2.91537	4.64386	1.20546	3.50639	1.98841	3.34853	1.36026	0.370517	1.30579	0.444981	-0.0544755	0.984351	0.261584	-2.90093	-4.06182	-0.386706	-3.48295	-4.06182
ENSG00000042980	mergedPeak82352	ADAM28	-13245	Distal Intergenic	ADAM metallopeptidase domain 28	chr8	24280434	24280795	362	4.69849	6.33985	3.37906	4.42499	0.199624	1.17686	1.80301	0.208143	6.2414	6.14522e-05	4.43839	0.0468029	7.65173	6.79533	6.94209	2.05067	2.54205	0.710864	1.11833	0.87468	5.68916	6.67988e-17	3.22921	7.33e-06
ENSG00000042980	mergedPeak82351	ADAM28	-21866	Distal Intergenic	ADAM metallopeptidase domain 28	chr8	24271982	24272174	193	3.13029	5.45943	1.85288	3.2311	0.800741	0.44386	2.18277	0.174587	5.48888	0.000957366	3.30611	0.158589	7.65173	6.79533	6.94209	2.05067	2.54205	0.710864	1.11833	0.87468	5.68916	6.67988e-17	3.22921	7.33e-06
ENSG00000042980	mergedPeak82355	ADAM28	-3338	Intron (ENST00000265769.8/10863, intron 14 of 22)	ADAM metallopeptidase domain 28	chr8	24337422	24337531	110	2.05343	3.90689	1.85288	2.23309	0.531267	0.44386	1.39167	0.37479	4.35793	0.020386	2.96626	1	7.65173	6.79533	6.94209	2.05067	2.54205	0.710864	1.11833	0.87468	5.68916	6.67988e-17	3.22921	7.33e-06
ENSG00000042980	mergedPeak82350	ADAM28	-42131	Distal Intergenic	ADAM metallopeptidase domain 28	chr8	24251658	24251909	252	3.41888	5.93074	2.86181	3.95966	1.31266	2.46022	1.72457	0.237091	3.52933	0.0216635	1.80475	0.549941	7.65173	6.79533	6.94209	2.05067	2.54205	0.710864	1.11833	0.87468	5.68916	6.67988e-17	3.22921	7.33e-06
ENSG00000042980	mergedPeak82345	ADAM28	-187760	Distal Intergenic	ADAM metallopeptidase domain 28	chr8	24105669	24106280	612	0.570226	2	0.606385	2.07309	4.1513	4.22124	-0.353386	0.830846	-3.55471	0.0549025	-3.20132	1	7.65173	6.79533	6.94209	2.05067	2.54205	0.710864	1.11833	0.87468	5.68916	6.67988e-17	3.22921	7.33e-06
ENSG00000042980	mergedPeak82354	ADAM28	0	Promoter	ADAM metallopeptidase domain 28	chr8	24293891	24294097	207	3.88904	5.61471	2.96194	2.07309	2.18953	2.79576	2.61194	0.137734	2.68586	0.0682076	0.0739199	0.975299	7.65173	6.79533	6.94209	2.05067	2.54205	0.710864	1.11833	0.87468	5.68916	6.67988e-17	3.22921	7.33e-06
ENSG00000042980	mergedPeak82353	ADAM28	-12627	Distal Intergenic	ADAM metallopeptidase domain 28	chr8	24281329	24281413	85	2.1353	3.45943	2.04776	3.19268	0.531267	0.926454	0.197499	0.895981	3.27703	0.0801419	3.07953	1	7.65173	6.79533	6.94209	2.05067	2.54205	0.710864	1.11833	0.87468	5.68916	6.67988e-17	3.22921	7.33e-06
ENSG00000042980	mergedPeak82349	ADAM28	-74886	Distal Intergenic	ADAM metallopeptidase domain 28	chr8	24218465	24219154	690	5.0011	7.49185	3.84018	5.78887	5.10391	5.87377	1.62877	0.237917	1.20022	0.417985	-0.428552	0.852736	7.65173	6.79533	6.94209	2.05067	2.54205	0.710864	1.11833	0.87468	5.68916	6.67988e-17	3.22921	7.33e-06
ENSG00000042980	mergedPeak82346	ADAM28	-170259	Distal Intergenic	ADAM metallopeptidase domain 28	chr8	24123343	24123781	439	2.66273	4.80735	1.20546	3.26852	4.1392	4.92408	1.66665	0.265442	-0.54014	0.740907	-2.20679	0.389385	7.65173	6.79533	6.94209	2.05067	2.54205	0.710864	1.11833	0.87468	5.68916	6.67988e-17	3.22921	7.33e-06
ENSG00000042980	mergedPeak82348	ADAM28	-101885	Distal Intergenic	ADAM metallopeptidase domain 28	chr8	24192036	24192155	120	1.43117	2.58496	0.606385	1.31067	2.23572	2.75784	1.65423	0.350293	-0.581945	0.762817	-2.23618	1	7.65173	6.79533	6.94209	2.05067	2.54205	0.710864	1.11833	0.87468	5.68916	6.67988e-17	3.22921	7.33e-06
ENSG00000042980	mergedPeak82347	ADAM28	-137563	Distal Intergenic	ADAM metallopeptidase domain 28	chr8	24156268	24156477	210	0	2.32193	0.33482	0.578716	1.87625	2.0222	2.2335	0.361139	-0.687674	0.792728	-2.92118	1	7.65173	6.79533	6.94209	2.05067	2.54205	0.710864	1.11833	0.87468	5.68916	6.67988e-17	3.22921	7.33e-06
ENSG00000042980	mergedPeak82344	ADAM28	-192131	Distal Intergenic	ADAM metallopeptidase domain 28	chr8	24101653	24101909	257	1.66966	3.80735	1.36026	2.07309	2.56002	3.39867	1.60018	0.308386	0.00651052	0.997157	-1.59367	1	7.65173	6.79533	6.94209	2.05067	2.54205	0.710864	1.11833	0.87468	5.68916	6.67988e-17	3.22921	7.33e-06
ENSG00000134249	mergedPeak5144	ADAM30	25362	Distal Intergenic	ADAM metallopeptidase domain 30	chr1	119871049	119871133	85	2.48676	4.16993	1.03202	2.23309	1.12908	2.67888	2.14903	0.210587	1.68329	0.349286	-0.465748	1	-4.06182	-4.06182	-4.06182	-4.06182	-4.06182	-4.06182
ENSG00000134249	mergedPeak5145	ADAM30	10095	Exon (ENST00000443481.1/ENST00000443481.1, exon 1 of 1)	ADAM metallopeptidase domain 30	chr1	119886317	119886400	84	2.60643	4	1.74458	1.79394	1.5505	2.86872	2.02292	0.208886	1.25421	0.448101	-0.768711	1	-4.06182	-4.06182	-4.06182	-4.06182	-4.06182	-4.06182
ENSG00000197140	mergedPeak82881	ADAM32	0	Promoter	ADAM metallopeptidase domain 32	chr8	39107457	39107881	425	2.1353	4.45943	2.04776	2.68453	3.12379	3.64704	1.46095	0.311858	0.294384	0.859081	-1.16657	1	0.561524	0.796903	2.08563	1.43489	1.12977	1.97147
ENSG00000149451	mergedPeak51276	ADAM33	-2980	Exon (ENST00000356518.6/80332, exon 3 of 22)	ADAM metallopeptidase domain 33	chr20	3676727	3677075	349	4.0872	6.12928	3.05557	3.2311	2.66502	3.97909	2.42188	0.139334	2.06696	0.172012	-0.354918	0.876319	-4.06182	-4.06182	-4.06182	-3.48595	-4.06182	-4.06182
ENSG00000149451	mergedPeak51277	ADAM33	0	Promoter	ADAM metallopeptidase domain 33	chr20	3681869	3682311	443	2.96099	5.08746	1.85288	2.68453	2.88385	3.29658	2.27633	0.155714	1.35914	0.376718	-0.917182	0.767357	-4.06182	-4.06182	-4.06182	-3.48595	-4.06182	-4.06182
ENSG00000069206	mergedPeak82358	ADAM7	-2505	Intron (ENST00000175238.10/8756, intron 7 of 21)	ADAM metallopeptidase domain 7	chr8	24473275	24473399	125	2.76915	5.04439	2.13615	2.15531	0.199624	0.926454	2.43773	0.159623	5.17575	0.00273958	2.73802	1	-4.06182	-4.06182	-4.06182	-4.06182	-4.06182	-4.06182
ENSG00000151651	mergedPeak13779	ADAM8	-786	Promoter	ADAM metallopeptidase domain 8	chr10	133264651	133264889	239	3.04812	4.90689	3.18552	3.62655	1.6218	2.0848	0.868368	0.501984	2.74187	0.0730735	1.87351	0.474861	1.3348	2.44953	2.79018	2.80577	3.07476	4.02498	-0.971382	0.664293	-1.91358	0.00702022	-0.933026	0.318519
ENSG00000151651	mergedPeak13780	ADAM8	655	Promoter	ADAM metallopeptidase domain 8	chr10	133274911	133275339	429	3.88904	6.42626	2.96194	3.88933	3.6005	4.66199	2.24731	0.150566	1.46642	0.32953	-0.78089	0.773203	1.3348	2.44953	2.79018	2.80577	3.07476	4.02498	-0.971382	0.664293	-1.91358	0.00702022	-0.933026	0.318519
ENSG00000151651	mergedPeak13776	ADAM8	5341	Distal Intergenic	ADAM metallopeptidase domain 8	chr10	133257566	133258524	959	5.08591	7.09803	4.98015	5.19115	5.28504	5.16765	1.34566	0.266406	1.20364	0.366552	-0.14202	0.946407	1.3348	2.44953	2.79018	2.80577	3.07476	4.02498	-0.971382	0.664293	-1.91358	0.00702022	-0.933026	0.318519
ENSG00000151651	mergedPeak13781	ADAM8	0	Promoter	ADAM metallopeptidase domain 8	chr10	133276555	133276935	381	3.73999	6.02237	2.86181	4.19166	3.76701	4.4164	1.68031	0.226331	1.19578	0.417612	-0.484531	0.833082	1.3348	2.44953	2.79018	2.80577	3.07476	4.02498	-0.971382	0.664293	-1.91358	0.00702022	-0.933026	0.318519
ENSG00000151651	mergedPeak13778	ADAM8	1903	Downstream (<1kb)	ADAM metallopeptidase domain 8	chr10	133261248	133261962	715	4.55711	6.91886	3.22636	4.8887	4.52124	5.62796	1.93706	0.182916	1.00897	0.493392	-0.928093	0.76731	1.3348	2.44953	2.79018	2.80577	3.07476	4.02498	-0.971382	0.664293	-1.91358	0.00702022	-0.933026	0.318519
ENSG00000151651	mergedPeak13782	ADAM8	-134	Promoter	ADAM metallopeptidase domain 8	chr10	133277002	133277110	109	1.96663	4.45943	1.85288	3.07087	2.36602	3.09846	1.20764	0.415398	0.983588	0.557357	-0.224053	1	1.3348	2.44953	2.79018	2.80577	3.07476	4.02498	-0.971382	0.664293	-1.91358	0.00702022	-0.933026	0.318519
ENSG00000151651	mergedPeak13783	ADAM8	-1264	3' UTR	ADAM metallopeptidase domain 8	chr10	133278132	133279202	1071	5.03349	7.45121	4.84244	5.09025	5.85761	6.15839	1.75245	0.187462	0.684157	0.614728	-1.06829	0.751408	1.3348	2.44953	2.79018	2.80577	3.07476	4.02498	-0.971382	0.664293	-1.91358	0.00702022	-0.933026	0.318519
ENSG00000151651	mergedPeak13777	ADAM8	4450	Downstream (2-3kb)	ADAM metallopeptidase domain 8	chr10	133259261	133259415	155	2.54783	4.9542	1.95361	2.23309	4.187	3.56159	2.36919	0.150029	0.277668	0.862165	-2.09153	0.401556	1.3348	2.44953	2.79018	2.80577	3.07476	4.02498	-0.971382	0.664293	-1.91358	0.00702022	-0.933026	0.318519
ENSG00000168615	mergedPeak82877	ADAM9	7739	Intron (ENST00000466936.5/8754, intron 1 of 4)	ADAM metallopeptidase domain 9	chr8	39004765	39005063	299	4.14764	6.87036	2.63794	3.9366	1.75462	1.95677	2.7532	0.137734	4.64931	0.00130997	1.89611	0.481591	10.1914	10.029	9.91838	9.58646	8.698	7.6589	-0.0903774	1	1.49226	0.0131631	1.69891	0.0166601
ENSG00000168615	mergedPeak82878	ADAM9	8138	Intron (ENST00000466936.5/8754, intron 1 of 4)	ADAM metallopeptidase domain 9	chr8	39005164	39005294	131	2.76915	5.42626	1.85288	3.59744	1.31266	1.57595	1.77631	0.245546	3.76476	0.0211417	1.98846	0.521662	10.1914	10.029	9.91838	9.58646	8.698	7.6589	-0.0903774	1	1.49226	0.0131631	1.69891	0.0166601
ENSG00000168615	mergedPeak82876	ADAM9	2897	Intron (ENST00000466936.5/8754, intron 1 of 4)	ADAM metallopeptidase domain 9	chr8	38999923	38999978	56	2.76915	5.42626	0.834841	3.47472	1.75462	2.67888	2.11073	0.213175	2.60217	0.16268	0.491441	0.860696	10.1914	10.029	9.91838	9.58646	8.698	7.6589	-0.0903774	1	1.49226	0.0131631	1.69891	0.0166601
ENSG00000168615	mergedPeak82875	ADAM9	2009	Intron (ENST00000466936.5/8754, intron 1 of 4)	ADAM metallopeptidase domain 9	chr8	38999035	38999093	59	3.3173	5.20945	1.62749	3.2311	2.14182	3.06779	2.07764	0.182987	2.03844	0.216036	-0.0391996	0.988242	10.1914	10.029	9.91838	9.58646	8.698	7.6589	-0.0903774	1	1.49226	0.0131631	1.69891	0.0166601
ENSG00000134028	mergedPeak82357	ADAMDEC1	9636	Intron (ENST00000523578.5/101929294, intron 1 of 3)	ADAM like decysin 1	chr8	24414928	24415438	511	4.54218	6.61471	4.18908	4.02672	3.90203	4.73211	1.86314	0.173971	1.58311	0.264073	-0.280034	0.896125	-4.06182	-4.06182	-4.06182	-4.06182	-4.06182	-4.06182
ENSG00000154734	mergedPeak54060	ADAMTS1	38694	Distal Intergenic	ADAM metallopeptidase with thrombospondin type 1 motif 1	chr21	26801175	26801795	621	0.313104	1	0.33482	0.990621	3.68616	3.76642	-0.406531	0.839242	-4.69189	0.0259181	-4.28536	1	2.84205	2.71644	3.74283	5.0452	7.69646	8.51798	-1.72669	0.0158496	-5.55588	3.88626e-33	-3.82675	6.14e-19
ENSG00000154734	mergedPeak54059	ADAMTS1	39806	Distal Intergenic	ADAM metallopeptidase with thrombospondin type 1 motif 1	chr21	26799036	26800683	1648	2.42299	4.52356	1.62749	4.06976	6.00824	6.07219	0.516683	0.703904	-2.33999	0.150455	-2.85667	0.166817	2.84205	2.71644	3.74283	5.0452	7.69646	8.51798	-1.72669	0.0158496	-5.55588	3.88626e-33	-3.82675	6.14e-19
ENSG00000154734	mergedPeak54058	ADAMTS1	44195	Distal Intergenic	ADAM metallopeptidase with thrombospondin type 1 motif 1	chr21	26795997	26796294	298	1.66966	3.16993	0.33482	2.79124	4.35334	4.35423	0.644452	0.679999	-2.00507	0.273219	-2.64952	0.306563	2.84205	2.71644	3.74283	5.0452	7.69646	8.51798	-1.72669	0.0158496	-5.55588	3.88626e-33	-3.82675	6.14e-19
ENSG00000154734	mergedPeak54062	ADAMTS1	4898	Downstream (<1kb)	ADAM metallopeptidase with thrombospondin type 1 motif 1	chr21	26834820	26835591	772	0.313104	2.58496	0	2.15531	4.68	4.1644	0.516048	0.841324	-3.07027	0.306274	-3.58632	1	2.84205	2.71644	3.74283	5.0452	7.69646	8.51798	-1.72669	0.0158496	-5.55588	3.88626e-33	-3.82675	6.14e-19
ENSG00000154734	mergedPeak54057	ADAMTS1	55440	Distal Intergenic	ADAM metallopeptidase with thrombospondin type 1 motif 1	chr21	26784846	26785049	204	0.78838	1.58496	0	0.990621	2.56002	2.59535	1.3253	0.532387	-1.99432	0.382843	-3.31962	1	2.84205	2.71644	3.74283	5.0452	7.69646	8.51798	-1.72669	0.0158496	-5.55588	3.88626e-33	-3.82675	6.14e-19
ENSG00000154734	mergedPeak54061	ADAMTS1	6516	Downstream (1-2kb)	ADAM metallopeptidase with thrombospondin type 1 motif 1	chr21	26833149	26833973	825	2.35626	4.64386	1.36026	2.98355	5.41115	3.7472	1.68948	0.266088	-0.979985	0.546397	-2.66947	0.243785	2.84205	2.71644	3.74283	5.0452	7.69646	8.51798	-1.72669	0.0158496	-5.55588	3.88626e-33	-3.82675	6.14e-19
ENSG00000154734	mergedPeak54055	ADAMTS1	124120	Distal Intergenic	ADAM metallopeptidase with thrombospondin type 1 motif 1	chr21	26716035	26716369	335	2.86826	4.52356	1.62749	2.89059	2.59588	3.64704	1.70053	0.250049	0.741544	0.638305	-0.958986	1	2.84205	2.71644	3.74283	5.0452	7.69646	8.51798	-1.72669	0.0158496	-5.55588	3.88626e-33	-3.82675	6.14e-19
ENSG00000154734	mergedPeak54064	ADAMTS1	0	Promoter	ADAM metallopeptidase with thrombospondin type 1 motif 1	chr21	26844335	26846798	2464	5.12651	7.17991	2.69724	5.924	6.65851	7.07306	1.44217	0.303797	-0.398881	0.803013	-1.84105	0.517298	2.84205	2.71644	3.74283	5.0452	7.69646	8.51798	-1.72669	0.0158496	-5.55588	3.88626e-33	-3.82675	6.14e-19
ENSG00000154734	mergedPeak54056	ADAMTS1	107416	Distal Intergenic	ADAM metallopeptidase with thrombospondin type 1 motif 1	chr21	26732622	26733073	452	1.96663	4	1.20546	1.98591	2.88385	4.05922	2.01009	0.213233	-0.355872	0.835096	-2.36596	1	2.84205	2.71644	3.74283	5.0452	7.69646	8.51798	-1.72669	0.0158496	-5.55588	3.88626e-33	-3.82675	6.14e-19
ENSG00000154734	mergedPeak54063	ADAMTS1	0	Promoter	ADAM metallopeptidase with thrombospondin type 1 motif 1	chr21	26842965	26843739	775	4.4492	5.90689	2.13615	5.31257	5.32297	5.15312	0.91146	0.498961	0.107186	0.948532	-0.804274	0.773973	2.84205	2.71644	3.74283	5.0452	7.69646	8.51798	-1.72669	0.0158496	-5.55588	3.88626e-33	-3.82675	6.14e-19
ENSG00000142303	mergedPeak41086	ADAMTS10	1146	Intron (ENST00000597188.5/81794, intron 1 of 25)	ADAM metallopeptidase with thrombospondin type 1 motif 10	chr19	8609426	8609534	109	2.05343	4.24793	0.606385	1.79394	0.374954	1.57595	2.78151	0.165294	3.19147	0.116802	0.40996	1	-4.06182	-4.06182	-3.39526	-3.48595	-3.48295	-4.06182
ENSG00000160323	mergedPeak89238	ADAMTS13	-5566	3' UTR	ADAM metallopeptidase with thrombospondin type 1 motif 13	chr9	133449748	133450082	335	4.02413	5.85798	4.03668	3.02787	1.81672	2.86872	1.66449	0.226515	3.02189	0.0378518	1.35741	0.698261	1.45305	1.09226	1.18607	1.526	1.36318	2.31721
ENSG00000160323	mergedPeak89234	ADAMTS13	-7315	3' UTR	ADAM metallopeptidase with thrombospondin type 1 motif 13	chr9	133406946	133407043	98	2.91537	4.52356	2.51146	2.44405	2.18953	2.86872	1.60877	0.255594	1.50107	0.331488	-0.107699	1	1.45305	1.09226	1.18607	1.526	1.36318	2.31721
ENSG00000160323	mergedPeak89237	ADAMTS13	7331	Exon (ENST00000371911.7/11093, exon 8 of 8)	ADAM metallopeptidase with thrombospondin type 1 motif 13	chr9	133429656	133429765	110	2.76915	4.64386	2.4438	3.07087	1.68974	3.34853	1.29919	0.365195	1.35683	0.402196	0.0576397	1	1.45305	1.09226	1.18607	1.526	1.36318	2.31721
ENSG00000160323	mergedPeak89236	ADAMTS13	6634	Intron (ENST00000485925.5/11093, intron 6 of 17)	ADAM metallopeptidase with thrombospondin type 1 motif 13	chr9	133428959	133429080	122	1.29529	4.39232	1.50006	2.79124	2.04138	2.5517	1.41621	0.379576	1.37719	0.447917	-0.0390133	1	1.45305	1.09226	1.18607	1.526	1.36318	2.31721
ENSG00000138316	mergedPeak11289	ADAMTS14	646	Promoter	ADAM metallopeptidase with thrombospondin type 1 motif 14	chr10	70673449	70675158	1710	3.48283	6.08746	2.69724	4.81473	7.12674	6.52294	1.22468	0.364348	-1.59032	0.304698	-2.815	0.162287	1.14704	2.42985	4.10017	5.2738	7.13929	6.02457	-2.98639	4.08e-05	-4.97287	4.0569e-18	-2.10529	0.000332973
ENSG00000138316	mergedPeak11292	ADAMTS14	26958	Intron (ENST00000373207.1/140766, intron 2 of 21)	ADAM metallopeptidase with thrombospondin type 1 motif 14	chr10	70699761	70700112	352	2.66273	5.88264	3.00952	3.11263	3.82858	3.18672	2.08489	0.179382	1.54854	0.330243	-0.536353	0.827857	1.14704	2.42985	4.10017	5.2738	7.13929	6.02457	-2.98639	4.08e-05	-4.97287	4.0569e-18	-2.10529	0.000332973
ENSG00000138316	mergedPeak11291	ADAMTS14	23070	Intron (ENST00000373207.1/140766, intron 2 of 21)	ADAM metallopeptidase with thrombospondin type 1 motif 14	chr10	70695873	70696076	204	1.66966	3.16993	1.62749	2.07309	3.71904	2.67888	0.859919	0.560576	-0.870318	0.601773	-1.73024	1	1.14704	2.42985	4.10017	5.2738	7.13929	6.02457	-2.98639	4.08e-05	-4.97287	4.0569e-18	-2.10529	0.000332973
ENSG00000138316	mergedPeak11290	ADAMTS14	8804	Intron (ENST00000373207.1/140766, intron 2 of 21)	ADAM metallopeptidase with thrombospondin type 1 motif 14	chr10	70681607	70681904	298	2.21278	4.24793	0.33482	1.1595	2.88385	3.06779	3.80254	0.137734	0.60838	0.721616	-3.19416	1	1.14704	2.42985	4.10017	5.2738	7.13929	6.02457	-2.98639	4.08e-05	-4.97287	4.0569e-18	-2.10529	0.000332973
ENSG00000138316	mergedPeak11288	ADAMTS14	0	Promoter	ADAM metallopeptidase with thrombospondin type 1 motif 14	chr10	70672192	70673056	865	4.27952	6.58496	3.41483	5.01518	6.03787	5.50174	1.45584	0.27106	0.0455184	0.976728	-1.41032	0.662406	1.14704	2.42985	4.10017	5.2738	7.13929	6.02457	-2.98639	4.08e-05	-4.97287	4.0569e-18	-2.10529	0.000332973
ENSG00000166106	mergedPeak18556	ADAMTS15	73299	Distal Intergenic	ADAM metallopeptidase with thrombospondin type 1 motif 15	chr11	130522273	130522651	379	4.52709	6.32193	3.99001	4.55183	2.09247	2.97169	1.42418	0.262947	3.31257	0.0138074	1.88839	0.400506	-2.22576	-4.06182	-4.06182	-3.07548	-3.48295	-1.8102
ENSG00000166106	mergedPeak18555	ADAMTS15	0	Promoter	ADAM metallopeptidase with thrombospondin type 1 motif 15	chr11	130448351	130449220	870	4.3837	6.85798	3.05557	4.73677	4.76907	6.20845	2.02225	0.176722	0.434068	0.778163	-1.58818	0.613528	-2.22576	-4.06182	-4.06182	-3.07548	-3.48295	-1.8102
ENSG00000145536	mergedPeak67497	ADAMTS16	36213	Intron (ENST00000274181.7/170690, intron 18 of 22)	ADAM metallopeptidase with thrombospondin type 1 motif 16	chr5	5271250	5271521	272	4.92257	7.16993	2.21943	5.30358	2.59588	4.71242	2.02546	0.205985	2.50537	0.150805	0.479909	0.854815	-4.06182	-4.06182	-4.06182	-3.48595	-4.06182	-4.06182
[truncated: 88,423 more rows]

## Sheet: Differnetial Peaks_Pseudoglandu
peak	SYMBOL	ENSEMBL	Early/Mid tip (pseudoglandular stage)_vs_LinPOS.log2FC	Early/Mid tip (pseudoglandular stage)_vs_LinPOS.padj
mergedPeak37	OR4F16	ENSG00000284662	6.37972	0.0398864
[truncated: 7,408 more rows]

## Sheet: Differnetial Peaks_LinPOS
peak	SYMBOL	ENSEMBL	Early/Mid tip (pseudoglandular stage)_vs_LinPOS.log2FC	Early/Mid tip (pseudoglandular stage)_vs_LinPOS.padj
[truncated: 16,576 more rows]

[truncated: 1 more sheets: Sample IDs]
