# Supplementary material for: Organoid modeling of human fetal lung alveolar development reveals mechanisms of cell fate patterning and neonatal respiratory disease
Source: Cell Stem Cell. Author manuscript; Available in PMC 2025 Dec 9. (PMC7618456; doi:10.1016/j.stem.2022.11.013)
Supplement: Supplementary Material [file EMS211309-supplement-Supplementary_Material.zip › 1-s2.0-S193459092200460X-mmc4.xlsx]

## Sheet: SFTPC probes
SFTPC probes (5'-3')	B1	B2	B3
	gaggagggcagcaaacggaaCTCCTCCTCTCCCAGGTGTGACCAG	cctcgtaaatcctcatcaaaCTCCTCCTCTCCCAGGTGTGACCAG	gtccctgcctctatatctttCTCCTCCTCTCCCAGGTGTGACCAG
	ATCTTGCTGCAGGTGCTATGCTCTCtagaagagtcttcctttacg	ATCTTGCTGCAGGTGCTATGCTCTCaaatcatccagtaaaccgcc	ATCTTGCTGCAGGTGCTATGCTCTCttccactcaactttaacccg
	gaggagggcagcaaacggaaTCAGGTGCACTGGGCAGCAGGGAAT	cctcgtaaatcctcatcaaaTCAGGTGCACTGGGCAGCAGGGAAT	gtccctgcctctatatctttTCAGGTGCACTGGGCAGCAGGGAAT
	CCACCACCACCACGATAAGAAGGCGtagaagagtcttcctttacg	CCACCACCACCACGATAAGAAGGCGaaatcatccagtaaaccgcc	CCACCACCACCACGATAAGAAGGCGttccactcaactttaacccg
	gaggagggcagcaaacggaaTTCTGGCTCATGTGGAGACCCATGA	cctcgtaaatcctcatcaaaTTCTGGCTCATGTGGAGACCCATGA	gtccctgcctctatatctttTTCTGGCTCATGTGGAGACCCATGA
	CTCATCTCCAGAACCATCTCCGTGTtagaagagtcttcctttacg	CTCATCTCCAGAACCATCTCCGTGTaaatcatccagtaaaccgcc	CTCATCTCCAGAACCATCTCCGTGTttccactcaactttaacccg
	gaggagggcagcaaacggaaGGCAGTGGTAACCAGGTGCTCACTC	cctcgtaaatcctcatcaaaGGCAGTGGTAACCAGGTGCTCACTC	gtccctgcctctatatctttGGCAGTGGTAACCAGGTGCTCACTC
	GAGGCCAGTGGAGCCGATGGAGAAGtagaagagtcttcctttacg	GAGGCCAGTGGAGCCGATGGAGAAGaaatcatccagtaaaccgcc	GAGGCCAGTGGAGCCGATGGAGAAGttccactcaactttaacccg
	gaggagggcagcaaacggaaATCTTCATGATGTAGCAGCAGGTGC	cctcgtaaatcctcatcaaaATCTTCATGATGTAGCAGCAGGTGC	gtccctgcctctatatctttATCTTCATGATGTAGCAGCAGGTGC
	TCAAGACTGGGGATGCTCTCTGGAGtagaagagtcttcctttacg	TCAAGACTGGGGATGCTCTCTGGAGaaatcatccagtaaaccgcc	TCAAGACTGGGGATGCTCTCTGGAGttccactcaactttaacccg
	gaggagggcagcaaacggaaCGGGCTTGGCCTGCAGAGAGCATTC	cctcgtaaatcctcatcaaaCGGGCTTGGCCTGCAGAGAGCATTC	gtccctgcctctatatctttCGGGCTTGGCCTGCAGAGAGCATTC
	CCTGGCCCAGCTTAGACGTAGGCACtagaagagtcttcctttacg	CCTGGCCCAGCTTAGACGTAGGCACaaatcatccagtaaaccgcc	CCTGGCCCAGCTTAGACGTAGGCACttccactcaactttaacccg
	gaggagggcagcaaacggaaTGTAGTAGAGCGGCACCTCGCCACA	cctcgtaaatcctcatcaaaTGTAGTAGAGCGGCACCTCGCCACA	gtccctgcctctatatctttTGTAGTAGAGCGGCACCTCGCCACA
	GACCCTGCTCACCGGAGGCGTCCTAtagaagagtcttcctttacg	GACCCTGCTCACCGGAGGCGTCCTAaaatcatccagtaaaccgcc	GACCCTGCTCACCGGAGGCGTCCTAttccactcaactttaacccg
	gaggagggcagcaaacggaaGGGCAGAAGCAGCTTCTTGCCCGTC	cctcgtaaatcctcatcaaaGGGCAGAAGCAGCTTCTTGCCCGTC	gtccctgcctctatatctttGGGCAGAAGCAGCTTCTTGCCCGTC
	TTTCTCCAGGGCTTGTCCCTGCGGTtagaagagtcttcctttacg	TTTCTCCAGGGCTTGTCCCTGCGGTaaatcatccagtaaaccgcc	TTTCTCCAGGGCTTGTCCCTGCGGTttccactcaactttaacccg
B3

## Sheet: WNT2 probes
WNT2 probes (5'-3')	B1	B2
	gaggagggcagcaaacggaaTCTGCATCAGGTCAGACTCCGTGTG	cctcgtaaatcctcatcaaaTCTGCATCAGGTCAGACTCCGTGTG
	AGGGGCGTTCATATTAACCCCCTTGtagaagagtcttcctttacg	AGGGGCGTTCATATTAACCCCCTTGaaatcatccagtaaaccgcc
	gaggagggcagcaaacggaaAGCAGAGGGAGCCAGAGCCAGATTC	cctcgtaaatcctcatcaaaAGCAGAGGGAGCCAGAGCCAGATTC
	TTGACCTCGGGGGTGAGCCAGGTCAtagaagagtcttcctttacg	TTGACCTCGGGGGTGAGCCAGGTCAaaatcatccagtaaaccgcc
	gaggagggcagcaaacggaaCTGTAGCTCTCATGTACCACCATGA	cctcgtaaatcctcatcaaaCTGTAGCTCTCATGTACCACCATGA
	TATCGCACATCACCCTGGAGGAGCCtagaagagtcttcctttacg	TATCGCACATCACCCTGGAGGAGCCaaatcatccagtaaaccgcc
	gaggagggcagcaaacggaaGTAGCGGTTGTCCAGTCAGCGTTCT	cctcgtaaatcctcatcaaaGTAGCGGTTGTCCAGTCAGCGTTCT
	GTGGATGGTGACGCCTGCTGGGGTCtagaagagtcttcctttacg	GTGGATGGTGACGCCTGCTGGGGTCaaatcatccagtaaaccgcc
	gaggagggcagcaaacggaaCAGATCCAATGGAGTCCTTGTAGAA	cctcgtaaatcctcatcaaaCAGATCCAATGGAGTCCTTGTAGAA
	AAAGAACCCAAAGGTCCAGTGTTCTtagaagagtcttcctttacg	AAAGAACCCAAAGGTCCAGTGTTCTaaatcatccagtaaaccgcc
	gaggagggcagcaaacggaaGCCACATGCCTTAGGAAATATCCCC	cctcgtaaatcctcatcaaaGCCACATGCCTTAGGAAATATCCCC
	GAAGAGGGGGCTTCCGTTGAGATAAtagaagagtcttcctttacg	GAAGAGGGGGCTTCCGTTGAGATAAaaatcatccagtaaaccgcc
	gaggagggcagcaaacggaaGAATAGGGTAGGCTTTAGGTGCAGC	cctcgtaaatcctcatcaaaGAATAGGGTAGGCTTTAGGTGCAGC
	TGACTGCAGAACACCAGGAGATGGAtagaagagtcttcctttacg	TGACTGCAGAACACCAGGAGATGGAaaatcatccagtaaaccgcc
	gaggagggcagcaaacggaaCCAAAGAGAACTCGCCAGGAGGGGA	cctcgtaaatcctcatcaaaCCAAAGAGAACTCGCCAGGAGGGGA
	CCGGCTGAACAGCCTGTCATGCTATtagaagagtcttcctttacg	CCGGCTGAACAGCCTGTCATGCTATaaatcatccagtaaaccgcc
	gaggagggcagcaaacggaaAACGTCAAGGTGGGTGGAGACAGTG	cctcgtaaatcctcatcaaaAACGTCAAGGTGGGTGGAGACAGTG
	GCTTGGCCAACTGCTCTAGAAAGAAtagaagagtcttcctttacg	GCTTGGCCAACTGCTCTAGAAAGAAaaatcatccagtaaaccgcc
	gaggagggcagcaaacggaaATTGAGAAAGCTCCTTTGAGACACT	cctcgtaaatcctcatcaaaATTGAGAAAGCTCCTTTGAGACACT
	CTTAATTGGGACCATTTGTGGGAAGtagaagagtcttcctttacg	CTTAATTGGGACCATTTGTGGGAAGaaatcatccagtaaaccgcc
	gaggagggcagcaaacggaaTGTTCCCATCTGAGAGAAGTATGGA	cctcgtaaatcctcatcaaaTGTTCCCATCTGAGAGAAGTATGGA
	AGGGGCAGTTGATTCTGCTTTCTTTtagaagagtcttcctttacg	AGGGGCAGTTGATTCTGCTTTCTTTaaatcatccagtaaaccgcc
	gaggagggcagcaaacggaaAAAGTCTTGGTCTTTTCAAAAGTTA	cctcgtaaatcctcatcaaaAAAGTCTTGGTCTTTTCAAAAGTTA
	GTAGCTGTAAAACCACTTGATCAGAtagaagagtcttcctttacg	GTAGCTGTAAAACCACTTGATCAGAaaatcatccagtaaaccgcc
	gaggagggcagcaaacggaaCAGGTAATTACCAATTACCCCTAAG	cctcgtaaatcctcatcaaaCAGGTAATTACCAATTACCCCTAAG
	AAAAGGGTATTGAAAGCCATTCTTCtagaagagtcttcctttacg	AAAAGGGTATTGAAAGCCATTCTTCaaatcatccagtaaaccgcc
	gaggagggcagcaaacggaaATAAATGCCTTGAAAAATACACATT	cctcgtaaatcctcatcaaaATAAATGCCTTGAAAAATACACATT
	CTTGTTACATCAGATTTTAATATGGtagaagagtcttcctttacg	CTTGTTACATCAGATTTTAATATGGaaatcatccagtaaaccgcc
	gaggagggcagcaaacggaaATACAACACACCATAGTACCAAAGG	cctcgtaaatcctcatcaaaATACAACACACCATAGTACCAAAGG
	CTTTCTGAGGCTTTTGCTCTTACAAtagaagagtcttcctttacg	CTTTCTGAGGCTTTTGCTCTTACAAaaatcatccagtaaaccgcc
	gaggagggcagcaaacggaaATATCAAGGGGACAGTAATGCAAAG	cctcgtaaatcctcatcaaaATATCAAGGGGACAGTAATGCAAAG
	GGAACTCTCATTCCCTAAAGATTTTtagaagagtcttcctttacg	GGAACTCTCATTCCCTAAAGATTTTaaatcatccagtaaaccgcc
	gaggagggcagcaaacggaaAGAATGAGGAAGAACCAATAATTTG	cctcgtaaatcctcatcaaaAGAATGAGGAAGAACCAATAATTTG
	CTAAATGACCTTACTGTATGGTATTtagaagagtcttcctttacg	CTAAATGACCTTACTGTATGGTATTaaatcatccagtaaaccgcc
	gaggagggcagcaaacggaaCTCCAGTAGGTTGTTTTGTACGAGT	cctcgtaaatcctcatcaaaCTCCAGTAGGTTGTTTTGTACGAGT
	GAGGCAAATGTTAACTATGGCAAAGtagaagagtcttcctttacg	GAGGCAAATGTTAACTATGGCAAAGaaatcatccagtaaaccgcc
	gaggagggcagcaaacggaaGTTAGACAACAATTTGGGAATGAGG	cctcgtaaatcctcatcaaaGTTAGACAACAATTTGGGAATGAGG
	AAAGGAGGAAAGAGTCACTTTGGAAtagaagagtcttcctttacg	AAAGGAGGAAAGAGTCACTTTGGAAaaatcatccagtaaaccgcc
	gaggagggcagcaaacggaaCAGCTACTGTCATTCCACTGTTCCC	cctcgtaaatcctcatcaaaCAGCTACTGTCATTCCACTGTTCCC
	CTGGCCTTCTTCACACCAAGCTCAGtagaagagtcttcctttacg	CTGGCCTTCTTCACACCAAGCTCAGaaatcatccagtaaaccgcc
	gaggagggcagcaaacggaaAGGGTAACTGAAGACTGAGCAGCTG	cctcgtaaatcctcatcaaaAGGGTAACTGAAGACTGAGCAGCTG
	CTCATGAAGGAATTCACACCAACCTtagaagagtcttcctttacg	CTCATGAAGGAATTCACACCAACCTaaatcatccagtaaaccgcc
	gaggagggcagcaaacggaaGTGGGACCCCCATGAAAGTGCCTTC	cctcgtaaatcctcatcaaaGTGGGACCCCCATGAAAGTGCCTTC
	ATCCAGCAGGAGGAAGGGCTGATGGtagaagagtcttcctttacg	ATCCAGCAGGAGGAAGGGCTGATGGaaatcatccagtaaaccgcc
	gaggagggcagcaaacggaaATTTGAAACACAGCCTGGATTGATG	cctcgtaaatcctcatcaaaATTTGAAACACAGCCTGGATTGATG
	CTGAGATGTCTCCTAAGATCCTTTCtagaagagtcttcctttacg	CTGAGATGTCTCCTAAGATCCTTTCaaatcatccagtaaaccgcc
	gaggagggcagcaaacggaaTAATTTGTGCCATATATTCCCCTTA	cctcgtaaatcctcatcaaaTAATTTGTGCCATATATTCCCCTTA
	GGGATTTCCCAATTATTTTGTTTTGtagaagagtcttcctttacg	GGGATTTCCCAATTATTTTGTTTTGaaatcatccagtaaaccgcc
	gaggagggcagcaaacggaaTTCGCCTCTCTTGGTCTCAATTTCC	cctcgtaaatcctcatcaaaTTCGCCTCTCTTGGTCTCAATTTCC
	GCAATGCCTGATATGTGCACCAATCtagaagagtcttcctttacg	GCAATGCCTGATATGTGCACCAATCaaatcatccagtaaaccgcc
	gaggagggcagcaaacggaaCTCAAGAGTGTGGTCCTATTTGTGA	cctcgtaaatcctcatcaaaCTCAAGAGTGTGGTCCTATTTGTGA
	GGATAAAGTCCTACACTATCTCAAAtagaagagtcttcctttacg	GGATAAAGTCCTACACTATCTCAAAaaatcatccagtaaaccgcc
	gaggagggcagcaaacggaaGAATGTCAGATCTAAACATACCAGG	cctcgtaaatcctcatcaaaGAATGTCAGATCTAAACATACCAGG
	CAGGAGGGATATATCTCAGCATAAAtagaagagtcttcctttacg	CAGGAGGGATATATCTCAGCATAAAaaatcatccagtaaaccgcc
	gaggagggcagcaaacggaaTTATGTAGGTTCCTACGTGGATATC	cctcgtaaatcctcatcaaaTTATGTAGGTTCCTACGTGGATATC
	ATAATCTCCCTTATGGATTAGGACAtagaagagtcttcctttacg	ATAATCTCCCTTATGGATTAGGACAaaatcatccagtaaaccgcc
	gaggagggcagcaaacggaaAAAAGCCGATAGCAATATTTCATTC	cctcgtaaatcctcatcaaaAAAAGCCGATAGCAATATTTCATTC
	ACAATAGACATTTCCTCTTTCAGAAtagaagagtcttcctttacg	ACAATAGACATTTCCTCTTTCAGAAaaatcatccagtaaaccgcc
	gaggagggcagcaaacggaaCTGATCCTCTACCAAGCTCTAAGGC	cctcgtaaatcctcatcaaaCTGATCCTCTACCAAGCTCTAAGGC
	TTCAGTGTATTTCAGGTTCCTGGAAtagaagagtcttcctttacg	TTCAGTGTATTTCAGGTTCCTGGAAaaatcatccagtaaaccgcc

## Sheet: NOTUM probes
NOTUM (5'-3')	B2
	cctcgtaaatcctcatcaaaCCCCTCGGCCCATGGCCGCGTCCAC
	GCAGGCTCAGCAGCAGCAGCACGCGaaatcatccagtaaaccgcc
	cctcgtaaatcctcatcaaaTCCTGCCCTCGCTGCCCCCGGCGCA
	GCTGCTGACCCCGGCGCCGCCAGGTaaatcatccagtaaaccgcc
	cctcgtaaatcctcatcaaaCGCCGCCTCGGTCCGCGGGGGAGGA
	GCTCTCCACGGGCTGTCCGGCCGCCaaatcatccagtaaaccgcc
	cctcgtaaatcctcatcaaaACCCTCCACGGCCGTGAAGTCCAGC
	GACTTGCGCCATGAAGCTGTCCATGaaatcatccagtaaaccgcc
	cctcgtaaatcctcatcaaaGCAGGGGTACAGGGACTGCGCCAGG
	CAGGTCCTCGTTGAGCTGCTGCGCGaaatcatccagtaaaccgcc
	cctcgtaaatcctcatcaaaGCCGTCGTTGCAGGTCACCGAGGTG
	CTCCTTCAGGTAGTAGCCGGCGGGGaaatcatccagtaaaccgcc
	cctcgtaaatcctcatcaaaGCCTTCCAGGAAGAGGAGCCACCGC
	GTTCTCGCGGTTGAAGCAGTACCAGaaatcatccagtaaaccgcc
	cctcgtaaatcctcatcaaaGCGCCGCATGGTGTCGTATCTGGAG
	GCGCGGCCAGTCCCGGGAGCTCATGaaatcatccagtaaaccgcc
	cctcgtaaatcctcatcaaaGAGGACAGGATCCCTGTGCCTGTGC
	CACCAGTAGGGGTTCTCCTCCGGCTaaatcatccagtaaaccgcc
	cctcgtaaatcctcatcaaaGTAGGGGATGAAGACCATGTTTGCG
	AGCCCCGCTCCAAACATCACTGGAGaaatcatccagtaaaccgcc
	cctcgtaaatcctcatcaaaGGCGCCCATGAAGGCGTACTCGTTC
	CTCCCGCACCACCTCCTGGATGATGaaatcatccagtaaaccgcc
	cctcgtaaatcctcatcaaaTTGGCCCCGCTCAGCCCTCTGCCCA
	GCGCTGCTCCCGGCCAGCAGCAGCAaaatcatccagtaaaccgcc
	cctcgtaaatcctcatcaaaGTCCACATTCAGGAGCACCCCGGTG
	CAGCTTCTCCAGCTGCTCAGCCACAaaatcatccagtaaaccgcc
	cctcgtaaatcctcatcaaaGGCCTCGCACCTGGATGGCTGGGTA
	TGTCCAGGAACCAGCCGGAGTCAGCaaatcatccagtaaaccgcc
	cctcgtaaatcctcatcaaaGACGCAGTCTGTGTGGCGATACTGC
	CTCCGTGGGCGCGCACGTGATCGTGaaatcatccagtaaaccgcc
	cctcgtaaatcctcatcaaaGTTCCAGTACCTGATGCCACGGCGG
	GCGTCGGCAGCGCTCCGGGACCACCaaatcatccagtaaaccgcc
	cctcgtaaatcctcatcaaaAAGCAGTTCCACTCCTCGCCCTCCT
	AGGGTCGGGTAGACCTTGTAGCCAAaaatcatccagtaaaccgcc
	cctcgtaaatcctcatcaaaAGCCACTGCACCACGAACACAGGGC
	TCCACCGTCAGCTGTGCCTCGTCAAaaatcatccagtaaaccgcc
	cctcgtaaatcctcatcaaaGCACCGGCTGCCCCGTCAGGTGCAC
	TCTGGATGTACAGCCGCAGGCCCTCaaatcatccagtaaaccgcc
	cctcgtaaatcctcatcaaaGAGTGTGTGGCGCAGCTCGCGGCCG
	GGGGGCAAAGCTGGCCGGCACGTCCaaatcatccagtaaaccgcc
	cctcgtaaatcctcatcaaaCGGATGATGATCTCATGGGAGAGGC
	TTCACCTGGACATCCGTCCAGTGGCaaatcatccagtaaaccgcc
	cctcgtaaatcctcatcaaaGCAGTGCAGTGCTCGGGGCAGCGAC
	GTGGCTGTCATGGAGGCTCCTGTCCaaatcatccagtaaaccgcc
	cctcgtaaatcctcatcaaaGCAGCCCTTGAGGGGGGTCTTGCTG
	GGGGCAGCTGTCCACCAGGTGGACGaaatcatccagtaaaccgcc
	cctcgtaaatcctcatcaaaGGTGGGGCATGAGGGGTTGCAGTGG
	CTCTTGCCCCGTGAACTGGTCTCGGaaatcatccagtaaaccgcc
	cctcgtaaatcctcatcaaaCATGTGCATGAGGAACTGGGCCACG
	CTGGGCCACCGTCTGCATGTCGAAGaaatcatccagtaaaccgcc
	cctcgtaaatcctcatcaaaTCCCCAGCAGCTCACTGGGCTCCAG
	AGTCTGCCTAGCTTCCGTTGCTCAGaaatcatccagtaaaccgcc

## Sheet: AXIN2 probes
AXIN2 (5'-3')	B1
	gaggagggcagcaaacggaaCCCGGGCCAGGCTCGCGGAGCCAGT
	AAAGCGCAGCCGGCTCCAGCCGACTtagaagagtcttcctttacg
	gaggagggcagcaaacggaaTTTTATTTCCCGGCTCTCGGGCTGT
	CCGAAATCCATCGCTCTGAGGGGTTtagaagagtcttcctttacg
	gaggagggcagcaaacggaaCTCTCTGTCTCTCTCAAGTCAGCAG
	CCAGTTCCTCTCAGCAATCGGCGTGtagaagagtcttcctttacg
	gaggagggcagcaaacggaaCTCATGGTGAGGGAGCTCTTCCCAC
	GGGAGGCAAGTCACCAACATAGCGCtagaagagtcttcctttacg
	gaggagggcagcaaacggaaTCTTCCCCTGGCACTGGGGGCCGCG
	CCTGGCTGACACGGTGGGGTCTCCCtagaagagtcttcctttacg
	gaggagggcagcaaacggaaGTGTTGGAAGAGACAGGCATGGGTT
	TCCCCCAACCCATCTTCGTTCCGCCtagaagagtcttcctttacg
	gaggagggcagcaaacggaaGAGTGTAAGGACTTGGTCCACCGGG
	TAAGCACCGTCTTGATCGCCCAATAtagaagagtcttcctttacg
	gaggagggcagcaaacggaaATGTAAGCTGTGTTTTCTCCCCCAC
	TTTAGGCTCCCGAGTCCCCCATTACtagaagagtcttcctttacg
	gaggagggcagcaaacggaaCGGCACAAGTCCACTCCTCTTCTTC
	CGGTTGGCGAAAGTTTGCACTTGAAtagaagagtcttcctttacg
	gaggagggcagcaaacggaaAAGGACCTGTATCCACTGTCAACAG
	TAAGGATTAACAGGATCGCTCCTCTtagaagagtcttcctttacg
	gaggagggcagcaaacggaaAGCCCTCTCTCTCTTCATCCTCTCG
	CCTCCCGCGAATTGAGTGTGAGCTCtagaagagtcttcctttacg
	gaggagggcagcaaacggaaTAGCTGCCGGAGGGCAGTAGGGAGA
	TCCAGTATCGTCTGCGGGTCTTCCTtagaagagtcttcctttacg
	gaggagggcagcaaacggaaCGGGGGCTATAGCGGCCTACGCCTG
	TGGTGGTGGTGGTCCGGGGAGCGGGtagaagagtcttcctttacg
	gaggagggcagcaaacggaaGTCGTCTGCTTGGTCACAAAGCCTT
	TGGATGTAGTGGTGGTGGACATGCTtagaagagtcttcctttacg
	gaggagggcagcaaacggaaCGCTGCGTGGCCTCCGCCTCGATCT
	CTGCCCCCAGGGCAGAAGCAGTGCAtagaagagtcttcctttacg
	gaggagggcagcaaacggaaGGAGCCTTGGAGTGGCTTTTGCATT
	CCAAACTGCTCGCTGGGCATGGTTTtagaagagtcttcctttacg
	gaggagggcagcaaacggaaCTCCTTCCTCCCGGGGAAGCTGCAG
	TCCACTGCCAGACATCCTGCGACCTtagaagagtcttcctttacg
	gaggagggcagcaaacggaaTTGTGCTTTGGGCACTATGGGGCTT
	GGGCAGACTCCAAGGGGTAGGCCTTtagaagagtcttcctttacg
	gaggagggcagcaaacggaaGGGTGCCCGCTGTTGCCCCCCCACA
	AACAGGTGGGCACGGGGGGTGGTGCtagaagagtcttcctttacg
	gaggagggcagcaaacggaaGCTTCGACACCTCAGCTAGCCTGCG
	TGGCCACACAGCACCGCTGCTTTGGtagaagagtcttcctttacg
	gaggagggcagcaaacggaaGCTCCCGTCTGAACAGTGGCCGAAT
	GCCAGGCTTGGATTGGAGAAGGGTGtagaagagtcttcctttacg
	gaggagggcagcaaacggaaTTATGTATGGCAGTCTCTCAAATAC
	GATTTCAGATCCCTAGGAAGTCATAtagaagagtcttcctttacg
	gaggagggcagcaaacggaaCAGTAAGGATTCCTGTTCAGGTAAG
	GGGGGAAATCAACTGTTCTATAAATtagaagagtcttcctttacg
	gaggagggcagcaaacggaaAACAATTAAAACTTCCTGTCTCCCC
	CCTAGCTCAACTCCTAAGTTTAGTCtagaagagtcttcctttacg
	gaggagggcagcaaacggaaCGTAGTGCAAAGCATAATTCCTCTG
	AAAACAGTCTGTCTTCACTTGGAGGtagaagagtcttcctttacg
	gaggagggcagcaaacggaaAAAACAAAACGCACCAATTTCTGCA
	ACAAAACAGAGCAGCATAGGAAAAAtagaagagtcttcctttacg
	gaggagggcagcaaacggaaCCCAAAATGTTGATGATGACGCAAC
	CAACAGATCATCCCATCCAACACAAtagaagagtcttcctttacg
	gaggagggcagcaaacggaaCAGTCACAGGATCAACCTGGGGCCC
	CTGGGGAGGCTACATGAGGGGGAGCtagaagagtcttcctttacg
	gaggagggcagcaaacggaaCCTGAATGGCTGTGGTCCAATGACT
	CATTTCTTTGTGGGGCAGGGGGTAGtagaagagtcttcctttacg
	gaggagggcagcaaacggaaCAGATTAACTTAACACAAAAACCCG
	ACAAGTAACAATGGCAAACAGAATGtagaagagtcttcctttacg

## Sheet: SOX9 probes
SOX9 (5'-3')	B1
	gaggagggcagcaaacggaaACCTCTTTCTTAAGACTGCAGTGAA
	AGATTTCATCTCCTTTGCTTGCCTTtagaagagtcttcctttacg
	gaggagggcagcaaacggaaAGGAAAGCTCCAACAACCTATTTTA
	TTTAACAACAGATGACCATACCCTTtagaagagtcttcctttacg
	gaggagggcagcaaacggaaTGATTTAAATGCCAGGTTTCTTAAG
	CCAAAGCTTTTACCTAAAGACAAAAtagaagagtcttcctttacg
	gaggagggcagcaaacggaaTGGTCGGTGTAGTCGTACTGTGAGC
	TGGCTGTAGTAGGAGCTGGAGTTCTtagaagagtcttcctttacg
	gaggagggcagcaaacggaaTGAAGGGGTCCAGGAGATTCATACG
	CCTTCTCCTGCTCGTCGGTCATCTTtagaagagtcttcctttacg
	gaggagggcagcaaacggaaGTTCTCGGTGTCCGAGCCGGAGCCC
	GGGGAACGTGTTCTCCTGGGGCCGCtagaagagtcttcctttacg
	gaggagggcagcaaacggaaTGTAGGTGACCTGGCCGTGCGTGGC
	CGGTGCTGCTGATGCCGTAGCTGCCtagaagagtcttcctttacg
	gaggagggcagcaaacggaaCTTGATGTGCGTTCGCTGGGACTGG
	GTAGTGGCTGGGGCTCAGCTGCTCCtagaagagtcttcctttacg
	gaggagggcagcaaacggaaGGTTGAAGGGGCTGTAGGCGATCTG
	GCGGGTAGGAGGGGCTGTAGTGTGGtagaagagtcttcctttacg
	gaggagggcagcaaacggaaCGGGATGGAAGGGACCCCAGAGGTG
	TTCCCAGTGCTGGGGGCTGTGGGTCtagaagagtcttcctttacg
	gaggagggcagcaaacggaaGTGGGAGGCCTCCTCAAGGTCGAGT
	GGATCATCTCGGCCATCTTCGCCCTtagaagagtcttcctttacg
	gaggagggcagcaaacggaaAGTTGCCTTTAGCTTAAATGTCTTT
	TGTTTGTGTCTTGGAAATTTGGGTAtagaagagtcttcctttacg
	gaggagggcagcaaacggaaTCCAGTTTCTCGTTGATTTCGCTGC
	CGCTTGCTCTGAAGAGGGTTTAAAAtagaagagtcttcctttacg
	gaggagggcagcaaacggaaGTAATGAATCATACACAGTACATAC
	AAAATATGTATAAATCCCCTCAAAAtagaagagtcttcctttacg
	gaggagggcagcaaacggaaGGGCACACTGTTCAACTAAGAGTAG
	AAAATACTCTGGTTGCAAGAAAAGCtagaagagtcttcctttacg
	gaggagggcagcaaacggaaCAAAGCCTGAGGAATTAAGCAAAGT
	TTTTTAAGGCAGCTCCTCCTTAAATtagaagagtcttcctttacg
	gaggagggcagcaaacggaaACTATTGTTTACTCCCATAATTGCA
	GATAAAGCTTACCAAATGCTTCTCTtagaagagtcttcctttacg
	gaggagggcagcaaacggaaCATCTGCCTTCCACATGGGGCCCAG
	AGAGGCACAGGTGACAGAGCGAGCAtagaagagtcttcctttacg
	gaggagggcagcaaacggaaAGGAATACAAAGAAACTTGCTTTTA
	AAAAGGCATTTATACAAATCTAGGGtagaagagtcttcctttacg
	gaggagggcagcaaacggaaACACTACATTTGCAATCTCTCATTT
	AGAAAACACTGCAAATGACTCAGTGtagaagagtcttcctttacg
	gaggagggcagcaaacggaaTTATGTATGGCAGTCTCTCAAATAC
	GATTTCAGATCCCTAGGAAGTCATAtagaagagtcttcctttacg
	gaggagggcagcaaacggaaCAGTAAGGATTCCTGTTCAGGTAAG
	GGGGGAAATCAACTGTTCTATAAATtagaagagtcttcctttacg
	gaggagggcagcaaacggaaAACAATTAAAACTTCCTGTCTCCCC
	CCTAGCTCAACTCCTAAGTTTAGTCtagaagagtcttcctttacg
	gaggagggcagcaaacggaaCGTAGTGCAAAGCATAATTCCTCTG
	AAAACAGTCTGTCTTCACTTGGAGGtagaagagtcttcctttacg
	gaggagggcagcaaacggaaAAAACAAAACGCACCAATTTCTGCA
	ACAAAACAGAGCAGCATAGGAAAAAtagaagagtcttcctttacg
	gaggagggcagcaaacggaaCCCAAAATGTTGATGATGACGCAAC
	CAACAGATCATCCCATCCAACACAAtagaagagtcttcctttacg
	gaggagggcagcaaacggaaCAGTCACAGGATCAACCTGGGGCCC
	CTGGGGAGGCTACATGAGGGGGAGCtagaagagtcttcctttacg
	gaggagggcagcaaacggaaCCTGAATGGCTGTGGTCCAATGACT
	CATTTCTTTGTGGGGCAGGGGGTAGtagaagagtcttcctttacg
	gaggagggcagcaaacggaaCAGATTAACTTAACACAAAAACCCG
	ACAAGTAACAATGGCAAACAGAATGtagaagagtcttcctttacg

## Sheet: FGFR4 probes
FGFR4 (5'-3')	B2
	cctcgtaaatcctcatcaaaCAGACAGCCCGAGCGCTCCTCGGCC
	CGCGACCCCTGCACGCGGCAGGGTCaaatcatccagtaaaccgcc
	cctcgtaaatcctcatcaaaTCACCTGGCTCCTCCGCCGCCTCAC
	CCCACCAACTGCCTTCCTGGCTCCTaaatcatccagtaaaccgcc
	cctcgtaaatcctcatcaaaGGCCTCCAGGGACAAGACTGGAGGC
	GCAGGGCTCAAGCTCCACTTCCTCAaaatcatccagtaaaccgcc
	cctcgtaaatcctcatcaaaATCCTCAGGTAGGAAGCTGGCAATC
	TCGTGCCAGGCAGAGGTAGCGGCCAaaatcatccagtaaaccgcc
	cctcgtaaatcctcatcaaaGACTTGGGGTCCTCATCATCGTTGC
	CTGTGCCTATTCGAGGGGTCCCTATaaatcatccagtaaaccgcc
	cctcgtaaatcctcatcaaaGCCTCCAATGCGGTTCTCCCCATGA
	ACTCCAGTGCTGATGGCGCAGCCGAaaatcatccagtaaaccgcc
	cctcgtaaatcctcatcaaaGCGTTCTCTACCAGGCAGGTGTATG
	AGGTAGTTATAGCGGATGCTGCCCAaaatcatccagtaaaccgcc
	cctcgtaaatcctcatcaaaGGCTGTGGTGTTGGCCGGGAGCCCG
	CAGCAGCTCCACGTCGCTGCCCACCaaatcatccagtaaaccgcc
	cctcgtaaatcctcatcaaaGCTGCCGTTGATGACGATGTGCTTC
	ATAGGGGAAACCGTCGGCTCCGAAGaaatcatccagtaaaccgcc
	cctcgtaaatcctcatcaaaCACGTTCCGCAGGTACAGGACCTCC
	GGTGTACTCGCCTGCGTCCTCGGCTaaatcatccagtaaaccgcc
	cctcgtaaatcctcatcaaaCGAGCAAGGCGGGGCCGCTGGAGGA
	GGGCTTCCCAAGCACCAGCGAGGCCaaatcatccagtaaaccgcc
	cctcgtaaatcctcatcaaaTTCCCTTGGCGGCGCACTCCACGAT
	GCCGGGCCCGCAGGAACTCCCGCAGaaatcatccagtaaaccgcc
	cctcgtaaatcctcatcaaaATAGTAGTCAATGTGGTGGACGCCG
	AGGCAGGCGGCCGTTGCTGGTTTTCaaatcatccagtaaaccgcc
	cctcgtaaatcctcatcaaaCACGCATCAGCCCGTACAGCTCTGG
	TCTGGGAGGGCGCTGCGTGCCAGCAaaatcatccagtaaaccgcc
	cctcgtaaatcctcatcaaaGCACTGTGTCAGGCTGTGGCTGAGC
	CCAGGGGCCCCATGCTATCAAGGTCaaatcatccagtaaaccgcc
	cctcgtaaatcctcatcaaaCAAGGTCCAAGAAGCCGAGCAGAAC
	GCCAAACCCGGGATGGGGACTAAGCaaatcatccagtaaaccgcc
	gaggagggcagcaaacggaaTTATGTATGGCAGTCTCTCAAATAC
	GATTTCAGATCCCTAGGAAGTCATAtagaagagtcttcctttacg
	gaggagggcagcaaacggaaCAGTAAGGATTCCTGTTCAGGTAAG
	GGGGGAAATCAACTGTTCTATAAATtagaagagtcttcctttacg
	gaggagggcagcaaacggaaAACAATTAAAACTTCCTGTCTCCCC
	CCTAGCTCAACTCCTAAGTTTAGTCtagaagagtcttcctttacg
	gaggagggcagcaaacggaaCGTAGTGCAAAGCATAATTCCTCTG
	AAAACAGTCTGTCTTCACTTGGAGGtagaagagtcttcctttacg
	gaggagggcagcaaacggaaAAAACAAAACGCACCAATTTCTGCA
	ACAAAACAGAGCAGCATAGGAAAAAtagaagagtcttcctttacg
	gaggagggcagcaaacggaaCCCAAAATGTTGATGATGACGCAAC
	CAACAGATCATCCCATCCAACACAAtagaagagtcttcctttacg
	gaggagggcagcaaacggaaCAGTCACAGGATCAACCTGGGGCCC
	CTGGGGAGGCTACATGAGGGGGAGCtagaagagtcttcctttacg
	gaggagggcagcaaacggaaCCTGAATGGCTGTGGTCCAATGACT
	CATTTCTTTGTGGGGCAGGGGGTAGtagaagagtcttcctttacg
	gaggagggcagcaaacggaaCAGATTAACTTAACACAAAAACCCG
	ACAAGTAACAATGGCAAACAGAATGtagaagagtcttcctttacg

## Sheet: TFAP2C probes
TFAP2C (5'-3')	B2
	cctcgtaaatcctcatcaaaCATTATCGGTTATTTTCCACAACAT
	GATCCTCGCAGTCCTCTTCGTACTTaaatcatccagtaaaccgcc
	cctcgtaaatcctcatcaaaCGGATTCCCATTGCTGCTCCCGTCG
	CCCGGCGGAGGAGAGGTGGGGGACCaaatcatccagtaaaccgcc
	cctcgtaaatcctcatcaaaACTCCAGTGTGGGAGAGGGGTGGCG
	AAGTAGGGTGGCGGCTGATATTCGGaaatcatccagtaaaccgcc
	cctcgtaaatcctcatcaaaGAGTAGGCCAGCTGCTGGTAGGGAG
	AGATGCGAGTAGGGGTCGGCCGACTaaatcatccagtaaaccgcc
	cctcgtaaatcctcatcaaaGGGTTGATGGCGGCGGCGTACGCTT
	CTGCCTGTGGGCGCCGGCTGGTGCAaaatcatccagtaaaccgcc
	cctcgtaaatcctcatcaaaCTCTGGCGGCCGGGCCAGGCCTGCT
	TGCGAGGGCAGCCCCGCTCCCTCCTaaatcatccagtaaaccgcc
	cctcgtaaatcctcatcaaaTGGGGCAGTAGGCCGGCCGGGCGCC
	ACCGCGCCCGCCTCCAGCCCGGAGAaaatcatccagtaaaccgcc
	cctcgtaaatcctcatcaaaAGCGGCGGTAGGCATCCCTGCGGGC
	CGTGTGCGTGGGGCAGCAGCAGGTCaaatcatccagtaaaccgcc
	cctcgtaaatcctcatcaaaGTTCTCGGCCAGGCCCGCGGCATCC
	CTGGTGAGGCATGTCGTGGAGCCCCaaatcatccagtaaaccgcc
	cctcgtaaatcctcatcaaaTGGTCGTCGACATTCTGCACCTCGT
	ACTGTCTGATCGTGCAGCAACAGGTaaatcatccagtaaaccgcc
	cctcgtaaatcctcatcaaaTTGGTCATGGAAATGGGACCTTTGC
	TTCTGACAGGGGAGGTTCAGAGGGTaaatcatccagtaaaccgcc
	cctcgtaaatcctcatcaaaTGGGGTTCATTACGGCCCCCACCAG
	TTCCAGGGACTGAGCAGAAGACCTCaaatcatccagtaaaccgcc
	cctcgtaaatcctcatcaaaATGACAATCAGGGCTTCTTTGATGT
	TCTCCAGGGTTCATGTAGGATTTGTaaatcatccagtaaaccgcc
	cctcgtaaatcctcatcaaaGGTTTTGTTAGAATCAGCTGGACTC
	TTTCCTGTGTTTCTCCATTTTCTCCaaatcatccagtaaaccgcc
	cctcgtaaatcctcatcaaaCTGCGAGCGTAGATGCTGCCGCCGC
	CGGGTCACTGGACACGCATCGGCGGaaatcatccagtaaaccgcc
	cctcgtaaatcctcatcaaaACTCTCCTAACCTTTCTTCGTTCCA
	GGATTTTTGCAGTCCTGTTCCTTCCaaatcatccagtaaaccgcc
	cctcgtaaatcctcatcaaaGGAGGGGTTCCCAGTCTGTGCGGTG
	TAGGTAACAAACTCTTCCCCCAGGCaaatcatccagtaaaccgcc
	cctcgtaaatcctcatcaaaAGAACCAGTGAAGGCTCTTTAAATA
	ACTAAGAAGTCCAGGGGCGGGTGATaaatcatccagtaaaccgcc
	cctcgtaaatcctcatcaaaAGTTAGGAGATAGCTCAGCGCTAGA
	CTTGTCACCTTCTGATAATAGGTCCaaatcatccagtaaaccgcc
	cctcgtaaatcctcatcaaaGGGTCTGTTGGCCCAGGGAATGTAT
	ATTTGACATTTCAATGGCTAAGTGTaaatcatccagtaaaccgcc
	cctcgtaaatcctcatcaaaAACCAACCATTACCTTAACACTGAA
	TCAAGGTAAATATTTAGCGGACACAaaatcatccagtaaaccgcc
	cctcgtaaatcctcatcaaaGACTTGATCTCTGAAGAAGCTAGAT
	AGATAGAACCTTTGCCTCCTACCAGaaatcatccagtaaaccgcc
	cctcgtaaatcctcatcaaaCAGATACCACTTATTAACTAGTTGC
	CGTTTGAACACGGGGTTTAGAGTGTaaatcatccagtaaaccgcc
	cctcgtaaatcctcatcaaaGCAACAAATTGCTTCGTGCCTACCC
	TCCACGGGGACTTGGGGGTGACAAGaaatcatccagtaaaccgcc
	cctcgtaaatcctcatcaaaGAAGTGCACCAGTATTTACAGACCC
	GGATCCCATGTCTCAAAAAAGTCGTaaatcatccagtaaaccgcc
	ACAAAACAGAGCAGCATAGGAAAAAtagaagagtcttcctttacg
	gaggagggcagcaaacggaaCCCAAAATGTTGATGATGACGCAAC
	CAACAGATCATCCCATCCAACACAAtagaagagtcttcctttacg
	gaggagggcagcaaacggaaCAGTCACAGGATCAACCTGGGGCCC
	CTGGGGAGGCTACATGAGGGGGAGCtagaagagtcttcctttacg
	gaggagggcagcaaacggaaCCTGAATGGCTGTGGTCCAATGACT
	CATTTCTTTGTGGGGCAGGGGGTAGtagaagagtcttcctttacg
	gaggagggcagcaaacggaaCAGATTAACTTAACACAAAAACCCG
	ACAAGTAACAATGGCAAACAGAATGtagaagagtcttcctttacg

## Sheet: SPOCK2 probes
SPOCK2 (5'-3')	B2
	cctcgtaaatcctcatcaaaGCGCGCATCGTGGTCTGGGTTCGAC
	GGCAGCACCAGCCGCCCGCAGCCCGaaatcatccagtaaaccgcc
	cctcgtaaatcctcatcaaaGCCAGGGCTGCCGCGGCCAGGAGCA
	TCCTTGAGCCCCTTGGCGTCGCCTTaaatcatccagtaaaccgcc
	cctcgtaaatcctcatcaaaTGCTCGTCCTCCATGAAATTGCCGG
	CTGTACTGCGAGATGGACGACAGCCaaatcatccagtaaaccgcc
	cctcgtaaatcctcatcaaaGGAAGCGGTTCCAGTGCTTGATCTT
	TGATATAGTCATCCTCCACTTCGTCaaatcatccagtaaaccgcc
	cctcgtaaatcctcatcaaaCATCTCCTTGCTGATTGTCCTCCCA
	AGGGGTCCTTGGTGGTATCCAGGGCaaatcatccagtaaaccgcc
	cctcgtaaatcctcatcaaaCCTTGTGGCGGCTGCACTTCACCTT
	CCCGCTGGTAGCCCTGGGCAATGCAaaatcatccagtaaaccgcc
	cctcgtaaatcctcatcaaaCTCCAGCTTCTTGCGACTGATGCAC
	TTTCACGGTCGGCTGCTTGATCCTGaaatcatccagtaaaccgcc
	cctcgtaaatcctcatcaaaCTTGCAGATGGAGTCTTTGTTTCCA
	AGAGGCAAGCTGGGCCATGTGGCAGaaatcatccagtaaaccgcc
	cctcgtaaatcctcatcaaaGCTGTAAGTGTGGCCATCTGAGCCG
	CGCCTGTTGCTCCAGCTTACACACAaaatcatccagtaaaccgcc
	cctcgtaaatcctcatcaaaCGCACCGCCAGCTGCTTGCTGCTCA
	GTGGGGCAGGGGCAGGGGCCCTCGCaaatcatccagtaaaccgcc
	cctcgtaaatcctcatcaaaCCATCGGCGGTGGAGGTGGCAGCCT
	TCCTGACCGGTGCAAGTCTCTGGTTaaatcatccagtaaaccgcc
	cctcgtaaatcctcatcaaaTCCCGCAGCCGATCTCCCAGGTCAG
	GAGTTCTCATGAAGGAGCTGGAACCaaatcatccagtaaaccgcc
	cctcgtaaatcctcatcaaaCTACACTGCTGGCTGAGCCATTCTG
	TCTTGTCCAGCCCGCTGGCCGGGCCaaatcatccagtaaaccgcc
	cctcgtaaatcctcatcaaaAATGGAGTCCTTGCAGCTGGCCCCC
	GGTGTCCAGCTTGGAGAACATCCAGaaatcatccagtaaaccgcc
	cctcgtaaatcctcatcaaaTCCGTCTGGTCCAGGAAGAGGTCAG
	TACTTGTCCAGGTTGATGGCGGCCAaaatcatccagtaaaccgcc
	cctcgtaaatcctcatcaaaAGTTGAAGAAGGGACGGATGCAGAC
	CCCGGCCATCCTTGTAGGTGTCACAaaatcatccagtaaaccgcc
	cctcgtaaatcctcatcaaaGAAGCAGAAGCACCACTCAGCAGTA
	TGCCAGGCAGGGGGGCTTCTCCCTCaaatcatccagtaaaccgcc
	cctcgtaaatcctcatcaaaGCCTCCTGGATCTGGATGCGCTCCA
	ATGAAGATGCCTGGCTTCTTCTTGGaaatcatccagtaaaccgcc
	cctcgtaaatcctcatcaaaGGTAGTAGCCATCCTCGTCGCAGCT
	CGCTGCTCTGGTCACACTGCATCTTaaatcatccagtaaaccgcc
	cctcgtaaatcctcatcaaaTGTCCTTCCTCCCACCCCGCTGCTG
	GGGGTCTTGACTTCTGCAGTATTTTaaatcatccagtaaaccgcc
	cctcgtaaatcctcatcaaaGCCCACGATGTCATCGCAGTCGGGG
	GACACCGCTTCCAAAGTCCCCCGAGaaatcatccagtaaaccgcc
	cctcgtaaatcctcatcaaaGTCTCCTTCTCCTCCTCATCCTCCC
	TCCTCGGCCTCCTCGCCTGCTTCCTaaatcatccagtaaaccgcc
	cctcgtaaatcctcatcaaaCGTCAGCCTCGCCTGCCTCGCCCTC
	AGGGCGTCTACCAGATGTAGCCCCCaaatcatccagtaaaccgcc
	cctcgtaaatcctcatcaaaTGTTGAGTCCCCCCCGGCAGCCGGC
	GTTGCCTGCTGCTGCTCAGAGCTCTaaatcatccagtaaaccgcc
	cctcgtaaatcctcatcaaaCTGACTGCATTTCTGGATCCGTTCT
	AGTCCCCCCAGGTGGAGCAGGGTCCaaatcatccagtaaaccgcc
	cctcgtaaatcctcatcaaaATGCACTCACACTGTCACCCGTCCC
	CACACACATACACACATGCATGCACaaatcatccagtaaaccgcc
	cctcgtaaatcctcatcaaaAGGACACATTTGTCAGCGCATGCCA
	TCACTCTGCCAGGAGCAGTGTGGATaaatcatccagtaaaccgcc
	cctcgtaaatcctcatcaaaCATGGATTTTGACCTGTCAATTTGT
	GGAGGACACGGCTGGGGGATCTCATaaatcatccagtaaaccgcc
	cctcgtaaatcctcatcaaaGGCTGGGCGTCCTGGCCCGTCTCAT
	ATCCGGCAAAGGGACAGGGCTTGCTaaatcatccagtaaaccgcc
	cctcgtaaatcctcatcaaaGGACCTCAGCTGGTAGACAGCTCCC
	TCACACCACATCGGCCCAGTTTTGGaaatcatccagtaaaccgcc

## Sheet: TPPP3 probes
TPPP3 (5'-3')	B2
	cctcgtaaatcctcatcaaaGGGTGGGACTGCAGCCCAGGCGGCT
	CCGCAGCTCCGCTCCCTGCCGGCTCaaatcatccagtaaaccgcc
	cctcgtaaatcctcatcaaaGGACCGATGGACGCGGGAGACCAGG
	TTCGGAAGGACAGAACGACGCAGGAaaatcatccagtaaaccgcc
	cctcgtaaatcctcatcaaaCACTCCTCGCGGCTGCTCCTGAAGT
	CACTGGGCGGATCCTGCGTGCAGTGaaatcatccagtaaaccgcc
	cctcgtaaatcctcatcaaaGCTTGGATGCCACAGGGTGCTTGGC
	GGTTCACCAAGGGTAACGTCCAGGGaaatcatccagtaaaccgcc
	cctcgtaaatcctcatcaaaCCATGTCTGTGCTCGCTGCCATGCC
	ACTTGCGGAAGCTCTCCTCCAGCCCaaatcatccagtaaaccgcc
	cctcgtaaatcctcatcaaaCACTGGCCTTGGGGTCACCATGGAT
	CCCAGTTCTTGCCATTCATCTCTTGaaatcatccagtaaaccgcc
	cctcgtaaatcctcatcaaaCAGCCACCTTGCAGTCCTTGCACAG
	CATCGGTCCCTGTCACGGACTTTCCaaatcatccagtaaaccgcc
	cctcgtaaatcctcatcaaaTCCCCTTGACTTTGGAGAAGACGAT
	CCTCATAGTTGATGACCCGAGCAGAaaatcatccagtaaaccgcc
	cctcgtaaatcctcatcaaaCGCCAGCTCTTCCAGGGCCTTCTTG
	CTTGCTCTTCCCCTTGAATCTCTTGaaatcatccagtaaaccgcc
	cctcgtaaatcctcatcaaaAGCTGGCAGATGGCATCGAAGGCCT
	ACATTGGCTGGCTCTTTGCCTGCCAaaatcatccagtaaaccgcc
	cctcgtaaatcctcatcaaaCACCCCCTGTTTTTGCTTTAGTGAC
	TGCTGGTGTCCGTCAGCCGGTCTACaaatcatccagtaaaccgcc
	cctcgtaaatcctcatcaaaGAAGCGCTCCTTGTGGGAGCCCGTG
	AATGCCCTTGCCCTTGCCGCTCTCAaaatcatccagtaaaccgcc
	cctcgtaaatcctcatcaaaACTGTCGTCCAGGATGTCCTGCCGT
	TGCATTCTTGTAGGCGCTCACGTAGaaatcatccagtaaaccgcc
	cctcgtaaatcctcatcaaaTCACTTCTTCACCTTGGCATCGTAG
	CACTTGGCAGGGCGGTCTTCCCAAGaaatcatccagtaaaccgcc

## Sheet: qRT-PCR primer
Gene assession number	Gene name	Forward (5'-3')	Reverse (5'-3')
NM_001101	ACTB	TGCCCTCAACGACCACTTTG	gggtctctctcttcctcttgtgct
NM_054023	SCGB3A2	TCTGGGCATTTCTGTTGAGCA	gcagggaggataggagcatca
NM_000424	KRT5	GACCTCCGCAACACCAAGCAT	GGCATCCGCAATGGCGTTCT
NM_003722	TP63	TGGACgtATTCCACTGAACTGAAGA	CCCTCTACTCGAATCAAATGACTAGGA
NM_001172357	SFTPC	CTCCACATGAGCCAGAAACACAC	GTAGTCATACACCACGAGGCCAGT
NM_032495	HOPX	GAGGAGGAGACCCAgaAATGGTT	atgcctgccatctccTTAGTCTG
NM_001141945	ACTA2	GCACCACTATGTACCCTGGCATT	gagacagagaggagcaggaaagtgt
NM_004655	AXIN2	CAGAGAGAAATGCATCGCAGTGT	TCTCCAACTCCAGCTTCAGCTTT
NM_003317	NKX2.1	CGTACCAGGACACCATGAGGAA	CGTCGCTCCAGCTCGTACAC
NM_000346	SOX9	CCAGTACCCGCACTTGCACAAC	CTGCCCGTTCTTCACCGACTTC
NM_003106	SOX2	CACATGTCCCAGCACTACCAGAG	GTCATTTGCTGTGGGTGATGG
NM_004454	ETV5	ACCGGCCAGCCATGAACTATGA	AGGGCATCTGGGTCACAGACAA
NM_001079675	ETV4	AACCGGCCAGCCATGAATTACG	TTGTCCGGGAAGGCCAAAGAGA
NM_001089	ABCA3	CACCTCAAGAGCAAGTTCGGCAG	GGACCATGCCTTGGTGCTCATC
NM_014398	LAMP3	AACAACCGATGTCCAACTTCAAGCC	CCCATACCCATAAGGCAGAGACCAA
NM_002507	NGFR	GCCGTTGGATTACACGGTCCAC	TGAGGTTGTCGGTGGTGCCT
NM_213647	FGFR4	TCCCAGAGGCCTACCTTCAAGC	GTCGTGGCTGAAGACAGAATCGC
NM_001001547	CD36	TGTCCTGGCTGTGTTTGGAGGT	TGCTGCTGTTCATCATCACTTCCTG
NM_006424	SLC34A2	AGCCCTTCACAAAGCTCATTGTCC	GGTGCAGTTAGCAGTCGAGGGA
NM_016269	LEF1	AACAGAGAAAGGAGCAGGAGCCA	GCATGCCACCTTCTGCCAAGA
NM_003222	TFAP2C	ACCAGACCTCATCTTGGAGGACG	TGTCCGGTCTTGGCTGAGAAGT
NM_178493	NOTUM	CGCCACACACTCAAGGACGTG	CAGCGACGTCCCCTTCACCT
NM_005195	CEBPD	CCTCCGGCAGTTCTTCAAGCAG	TGGGTCGTTGCTGAGTCTCTCC
NM_006474	PDPN	TGCCAACTTCAGAAAGCACAGTC	TGTTGTCTGTGTGTCTCCATCCA
NM_002203	ITGA2	AGAAAGCCGAAGTACCAACAGGAGT	TGCAGGTAGGTCTGCTGGTTCA
NM_001712	CEACAM1	CCGCAAACAGCGGTCGAGAG	GGAGATGGAGGGCTTGGGCA
NM_003391	WNT2	ACCAGGATGGCACAGGTTTCACT	CACACACGGCCTGCTGTACC
NM_021804	ACE2	ACAGTCCACACTTGCCCAAAT	TGAGAGCACTGAAGACCCATT
NM_001135099	TMPRSS2	CTGCTGGATTTCCGGGTG	TTCTGAGGTCTTCCCTTTCTCCT
NM_007191	WIF1	ATGAATTCCTGTCCTTGCGC	TCCACTTCAAATGCTGCCAC
NM_000610	CD44	TCCAACACCTCCCAGTATGACA	GGCAGGTCTGTGACTGATGTACA
NM_001753	CAV1	TACGTAGACTCGGAGGGACA	GGTTGACCAGGTCGATCTCC
NM_001206932	AGER	TGGAAACTGAACACAGGCCG	GCACCGGAAAATCCCCTCAT

[truncated: 1 more sheets: ChIP-qPCR primer]
