# Supplementary material for: Organoid modeling of human fetal lung alveolar development reveals mechanisms of cell fate patterning and neonatal respiratory disease
Source: Cell Stem Cell. Author manuscript; Available in PMC 2025 Dec 9. (PMC7618456; doi:10.1016/j.stem.2022.11.013)
Supplement: Supplementary Material [file EMS211309-supplement-Supplementary_Material.zip › 1-s2.0-S193459092200460X-mmc5.xlsx]

## Sheet: Fig6B_ETLTAL_comparison
1504	1465	1090		1302	1017	445	1574
ET_7-9 pcw organoid_unique	LT_LinPOS organoid_unique	AL_Alveolar organoid_unique		ET+LT	LT+AL	ET+AL	ET+LT+AL
MYLK	MRPL3	ABCA4		PCDH9	SLC28A1	AARS	MDM4
A1CF	ABCB1	ABCC9		AADAT	ABCA12	ABCG1	A3GALT2
A4GNT	ABCB9	ABCD4		AAGAB	ABCA3	ABHD3	ABCC2
AADAC	ABCC12	ABHD14A		AASDH	ABCC10	ABHD6	ABCE1
AARS2	ABCF2	ABHD14B		ABAT	ABCC5	ACP6	ABHD11
AATF	ABHD1	ABHD15		ABCA7	ABLIM1	ACTBL2	ABHD12
ABCB11	ACADS	ABHD4		ABCB10	ACAA2	ADA	ABHD13
ABCB4	ACAT1	ABI1		ABCB8	ACAP3	ADIPOR1	ABHD17C
ABCC11	ACE	ACAT2		ABCC1	ACER3	ADRB1	ACACA
ABCG8	ACKR3	ACBD3		ABCC3	ACOX2	AEBP2	ACBD4
ABLIM3	ACP4	ACER2		ABCC4	ACOX3	AGFG2	ACMSD
ACAD11	ACP7	ACIN1		ABCD3	ACSM6	AHCY	ACOXL
ACBD5	ACSF2	ACKR2		ABCF1	ADAM2	AHCYL2	ACPP
ACO1	ACSL3	ACOT11		ABCG2	ADAT3	AHNAK2	ACSS2
ACOX1	ACTG1	ACRBP		ABHD2	ADCK1	AIFM3	ACTN4
ACSS1	ACTR3C	ACSBG1		ABHD5	ADGRD1	AKAP8	ACTR1A
ACTG2	ACTR6	ACTA1		ABI2	ADGRF5	ALDH3A1	ACTR3
ACTR3B	ACVR1	ACTA2		ABL2	ADORA1	ALG6	ACVR2A
ACY3	ADAM11	ACTR8		ACACB	ADPGK	ALMS1	ACVR2B
ADAM28	ADAMTS1	ACYP1		ACBD6	ADSS	ANAPC5	ADAM17
ADAMTS17	ADAMTS14	ADAM33		ACOT13	AFF4	ANKS4B	ADAM9
ADCK2	ADCY9	ADAMTS3		ACP2	AGK	ANXA4	ADAMTS9
ADCY1	ADGRB3	ADAMTSL4		ACP5	AIMP2	AP1B1	ADAP2
ADCY7	ADGRF4	ADCY4		ACSL1	AKAP1	AP2M1	ADD1
ADD3	ADGRL3	ADCY6		ACSL5	AKR1B1	AP4B1	ADGRE5
ADGRG7	ADH5	ADGRA2		ACTL6A	AKT2	APEH	ADGRF1
ADH1C	ADK	ADGRV1		ACTN1	AKTIP	APIP	ADGRG1
ADIPOR2	ADRB2	ADHFE1		ACTR10	ALDH9A1	APOBEC3D	ADIRF
ADORA3	ADSL	ADPRH		ADAMTS6	ALKAL1	APOLD1	ADM
ADRA2A	AFG1L	ADPRHL2		ADAT1	ALKBH3	ARFGEF3	ADNP
AEN	AGA	ADRA1D		ADCY10	ANGPT1	ARHGAP11A	AES
AFAP1L1	AGBL5	ADRA2B		ADGRG6	ANGPTL1	ARHGAP32	AFDN
AGFG1	AGO4	AGO2		ADNP2	ANKHD1	ARHGAP40	AFTPH
AGPAT3	AGXT	AIF1		ADO	ANKRD12	ARHGEF26	AGAP3
AGR3	AHDC1	AKR1D1		ADORA2B	ANKRD39	ASNSD1	AGAP5
AHR	AICDA	AKT3		AFAP1	ANKRD6	ATP2B4	AGL
AKAP13	AIP	ALDH2		AFF1	ANKRD66	ATP5L	AGPAT1
AKIRIN1	AJUBA	ALDH3B2		AFG3L2	ANKRD9	ATP6V1G3	AGPAT5
AKR1B10	AK3	ALDH5A1		AGAP1	ANKS3	ATP8A1	AGR2
AKR7A2	AK9	ALG10B		AGGF1	ANO8	B4GAT1	AHCYL1
AKR7A3	AKAP8L	ALX3		AGO1	ANO9	BAG1	AHNAK
ALDH6A1	AKR1C3	ANGPTL7		AGPS	APELA	BAX	AHSA2
ALDH8A1	ALCAM	ANKAR		AHCTF1	APTX	BCL3	AIDA
ALKAL2	ALDH3A2	ANKRD27		AHRR	AQP2	BDH2	AK2
ALKBH2	ALG1	ANKRD44		AHSG	AQP5	BEST4	AK4
ALOX15	ALG9	ANTXR1		AIFM2	AQR	BLM	AKIRIN2
ALPPL2	ALKBH8	ANXA6		AIMP1	ARAP1	BLOC1S5	AKR1A1
ALS2	ALPK2	AOC3		AKAP9	ARCN1	BUB1	ALAS1
ANAPC1	ALS2CR12	AP3S2		AKR1B15	ARHGAP22	C11orf52	ALDH16A1
ANAPC13	AMDHD2	APOL1		ALDH1L2	ARHGDIA	C11orf94	ALDH3B1
ANAPC7	AMIGO2	APOL4		ALDH4A1	ARHGEF1	C16orf54	ALG10
ANG	AMN	AQP10		ALDOA	ARHGEF10L	C17orf78	ALKBH5
ANGPT2	AMOTL1	ARG1		ALK	ARHGEF2	C17orf80	ALOX15B
ANGPTL4	AMY2B	ARHGAP11B		ALOXE3	ARL2BP	C1GALT1C1L	AMBRA1
ANKH	AMZ1	ARHGAP23		AMACR	ARL4C	C1orf131	AMHR2
ANKRD1	ANGEL1	ARHGEF37		AMFR	ARL6IP6	C1orf189	AMOTL2
ANO3	ANKK1	ARID4A		ANKDD1B	ARL8B	C1orf21	ANKHD1-EIF4EBP3
ANO6	ANKLE2	ARL15		ANKRD10	ARMC1	C20orf194	ANKIB1
ANO7	ANKRD13C	ARMC7		ANKRD11	ARMC6	C5orf46	ANKLE1
ANXA3	ANKRD2	ARMC9		ANKRD13A	ARPC1B	CACHD1	ANKRD46
AP1M1	ANKRD34B	ARMS2		ANKRD40	ARPC3	CACNA1G	ANKRD50
AP1M2	ANKRD37	ARSA		ANP32E	ARPIN	CAPN1	ANLN
AP2B1	ANKRD45	ASB8		ANXA5	ARRB2	CAST	ANO5
AP2S1	ANKRD53	ASXL2		ANXA7	ASAP3	CASZ1	ANP32A
AP3M2	ANKS1A	ATAD2		APCDD1L	ASB1	CBX3	ANTXR2
AP3S1	AP3B1	ATF1		APOH	ASCC1	CCR8	ANXA11
AP5M1	APBA2	ATF6		AQP7	ASH2L	CCSAP	ANXA2
APBB2	APCDD1	ATG7		ARF1	ASIC4	CD151	AP1G1
APC2	APEX1	ATOH7		ARF6	ASPSCR1	CD180	AP5S1
APOA4	APOBEC3H	ATOH8		ARFGEF2	ATG101	CD55	APLP2
APOBEC2	APOC3	ATP1A4		ARFIP2	ATMIN	CD59	APOPT1
APOL3	APOL2	ATP1B2		ARHGAP17	ATP10D	CD63	APPBP2
APOL6	APP	ATP2A1		ARHGAP24	ATP12A	CD96	APPL2
ARFGAP3	ARAP2	ATP5B		ARHGAP45	ATP1A2	CELF1	AQP3
ARFIP1	ARFGEF1	ATP5G2		ARHGDIB	ATP1B3	CENPC	AQP4
ARGLU1	ARHGAP28	ATP6V1E1		ARHGEF28	ATP6V0D1	CHCHD5	AREG
ARHGAP10	ARHGAP29	ATP6V1F		ARHGEF3	ATP6V0E2	CHEK1	ARF4
ARHGAP21	ARHGAP31	ATP7B		ARHGEF38	ATP6V1C2	CIB4	ARHGAP12
ARHGAP25	ARHGAP33	ATP9B		ARID3B	AUNIP	CIC	ARHGAP18
ARHGAP26	ARHGEF4	AUP1		ARID5A	B3GALT2	CKS1B	ARHGAP35
ARHGAP44	ARIH2OS	AZGP1		ARL2	BAALC	CLCN6	ARHGAP5
ARHGEF7	ARL13B	B3GLCT		ARL3	BAIAP3	CLTC	ARHGAP8
ARL14	ARL5A	B3GNT7		ARL5B	BAZ1B	CMPK1	ARHGEF12
ARNT2	ARL5C	B4GALNT2		ARL6	BAZ2A	CNIH4	ARHGEF19
ARNTL2	ARMC2	B4GALT4		ARPC2	BBS9	COA3	ARID1A
ARPC1A	ARMC3	BAIAP2L2		ARPP19	BCL10	COL16A1	ARID2
ARSK	ARSJ	BAZ2B		ASAH1	BDKRB1	COPS2	ARID5B
ART1	ASB15	BECN1		ASAP2	BDKRB2	COQ6	ARIH1
ASIC1	ASB17	BICDL1		ASB4	BDNF	CPEB2	ARL1
ATE1	ASB3	BLOC1S1		ASF1A	BEAN1	CPED1	ARL4A
ATF7IP2	ASCL5	BLOC1S5-TXNDC5		ASF1B	BFSP2	CPNE5	ARL4D
ATG12	ASNS	BMP2K		ASH1L	BIRC3	CPNE8	ARL6IP5
ATP1B1	ATF7IP	BNC1		ASIC3	BLVRA	CSDE1	ARMT1
ATP2B1	ATG16L2	BNIP3		ASPHD2	BMP3	CSNK1D	ARNT
ATP5O	ATL3	BOC		ATAD2B	BMP5	CSRNP1	ARRB1
ATP6V0D2	ATP5A1	BORCS5		ATF2	BNIP1	CSRNP2	ARRDC2
ATP6V0E1	ATP6V1A	BSPH1		ATF3	BNIP3L	CSRP2	ARRDC3
ATP6V1C1	ATP6V1B1	BTN3A1		ATG16L1	BRCA1	CTBS	ARRDC4
ATP8B1	ATPAF1	BTNL8		ATIC	BRD2	CTIF	ART4
ATP8B3	ATR	C10orf35		ATN1	BRPF3	CUTC	ARV1
ATRNL1	ATXN1L	C10orf76		ATOH1	BTBD9	CYB561	ASCC2
ATXN2L	ATXN3	C11orf80		ATOX1	C14orf37	CYB5R1	ASPH
ATXN7L3B	AURKA	C14orf132		ATP2A2	C15orf62	CYP2U1	ASPM
AVEN	AXIN1	C14orf166		ATP2C2	C16orf46	CYP4B1	ASRGL1
AZU1	B3GALT6	C16orf87		ATP5E	C16orf58	DACH1	ASXL1
B3GALNT2	B3GNT6	C18orf8		AVL9	C16orf59	DBF4B	ATAD5
B3GNT3	B4GALNT3	C1GALT1		AXL	C1QBP	DDX58	ATF4
B3GNTL1	B4GALT2	C1orf61		B3GNT5	C1QL4	DHCR7	ATF7
BAMBI	BBX	C1QL1		B9D2	C3orf38	DEDD	ATL2
BACE1	BAHCC1	C1QTNF9		B3GNT9	C1orf186	DGCR6	ATG2A
BAK1	BBS2	C2CD2L		B4GALT5	C1orf52	DHRS4	ATG4C
BANK1	BCAM	C2orf66		BACE2	C5orf24	DNAI2	ATM
BATF3	BCAS2	C3orf35		BACH1	C6orf47	DNAJC18	ATP11A
BBS10	BCDIN3D	C4orf26		BAG6	CACNB3	DPF3	ATP13A4
BBS5	BCL6B	C4orf3		BAIAP2L1	CALM1	DR1	ATP1A1
BCKDHB	BDH1	C7orf34		BATF	CAMK1D	DSTN	ATP5H
BCL11A	BEND5	CA11		BCAR1	CAMK2G	DTX2	ATP6V0A2
BCL2	BET1	CA4		BCL2L13	CANX	DUOX2	ATXN1
BCL2A1	BICDL2	CA7		BCL2L14	CAPN13	DUSP3	ATXN2
BCL2L15	BID	CALCOCO2		BCL6	CAPN9	EBAG9	AVPI1
BCL7B	BIRC5	CALCR		BCO1	CARMIL2	ECH1	AVPR1B
BCL7C	BMPR1B	CALM2		BEST2	CASP6	ECHDC2	AXIN2
BHLHE41	BNC2	CALY		BFAR	CAT	ECT2L	B3GAT3
BICRA	BOD1L1	CAMK1G		BIRC2	CAVIN2	EEF1AKMT2	B3GNT2
BIN3	BORCS8	CAMK2B		BLCAP	CCDC125	EFCAB14	B4GALT1
BIRC6	BPIFC	CAMKMT		BLOC1S6	CCDC17	EFR3A	BAG2
BIRC7	BPNT1	CAMP		BLZF1	CCDC28B	EIF3E	BAG3
BLNK	BRD8	CASP9		BMF	CCDC87	EMC8	BAHD1
BMP10	BRF2	CASQ2		BMP6	CCL17	EML3	BAIAP2
BMP7	BRI3BP	CASTOR1		BMPR1A	CCNA1	ENSG00000260371	BARD1
BOLA3	BRINP3	CATSPER4		BORCS7	CCNJ	ENSG00000270249	BARX2
BPHL	BSG	CATSPERD		BPGM	CCNYL1	EPB41L2	BAZ1A
BPIFA1	BTBD6	CAV1		BRF1	CCR1	EPN1	BBC3
BPIFB1	BTG4	CBLN1		BRIP1	CCT8	EPOP	BCAS1
BPTF	BUD13	CBX4		BST1	CD109	EPS8	BCAT1
BRCA2	C10orf90	CCDC126		BTBD3	CD2BP2	EVI2B	BCAT2
BRDT	C11orf21	CCDC137		BTF3L4	CD83	EVI5	BCL2L1
BROX	C17orf97	CCDC185		BTG1	CD9	EVL	BCL2L11
BTG2	C18orf25	CCDC24		BTN2A1	CDAN1	EYA4	BCL9
BTN3A3	C19orf24	CCK		BUD31	CDCA4	FADS1	BCL9L
C10orf10	C1orf115	CCL5		BZW1	CDH7	FAM114A1	BCR
C10orf95	C1orf43	CCPG1		BZW2	CDK5	FAM20B	BHLHE40
C12orf29	C20orf173	CCR7		C11orf54	CDKL1	FAM214B	BICD1
C12orf43	C21orf91	CD68		C12orf66	CDKN2C	FFAR4	BIK
C14orf105	C22orf39	CD74		C15orf38-AP3S2	CDO1	FGD4	BIN2
C15orf52	C2CD3	CDC25B		C16orf72	CEACAM6	FGL2	BLOC1S3
C16orf91	C2CD6	CDC42SE1		C17orf49	CENPO	FKBP4	BLVRB
C17orf99	C2orf69	CDC73		C17orf62	CEP55	FNIP1	BMP1
C1QTNF2	C3orf20	CDCP1		C1QTNF3	CEP70	FOXQ1	BMP4
C1orf54	C4BPB	CDCP2		C1QTNF6	CEP89	FRS2	BMPR2
C21orf62	C4orf33	CDIPT		C1R	CH25H	FYCO1	BNIP2
C2CD2	C5orf42	CDK11A		C1orf198	CHD1L	FZD5	BOK
C3orf58	C6	CDK18		C1orf210	CHFR	G6PC	BORCS6
C4orf32	C6orf120	CDK2AP1		C20orf24	CHIA	GATA6	BRD4
C5orf15	C6orf226	CDNF		C7orf50	CHMP2B	GDPD5	BRD7
C5orf30	C8orf37	CDRT15L2		C8orf48	CHRNA9	GEM	BRI3
C5orf63	C9orf24	CEBPB		C9	CHURC1	GFOD2	BRWD1
C6orf10	C9orf72	CEBPZ		CA2	CKAP2	GLIS1	BTAF1
C6orf106	CA1	CELF6		CA5A	CLASP1	GLIS2	BTBD7
C6orf89	CA10	CELSR3		CA8	CLDN22	GMPPA	BTC
C7	CA14	CENPN		CAAP1	CLEC19A	GNG12	BTN2A2
C8A	CABLES2	CENPV		CABP7	CLIC4	GNPTAB	C11orf91
CA9	CALHM2	CEP170B		CACUL1	CLK3	GOLGB1	C12orf49
CACNA1E	CALHM3	CEP295		CACYBP	CLPP	GPAM	C14orf159
CACNA2D3	CALR	CFAP206		CADPS2	CLPTM1L	GPRIN1	C15orf39
CACNG7	CAMSAP2	CFAP58		CAGE1	CLTB	GRIFIN	C19orf12
CALHM1	CAPN7	CFB		CALR3	CMTM8	GSTP1	C19orf33
CALML6	CAPNS2	CGB7		CAMK2N1	CMTR2	GTF2B	C1S
CALU	CAPRIN1	CHAC2		CAMKK1	CNDP1	H3F3B	C1orf116
CAMK2D	CAPZA2	CHD6		CAMKK2	CNFN	HAPLN1	C20orf27
CAMTA2	CAPZB	CHKA		CAPN10	COL10A1	HARS2	C2CD4A
CANT1	CARD17	CHMP6		CAPRIN2	COL1A1	HAUS6	C2CD4D
CAPN11	CARM1	CHP1		CAPZA1	COL8A1	HDAC1	C2CD5
CAPN5	CARTPT	CHRAC1		CARHSP1	COLEC11	HID1	C3orf52
CARD10	CATIP	CHRNB3		CARMIL1	COQ10A	HIF3A	C6orf203
CARD8	CATSPERB	CIR1		CASP8AP2	COQ7	HIRA	C7orf25
CASC4	CBLL1	CISD3		CBLB	CORIN	HKDC1	CA12
CASP10	CBWD6	CLASP2		CBX8	COX11	HMGB2	CA13
CASP3	CBX6	CLDN5		CC2D2A	COX15	HPCAL1	CAB39
CASP8	CCDC103	CLDN8		CCDC102A	CPD	HPS3	CABIN1
CASR	CCDC136	CLEC1A		CCDC117	CPNE4	HSD17B7	CABLES1
CAV2	CCDC174	CLEC2L		CCDC130	CR2	HSP90AB1	CACNB4
CAV3	CCDC32	CLPSL2		CCDC14	CREBRF	HSP90B1	CADM1
CAVIN3	CCDC90B	CLUH		CCDC57	CRKL	HUS1	CALM3
CBLC	CCDC92	CMKLR1		CCDC71L	CS	HVCN1	CALML5
CBR1	CCER1	CNBD2		CCDC86	CSK	HYI	CAP1
CBR3	CCL27	CNGB1		CCDC88A	CSNK2A3	IGFBP2	CAPN2
CBX5	CCNC	CNNM4		CCKAR	CTCF	IHH	CAPN8
CCDC113	CCNF	CNPY3		CCND3	CTDSPL	IL37	CAPNS1
CCDC33	CCNI	COG4		CCNG1	CTH	IMMT	CARD6
CCDC40	CCNJL	COIL		CCNO	CTR9	INAFM2	CASD1
CCDC65	CCR10	COL12A1		CCNY	CTSD	INTS1	CASP2
CCDC68	CCT5	COL28A1		CCR6	CUTA	INTS11	CASP7
CCDC70	CCT7	COMMD1		CCT4	CXCL1	IRF1	CATSPERG
CCDC8	CD101	COMMD10		CD274	CXCL17	ITLN1	CAVIN1
CCDC85B	CD14	COPG2		CD276	CYB5R3	ITPRIPL2	CBFA2T2
CCDC85C	CD248	COQ8A		CD46	CYP17A1	IWS1	CBFB
CCL15-CCL14	CD300LG	CORO1A		CD70	CYP27B1	KCTD5	CBR4
CCL24	CD302	CORO1B		CDADC1	DAPK2	KDM2B	CC2D1B
CCL28	CD58	COX14		CDC42SE2	DCAF11	KIAA1522	CCDC107
CCNB1IP1	CD82	COX17		CDH3	DCANP1	KLF10	CCDC12
CCNE2	CDC123	COX7A2L		CDIP1	DCDC2B	KLHDC8A	CCDC13
CCNH	CDC37L1	CPAMD8		CDK1	DCLK1	KLLN	CCDC134
CD177	CDC5L	CPSF3		CDK17	DCTN1	KRAS	CCDC170
CD1D	CDC6	CPT2		CDKN2AIP	DCUN1D1	KRT39	CCDC47
CD200R1	CDCA7	CRACR2A		CDR2L	DCUN1D3	KRT8	CCDC6
CD244	CDH11	CREBBP		CEACAM1	DDIT4	KTI12	CCDC80
CD28	CDH18	CRY2		CEACAM5	DDX11	LAD1	CCDC88B
CD79A	CDHR1	CSNK1G3		CEBPD	DDX17	LARGE2	CCDC96
CD8A	CDK14	CST11		CELA3B	DDX28	LARP4	CCL20
CD93	CDK5RAP3	CST9L		CEMIP	DEFB136	LEPROT	CCNB1
CDC14A	CDKN2A	CTAGE1		CEP152	DENND6A	LETM1	CCND1
CDC42BPB	CEACAM19	CTTN		CEP44	DGUOK	LETM2	CCR4
CDC42EP2	CEBPE	CUL7		CEP85L	DIP2A	LGALS1	CCRL2
CDC42EP5	CELF2	CUL9		CFI	DIP2B	LIPG	CCSER2
CDH10	CENPF	CWC15		CFLAR	DIRAS3	LIPM	CD164
CDH17	CENPL	CXCL3		CHD4	DIS3L	LITAF	CD2AP
CDH26	CEP290	CYB5B		CHDH	DNAAF2	LMNTD2	CD300LF
CDHR2	CEP68	CYB5R4		CHEK2	DNAAF4	LOXL2	CD44
CDHR5	CEP76	CYP1A2		CHIC2	DNAH11	LSMEM1	CDC25A
CDK13	CEP85	CYP2A6		CHPT1	DNAH14	LSR	CDC42
CDK15	CEPT1	CYP4F8		CITED4	DNAJB12	LTA4H	CDC42BPA
CDK3	CERS4	CYP4X1		CLCA1	DNAJC5	LY6G5C	CDC42BPG
CDK7	CETN3	CYTH3		CLCA2	DOCK1	MAD2L1BP	CDC42EP1
CDV3	CFAP36	DAAM1		CLDN7	DOCK9	MAP3K11	CDC42EP3
CEACAM16	CFAP45	DAO		CLDN9	DOK6	MAP3K6	CDC42EP4
CEBPA	CFAP52	DAOA		CLDND2	DPH6	2007-03-01	CDCA7L
CEBPG	CFAP61	DCAKD		CLIP1	DPM3	MBL2	CDH1
CELA2A	CFDP1	DCDC2		CLSTN1	DPP10	MCMBP	CDK10
CELA3A	CFH	DCP2		CLTA	DPY19L2	MED21	CDK4
CENPE	CFL1	DCPS		CMAS	DPY19L3	METTL27	CDK6
CENPM	CFL2	DDAH1		CMIP	DSC3	METTL9	CDKN1A
CENPS	CHCHD4	DDN		CMTM4	DSCR3	MFF	CDKN1B
CEP72	CHCHD7	DDR1		CMTM6	DYM	MFSD13A	CDR2
CERS2	CHD1	DDX24		CNEP1R1	DYNC1I2	MFSD8	CDS1
CFAP126	CHGB	DDX54		CNN2	DYNC1LI1	MGRN1	CDYL
CFAP20	CHMP7	DENND2A		CNOT1	DYNLL1	MICALL1	CELSR1
CFAP221	CHPF2	DENND5A		CNOT4	E2F3	MINDY2	CENPU
CFAP65	CHRNB1	DEPDC7		COA7	E2F4	MKLN1	CEP41
CHML	CHRND	DGAT1		COG8	EDC4	MMP20	CEP57L1
CHMP3	CHST15	DGCR8		COMMD3	EDNRA	MPV17L2	CEP83
CHN2	CHST6	DHX16		COQ10B	EEF2	MRPL15	CEP97
CHRNA5	CIITA	DHX37		COTL1	EFCAB10	MRPL4	CERK
CHST3	CISH	DIRC2		COX16	EFEMP1	MRPS18A	CERS6
CHST5	CLCF1	DLG4		CPA5	EFNB2	MRPS35	CES3
CHSY1	CLEC14A	DLL1		CPEB3	EFR3B	MTERF2	CETN1
CIAO1	CLK1	DMC1		CPQ	EIF4EBP2	MTHFS	CGN
CIB2	CLLU1	DNAH10		CPT1A	EIF4G1	MYADM	CGNL1
CIDEC	CLN8	DNAJC10		CRCP	EIF4G3	MYL4	CHAC1
CIRBP	CLRN2	DNAJC12		CRELD1	EIF5AL1	MYO1D	CHD2
CKAP5	CLUAP1	DNASE1		CRIM1	ELF2	NAA50	CHD9
CKLF	CLYBL	DNMT3L		CRK	ELK3	NAGK	CHI3L2
CLCA4	CMC2	DNPEP		CRLS1	ELK4	NBR1	CHMP1B
CLCN1	CMPK2	DOPEY2		CRTAP	ELL	NCBP3	CHMP4C
CLCN3	CNDP2	DPT		CSGALNACT1	EMP2	NCCRP1	CHST12
CLDN11	CNIH3	DPYD		CSNK1G1	ENDOU	NDUFB2	CHSY3
CLDN23	CNOT7	DUOX1		CSNK2A1	ENPP1	NGEF	CIART
CLDN3	CNOT9	DUS1L		CSRP3	ENSG00000141979	NHLRC2	CITED2
CLN6	CNTFR	DUSP23		CTNND1	ENSG00000188897	NIF3L1	CLDN1
CLNS1A	COA6	DUSP28		CTSB	ENSG00000240045	NKD2	CLDN14
CMBL	COG3	DYRK4		CTSC	ENSG00000249319	NLRP1	CLDN18
CMTR1	COL21A1	EBF2		CTSK	ENSG00000251537	NMNAT3	CLDN20
CNIH1	COL23A1	ECE1		CTSO	ENSG00000254979	NPTX1	CLDN4
CNIH2	COL3A1	ECE2		CTTNBP2NL	ENSG00000256206	NQO2	CLEC16A
CNOT2	COL7A1	ECEL1		CUL1	ENSG00000258728	NR0B2	CLIC1
CNOT6L	COMMD3-BMI1	EDARADD		CUX1	ENSG00000262304	NRCAM	CLINT1
CNP	COPG1	EEF2KMT		CX3CR1	ENSG00000267748	NSMAF	CLIP2
COA1	COPS5	EEFSEC		CXADR	ENSG00000268279	NUDT5	CLIP4
COA4	COPS7A	EFTUD2		CXCL8	ENSG00000269533	NUP54	CLK4
COBL	COX20	EGFR		CYLD	ENSG00000283654	OAS3	CLNK
COG1	COX7C	EGLN2		CYP3A43	EOMES	OSBPL7	CLPX
COLGALT2	CPA6	EHD2		CYP51A1	EPHX1	OXSR1	CLU
COPRS	CPB2	EIF5A		CYR61	ERCC6	PAK2	CLVS2
COPZ1	CPNE2	ELMO1		DAD1	ERVW-1	PAN3	CNBP
CORO7	CPSF1	ELN		DARS	ESR2	PAQR8	CNKSR3
COX19	CPSF2	ELP5		DAZAP2	ESYT3	PCDH1	CNN3
COX5A	CR1	EMC4		DBNDD1	EXOC8	PDCD2L	CNNM3
COX7A2	CRABP1	ENDOV		DCAF7	EZH1	PDE4C	CNOT10
CP	CRAMP1	ENHO		DCK	FABP3	PDZD8	CNOT11
CPA3	CREG1	ENKD1		DCTPP1	FADS6	PEBP1	CNOT8
CPA4	CRIP3	ENO3		DCUN1D4	FAM110B	PHB2	CNR2
CPLX4	CRTC3	ENSG00000203546		DDA1	FAM129A	PHLDB1	CNTROB
CPNE7	CRYBA1	ENSG00000244255		DDC	FAM136A	PHOSPHO2	COASY
CPVL	CRYGC	ENSG00000251357		DDHD2	FAM184A	PIAS2	COLCA2
CRABP2	CRYGD	ENSG00000255835		DDIAS	FAM186B	PIM3	COMMD6
CREBL2	CRYM	ENSG00000258311		DDX20	FAM20A	PITX3	COMTD1
CREG2	CSNK1E	ENSG00000259753		DDX23	FAM46B	PLA2G1B	COQ2
CRISP2	CST6	ENSG00000260234		DDX42	FAM98A	PLBD1	CORO1C
CRLF3	CTDSP1	ENSG00000260300		DDX60L	FAP	PLD1	CPEB4
CRYBG2	CTDSPL2	ENSG00000260836		DEDD2	FARP1	PLEKHG5	CPOX
CSDC2	CTNNB1	ENSG00000266826		DEPDC1B	FBXL18	PLIN5	CPSF6
CSF1R	CTTNBP2	ENSG00000267157		DERL1	FBXW7	PLXNB2	CRB3
CSF3	CUL3	ENSG00000268163		DHCR24	FBXW8	PLXND1	CREB1
CSN2	CUL5	ENSG00000272822		DHX32	FCAMR	PNRC1	CREB3L1
CSTB	CWC27	ENSG00000273217		DHX57	FCHO2	PNRC2	CREB3L2
CTBP2	CXCR1	ENSG00000273398		DIABLO	FCMR	POC1A	CREB3L4
CTGF	CYP1A1	ENSG00000283208		DICER1	FDPS	POGZ	CROT
CTPS1	CYP2A13	ENSG00000283324		DISC1	FECH	PPARGC1B	CRY1
CTU1	CYP2A7	EPPK1		DIXDC1	FERMT2	PPIL2	CRYBG1
CTXND1	CYP4A11	EQTN		DMAC2	FGD5	PPM1A	CRYBG3
CUBN	CYP4A22	ERCC2		DMBT1	FKBP3	PRKAB2	CSF2
CUL4A	DAAM2	ERICH2		DMRTA1	FLRT2	PRKD2	CSNK1A1
CXCL6	DAP3	ERV3-1		DMXL2	FMO1	PRPH	CSRP1
CYC1	DAPP1	ESRP2		DNAJA4	FNDC11	PRSS2	CTAGE5
CYCS	DAW1	ESYT2		DNAJB1	FNDC3B	PSMA3	CTDSP2
CYP27A1	DAXX	EVPLL		DNAJB4	FREM3	PTK2	CTNNA1
CYP2C18	DBR1	EXOC1		DNAJC2	FSCN3	PUM1	CTNNBIP1
CYP2E1	DCC	EXOSC1		DNM2	FUCA2	RABGGTB	CTSE
CYP3A5	DCHS1	EXOSC5		DNMT3B	FUK	RALGPS2	CTSS
CYP4F12	DCST1	EZH2		DOCK7	FXR2	REEP3	CTXN3
CYTH1	DCUN1D5	F12		DOK4	FXYD6	REG4	CUEDC2
CYTIP	DDIT3	FADD		DPY19L4	FZD9	RELL2	CX3CL1
DACT3	DDIT4L	FAF1		DRAM1	G3BP2	RGP1	CXCL16
DAG1	DDX19A	FAM103A1		DSC2	GABARAPL2	RHPN1	CXCL2
DAGLA	DDX19B	FAM110A		DSN1	GADD45A	RIOK3	CXCL5
DAZAP1	DDX50	FAM169A		DST	GADD45GIP1	RIPPLY3	CXCR4
DBF4	DDX56	FAM174B		DUSP19	GALK1	RMI2	CXCR6
DBNDD2	DEAF1	FAM19A3		DUSP4	GALNT4	RNF38	CYB5A
DBNL	DEFB108B	FAM60A		DUSP6	GART	RNF4	CYB5D1
DCAF10	DEFB134	FAM71A		DXO	GAS2L1	RPP25	CYBRD1
DCAF13	DEK	FAM81B		DYNC2LI1	GCA	RSF1	CYFIP1
DCAF4	DENND5B	FAM83G		E2F5	GCK	S100A5	CYP1B1
DCBLD1	DEPDC1	FANCD2		E2F8	GDF5OS	SAMD8	CYP20A1
DCP1A	DEPDC5	FANCI		EAF2	GGT1	SAR1B	CYP2B6
DCTN6	DERA	FAR2		ECT2	GGTLC1	SBSPON	CYP3A7-CYP3A51P
DCUN1D2	DGAT2	FBXL2		EDDM3A	GIP	SC5D	CYSTM1
DCXR	DHDH	FBXO28		EDEM2	GLB1L	SCAMP3	DACT2
DDX41	DHH	FBXO3		EDN2	GLMN	SEC31A	DAGLB
DDX52	DHODH	FCRL2		EEF1A1	GLT8D2	SELENON	DBP
DDX60	DHX36	FCRL6		EFCAB2	GLUD1	SEMA3C	DBT
DEF6	DLG2	FERMT3		EIF2A	GLYR1	SEPHS2	DCAF17
DENR	DLX1	FGF1		EIF2AK2	GMEB1	SH2D1B	DCAF5
DHPS	DMKN	FGF5		EIF2AK3	GNAI2	SH3RF1	DCAF6
DHRS12	DMP1	FHOD3		EIF2AK4	GNLY	SH3TC2	DCP1B
DHRS13	DMPK	FLCN		EIF2B5	GOLGA3	SHPRH	DDB2
DHX33	DMRTA2	FLII		EIF4E	GOLGA4	SHTN1	DDX39A
DKK3	DNA2	FMNL3		ELL3	GOLGA5	SLC13A2	DDX47
DKK4	DNAJA2	FNBP4		ELP3	GOLPH3L	SLC16A5	DDX6
DKKL1	DNAJB14	FNDC3A		ELP6	GPC5	SLC18B1	DEGS1
DLG1	DNAJB2	FNDC5		EMP1	GPCPD1	SLC22A3	DENND1C
DLGAP1	DNAJB9	FOSB		ENAH	GPNMB	SLC25A24	DENND3
DMBX1	DNAJC27	FOXN3		ENKUR	GPR161	SLC35A4	DENND4A
DMTN	DNAJC30	FOXO1		ENSG00000254469	GPR171	SLC35F6	DENND4C
DMXL1	DNAJC9	FOXO6		ENSG00000256566	GPR3	SLC40A1	DESI2
DNAJC13	DNAL1	FRMD4B		ENSG00000259060	GPR37	SLC47A2	DGCR2
DNAJC16	DNASE2B	FSCN1		ENSG00000260342	GPRC5B	SLC7A6OS	DGKA
DNAJC21	DNPH1	GABBR1		ENSG00000272297	GPSM2	SLC7A7	DGKD
DNAJC8	DOCK10	GABRB2		ENSG00000272772	GRHL1	SLC9A4	DGKH
DNASE2	DOCK6	GABRP		ENSG00000278139	GRINA	SMARCC1	DHRS3
DNHD1	DOPEY1	GABRR2		ENSG00000280778	GSK3B	SND1	DHRS4L2
DOCK8	DPF2	GALNT18		ENSG00000282804	GSTM4	SOX13	DHRS7
DOK1	DPY19L1	GALNTL5		ENSG00000283201	GSTO2	SPACA6	DHX8
DONSON	DPY30	GAS2L2		ENSG00000283321	GTPBP2	SPG21	DHX9
DPYSL2	DPYSL3	GAS8		ENSG00000284554	GUCA2B	SPHAR	DIEXF
DUSP16	DTNB	GBF1		ENTPD4	GUCY1A3	SPINK14	DKK1
DUSP18	DUSP11	GCC2		ENTPD6	GUCY2D	SPRYD7	DLAT
DUSP2	DVL2	GCGR		EPB41	GUSB	ST3GAL3	DLEC1
DVL1	DYNC1H1	GDF5		EPC2	GYPE	STRA6	DLST
DYRK1A	DYNC2H1	GEMIN6		EPHA1	H1FNT	STT3A	DNAH1
E2F2	DYNLL2	GGCX		EPN3	HDGFL2	SULT1A1	DNAJA1
E4F1	DYNLRB1	GH1		ERBIN	HEBP2	SULT1A2	DNAJB11
EAPP	DYSF	GID4		ERGIC2	HES2	SULT1C2	DNAJB13
EBF1	E2F7	GIMAP6		ERH	HES4	SYTL2	DNAJB6
EBPL	EDN1	GJC2		ERLIN2	HEXIM2	SYVN1	DNAJC15
ECHDC1	EFCAB11	GKN1		ERRFI1	HILPDA	TAX1BP1	DNAJC5B
ECI1	EFL1	GLDN		ESAM	HIPK3	TBC1D22A	DNAJC7
ECSCR	EGF	GLRX5		ESRP1	HIST1H2AE	TBC1D2B	DNASE1L3
EDEM3	EI24	GLTP		ETAA1	HIST1H2BE	TCAIM	DNMBP
EDN3	EID1	GLYATL2		ETNK1	HIST1H2BJ	TCF19	DNMT1
EED	EIF1B	GM2A		ETV5	HLX	TCF3	DOCK5
EEF1E1	EIF2B2	GNB1L		EYA3	HNRNPA1	TCP11L1	DOT1L
EEF1E1-BLOC1S5	EIF2S1	GOLGA7		FABP1	HNRNPU	TEFM	DPCR1
EFEMP2	EIF3D	GPR137B		FAH	HOMER2	TFRC	DPH5
EFHD2	EIF4EBP1	GPR35		FAHD2A	HOPX	TGS1	DPP4
EGR1	EIF4ENIF1	GRAMD2A		FAM104A	HP1BP3	TINF2	DPP9
EHBP1	ELAVL3	GRIP2		FAM111A	HSD17B14	TIPIN	DSP
EHHADH	ELFN2	GRPEL2		FAM135A	HSD17B6	TJP1	DSTYK
EIF2AK1	ELMOD1	GSE1		FAM159B	HTR3B	TJP3	DTX4
EIF3L	ELOA	GTF3C3		FAM168B	IDH3A	TLE2	DUOXA1
EIF3M	EMC3	GTPBP3		FAM172A	IFIT5	TLR9	DUSP1
EIF4A2	EMCN	GUCA2A		FAM173B	IFNE	TMC7	DUSP5
EIF4A3	EML2	GUCY1B3		FAM174A	IFT46	TMED2	DVL3
EIF4G2	EML5	GXYLT1		FAM26F	IGF2BP2	TMED4	DYNLT1
EIF4H	ENOPH1	H1F0		FAM71D	IGSF5	TMEM106B	E2F1
EIF5B	ENPEP	H1FOO		FAM83D	IKBKE	TMEM165	ECI2
ELAC2	ENSG00000248710	HAPLN2		FAM8A1	IL17RC	TMEM237	ECM1
ELF1	ENSG00000249624	HCAR1		FANCF	IL6	TMEM243	EDEM1
ELMOD2	ENSG00000255275	HCN3		FANCL	IL6R	TMEM51	EEA1
ELOC	ENSG00000255439	HCRTR1		FANCM	IL9	TMEM65	EEF1G
ELOF1	ENSG00000255641	HDAC2		FANK1	INTS14	TNFSF10	EFNA1
ELOVL1	ENSG00000255730	HDAC4		FASTKD2	IQCB1	TNIK	EFNA5
ELOVL7	ENSG00000256861	HDLBP		FBXO11	IQCF6	TNNC1	EHD1
ELP4	ENSG00000257767	HECTD4		FBXO2	IQCG	TPM3	EHD4
EMC9	ENSG00000261611	HERC3		FBXO38	IRAK1BP1	TPM4	EHF
EML6	ENSG00000267552	HERPUD1		FBXW11	IREB2	TPR	EID3
ENAM	ENSG00000267699	HES5		FCGR2A	ITGA9	TRADD	EIF1
ENGASE	ENSG00000269881	HFE2		FDX1	JAK1	TRAF4	EIF2S2
ENOSF1	ENSG00000271698	HIBADH		FHL2	JPH1	TRAF5	EIF3H
ENSG00000214732	ENSG00000272869	HIST2H2AB		FHOD1	KANSL2	TRAPPC6B	ELF3
ENSG00000228144	ENSG00000283088	HIST2H2AC		FKBP14	KANSL3	TRIM24	ELL2
ENSG00000241962	ENSG00000283239	HIST3H2A		FLVCR2	KAT2B	TRIM55	ELMSAN1
ENSG00000249141	ENSG00000283496	HMGA1		FMOD	KAT7	TRIM6-TRIM34	ELOVL6
ENSG00000249773	ENSG00000283515	HNRNPA3		FNBP1L	KCNA4	TRIM63	EMP3
ENSG00000260729	ENSG00000283765	HOOK2		FNDC4	KCNG2	TTC19	EMSY
ENSG00000260914	EOGT	HORMAD1		FNDC7	KCNJ2	TTC23L	ENC1
ENSG00000268041	EPB41L3	HOXB3		FNTA	KCNJ4	TTI2	ENDOD1
ENSG00000268744	EPB42	HOXC4		FOS	KCNK1	TTLL6	ENO1
ENSG00000268861	EPC1	HOXC9		FOSL1	KCTD14	TXNIP	ENSG00000250424
ENSG00000268870	EPHA4	HPGDS		FOSL2	KCTD18	TXNL1	ENSG00000255663
ENSG00000270099	EPHA5	HRASLS2		FOXD1	KDELR3	TYW3	ENSG00000258989
ENSG00000271824	EPHA6	HSF1		FOXP1	KHDRBS3	UQCC3	ENSG00000259132
ENSG00000273734	EPHB2	HSPA12A		FOXP2	KIF1B	USP25	ENSG00000259900
ENSG00000281039	EPYC	HSPB8		FRK	KIF20B	USP45	ENSG00000262302
ENSG00000283516	ERAL1	HTR3D		FRMD6	KIF5B	USP49	ENSG00000264545
ENSG00000284484	ERBB4	HUNK		FRRS1	KIRREL1	UST	ENSG00000268083
ENTPD5	ERFE	ICE1		FRY	KLB	VDAC1	ENSG00000274322
ENTPD7	ERGIC1	IFFO1		FST	KLF15	VIL1	ENSG00000283149
EPHB4	ERI3	IFNA6		FTL	KLHDC7B	VPS25	EP300
EPHB6	ERO1A	IGIP		FURIN	KLHL24	VPS36	EPAS1
EPHX4	ERO1B	IGSF11		FUT11	KLHL3	VPS4B	EPCAM
EPM2AIP1	ESM1	IGSF22		FUT4	KLHL36	VPS54	EPDR1
EPN2	ETFRF1	IGSF6		FUT8	KMO	VPS72	EPG5
EPRS	EWSR1	IGSF8		FUT9	KMT2C	VSIG10L	EPHA2
EPS8L1	EXO1	IKZF5		FYB2	KMT2E	WDR35	EPOR
EPS8L2	EXOC3L4	IL10RA		FYN	KMT5A	WDR55	EPS15L1
EPS8L3	EXOSC10	IL18BP		G2E3	KNSTRN	WRAP53	ERAP1
ERBB3	EXOSC9	IL20		GAB2	KPNA4	XKR9	ERAP2
ERI1	EXTL1	IL21		GAL3ST4	KREMEN1	XRN2	ERBB2
ERI2	EYA1	IL34		GALE	KRT15	ZBTB20	ERN1
ERLIN1	F2R	IMPDH1		GALNT11	KRT27	ZBTB7A	ERP27
ERMP1	F2RL1	INCENP		GALNT5	KRT28	ZC2HC1C	ERP29
ESPL1	F7	INHA		GAS2	KRT31	ZC3H11A	ESF1
ESPNL	FAAP20	INO80D		GAS2L3	KRT32	ZC3H13	ETHE1
ESYT1	FABP4	IP6K1		GATAD1	KRT36	ZFPM1	ETS2
ETFA	FABP5	IRF2BP1		GBE1	KRT82	ZFYVE28	ETV1
ETFB	FAHD1	ISCU		GCAT	KRT86	ZGPAT	ETV3
ETV4	FAM126A	ISG20L2		GDE1	KRTDAP	ZNF114	ETV6
EVC	FAM126B	ITGB6		GDPD1	LAMP3	ZNF341	EVA1A
EVX1	FAM131C	ITIH3		GGCT	LAMTOR2	ZNF438	EVA1C
EXO5	FAM13A	ITM2C		GGN	LARS	ZNF487	EVPL
EXOC6	FAM193B	ITPKB		GGPS1	LATS1	ZNF496	EXOC6B
EXOSC4	FAM200A	ITSN2		GIPC1	LAYN	ZNF586	EXOSC7
EXPH5	FAM208A	IVL		GJB2	LEMD2	ZNF622	EXT1
EXTL3	FAM20C	JAK3		GLCE	LEMD3	ZNF638	EZR
F11	FAM212B	KAT5		GLDC	LEPR	ZW10	F11R
FA2H	FAM213B	KBTBD7		GLG1	LEPROTL1		FADS2
FAAH	FAM214A	KCNK7		GLMP	LGALSL		FADS3
FAF2	FAM24B	KCTD2		GLTPD2	LGMN		FAM111B
FAIM2	FAM47E	KDM7A		GNB3	LGSN		FAM160A2
FAM117B	FAM49A	KIAA1191		GNG5	LHB		FAM161A
FAM131B	FAM50B	KIF1C		GNPDA1	LIMK1		FAM162A
FAM13B	FAM53C	KIF4B		GNS	LMBR1		FAM200B
FAM13C	FAM69A	KIRREL2		GON7	LMBR1L		FAM46A
FAM171A1	FAM83A	KLC1		GORAB	LMO3		FAM46C
FAM210B	FAM89B	KLC3		GOT1	LONP1		FAM57A
FAM53B	FAT2	KLF17		GOT2	LOXL4		FAM84B
FAM98B	FBN1	KLF18		GPAT3	LPL		FAR1
FAN1	FBXL22	KLHDC2		GPAT4	LRCH4		FARP2
FANCE	FBXL4	KLHL10		GPATCH1	LRMDA		FARSB
FARS2	FBXL5	KLHL30		GPATCH4	LRP6		FAS
FASTKD5	FBXO10	KLHL33		GPC1	LRP8		FAT1
FAT4	FBXO30	KLK15		GPR180	LRRC27		FAXC
FBXL19	FBXO4	KLRG2		GPR19	LRRC8C		FBL
FBXO17	FBXO5	KNOP1		GPR39	LRRFIP1		FBXL12
FBXO18	FCRLB	KRIT1		GPRIN2	LRTOMT		FBXL14
FBXO27	FDXACB1	KRT2		GPX1	LRWD1		FBXO32
FBXO46	FEM1C	KRT6A		GPX2	LTBP3		FBXO34
FBXW10	FEZF2	KRT74		GRAMD2B	LY6E		FCHSD2
FCHO1	FGF9	KRTAP10-12		GRB2	LYL1		FDFT1
FDXR	FGFBP1	LAMB2		GRHL3	MALL		FER
FEZ1	FGFBP3	LAMP1		GRK5	MAN1A2		FETUB
FGFR1OP	FGFR1	LARP4B		GRN	MANBA		FEZF1
FGFR3	FGFR2	LDLRAD1		GSTA4	MAP1LC3C		FGF20
FKBP11	FHL3	LEFTY2		GSTM3	MAP1S		FGF8
FKBP9	FJX1	LGI1		GTF3A	MAP3K9		FGGY
FKBPL	FKBP2	LGI3		GTF3C1	MAP4K3		FHIT
FLNC	FKBP6	LIMD1		GTF3C6	MAP7D1		FIGN
FLOT1	FLOT2	LIN52		GUCA1B	MAP9		FIGNL1
FLT1	FOLR1	LIN9		GUF1	MAPK13		FIP1L1
FLYWCH2	FOXB1	LINGO3		GULP1	MAPK1IP1L		FITM2
FMO3	FOXC1	LIPT2		HACD3	MAPK8IP3		FKBP5
FOXD4L1	FOXD2	LMO2		HADHB	2005-03-01		FLAD1
FOXL1	FOXE3	LMOD3		HAGH	MARK2		FLNB
FOXN4	FOXF2	LONRF2		HAS3	MARVELD1		FLRT3
FRA10AC1	FOXI3	LPAR3		HBG2	MAST4		FLVCR1
FRAT1	FOXJ2	LPIN3		HCAR2	MAZ		FMNL2
FRAT2	FOXR1	LRAT		HCAR3	MB21D2		FMO5
FUT1	FREM2	LRIT3		HCLS1	MBD5		FN1
FUT2	FTSJ3	LRPPRC		HDAC3	MBOAT2		FNIP2
FUT3	FUT10	LRRC37A3		HDAC9	MBOAT4		FNTB
FUT6	FYTTD1	LRRC45		HDC	MCEE		FOXA1
FXR1	FZD1	LRRFIP2		HDGF	MCIDAS		FOXA2
FXYD3	G0S2	LRRN2		HDGFL3	MCTP1		FOXJ3
FYB1	GABARAP	LSM14B		HERPUD2	MDFIC		FOXK2
GABPB1	GABRA2	LTBR		HES1	MDM2		FOXO3
GALK2	GAD1	LTC4S		HEXIM1	MEAF6		FOXP4
GAS6	GAK	LTF		HHEX	MED1		FOXS1
GATAD2B	GAL	LYPD2		HIF1A	MED8		FRAS1
GATD1	GALNT13	MAATS1		HIGD2A	MEI1		FRMD5
GATM	GARS	MAD1L1		HINFP	MELK		FRYL
GBA	GATA4	MAML1		HINT3	MERTK		FTH1
GBA2	GATAD2A	MAN2C1		HIP1R	MIB2		FUBP1
GBP1	GBP3	MAP1A		HIPK2	MIIP		FUS
GBP2	GCN1	MAP1B		HIST1H2AC	MLF2		FUZ
GBP6	GCNT7	MAP1LC3B2		HIST1H2AI	MLLT11		FXYD2
GBP7	GDAP1	MAPK8		HIST1H2AK	MLLT6		FZD3
GCFC2	GEMIN2	MARK4		HIST1H2AL	MLXIP		G6PC3
GCHFR	GINS3	MATN4		HIST1H3F	MMP7		GAB1
GCKR	GLI3	MCOLN3		HIST1H4D	MND1		GABARAPL1
GCNT3	GLIPR1	MCUB		HIST1H4J	MOB4		GADD45B
GDF7	GLIS3	MDH1B		HIST2H3D	MOCOS		GALM
GFPT1	GLS	MDM1		HKR1	MON1A		GALNT10
GFPT2	GLYATL1P3	MEGF8		HLA-DPA1	MORF4L1		GALNT3
GIF	GMFB	MEIG1		HMGA2	MPEG1		GALNT6
GJA3	GML	MEP1B		HMGN1	MPG		GALNT7
GJB3	GMNN	MESP2		HMGN4	MPZL2		GANAB
GJC1	GMPR2	METTL2A		HNF4A	MREG		GANC
GLB1L2	GMPS	METTL3		HNMT	MRFAP1L1		GAR1
GLO1	GNA12	MFAP5		HNRNPC	MRM1		GAREM1
GLP1R	GNPDA2	MFSD14A		HPDL	MRPL1		GCLC
GLYCTK	GOLT1A	MIB1		HPS5	MRPL18		GCNT2
GMEB2	GPATCH8	MICU2		HS1BP3	MRPL34		GCNT4
GNAT2	GPC6	MIEN1		HS6ST3	MRPL42		GDF11
GNAZ	GPI	MIER3		HSCB	MRPL55		GDF15
GNB1	GPM6A	MIF4GD		HSDL1	MRPL9		GDNF
GNB5	GPR1	MIXL1		HSP90AA1	MRPS15		GDPD3
GNG4	GPR12	MKRN2		HSPA9	MRPS25		GDPGP1
GNMT	GPR137C	MLF1		HSPG2	MSH6		GEMIN4
GOLIM4	GPR150	MLH1		HTR2B	MSL1		GEMIN7
GPBAR1	GPR151	MLH3		HYAL3	MSTO1		GGA1
GPR182	GPR45	MLLT1		ICE2	MT1M		GGA2
GPT2	GPR55	MLYCD		ID4	MT2A		GGT7
GRAMD1A	GPR68	MMD2		IER2	MTHFR		GIPR
GRAMD4	GPRC5D	MMP24		IER5	MTIF2		GJA1
GRASP	GPX8	MMS19		IFI27L1	MTMR2		GK5
GRID1	GRB7	MOG		IFNAR2	MUC1		GLRX
GSDMB	GREM2	MORN4		IFT172	MUC15		GLRX2
GSS	GRIA2	MOV10		IGF2R	MUC21		GLRX3
GSTM2	GRIK1	MPHOSPH8		IGFL2	MXD1		GLS2
GTF2A2	GRIK2	MPP3		IGFL3	MXD3		GNA13
GTPBP8	GRK6	MRAP		IGFL4	MYCBPAP		GNAI1
GZF1	GRM3	MRAS		IKZF2	MYH11		GNAT3
H2AFY	GRM8	MRE11		IL11RA	MYO18A		GNE
HADH	GRPEL1	MRNIP		IL15RA	NAB2		GNPAT
HAX1	GSG1	MRPL28		IL20RB	NACA		GOLGA7B
HDDC2	GSPT1	MRPL38		ILVBL	NADK2		GOLGA8J
HEBP1	GTPBP10	MRPL57		IMP3	NAP1L1		GOLPH3
HELLS	GUK1	MSRB1		IMPAD1	NASP		GP9
HERC6	GYPA	MSX2		INAVA	NAT10		GPBP1L1
HESX1	H2AFV	MT1F		ING2	NCAPH2		GPD1L
HHAT	H6PD	MTBP		INSIG2	NCOA1		GPER1
HIBCH	HAAO	MTCH1		INTS13	NCR3LG1		GPHN
HIST1H2BC	HASPIN	MTERF4		IPO8	NDE1		GPR157
HIST1H2BH	HAUS1	MTFR2		IQCH	NDNF		GPR160
HIST1H2BN	HAUS4	MTRF1		IQGAP1	NDRG1		GPR183
HIST1H2BO	HAUS8	MTRF1L		IRF2	NDUFA6		GPR37L1
HIST1H3G	HCN2	MTRNR2L8		IRF6	NDUFA7		GPR84
HIST1H4F	HDHD2	MUSTN1		IRS2	NDUFAF7		GPRC5A
HIST2H2AA3	HEATR5B	MYBPC2		IRX3	NDUFB4		GPRC5C
HIST3H3	HEATR9	MYH3		ISCA2	NDUFV1		GPX3
HIVEP2	HECTD2	MYL12A		ISL1	NECAB3		GPX4
HK2	HECW2	MYO15A		ISY1	NEDD4L		GRHL2
HLA-DOA	HEG1	MYO19		ITGA6	NEK9		GSAP
HLA-DOB	HELB	NAB1		ITGB5	NEUROG2		GSDMA
HLCS	HELZ	NAGS		ITPA	NFX1		GSR
HMGCR	HGH1	NAMPT		ITPKA	NFYC		GSTA3
HMX3	HIC1	NAT16		ITPR1	NKAIN3		GSTK1
HNF1A	HIPK4	NCAPH		ITPRIPL1	NKX2-8		GTF2A1
HNRNPL	HIST1H1B	NCKIPSD		ITSN1	NLK		GTF2E2
HNRNPR	HIST1H2AG	NDRG3		IVD	NNAT		GTF2H4
HOMEZ	HIST1H3A	NDUFAF1		JADE2	NNT		GTF2I
HOOK3	HIST1H4B	NEIL1		JAG1	NODAL		GTPBP4
HPD	HIST1H4E	NELFCD		JAK2	NOL4L		H2AFJ
HRASLS5	HIST2H2AA4	NGFR		JOSD1	NOL7		H3F3A
HSBP1	HIVEP1	NHLH1		JPT1	NOP2		HABP2
HSD11B2	HIVEP3	NIM1K		JUNB	NOS1AP		HACD1
HSD17B1	HLA-B	NISCH		KANK1	NPB		HADHA
HSD17B12	HLA-G	NIT2		KARS	NPC2		HDAC7
HSD17B2	HMCES	NKAIN1		KBTBD13	NPEPL1		HDDC3
HSPA13	HMGXB3	NKX2-3		KCNE3	NPFFR2		HEATR6
HSPA4L	HMMR	NME5		KCNJ3	NPNT		HES7
HSPB11	HNRNPA0	NME6		KCNJ5	NR1H2		HIPK1
HTR6	HNRNPA2B1	NMI		KCNJ9	NR1H3		HIST1H1D
HYLS1	HOOK1	NOS3		KCTD12	NR2F1		HIST1H2BB
HYOU1	HORMAD2	NPFFR1		KDELC2	NRN1		HIST1H2BD
ICA1	HOXD1	NPR1		KDELR2	NRROS		HIST1H2BG
ICK	HPSE2	NR1I3		KDF1	NRSN2		HIST1H2BI
ID1	HRG	NR4A1		KDM2A	NSD2		HIST1H3D
IDH1	HS3ST1	NRN1L		KDM3B	NSMCE3		HIST1H3H
IFI27	HS6ST1	NRP2		KDM4A	NUDT14		HIST1H3J
IFI27L2	HSD17B4	NSD3		KDM4C	NUDT16		HIST2H2BE
IFIT3	HSD17B8	NSUN7		KDM5B	NUDT16L1		HIST3H2BB
IFITM10	HSPA6	NT5E		KEL	NUDT3		HIST4H4
IFNAR1	HSPB7	NUDT17		KHDC1	OAS1		HMGCS1
IFNLR1	HSPBAP1	NUDT6		KHSRP	ODF1		HMGN3
IFT43	HTR1D	NUDT7		KIAA0100	OLFML3		HMOX1
IGDCC3	HTR2A	NUP98		KIF15	OLIG3		HNF1B
IGF1R	HTT	NXPH3		KIF21A	OPRK1		HNRNPAB
IGF2BP1	ICA1L	NXPH4		KIF23	ORMDL3		HNRNPD
IGF2BP3	IDH2	NYNRIN		KIFC3	OSBP2		HNRNPF
IGSF23	IFFO2	ODF2L		KITLG	OTUD3		HNRNPLL
IL17RE	IFT22	OLFM4		KLHDC4	OXT		HNRNPM
IL18R1	IFT57	OLIG2		KLHL23	P2RX7		HNRNPUL1
IL19	IFT80	ONECUT3		KLHL41	P4HA2		HNRNPUL2
IL1R2	IGFBPL1	OPN3		KLHL42	PAF1		HOMER1
IL1RL2	IL15	OPRD1		KLRC4	PAICS		HPGD
IL1RN	IL17RB	OPTC		KLRC4-KLRK1	PAK4		HSBP1L1
IL33	IL17RD	OR4D2		KMT2A	PANK1		HSD17B11
IL36A	IL1F10	OR51F2		KRT16	PANX1		HSF2
INO80	IL1R1	OR51H1		KRTAP3-1	PARP1		HSPA1B
INPP1	IL1RL1	OR8B12		KYAT3	PARP12		HSPA1L
INPPL1	IL20RA	OSBPL1A		LACTB	PARVA		HSPA2
INTS12	IL23R	OTOP3		LAMA5	PATL2		HSPA4
IP6K3	IL24	OVOL2		LAMB1	PAWR		HSPB1
IPP	IL4	OXCT1		LAMP5	PAXBP1		HSPH1
IQCE	ILF3	OXSM		LAP3	PBK		HTR1B
IQCF1	IMMP1L	P3H1		LCA5	PCDH17		IBTK
IQUB	IMPA2	PABPC1L		LCLAT1	PCK2		ICAM1
IRAK4	INAFM1	PACSIN1		LEAP2	PDCD10		ICAM2
IRF3	INHBB	PADI6		LEF1	PDCD11		ICAM4
ISOC2	INPP4A	PAM16		LEFTY1	PDCD4		ICAM5
ITGB1	INPP5B	PANK2		LENG8	PDE6D		IDE
ITGB3	INTS10	PANO1		LGALS3	PDE6G		IER3
ITGB8	INTS5	PAQR7		LGALS7B	PDE7B		IFI6
ITGBL1	INTS6	PARM1		LGR5	PDE8A		IFIT2
ITIH1	IPCEF1	PASK		LIG3	PDGFB		IFNGR1
ITIH2	IPO5	PATE3		LIMK2	PDGFRL		IFNGR2
ITLN2	IPO9	PCBD2		LMCD1	PDLIM5		IFRD1
ITPK1	IRX1	PCDH10		LMNB2	PDP2		IFT122
JAGN1	ISG20	PCDHAC2		LMTK2	PEBP4		IGF1
JCAD	ISOC1	PCDHGA7		LNX1	PEG10		IGFBP4
JPT2	ITFG1	PCLAF		LRGUK	PFKM		IGFBP5
JRKL	ITGAX	PCLO		LRMP	PGAP1		IGFL1
KAT14	ITGB2	PDE12		LRP10	PGR		IGSF3
KCND3	ITPRIP	PDE9A		LRR1	PHC2		IGSF9
KCNH3	IZUMO4	PDK2		LRRC20	PHF12		IKBIP
KCNH8	JDP2	PDLIM4		LRRC59	PI4K2B		IKBKB
KCNJ11	KAT6A	PDPN		LRRTM3	PIGB		IKZF4
KCNK15	KAT8	PEA15		LSM14A	PIGQ		IL10RB
KCNMB4	KATNAL1	PER3		LUZP2	PITPNC1		IL1RAP
KCNQ1	KBTBD2	PEX13		MAB21L3	PIWIL2		IL22RA1
KCTD11	KBTBD3	PEX26		MACC1	PLA2G12A		IL6ST
KIAA1683	KCMF1	PEX5		MADD	PLA2G12B		ILK
KIF20A	KCNA2	PFAS		MAF	PLA2G6		IMMP2L
KIF21B	KCNB1	PFDN5		MALT1	PLCG1		INA
KIF2A	KCNH6	PGD		MAML3	PLEKHH3		ING1
KIF3B	KCNK10	PIF1		MAP2K3	PLGLB2		INO80C
KIN	KCNMA1	PIK3R1		MAP2K5	PLXNA2		INO80E
KLF16	KCNN1	PIP5K1A		MAP3K20	PMS2		INPP5A
KLF2	KCNQ5	PITPNA		MAP3K7CL	PNMT		INPP5K
KLHDC7A	KCNS1	PKNOX1		MAP7	PNP		INSM2
KLHL2	KCTD7	PKP1		MAPK1	POGK		INTS7
KLHL29	KDM4B	PLA1A		MAPK6	POLG		IPO7
KLHL6	KDM5A	PLA2G10		2002-03-01	POLR2C		IRF2BP2
KLHL8	KHDRBS2	PLA2G4B		2009-03-01	POLR3B		IRF2BPL
KRI1	KIAA0319L	PLA2G4C		MARF1	POM121		IRF7
KRT23	KIAA0753	PLA2G5		MARS	PON2		IRS1
KRT35	KIAA1024L	PLCG2		MBD3	POU3F1		IRX2
KRT4	KIAA1161	PLD3		MBD4	POU5F2		IRX5
KRT75	KIT	PLEKHF1		MBNL1	PPAT		ISL2
KRT83	KL	PLPPR5		MBNL2	PPIA		ISM2
KRTAP10-2	KLF7	PLSCR1		MCU	PPIC		ISPD
KRTAP5-11	KLHL38	PLVAP		ME1	PPP1R13B		IST1
KRTAP5-6	KLRC3	PNPLA3		MED11	PPP1R3B		ITGA2
KRTCAP3	KRBA2	POFUT2		MED20	PPP2R2C		ITGA3
LACTB2	KRR1	POLE2		MET	PPP2R3C		ITPR3
LAG3	KRT12	POLR3C		METAP2	PPP3CC		IVNS1ABP
LAMTOR4	KRT80	POM121C		METTL2B	PPP6R3		JAML
LFNG	KRTAP1-5	POMC		MEX3C	PRKAA1		JARID2
LGALS12	KRTAP2-3	POMGNT1		MFGE8	PRKAA2		JMY
LGALS2	KRTAP4-6	POMT2		MFN1	PRKRIP1		JTB
LGALS3BP	KRTAP5-10	POP5		MFSD2B	PRR12		JUN
LGALS4	KRTAP9-2	PPL		MFSD4B	PSMG1		JUP
LGALS7	KRTAP9-9	PPP1R12A		MFSD9	PSMG4		KANSL1
LGI2	KYNU	PPP1R35		MGAT2	PSPC1		KAT6B
LIAS	L2HGDH	PPP1R42		MGAT4B	PTGFR		KATNA1
LIFR	L3MBTL3	PPP2R2B		MGME1	PTHLH		KATNAL2
LILRB3	L3MBTL4	PPP4R3A		MGST3	PTN		KCNE4
LINC00675	LACC1	PPP5C		MICAL2	PTPRF		KCNIP2
LIPE	LAMA4	PPT1		MICALL2	PTRH2		KCNK5
LIX1L	LAMB4	PRAMEF17		MIER1	PTTG1		KCNN4
LMBRD1	LANCL2	PRDM14		MINK1	PURB		KCTD13
LMO4	LAPTM5	PRDM15		MINOS1	PXMP4		KCTD21
LPAR2	LBH	PRDM8		MINOS1-NBL1	RAB11FIP1		KCTD3
LPCAT3	LBR	PRKAG3		MIPOL1	RAB15		KDM1A
LPGAT1	LBX2	PRKCH		MISP	RAB17		KDM3A
LRBA	LDB1	PRKCSH		MKNK2	RAB22A		KDM6B
LRP11	LDHAL6A	PRLH		MKS1	RAB27B		KIAA0408
LRRC37B	LDHAL6B	PRLHR		MLLT3	RAB37		KIAA0907
LRRC66	LDHC	PRMT5		MLX	RAB40C		KIAA1147
LRRN1	LEMD1	PROC		MMADHC	RAB5C		KIAA1217
LSAMP	LEO1	PROP1		MMP13	RAD51		KIAA1324
LSM1	LETMD1	PROSER2		MMP3	RAF1		KIAA1549
LSM3	LGALS8	PROX2		MMP8	RALGAPB		KIF11
LSM6	LHFPL5	PRPF18		MNX1	RANBP3		KIF13B
LTB4R2	LHFPL6	PRPF8		MORC3	RANGRF		KIF18A
LTBP1	LHX9	PRR14		MPHOSPH9	RAP1A		KIF22
LTBP2	LINC01125	PRR4		MPP6	RAPH1		KIF26B
LUZP1	LIPK	PRRC2A		MROH6	RASL11B		KIF9
LYAR	LIPN	PRRT1		MRPL37	RASSF7		KLF13
LYPLA1	LLGL1	PRSS35		MRPS23	RASSF8		KLF3
LYZ	LMOD1	PSKH1		MRPS9	RBBP6		KLF5
LZTS3	LNX2	PSMA4		MRS2	RBPMS		KLF6
MACROD2	LONRF1	PSMD9		MSI2	RBSN		KLHL11
MAD2L1	LPXN	PSMG3		MSMO1	RCSD1		KLHL25
MAEA	LRIT2	PTGER3		MT1X	RD3		KLHL31
MAF1	LRP2	PTGES3		MTIF3	RDH11		KLHL35
MAGEF1	LRRC4	PTGR2		MTMR10	RFPL4B		KMT2D
MAGI1	LRRC6	PTH1R		MTX3	RFTN1		KMT5C
MAK	LRRIQ3	PTK6		MUC20	RFX1		KPNA1
MAN2A1	LRRK2	PTK7		MYBL1	RGS1		KPNA2
MANBAL	LRRTM1	PTPN6		MYD88	RGS16		KPNA3
MANF	LRTM1	PTPRN		MYLPF	RGS7BP		KPNA6
MANSC1	LSG1	RAB3D		MYO6	RHOC		KPNA7
MAP2K1	LSM10	RAB42		MYO9B	RHOG		KRT13
MAP3K14	LSM7	RABAC1		MYOM3	RHOU		KRT18
MAP3K21	LSM8	RABGAP1L		N4BP2L2	RILPL2		KRT19
MAP3K5	LTBP4	RABGEF1		NAA30	RIMKLB		KRT3
MAP3K8	LTN1	RAC2		NAALADL2	RNF146		KRT7
MAPRE3	LUC7L2	RAD9A		NAGA	RNF166		KRTAP3-2
2010-03-01	LY6K	RAMP3		NAP1L4	RNF180		LAMA3
MARCKSL1	LY96	RAPGEFL1		NAP1L5	RNF181		LAMB3
MARVELD2	LYN	RARG		NAPB	RPL14		LAMC1
MAST2	LYSMD4	RASGRP4		NBN	RPL18A		LAMC2
MBD2	LYST	RBBP5		NCBP2	RPL19		LAMTOR5
MBLAC1	LYZL4	RBM12B		NCKAP1	RPL3		LAPTM4A
MBP	M1AP	RBM22		NCOA4	RPL30		LAPTM4B
MBTD1	MAB21L1	RBM44		NCOA6	RPL37A		LARGE1
MCM5	MAB21L2	RBM6		NDEL1	RPL7		LARP1
MCM7	MACROD1	RBMXL1		NDST1	RPP38		LASP1
MCRIP2	MAGI2	RCN2		NDUFA4L2	RPS17		LCOR
MDFI	MAK16	RCN3		NDUFA5	RPS28		LDHA
MDK	MAN2B2	RDH12		NEBL	RPS8		LDHB
MED13	MANEA	RDH16		NECTIN3	RRM2B		LDLR
MED13L	MAP1LC3A	REEP1		NEDD9	RSBN1		LENG1
MED17	MAP3K13	RELA		NEK4	RSL1D1		LGR4
MED24	MAP3K3	RERE		NEMP2	RTF1		LGR6
MED31	MAP4K4	RFPL1		NEO1	RTL10		LIMA1
MED6	MAPK4	RFX5		NETO2	RTN4RL2		LIN54
MED7	2006-03-01	RFX6		NEU1	RUSC1		LIPC
MED9	MAVS	RGL2		NFE2L2	RXFP4		LIPF
MEIOB	MBIP	RGR		NFKB1	S100PBP		LIPH
MESP1	MBLAC2	RGS7		NFKBIB	SAA2		LLGL2
METTL21A	MBOAT1	RHAG		NID1	SALL4		LLPH
MFN2	MBTPS1	RHOV		NIN	SAMD9L		LMNA
MFNG	MCC	RIMS4		NIPAL1	SAP18		LPAR5
MGAM2	MCCC2	RITA1		NMD3	SARS		LPIN2
MGAT5	MCF2L2	RNASEH1		NMNAT2	SART1		LPP
MGST1	MCTP2	RNASEK		NMT2	SBK1		LRCH1
MGST2	MDGA1	RNF112		NOB1	SBNO2		LRCH3
MIA3	MDH2	RNF122		NOCT	SCAMP2		LRIG1
MICU1	MDS2	RNF13		NOX5	SCAMP5		LRIG2
MIER2	ME2	RNF187		NPAS2	SCAP		LRIG3
MIGA1	ME3	RNF207		NPEPPS	SCEL		LRP4
MINPP1	MEA1	RNF220		NPM1	SDHAF1		LRP5
MMP1	MED25	RNF222		NPY	SDHAF2		LRRC1
MMP15	MEGF10	RNF41		NQO1	SDHD		LRRC25
MMP17	MEGF6	RNF8		NR3C1	SDR16C5		LRRC3C
MOB3A	MEOX2	RNH1		NRDC	SEC11A		LRRN4
MOGAT1	MEPE	ROBO3		NRF1	SEC14L4		LRRTM2
MON2	MESD	RPL10A		NT5C	SEC23B		LUM
MORC1	METAP1D	RPL28		NUAK1	SELE		LY75
MPI	METTL4	RPL32		NUDCD2	SELENOF		LYPLA2
MPL	METTL5	RPLP1		NUDCD3	SELENOK		LYRM1
MPST	MFAP2	RPRML		NUDT12	SELL		LZTR1
MRGBP	MFSD12	RPS12		NUDT9	SELPLG		MAFG
MRGPRF	MFSD5	RPS19		NUFIP2	SENP7		MAFK
MRO	MFSD6L	RPS27L		NUP210L	SERAC1		MAGI3
MRPL12	MGARP	RPS5		OR6C70	SERBP1		MAL
MRPL23	MGMT	RRAGA		ORAI1	SERPINB1		MAL2
MRPS24	MICB	RRP7A		ORC2	SERPINB9		MAML2
MRPS27	MIEF2	RRP8		ORC6	SERPIND1		MAMSTR
MS4A2	MIPEP	RSPH14		OSBPL10	SERPINF1		MAN1A1
MS4A6E	MKL1	RSPO4		OSBPL3	SERPINF2		MAP2K2
MSMB	MLLT10	RTN4		OSGIN2	SF3B1		MAP2K7
MSRB2	MLN	RUFY2		P2RY1	SF3B6		MAPK14
MSRB3	MMACHC	S100A13		P2RY6	SFI1		MAPK9
MT1A	MME	S100B		P3H2	SFMBT2		MAPKAPK2
MT1H	MMP12	S1PR5		P4HA1	SFTA3		MAPKAPK3
MTCL1	MN1	SALL3		PABPC1	SFTPA1		MAPKBP1
MTDH	MOAP1	SARM1		PABPC4	SFTPC		2001-03-01
MTF1	MOB1A	SARNP		PAG1	SH2D3A		MARCKS
MTFMT	MOB1B	SCARA3		PAK1	SH3GL1		MARK1
MTFR1L	MON1B	SCARA5		PAPD5	SHISA3		MARK3
MTHFD2L	MOS	SCD		PAQR3	SIGLEC9		MAT2A
MUC17	MPC1	SDC3		PAQR9	SIK3		MAT2B
MUC22	MPDZ	SDE2		PARD6B	SIL1		MATR3
MUC6	MPND	SEC14L2		PAX8	SIX4		MBD6
MUS81	MPPE1	SEH1L		PAXIP1	SLC12A6		MCFD2
MYBPC1	MRPL17	SELENBP1		PBX1	SLC20A1		MCHR1
MYCBP	MRPL19	SELENOT		PCBD1	SLC25A42		MCL1
MYCN	MRPL20	SELENOV		PCCA	SLC25A48		MCM8
MYL12B	MRPL27	SERINC1		PCCB	SLC26A4		MDC1
MYO5B	MRPL30	SERPINC1		PCGF1	SLC2A4		MECOM
MYOCD	MRPL32	SESN3		PCGF2	SLC34A2		MED12L
MYOZ2	MRPS18B	SETD6		PCMTD1	SLC35A3		MED15
MYRF	MRPS28	SEZ6L2		PCMTD2	SLC35B3		MEF2D
NAA25	MRPS31	SGCE		PCYOX1	SLC35E2B		MEIS2
NABP2	MRPS34	SGF29		PCYT2	SLC35F2		MEMO1
NAGPA	MS4A15	SH2B2		PDAP1	SLC35G6		METAP1
NBAS	MSH4	SH3BGR		PDE7A	SLC43A3		METTL12
NBPF12	MSH5	SH3BP1		PDGFRA	SLC4A11		METTL16
NCL	MSS51	SH3BP5		PDIA4	SLC4A1AP		METTL23
NCOA5	MTMR3	SH3D21		PDIA5	SLC6A20		METTL7A
NCR3	MUC13	SH3GLB1		PDLIM1	SLC6A4		MFHAS1
NDFIP1	MUC3A	SH3PXD2B		PDP1	SLC7A1		MFSD2A
NDFIP2	MUT	SHARPIN		PDPK1	SLC7A6		MGAT1
NDRG4	MXRA7	SHCBP1L		PDXP	SLC9A8		MGEA5
NDUFAF6	MYBPH	SHISA4		PDZK1IP1	SLCO1B7		MICAL1
NDUFB1	MYBPHL	SHISA8		PER1	SLF1		MILR1
NDUFB5	MYCBP2	SHOC2		PERP	SLITRK5		MINDY1
NECTIN1	MYCL	SIAH1		PEX16	SLX4		MIOS
NEK3	MYF5	SIGIRR		PFDN1	SMAD4		MLEC
NEK5	MYL10	SIGLEC11		PGLYRP1	SMARCA2		MLNR
NEK7	MYL6	SIRT1		PGRMC2	SMARCD2		MLPH
NELL1	MYL9	SKOR1		PHACTR4	SMC4		MMP28
NFE2L3	MYO18B	SLC10A7		PHC3	SMG8		MNT
NFIX	MYO5A	SLC15A3		PHF21A	SMG9		MOB3B
NGRN	MYO9A	SLC22A15		PHLDA2	SMIM1		MPC2
NIPA2	MYPOP	SLC22A31		PIAS1	SMIM20		MPP5
NIPAL2	MZT2B	SLC24A2		PICALM	SMYD3		MPRIP
NIPSNAP1	NAA15	SLC25A1		PIGL	SNCAIP		MPV17
NIPSNAP2	NAA20	SLC25A44		PIGS	SNED1		MPZL1
NKX1-2	NACAD	SLC29A3		PIGY	SNRPA		MPZL3
NMUR1	NAF1	SLC30A6		PIGZ	SOCS1		MRPL13
NMUR2	NANOS1	SLC35G5		PIK3R3	SOCS4		MRPL14
NOL12	NANOS3	SLC37A3		PIP4K2C	SOGA3		MRPL33
NOM1	NAPG	SLC38A3		PITHD1	SORL1		MRPS10
NOP14	NAT1	SLC39A11		PJA2	SOX2		MSANTD4
NOSIP	NBPF15	SLC39A12		PKHD1	SPAG7		MSL2
NOV	NBPF9	SLC48A1		PLA2G16	SPATA13		MTA3
NPC1L1	NCKAP5	SLC4A1		PLA2G2E	SPATA46		MTFP1
NPIPB7	NCOA2	SLC50A1		PLA2G2F	SPC24		MTFR1
NPSR1	NDST2	SLC52A1		PLAC8	SPIC		MTMR11
NR2C1	NDUFA9	SLC5A12		PLEKHA1	SPINT1		MTMR12
NR2E1	NDUFV3	SLC6A19		PLEKHG2	SPOPL		MTMR9
NR2F6	NEDD4	SLC7A10		PLEKHM2	SPRY2		MTO1
NR3C2	NEIL3	SLC7A5		PLK3	SPTLC3		MTSS1L
NR5A2	NEU2	SLC8B1		PLK4	SRCIN1		MTUS1
NRIP1	NEU3	SLCO3A1		PLS1	SREBF1		MUC12
NSA2	NEUROD2	SLFNL1		PLXNB1	SRL		MUC4
NSFL1C	NFATC2IP	SLIRP		POLD4	SRP14		MUTYH
NT5DC1	NFATC4	SMARCB1		POLE4	SRSF10		MVP
NT5DC3	NFIB	SMC3		POLR2A	SSFA2		MX2
NTAN1	NFRKB	SMG1		POLR2H	SSSCA1		MXI1
NTN5	NFU1	SMIM23		POMK	SSTR4		MYC
NUBP1	NFYB	SMIM28		POP1	ST20-MTHFS		MYH9
NUBP2	NINJ2	SMIM7		PPFIA4	ST3GAL4		MYLIP
NUBPL	NIPAL3	SMOC2		PPIL4	ST3GAL5		MYMX
NUDC	NIPAL4	SMPD3		PPM1K	ST7		MYO10
NUDT18	NKAIN2	SMPDL3B		PPME1	ST7L		MYO1E
NUDT2	NLN	SNCB		PPOX	STAC2		MYO1G
NUDT21	NME1	SNHG28		PPP1CB	STARD7		MYO5C
NUP35	NME7	SNX16		PPP1R14A	STBD1		MYOF
NUP50	NMT1	SNX20		PPP1R15B	STEAP4		MYOZ1
NUP85	NOL11	SOD3		PPP1R36	STK39		MYRIP
NUP88	NOL6	SORCS2		PPP2CA	STN1		MYSM1
NXPE3	NOP10	SOX14		PPP4R1	STRADA		MZF1
OAF	NOTO	SPA17		PPP6R1	STUM		MZT1
OAT	NOTUM	SPACA3		PPTC7	SUCLG1		N4BP1
OGDH	NOX4	SPAG4		PRC1	SUGT1		N4BP2
OGFOD1	NPAT	SPATA9		PRDM1	SUMO2		NAA16
OLA1	NPHP1	SPATS2		PRDX3	SUSD5		NAA38
OPN1SW	NPHP3	SPCS1		PRELID2	SYNCRIP		NABP1
OR10V1	NPIPB8	SPDYA		PRELID3B	SYNPO2		NADK
OR6C68	NPY1R	SPEF1		PRICKLE1	SYT17		NAGLU
OR6V1	NR2E3	SPEM1		PRKAB1	SYT2		NANP
OR9Q2	NR4A2	SPG11		PRKAR1B	SYT7		NAPA
ORAI3	NRBP2	SPTBN4		PRKCA	SYTL3		NAPEPLD
ORC5	NRG1	SPTY2D1		PRKD3	TAF8		NAPSA
OSBPL8	NRGN	SRCAP		PRMT3	TARBP2		NBEAL2
OSTM1	NSL1	SRD5A2		PRPF40B	TBC1D24		NBPF1
OTUD1	NT5C1A	SRGAP3		PRRC1	TBL2		NCEH1
OVOL1	NT5C1B	SRGN		PRRC2C	TCAF1		NCMAP
OXA1L	NT5C1B-RDH14	SRRM2		PRSS23	TCF20		NCOA3
OXR1	NT5DC2	SRSF6		PSMA1	TCP11		NCOA7
P3H4	NTHL1	SS18		PSMB1	TESMIN		NCOR1
PA2G4	NTNG1	SS18L2		PSMF1	TGFB3		NDUFA4
PAGR1	NTSR1	SSC5D		PSMG2	TGFBRAP1		NDUFC1
PAK1IP1	NUDCD1	ST13		PTEN	TGM7		NDUFC2
PAPD7	NUDT22	ST3GAL2		PTER	THAP1		NECAB1
PARP11	NUMB	ST6GAL1		PTOV1	THAP6		NECTIN2
PARP15	NUP107	ST6GALNAC5		PTP4A1	THOC6		NECTIN4
PARP2	NUP153	ST8SIA5		PTPN12	THOC7		NEGR1
PARS2	NUP155	STAB2		PTPN13	THRAP3		NEK8
PATL1	NUSAP1	STAC		PTPN14	THSD4		NF2
PAX6	OARD1	STARD10		PTPN4	TIE1		NFAT5
PBOV1	OAZ2	STK25		PTPRB	TIMP3		NFATC3
PBX2	OAZ3	STX11		PTPRZ1	TLCD2		NFIA
PBX4	OGFOD2	STX1B		PTTG2	TLL2		NFKB2
PC	OGFRL1	SUPT16H		PUM2	TLR3		NFKBID
PCBP1	OIP5	SUV39H2		PWP1	TLX1		NFKBIZ
PCDH7	OLFML2B	SYCP2L		PXN	TMBIM6		NFS1
PCF11	OMA1	SYNC		PYCR3	TMCC3		NIPBL
PCMT1	OPA1	SYNGR2		PYM1	TMEM106C		NKTR
PCNX2	OR10G2	SYNJ2BP		PYROXD1	TMEM108		NKX2-1
PCOLCE	OR13G1	SYT11		QRSL1	TMEM143		NLGN1
PDE11A	OR5B21	TAAR8		R3HCC1L	TMEM14A		NLRX1
PDE3B	ORAI2	TAAR9		RAB11FIP5	TMEM184C		NMRAL1
PDE8B	OSBPL11	TAB1		RAB20	TMEM200C		NOD1
PDK1	OSBPL9	TACC3		RAB23	TMEM259		NOTCH3
PDRG1	OSR1	TACO1		RAB32	TMEM265		NPC1
PDSS1	OTUD6B	TADA1		RAB3GAP1	TMEM60		NPTN
PDSS2	OVCA2	TADA2B		RAB3GAP2	TMEM64		NR1D1
PDXDC1	P2RY13	TAF1C		RAB44	TMEM87B		NR2F2
PDZD3	P4HTM	TAF2		RAB5A	TMOD3		NRDE2
PDZK1	PABPC4L	TAF3		RAD21	TNFAIP1		NRM
PET117	PACS1	TAMM41		RAD54B	TNFRSF19		NRP1
PEX12	PADI1	TARDBP		RAET1E	TNNC2		NSUN4
PEX7	PADI2	TARS2		RALGAPA2	TNS1		NT5C2
PFKL	PAFAH1B1	TARSL2		RALY	TOMM20		NT5C3A
PFN2	PAPOLG	TBC1D21		RANBP6	TOMM5		NTN1
PGAM1	PARD3B	TBC1D9B		RAP1B	TOMM70		NTN4
PGAM5	PARP4	TBR1		RAP1GDS1	TP53INP2		NUAK2
PGC	PARPBP	TCF21		RAP2A	TPD52L1		NUB1
PGGT1B	PAX7	TCFL5		RAPGEF4	TPGS1		NUCKS1
PHB	PBXIP1	TCIRG1		RAPGEF6	TPX2		NUDT4
PHF10	PCDH20	TCP10L		RARA	TRAF3		NUMA1
PHF20	PCK1	TCTN3		RARB	TRAPPC3		NUP160
PHKB	PCNX1	TDG		RARRES1	TREM1		NUP205
PHTF2	PDE2A	TDRP		RASA2	TRIM13		NVL
PI16	PDE3A	TECPR1		RASIP1	TRIM16L		NXF1
PI3	PDIK1L	TFAP2A		RASSF1	TRIM26		NXN
PIAS3	PEG3	TFAP2B		RASSF5	TRIM34		OCIAD2
PIEZO1	PELI2	TG		RAVER2	TRIM38		OCLN
PIFO	PEMT	TGM2		RBM26	TRIM45		ODC1
PIGK	PENK	TGM5		RBM38	TRIM46		ODF4
PIGM	PEX11G	THAP7		RBM4	TRIM5		OPA3
PIK3C2A	PFDN6	TLR6		RBM47	TRIM6		OPN4
PIK3IP1	PFN3	TM7SF2		RBX1	TRMT10B		ORC4
PIP4K2B	PGLS	TMC8		RCBTB1	TRPC4AP		OSGIN1
PIP5K1C	PGM2L1	TMCC1		RCBTB2	TSHR		OSMR
PIRT	PGM3	TMCC2		RDH5	TSPAN17		OTUD7B
PITPNB	PHF20L1	TMCO1		RDX	TSPYL4		P2RX4
PIWIL4	PHF7	TMED3		RELB	TTPA		PACSIN2
PLA2G2A	PHLDA3	TMEFF2		RFC2	TUBB1		PANK3
PLA2G3	PHLDB2	TMEM115		RFFL	UACA		PAPD4
PLBD2	PHLPP1	TMEM121		RFWD2	UBC		PAPSS1
PLCD1	PHOX2A	TMEM128		RGL4	UBE2C		PAPSS2
PLCD3	PHYKPL	TMEM130		RHBDF2	UBE2G2		PARD3
PLCE1	PI4KA	TMEM138		RHOH	UBL3		PARP14
PLCH1	PIGT	TMEM144		RIMBP3C	UBL7		PARP16
PLCL2	PIM1	TMEM174		RIN2	UBLCP1		PARP8
PLD4	PITPNM2	TMEM177		RIPK2	UBTD1		PATJ
PLEK2	PITRM1	TMEM202		RIPOR2	UBXN7		PATZ1
PLEKHA7	PITX2	TMEM211		RLF	ULBP3		PCBP2
PLEKHG4B	PKIA	TMEM25		RNASE1	ULK2		PCGF5
PLEKHH2	PLA2G2C	TMEM33		RNASE6	UNK		PDCD6IP
PLEKHM3	PLA2G4A	TMEM40		RND2	UPK1A		PDCL3
PLEKHO2	PLCB1	TMEM67		RND3	USP30		PDGFC
PLEKHS1	PLCB2	TMEM80		RNF113B	USP32		PDIA3
PMAIP1	PLEKHA5	TMEM88B		RNF125	USP40		PDLIM2
PMEL	PLEKHF2	TMEM94		RNF14	USP6NL		PDS5A
PML	PLIN2	TMPRSS11E		RNF168	VAPB		PDXK
PMM1	PLIN3	TMPRSS13		RNF186	VDAC2		PELI1
PNLDC1	PLK2	TMX2		RNPS1	VDAC3		PER2
PNLIPRP1	PLPPR2	TNFRSF12A		ROR1	VLDLR		PEX11B
PNN	PLXDC1	TNFRSF9		RPAIN	VPS39		PEX3
PNPLA6	PLXDC2	TNFSF12		RPAP1	VSTM4		PFKFB2
PODXL2	PLXNC1	TNFSF9		RPL22	VTCN1		PGAP2
POLH	PMEPA1	TNRC6C		RPL27	VWA3A		PGM1
POLM	POLB	TOMM6		RPL27A	WARS2		PGM2
POLR1A	POLN	TONSL		RPL31	WDR1		PHF11
POLR1B	POLR1C	TOP1MT		RPS15A	WDR26		PHLDA1
POLR2F	POLR1D	TOPAZ1		RPS24	WDR6		PHTF1
POLR2G	POLR1E	TOR1AIP1		RPS6KA4	WDR73		PI4K2A
POLR3E	POLR2M	TPCN1		RPS6KB1	WDR78		PIGC
POLR3F	POLR3D	TPGS2		RPS6KC1	WFDC12		PIGF
POU2AF1	POLR3H	TPRG1L		RPS9	WFDC8		PIGN
POU2F1	POLRMT	TRAPPC10		RPUSD4	WFS1		PIGP
PPA2	PON1	TRAPPC8		RRBP1	WISP1		PIGR
PPID	POU3F2	TREML1		RSPH1	WLS		PIGV
PPIP5K2	PP2D1	TRIB1		RSPH9	WNT2B		PIK3AP1
PPM1F	PPCS	TRIM27		RSPRY1	WNT3		PIK3C2G
PPM1J	PPFIA2	TRIM52		RTCB	WNT5A		PIK3CA
PPM1N	PPFIBP1	TRIT1		RTKN	XRCC2		PIKFYVE
PPP1CC	PPM1E	TRPM7		RUFY1	XRCC6		PITPNM3
PPP1R3E	PPP1CA	TSC22D4		S100A11	YPEL4		PKDCC
PPP3R1	PPP1R11	TSNAX		S1PR1	YTHDF2		PKM
PQLC1	PPP1R14B	TSPAN9		S1PR2	ZBED2		PKP2
PRAG1	PPP1R15A	TSTA3		S1PR4	ZBED6		PLA2G4E
PRCD	PPP1R1B	TTC28		SASH1	ZBED9		PLAGL2
PRDM16	PPP1R27	TTL		SCAMP1	ZBTB39		PLAT
PRDM4	PPP1R9A	TTLL8		SCFD2	ZBTB41		PLAU
PREPL	PPP1R9B	TUBB		SCLY	ZFP69B		PLAUR
PRKCG	PPP2R1B	TUBGCP6		SCN4B	ZFYVE16		PLEKHG1
PRMT6	PPP2R2A	TUFM		SCN8A	ZNF140		PLEKHG3
PROCR	PPP3CA	TUSC2		SCUBE3	ZNF154		PLEKHG4
PRPF19	PPP6R2	TVP23A		SCYL3	ZNF184		PLEKHM1
PRPF38B	PPT2	TXLNB		SDCCAG8	ZNF227		PLGRKT
PRSS12	PPWD1	TXNDC15		SDF2L1	ZNF253		PLLP
PRSS16	PRCC	TXNRD2		SDHAF4	ZNF254		PLOD2
PRSS22	PRDM10	TYK2		SDHC	ZNF277		PLPBP
PRSS37	PRDM13	UBASH3B		SDR42E1	ZNF282		PLPP1
PRSS41	PREP	UBE2B		SEC24A	ZNF286A		PLPP3
PRSS48	PREX2	UBE2D4		SEC61G	ZNF296		PLPP6
PRTFDC1	PRF1	UBE2H		SELENOW	ZNF335		PLTP
PSCA	PRH2	UBE2M		2002-09-01	ZNF33A		PNMA1
PSMC4	PRKAG1	UBE2Q1		SERF2	ZNF354C		PNPLA5
PSMD1	PRKD1	UBR3		SERP2	ZNF397		PNPLA8
PSTPIP2	PRKG1	UCN		SERPINB5	ZNF45		POLA2
PTAFR	PRKN	UCN2		SERTAD2	ZNF486		POLDIP3
PTBP1	PRLR	UHRF1		SESN1	ZNF503		POLG2
PTCHD4	PRMT9	ULK3		SETD1B	ZNF507		PON3
PTDSS1	PROS1	UPF1		SETD2	ZNF587		PPA1
PTGFRN	PRPF40A	UPF2		SETD7	ZNF652		PPARA
PTGIS	PRPSAP1	UPF3A		SETDB2	ZNF827		PPARD
PTGS2	PRPSAP2	UPK1B		SF3A1	ZNF844		PPARGC1A
PTK2B	PRSS3	URB1		SF3A2	ZNF852		PPIL3
PTMA	PSEN1	USF1		SF3B2	ZNF860		PPM1B
PTPN21	PSMA5	USP19		SFPQ	ZNF90		PPM1D
PTPRQ	PSMB4	USP38		SFT2D2	ZNF93		PPM1L
PUF60	PSMB5	USP46		SGMS2	ZP2		PPP1R10
PUM3	PSMB9	UTP18		SH2D6	ZSCAN20		PPP1R13L
PURA	PSMD11	UTRN		SH3BP5L	ZSCAN22		PPP1R14D
PUS7	PSMD12	VAMP8		SH3PXD2A	ZSCAN25		PPP1R2
RAB11FIP2	PSMD14	VANGL1		SH3YL1	ZSCAN30		PPP1R8
RAB2A	PTCD2	VARS2		SHISA2			PPP2CB
RAB34	PTH2R	VASH1		SHOX2			PPP2R3A
RAB40B	PTPN1	VCP		SIDT1			PPP2R5A
RAB4A	PTPN23	VEGFA		SIDT2			PPP4R3B
RAB4B	PTPRG	VHLL		SIKE1			PPRC1
RAB8B	PTPRM	VMAC		SIRPB2			PRDX1
RAC1	PTRHD1	VPS13D		SIRT2			PRELID3A
RAD1	PUS7L	VRK2		SIX2			PRICKLE4
RAD54L	PXK	VSIG8		SKI			PRKAR1A
RALA	QARS	VWA5B1		SKIL			PRKCD
RALBP1	QDPR	WASHC4		SLAIN1			PRM1
RANBP2	QKI	WFDC13		SLAIN2			PRMT2
RAP2B	QPCTL	WFDC2		SLC15A1			PRODH
RASA1	QRFPR	WFDC5		SLC22A23			PROM2
RBFOX2	R3HCC1	WFDC6		SLC25A10			PROX1
RBM23	RAB10	WNK4		SLC25A26			PRPF38A
RBM4B	RAB11B	WTAP		SLC25A28			PRR13
RBM8A	RAB18	WTIP		SLC25A29			PRR15
RBPJ	RAB3A	XIRP1		SLC25A4			PRRG4
RDH10	RAB3C	XKR7		SLC25A40			PRRT3
REL	RAB3IP	XRCC1		SLC30A7			PRSS42
REP15	RAB7A	XYLT2		SLC35F5			PRSS8
REST	RAB7B	YIPF1		SLC37A1			PRTG
RETSAT	RAB8A	YLPM1		SLC38A1			PRUNE1
RFX3	RABEP2	YPEL3		SLC38A11			PRX
RGS12	RAD50	YY1AP1		SLC41A1			PSAP
RGS6	RAD51C	ZACN		SLC4A8			PSD3
RHOBTB3	RAD52	ZBTB16		SLC51B			PSMA6
RHPN2	RAI14	ZBTB8OS		SLC5A1			PSMB6
RILPL1	RANBP3L	ZC3HAV1L		SLC5A8			PSMD4
RIPK1	RANGAP1	ZCCHC11		SLC7A11			PSME4
RIPOR1	RAP1GAP	ZCCHC3		SLC9A3R1			PSPH
RMND1	RASL11A	ZDHHC17		SLC9B1			PSRC1
RNASE8	RASL12	ZDHHC18		SMAD2			PTGER2
RND1	RBFOX3	ZFYVE1		SMAD5			PTMS
RNF10	RBM12	ZMIZ2		SMCHD1			PTP4A2
RNF114	RBM42	ZMYM4		SMG7			PTPN9
RNF115	RBM43	ZNF106		SMIM19			PTPRH
RNF121	RBM45	ZNF165		SMIM5			PTPRJ
RNF130	RBMS3	ZNF197		SMPD1			PTPRK
RNF157	RBP1	ZNF212		SMPDL3A			PTTG1IP
RNF19A	RCAN1	ZNF280B		SNAP23			PXYLP1
RNF213	RCE1	ZNF319		SNPH			PYGB
RNF214	RCN1	ZNF408		SNRNP200			PYROXD2
RNF219	RDH14	ZNF440		SNRPA1			PYURF
RNF44	RECQL5	ZNF443		SNRPE			QPCT
RNF5	REEP2	ZNF506		SNU13			QSOX1
RNPEP	RELT	ZNF516		SNX1			R3HDM2
RNPEPL1	REN	ZNF517		SNX22			RAB11A
RORC	REPIN1	ZNF525		SNX25			RAB12
RPL22L1	RERG	ZNF566		SNX27			RAB1A
RPL34	REXO2	ZNF573		SNX5			RAB24
RPL37	REXO5	ZNF668		SOBP			RAB25
RPL5	RFC4	ZNF671		SORBS1			RAB30
RPL7L1	RGCC	ZNF689		SORBS3			RAB33B
RPL9	RGMA	ZNF692		SOX4			RAB38
RPLP0	RGS13	ZNF696		SOX5			RAB43
RPN2	RGS8	ZNF699		SP2			RAB5B
RPS15	RHBDD2	ZNF700		SP3			RAB6A
RPS25	RHBDL2	ZNF714		SP5			RABEP1
RPS3A	RIC8A	ZNF720		SP9			RACK1
RPSA	RIF1	ZNF750		SPAG16			RAD23A
RRP9	RIOX2	ZNF780B		SPAG6			RAD54L2
RRS1	RIT1	ZNF786		SPATC1			RAI1
RTN4IP1	RNASEH2B	ZNF799		SPICE1			RALB
RUNX1	RNF139	ZNF821		SPINT2			RAMP1
RWDD2B	RNF141	ZNF831		SPRY1			RAPGEF5
S100A14	RNF144B	ZNF879		SPRY4			RARRES3
S100A3	RNF215	ZNF91		SPTLC2			RASAL2
SAC3D1	RNF225	ZSWIM1		SRBD1			RASGEF1B
SALL2	RPE	ZSWIM8		SRFBP1			RASGRF2
SAMHD1	RPH3AL	ZZZ3		SRGAP1			RASGRP3
SAR1A	RPL17			SRI			RASSF10
SAYSD1	RPL36AL			SRP54			RASSF3
SBK3	RPRD1A			SRPK1			RASSF4
SCML4	RPRM			SSBP4			RASSF6
SCN4A	RPS11			SSR3			RASSF9
SCRG1	RPS29			ST6GALNAC2			RBCK1
SCTR	RPS3			STAP2			RBM14-RBM4
SEC11C	RPTN			STAT3			RBM15
SEC16B	RPTOR			STAT4			RBM39
SEC24B	RRAD			STAT5B			RBM5
SEC31B	RRAGC			STEAP3			RBM7
SEC61A2	RRM2			STIM2			RBMS1
SECTM1	RRNAD1			STON2			RBMS2
SEL1L3	RRP1			STRN			RCC1
SEMA4A	RSAD1			STX18			RCC2
SEMA4C	RSC1A1			SUCO			RCCD1
SEMA6A	RSPO3			SUFU			REEP4
SEMA7A	RSRC2			SULT1E1			REEP6
SEMG2	RTCA			SUMO3			REPS1
SENP6	RTN2			SVIP			REV3L
SEPHS1	RTP2			SWSAP1			RFX2
SERP1	RUBCN			SWT1			RFX7
SERPINA4	RUNX1T1			SYNE2			RFXAP
SERPINA5	RUSC2			SYNJ1			RGMB
SERPINB2	RWDD1			SYNJ2			RGS14
SERPINB7	RYBP			TACR3			RGS5
SETBP1	RYK			TAF15			RHEB
SETDB1	SAP30L			TAGLN2			RHOA
SFT2D1	SARAF			TAOK3			RHOB
SFXN1	SART3			TAP1			RHOBTB2
SGCB	SBDS			TAPBP			RHOD
SGK2	SBF1			TARS			RHOF
SGO2	SCG5			TAS2R60			RHOT1
SGSH	SCGB3A2			TBC1D23			RIC1
SH2D5	SCMH1			TBC1D4			RIDA
SIGLEC15	SCN2B			TBCA			RIPK4
SIGMAR1	SCNM1			TBPL1			RNASE4
SIK2	SCRN1			TBPL2			RNASEL
SIPA1L1	SCUBE2			TC2N			RNF11
SIPA1L3	SDSL			TCEA1			RNF135
SIRT5	SEC22A			TCEANC2			RNF138
SIRT7	SEMA3B			TCF25			RNF145
SLAMF9	SEMA5B			TCN2			RNF19B
SLC10A5	SENP2			TDP1			RNF217
SLC10A6	SERGEF			TECR			RNF43
SLC15A4	SERPINB13			TEK			RNF6
SLC15A5	SERTAD3			TEN1			RNFT1
SLC17A4	SETD3			TEP1			ROCK1
SLC17A5	SFRP1			TES			ROCK2
SLC17A7	SFTPA2			TET3			RPEL1
SLC17A9	SFTPD			TEX44			RPF2
SLC1A4	SFXN2			TFAP2E			RPL13
SLC1A7	SFXN5			TFB1M			RPL23
SLC22A18AS	SGK3			TFCP2			RPL24
SLC25A18	SGPL1			TFPI			RPL41
SLC25A46	SHCBP1			TGFA			RPRD2
SLC26A2	SHKBP1			TGFBR3			RPS10
SLC27A1	SIRT3			TGIF1			RPS26
SLC27A3	SIRT6			TGM4			RPS6KA5
SLC28A2	SIX1			THRB			RRAS
SLC29A1	SKIV2L2			THUMPD2			RSBN1L
SLC2A10	SLA			TICAM1			RSG1
SLC2A2	SLAMF1			TIGD4			RSL24D1
SLC35A1	SLAMF7			TM4SF18			RSPH4A
SLC35B1	SLC14A2			TMC5			S100A10
SLC35B4	SLC15A2			TMCO3			S100A16
SLC35C1	SLC16A1			TMCO4			S100A2
SLC39A14	SLC16A10			TMED1			S100A4
SLC39A2	SLC16A3			TMED5			S100A6
SLC39A6	SLC16A4			TMEM14C			S100P
SLC44A3	SLC16A9			TMEM168			SACS
SLC45A3	SLC1A3			TMEM170B			SAE1
SLC46A3	SLC20A2			TMEM184B			SAFB
SLC4A4	SLC22A16			TMEM242			SAMD4A
SLC5A5	SLC22A18			TMEM244			SAP30
SLC9A2	SLC25A51			TMEM253			SCAF4
SLC9B2	SLC26A5			TMEM267			SCAF8
SLCO2B1	SLC2A12			TMEM30B			SCAPER
SLFN13	SLC2A14			TMEM50B			SCARB2
SLIT3	SLC2A3			TMEM86A			SCD5
SLTM	SLC2A5			TMEM97			SCIMP
SMAD9	SLC35A5			TMEM98			SCIN
SMIM12	SLC35E4			TMOD2			SCNN1A
SMNDC1	SLC36A1			TMPRSS15			SDC1
SMOX	SLC36A4			TMSB10			SDC4
SMTN	SLC38A4			TMTC3			SDCBP
SMYD2	SLC38A9			TMTC4			SDCBP2
SNAI3	SLC39A9			TMX3			SEC14L5
SNAPC1	SLC5A6			TNFRSF10C			SEC24C
SNCA	SLC5A7			TNFRSF11B			SEC24D
SNIP1	SLC6A15			TNFSF4			SEC63
SNRK	SLC7A8			TNPO2			SECISBP2L
SNRNP27	SLCO1C1			TOB1			SELENOI
SNRNP48	SLCO4C1			TOE1			SEMA3A
SNTA1	SLFN5			TOM1L2			SEMA6C
SNTB1	SLITRK3			TOMM34			2010-09-01
SNURF	SLN			TOMM40L			2011-09-01
SNW1	SMARCD1			TOMM7			2009-09-01
SNX2	SMARCE1			TOP1			SERINC5
SNX7	SMIM24			TOX3			SERPINB6
SNX8	SMIM3			TPT1			SERPINH1
SORD	SMIM6			TRA2B			SERTAD1
SOS1	SMO			TRERF1			SESN2
SOX10	SMYD1			TRIM11			SESTD1
SOX21	SNAP25			TRIM25			SETD5
SP4	SNAPC5			TRIM40			SFMBT1
SPDYE1	SNRNP35			TRIM68			SFN
SPG7	SNRPD2			TRIM7			SFR1
SPINK1	SNUPN			TRIM71			SFTA2
SPINK13	SNX14			TRIM8			SFTPB
SPOCK2	SORCS1			TRIOBP			SGPP2
SPPL2B	SOST			TRMT12			SH2D4A
SPRED1	SOSTDC1			TRMT1L			SH3BGRL2
SPRTN	SP6			TRPV1			SH3BGRL3
SQLE	SP8			TRPV6			SH3D19
SRC	SPART			TSPAN3			SH3RF2
SRGAP2C	SPATA24			TSPAN8			SH3TC1
SRRM1	SPATA7			TSPYL1			SHB
SRRT	SPCS2			TTBK2			SHH
SRSF5	SPDYE16			TWF1			SIM2
SRSF7	SPEN			TWF2			SIN3A
SRSF9	SPINK8			TXNDC12			SIPA1L2
SSBP3	SPPL2C			TYMS			SIRT4
ST6GALNAC3	SPTBN1			TYW1			SIT1
ST8SIA4	SPTBN2			U2AF2			SKA2
STAU1	SPTSSA			U2SURP			SLBP
STC1	SRD5A1			UBA52			SLC11A2
STIM1	SREK1			UBAC2			SLC12A2
STK32A	SRP9			UBB			SLC12A8
STK32C	SRSF1			UBE2E2			SLC16A11
STK38	SRSF11			UBE2E3			SLC1A1
STK40	SRSF2			UBE2G1			SLC1A5
STRIP2	SRSF8			UBE2J1			SLC25A13
STUB1	SSB			UBE2L5P			SLC25A16
STXBP6	SSBP1			UBE4B			SLC25A23
STYX	SSBP2			UBR4			SLC25A3
SUCLG2	SSR1			UEVLD			SLC25A30
SULF2	SST			UFSP1			SLC25A33
SULT1B1	SSU72			UGDH			SLC25A36
SULT1C3	SSU72P8			UGP2			SLC25A37
SULT1C4	SSX2IP			UGT8			SLC25A39
SULT2B1	ST14			UHRF1BP1			SLC25A45
SULT6B1	STAT1			UNC5CL			SLC26A9
SUMF2	STC2			UNC79			SLC2A1
SV2B	STEAP1			USF3			SLC34A1
SVOP	STEAP2			USP2			SLC35D1
SWAP70	STK11IP			USP44			SLC35E1
SYCN	STOX2			USP48			SLC38A10
SYNPR	STRAP			USP53			SLC39A10
SYS1	STX3			USP7			SLC3A2
SYT13	STX6			USPL1			SLC9A1
SYT5	STX7			UTP11			SLCO2A1
SYT8	SUDS3			VCL			SLCO4A1
SZT2	SUMO4			VDR			SLK
T	SUPT20H			VEPH1			SLMAP
TAAR2	SUPT5H			VEZT			SLPI
TAF13	SUPV3L1			VIM			SMAD1
TAF1D	SYBU			VPS53			SMAD3
TAGLN	SYCP3			WASHC2C			SMAD6
TALDO1	SYMPK			WDR4			SMAD7
TARBP1	SYNPO2L			WDR43			SMAGP
TAS2R41	SYT15			WDTC1			SMAP1
TASP1	TAB2			WSB2			SMAP2
TATDN3	TAC4			XPO7			SMARCA4
TBC1D12	TAF4B			YBX1			SMARCA5
TBC1D16	TAF6			YME1L1			SMARCC2
TBC1D22B	TAGLN3			YPEL2			SMIM14
TBC1D7	TANGO6			YPEL5			SMIM15
TBCC	TAOK1			YTHDF3			SMIM29
TBCD	TAS1R1			YWHAH			SMIM4
TBCK	TAS2R13			YWHAQ			SMPD2
TBRG1	TAX1BP3			YWHAZ			SMURF1
TBX3	TBC1D19			ZBTB10			SMURF2
TBX4	TBC1D30			ZBTB12			SNAPC3
TBXAS1	TBC1D9			ZBTB24			SNAPIN
TCF7L2	TCERG1			ZBTB38			SNRPC
TCL1A	TCHH			ZBTB40			SNRPD3
TCN1	TCOF1			ZCCHC8			SNTB2
TDGF1	TDRD3			ZDHHC1			SNX11
TDO2	TDRKH			ZDHHC13			SNX13
TDRD9	TEAD1			ZDHHC20			SNX24
TECTB	TEF			ZDHHC7			SNX3
TEPP	TEPSIN			ZFAND1			SNX33
TERF2IP	TERB2			ZFAND2B			SOAT1
TEX9	TFAP2C			ZFAT			SOCS2
TFCP2L1	TFDP2			ZFP36			SOCS6
TFF1	TFEC			ZNF143			SOD2
TFF2	TFIP11			ZNF175			SON
TFF3	TGDS			ZNF235			SOX15
TGFB1I1	TGFB2			ZNF267			SOX9
TGOLN2	THAP11			ZNF326			SP1
THRA	THEM5			ZNF433			SP110
THSD1	THG1L			ZNF552			SPAAR
THUMPD3	THNSL1			ZNF564			SPAG9
TIFA	THNSL2			ZNF567			SPAST
TIGD6	THTPA			ZNF570			SPATA18
TIMM29	TIAF1			ZNF576			SPATA6
TIMP2	TIAL1			ZNF589			SPATS2L
TINAG	TIGD1			ZNF621			SPINK4
TLK2	TIGD2			ZNF660			SPIRE2
TLN2	TIMD4			ZNF669			SPNS2
TLR1	TIMELESS			ZNF670-ZNF695			SPO11
TM9SF2	TIMM44			ZNF74			SPRED2
TMCO2	TIMMDC1			ZNF766			SPSB1
TMCO5A	TJAP1			ZNF790			SPSB2
TMCO6	TLR5			ZNF829			SPTSSB
TMEM100	TLX3			ZNF865			SQOR
TMEM109	TMED10			ZNRF1			SQSTM1
TMEM120A	TMEM102			ZNRF2			SREBF2
TMEM136	TMEM131L			ZP3			SRF
TMEM14B	TMEM140			ZSCAN12			SRP72
TMEM150B	TMEM150C			ZSCAN26			SRSF3
TMEM167A	TMEM156			ZYG11B			SRSF4
TMEM170A	TMEM159						SRXN1
TMEM219	TMEM167B						ST18
TMEM221	TMEM173						ST3GAL6
TMEM260	TMEM18						ST6GALNAC1
TMEM55A	TMEM229A						STAG1
TMEM57	TMEM229B						STAM
TMEM68	TMEM239						STAM2
TMEM74B	TMEM251						STARD4
TMIGD1	TMEM256						STAT6
TMPRSS4	TMEM263						STH
TMPRSS5	TMEM270						STIL
TMX1	TMEM43						STK17A
TNFAIP8	TMEM45A						STK17B
TNFRSF11A	TMEM56						STK4
TNFRSF21	TMEM63C						STRC
TNFRSF25	TMEM88						STRN3
TNIP2	TMEM8B						STT3B
TNNI3	TMEM9						STX10
TNPO3	TMEM91						STXBP2
TOM1L1	TMPRSS7						SUGP2
TOP2B	TMUB2						SUN2
TOP3B	TNFAIP8L2						SUOX
TP53RK	TNFRSF10A						SUSD6
TPBG	TNKS2						SVIL
TPCN2	TNNI3K						SYPL1
TPMT	TNPO1						SYTL1
TRAK1	TOP2A						TAAR1
TREH	TP53TG5						TACC2
TRIM9	TPH2						TACSTD2
TRIML1	TPK1						TAF11
TRIP11	TPP2						TAF12
TRMT61B	TRAF3IP1						TAF1B
TRPV2	TRAM2						TANC1
TSEN15	TRAPPC4						TAPT1
TSN	TRDMT1						TBC1D10A
TSPAN11	TRIB3						TBC1D14
TSPAN12	TRIM36						TBC1D20
TSPAN15	TRIM47						TBC1D8
TSPAN2	TRIM62						TBL1XR1
TSPO2	TRIM65						TBP
TSPYL5	TRIP10						TBX6
TST	TRMT10A						TCTEX1D4
TTC17	TRMT2A						TDP2
TTC26	TRPS1						TENM4
TTC30B	TRPV3						TESC
TTC7A	TSKS						TESK1
TTF2	TSLP						TGFBR2
TTLL4	TSNAXIP1						THAP10
TTLL9	TSPAN16						THAP2
TTR	TSSK1B						THBS1
TUBB2B	TSTD1						THOC5
TUBB6	TTC21B						TIFAB
TUBGCP2	TTC32						TINAGL1
TUBGCP3	TTC9B						TIPARP
TUFT1	TTLL13P						TIRAP
TUT1	TTLL7						TKT
TVP23B	TUBG1						TLCD1
TXNDC11	TWSG1						TLDC1
TXNDC17	TXNDC16						TLE3
UBE2F	TXNDC5						TM2D1
UBE3A	TYRO3						TM4SF1
UBN2	TYRP1						TM7SF3
UBP1	UAP1						TM9SF3
UBQLN4	UBA2						TMBIM1
UBXN10	UBA7						TMEM105
UCK2	UBAP2						TMEM11
UGT1A1	UBE2D1						TMEM110-MUSTN1
UGT1A3	UBE2D3						TMEM116
UGT1A5	UBE2K						TMEM120B
UGT1A6	UBE2R2						TMEM123
UGT1A7	UBTD2						TMEM125
UGT2A3	UBTF						TMEM127
UIMC1	UFSP2						TMEM135
UNC45A	ULBP2						TMEM150A
UNC5B	UNC80						TMEM158
USP24	UPB1						TMEM185B
USP31	UQCR10						TMEM189-UBE2V1
USP37	UQCRB						TMEM19
UTS2B	UQCRC2						TMEM205
UTS2R	URGCP						TMEM212
UVRAG	USMG5						TMEM218
VAX2	USO1						TMEM220
VCAM1	USP14						TMEM30A
VIRMA	USP15						TMEM41B
VKORC1L1	USP42						TMEM45B
VNN2	USP50						TMEM53
VNN3	VAC14						TMEM62
VOPP1	VANGL2						TMEM63B
VPREB1	VEZF1						TMEM87A
VPS35	VGF						TMEM92
VPS4A	VGLL3						TMEM9B
VSTM5	VPS11						TMF1
VTI1B	VPS18						TMPO
VWA3B	VPS41						TMPRSS2
VWA8	VSNL1						TMTC2
WAC	VWA1						TNFRSF10B
WAPL	VWA2						TNFRSF10D
WDFY1	VWDE						TNFRSF1A
WDFY3	WBP2NL						TNFRSF1B
WDR37	WDFY2						TNFSF18
WDR7	WDR17						TNIP1
WDR76	WDR19						TNKS1BP1
WIZ	WDR25						TNRC18
WRNIP1	WDR5B						TNRC6B
WSCD1	WFDC3						TNS3
WWP1	WIPI1						TNS4
XRCC3	WNT4						TOGARAM1
XXYLT1	WNT6						TP53BP2
YAE1D1	WRN						TP53I11
YARS2	XKR8						TP53INP1
YEATS4	XPO5						TPD52
YES1	XPR1						TPD52L2
YTHDC2	XRCC5						TPM1
YWHAG	XRN1						TRA2A
YY1	YAF2						TRABD2A
ZBED8	YAP1						TRAF3IP2
ZBTB21	YIPF2						TRAFD1
ZBTB7C	YIPF4						TRAK2
ZC3H12D	ZBED3						TRAPPC9
ZC3H14	ZBED5						TRIB2
ZC3H18	ZBTB17						TRIM2
ZCCHC10	ZBTB45						TRIM33
ZCRB1	ZBTB46						TRIM39
ZDHHC11	ZBTB47						TRIM44
ZFAND2A	ZBTB48						TRIM69
ZFAND3	ZC3H12A						TRIO
ZFAND6	ZC3H15						TRIP12
ZFHX4	ZC3H7B						TRIQK
ZFYVE9	ZCCHC14						TRMT11
ZMIZ1	ZCCHC2						TRNP1
ZMYM1	ZCCHC24						TRPC6
ZMYND15	ZDHHC21						TRPM4
ZNF121	ZDHHC23						TSC2
ZNF131	ZFAND4						TSC22D2
ZNF141	ZFPM2						TSG101
ZNF20	ZHX3						TSKU
ZNF205	ZIC2						TSPAN1
ZNF217	ZKSCAN3						TSPAN13
ZNF222	ZKSCAN4						TSPAN14
ZNF234	ZMAT3						TSPAN5
ZNF3	ZNF100						TTC33
ZNF488	ZNF136						TTC37
ZNF513	ZNF18						TTC39A
ZNF574	ZNF180						TTC5
ZNF615	ZNF202						TUBA1C
ZNF619	ZNF213						TUBE1
ZNF627	ZNF219						TUBG2
ZNF628	ZNF22						TXNL4A
ZNF639	ZNF251						TXNRD1
ZNF695	ZNF260						TYROBP
ZNF697	ZNF280A						TYSND1
ZNF70	ZNF283						TYW1B
ZNF703	ZNF284						UBA3
ZNF704	ZNF287						UBA5
ZNF724	ZNF318						UBAP1
ZNF747	ZNF322						UBE2D2
ZNF792	ZNF330						UBE2E1
ZNF804A	ZNF354B						UBE2N
ZNFX1	ZNF385B						UBE2O
ZNHIT2	ZNF395						UBE2V1
ZNHIT6	ZNF418						UBE2V2
ZSCAN2	ZNF425						UBE2W
ZSWIM6	ZNF428						UBR2
	ZNF431						UCHL5
	ZNF436						UCKL1
	ZNF441						UCP2
	ZNF445						UFL1
	ZNF451						UGT2B7
	ZNF461						UNC13B
	ZNF468						UQCC2
	ZNF48						UQCRC1
	ZNF529						USP12
	ZNF541						USP13
	ZNF543						USP18
	ZNF561						USP3
	ZNF600						USP34
	ZNF606						USP4
	ZNF66						USP43
	ZNF662						USP47
	ZNF667						UTP3
	ZNF670						UXS1
	ZNF675						VAMP4
	ZNF683						VAMP5
	ZNF691						VGLL4
	ZNF706						VILL
	ZNF708						VIPR1
	ZNF736						VPS13B
	ZNF737						VPS13C
	ZNF740						VPS33A
	ZNF749						VPS37B
	ZNF770						VPS37C
	ZNF771						VPS52
	ZNF775						VSIR
	ZNF787						WASF2
	ZNF800						WASF3
	ZNF837						WASL
	ZNF85						WBP4
	ZNF92						WDR33
	ZNHIT3						WDR74
	ZRSR1						WDR81
	ZSWIM2						WDR82
	ZSWIM7						WDR91
							WEE1
							WEE2
							WFIKKN1
							WIF1
							WIPF2
							WNK1
							WSB1
							WWC1
							WWP2
							XBP1
							XRRA1
							YBX3
							YKT6
							YOD1
							YTHDC1
							YWHAE
							ZBED4
							ZBTB1
							ZBTB22
							ZBTB5
							ZC3H4
							ZC3H7A
							ZC3HAV1
							ZCCHC9
							ZDHHC16
							ZDHHC2
							ZDHHC3
							ZDHHC5
							ZFP36L2
							ZHX2
							ZKSCAN1
							ZKSCAN5
							ZMYM5
							ZMYND8
							ZNF112
							ZNF195
							ZNF207
							ZNF281
							ZNF292
							ZNF345
							ZNF385A
							ZNF394
							ZNF430
							ZNF44
							ZNF442
							ZNF444
							ZNF518A
							ZNF584
							ZNF592
							ZNF608
							ZNF644
							ZNF677
							ZNF678
							ZNF680
							ZNF681
							ZNF69
							ZNF710
							ZNF76
							ZNF764
							ZNF768
							ZNF77
							ZNF778
							ZNF785
							ZNF823
							ZNRD1
							ZRANB2
							ZSCAN16
							ZSWIM5
							ZXDC
							ZYX

## Sheet: ET5_10kb
# GREAT version 4.0.4	Species assembly: hg38	Association rule: Single nearest gene: 10000 bp max extension, curated regulatory domains included
ET_7-9 pcw organoid_unique	LT_LinPOS organoid_unique	AL_Alveolar organoid_unique
A3GALT2	NKX2_1 (-6912)
A4GNT	NKX2_1 (-633)
AADAC	NKX2_1 (+731)
AADAT	NKX2_1 (+50)
AAGAB	NKX2_1 (+1388)
AARS	NKX2_1 (+1139)
AARS2	NKX2_1 (-4283)
AASDH	NKX2_1 (+350)
AATF	NKX2_1 (+367)
ABAT	NKX2_1 (-2424)
ABCA7	NKX2_1 (-172)
ABCB10	NKX2_1 (+905)
ABCB11	NKX2_1 (-7371)
ABCB4	NKX2_1 (+9906)
ABCB8	NKX2_1 (-450)
ABCC1	NKX2_1 (-2472), NKX2_1 (+2165)
ABCC11	NKX2_1 (-3496)
ABCC2	NKX2_1 (-7127), NKX2_1 (-4877), NKX2_1 (-4032), NKX2_1 (-2414), NKX2_1 (+3075), NKX2_1 (+5207)
ABCC3	NKX2_1 (+3694), NKX2_1 (+5042), NKX2_1 (+8586)
ABCC4	NKX2_1 (+4467)
ABCD3	NKX2_1 (+1135), NKX2_1 (+7180)
ABCE1	NKX2_1 (-9901)
ABCF1	NKX2_1 (+2975)
ABCG1	NKX2_1 (+8803)
ABCG2	NKX2_1 (-55)
ABCG8	NKX2_1 (+7909)
ABHD11	NKX2_1 (-5045)
ABHD12	NKX2_1 (-3377), NKX2_1 (+725)
ABHD13	NKX2_1 (-907), NKX2_1 (-266), NKX2_1 (+1785), NKX2_1 (+8355)
ABHD17C	NKX2_1 (-3345), NKX2_1 (+9913)
ABHD2	NKX2_1 (+1689), NKX2_1 (+3046), NKX2_1 (+5806), NKX2_1 (+9367)
ABHD3	NKX2_1 (+1918)
ABHD5	NKX2_1 (-931)
ABHD6	NKX2_1 (+704)
ABI2	NKX2_1 (+1748)
ABL2	NKX2_1 (+1388)
ABLIM3	NKX2_1 (+786)
ACACA	NKX2_1 (+315)
ACACB	NKX2_1 (-6330), NKX2_1 (-4805), NKX2_1 (-219), NKX2_1 (+2652)
ACAD11	NKX2_1 (-2857)
ACBD4	NKX2_1 (+288)
ACBD5	NKX2_1 (-1425), NKX2_1 (+3143), NKX2_1 (+6221)
ACBD6	NKX2_1 (+975)
ACMSD	NKX2_1 (-578)
ACO1	NKX2_1 (-428)
ACOT13	NKX2_1 (+719)
ACOX1	NKX2_1 (-9538)
ACOXL	NKX2_1 (-421), NKX2_1 (+345)
ACP2	NKX2_1 (+102)
ACP5	NKX2_1 (-2413)
ACP6	NKX2_1 (-3878), NKX2_1 (+1660)
ACPP	NKX2_1 (-351)
ACSL1	NKX2_1 (+4375)
ACSL5	NKX2_1 (-2658), NKX2_1 (-391), NKX2_1 (+1292), NKX2_1 (+4314)
ACSS1	NKX2_1 (-7082), NKX2_1 (-2799)
ACSS2	NKX2_1 (-1015), NKX2_1 (-356)
ACTBL2	NKX2_1 (-5868)
ACTG2	NKX2_1 (+5005)
ACTL6A	NKX2_1 (+1050)
ACTN1	NKX2_1 (-772), NKX2_1 (+1793)
ACTN4	NKX2_1 (+1024), NKX2_1 (+2107), NKX2_1 (+4070)
ACTR10	NKX2_1 (+625)
ACTR1A	NKX2_1 (+9368)
ACTR3	NKX2_1 (-4743)
ACTR3B	NKX2_1 (+383)
ACVR2A	NKX2_1 (-1446), NKX2_1 (+2665)
ACVR2B	NKX2_1 (+1879)
ACY3	NKX2_1 (-7652), NKX2_1 (-2295)
ADA	NKX2_1 (+9179)
ADAM17	NKX2_1 (+341)
ADAM28	NKX2_1 (-747), NKX2_1 (+4956)
ADAM9	NKX2_1 (+2035), NKX2_1 (+3283), NKX2_1 (+4677), NKX2_1 (+8858)
ADAMTS17	NKX2_1 (+1995)
ADAMTS6	NKX2_1 (-156)
ADAMTS9	NKX2_1 (+2571)
ADAP2	NKX2_1 (+222)
ADAT1	NKX2_1 (+450)
ADCK2	NKX2_1 (-138)
ADCY1	NKX2_1 (+3029), NKX2_1 (+6303)
ADCY10	NKX2_1 (-4386), NKX2_1 (-1360), NKX2_1 (+2772)
ADCY7	NKX2_1 (+3446)
ADD1	NKX2_1 (+4497), NKX2_1 (+6399), NKX2_1 (+9115)
ADD3	NKX2_1 (+4811)
ADGRE5	NKX2_1 (+1448)
ADGRF1	NKX2_1 (-100)
ADGRG1	NKX2_1 (-74), NKX2_1 (+375), NKX2_1 (+8605)
ADGRG6	NKX2_1 (-4906), NKX2_1 (+620), NKX2_1 (+1171), NKX2_1 (+4722)
ADGRG7	NKX2_1 (-6386), NKX2_1 (-2830)
ADH1C	NKX2_1 (-96)
ADIPOR1	NKX2_1 (-192)
ADIPOR2	NKX2_1 (+7236)
ADIRF	NKX2_1 (+2615), NKX2_1 (+6407)
ADM	NKX2_1 (-2677), NKX2_1 (-2220), NKX2_1 (+1272), NKX2_1 (+3714)
ADNP	NKX2_1 (+7620)
ADNP2	NKX2_1 (+1543)
ADO	NKX2_1 (+932)
ADORA2B	NKX2_1 (-2830)
ADORA3	NKX2_1 (-3946)
ADRA2A	NKX2_1 (-344)
ADRB1	NKX2_1 (-705)
AEBP2	NKX2_1 (+828)
AEN	NKX2_1 (+263)
AES	NKX2_1 (-3282)
AFAP1	NKX2_1 (-2049), NKX2_1 (-1345), NKX2_1 (+1733)
AFAP1L1	NKX2_1 (+2156)
AFDN	NKX2_1 (-9067), NKX2_1 (+3547), NKX2_1 (+4681)
AFF1	NKX2_1 (+769), NKX2_1 (+2065), NKX2_1 (+8012)
AFG3L2	NKX2_1 (-638), NKX2_1 (+6052)
AFTPH	NKX2_1 (+8095)
AGAP1	NKX2_1 (+1124), NKX2_1 (+7975)
AGAP3	NKX2_1 (+1902)
AGAP5	NKX2_1 (-8060)
AGFG1	NKX2_1 (-4893)
AGFG2	NKX2_1 (+3044), NKX2_1 (+6138), NKX2_1 (+7346)
AGGF1	NKX2_1 (+714)
AGL	NKX2_1 (-820)
AGO1	NKX2_1 (+1622)
AGPAT1	NKX2_1 (+578)
AGPAT3	NKX2_1 (-6531)
AGPAT5	NKX2_1 (-1511)
AGPS	NKX2_1 (+4537), NKX2_1 (+6781)
AGR2	NKX2_1 (-6570), NKX2_1 (-5701), NKX2_1 (+1714), NKX2_1 (+4780)
AGR3	NKX2_1 (-7364), NKX2_1 (+1339)
AHCTF1	NKX2_1 (-917)
AHCY	NKX2_1 (-7778)
AHCYL1	NKX2_1 (-5264), NKX2_1 (-3779), NKX2_1 (+531), NKX2_1 (+4861)
AHCYL2	NKX2_1 (-7766)
AHNAK	NKX2_1 (-9693), NKX2_1 (-5655), NKX2_1 (-724)
AHNAK2	NKX2_1 (+5396)
AHR	NKX2_1 (-7852)
AHRR	NKX2_1 (-6716)
AHSA2	NKX2_1 (+1655)
AHSG	NKX2_1 (-7874)
AIDA	NKX2_1 (+697)
AIFM2	NKX2_1 (+721)
AIFM3	NKX2_1 (-7277)
AIMP1	NKX2_1 (-1647), NKX2_1 (-832), NKX2_1 (+1072)
AK2	NKX2_1 (+9302)
AK4	NKX2_1 (-6102), NKX2_1 (-4253), NKX2_1 (+1634), NKX2_1 (+4166), NKX2_1 (+5444), NKX2_1 (+5968)
AKAP13	NKX2_1 (+1158)
AKAP8	NKX2_1 (+3282)
AKAP9	NKX2_1 (+329)
AKIRIN1	NKX2_1 (-5355), NKX2_1 (-4843)
AKIRIN2	NKX2_1 (-3242), NKX2_1 (+1273), NKX2_1 (+5246), NKX2_1 (+6051)
AKR1A1	NKX2_1 (-6635)
AKR1B10	NKX2_1 (-27), NKX2_1 (+6553)
AKR1B15	NKX2_1 (-916)
AKR7A2	NKX2_1 (+67)
AKR7A3	NKX2_1 (+580)
ALAS1	NKX2_1 (-8684), NKX2_1 (-1504), NKX2_1 (+181)
ALDH16A1	NKX2_1 (+586)
ALDH1L2	NKX2_1 (-7325)
ALDH3A1	NKX2_1 (-1193), NKX2_1 (+386)
ALDH3B1	NKX2_1 (-1245), NKX2_1 (+598), NKX2_1 (+4189)
ALDH4A1	NKX2_1 (-680)
ALDH6A1	NKX2_1 (+482)
ALDH8A1	NKX2_1 (+8688)
ALDOA	NKX2_1 (-4466), NKX2_1 (+2563)
ALG10	NKX2_1 (+469)
ALG6	NKX2_1 (-5199)
ALK	NKX2_1 (+9632)
ALKAL2	NKX2_1 (+4308)
ALKBH2	NKX2_1 (+1717)
ALKBH5	NKX2_1 (-8353)
ALMS1	NKX2_1 (-63)
ALOX15	NKX2_1 (-7135)
ALOX15B	NKX2_1 (-5615)
ALOXE3	NKX2_1 (+848)
ALPPL2	NKX2_1 (-8192)
ALS2	NKX2_1 (-6885), NKX2_1 (+3039)
AMACR	NKX2_1 (-6881), NKX2_1 (-1952)
AMBRA1	NKX2_1 (-3301), NKX2_1 (+1093), NKX2_1 (+8832)
AMFR	NKX2_1 (+1093)
AMHR2	NKX2_1 (-4973), NKX2_1 (-4027), NKX2_1 (-2803)
AMOTL2	NKX2_1 (+1094), NKX2_1 (+2426)
ANAPC1	NKX2_1 (+88)
ANAPC13	NKX2_1 (+1220)
ANAPC5	NKX2_1 (+6908)
ANAPC7	NKX2_1 (-225)
ANG	NKX2_1 (+472), NKX2_1 (+4101)
ANGPT2	NKX2_1 (-611)
ANGPTL4	NKX2_1 (-2040)
ANKDD1B	NKX2_1 (-5619), NKX2_1 (-375), NKX2_1 (+11), NKX2_1 (+1673), NKX2_1 (+5587)
ANKH	NKX2_1 (+252)
ANKHD1-EIF4EBP3	NKX2_1 (+2678)
ANKIB1	NKX2_1 (+604)
ANKLE1	NKX2_1 (+1115)
ANKRD1	NKX2_1 (-9309)
ANKRD10	NKX2_1 (+2126), NKX2_1 (+6291)
ANKRD11	NKX2_1 (+5036)
ANKRD13A	NKX2_1 (+3223)
ANKRD40	NKX2_1 (-531), NKX2_1 (+5638)
ANKRD46	NKX2_1 (+5106)
ANKRD50	NKX2_1 (+2327)
ANKS4B	NKX2_1 (+1598), NKX2_1 (+5480)
ANLN	NKX2_1 (+2051)
ANO3	NKX2_1 (-4775)
ANO5	NKX2_1 (+72), NKX2_1 (+600)
ANO6	NKX2_1 (-635)
ANO7	NKX2_1 (+2924)
ANP32A	NKX2_1 (+365), NKX2_1 (+1473)
ANP32E	NKX2_1 (+1392), NKX2_1 (+2810)
ANTXR2	NKX2_1 (-135)
ANXA11	NKX2_1 (+3332), NKX2_1 (+6323)
ANXA2	NKX2_1 (-843), NKX2_1 (+8693)
ANXA3	NKX2_1 (+9923)
ANXA4	NKX2_1 (-1233)
ANXA5	NKX2_1 (+6810), NKX2_1 (+8164), NKX2_1 (+9852)
ANXA7	NKX2_1 (-221), NKX2_1 (+1254)
AP1B1	NKX2_1 (+5545)
AP1G1	NKX2_1 (+951), NKX2_1 (+1336)
AP1M1	NKX2_1 (-968), NKX2_1 (+946)
AP1M2	NKX2_1 (+902)
AP2B1	NKX2_1 (+2442)
AP2M1	NKX2_1 (+258)
AP2S1	NKX2_1 (-139)
AP3M2	NKX2_1 (+1763)
AP3S1	NKX2_1 (-2435)
AP4B1	NKX2_1 (+308), NKX2_1 (+1856)
AP5M1	NKX2_1 (-421)
AP5S1	NKX2_1 (-7228)
APBB2	NKX2_1 (-1303)
APC2	NKX2_1 (+4453)
APCDD1L	NKX2_1 (-8189)
APEH	NKX2_1 (-82)
APIP	NKX2_1 (+6436)
APLP2	NKX2_1 (+1339), NKX2_1 (+1752)
APOA4	NKX2_1 (+6786)
APOBEC2	NKX2_1 (-4722)
APOBEC3D	NKX2_1 (-804)
APOH	NKX2_1 (-1611), NKX2_1 (-205)
APOL3	NKX2_1 (+6782)
APOL6	NKX2_1 (+345)
APOLD1	NKX2_1 (-235)
APOPT1	NKX2_1 (+9544)
APPBP2	NKX2_1 (+1273)
APPL2	NKX2_1 (+6249)
AQP3	NKX2_1 (-4831), NKX2_1 (+7384)
AQP4	NKX2_1 (+123)
AQP7	NKX2_1 (-1463)
AREG	NKX2_1 (+6189), NKX2_1 (+8560)
ARF1	NKX2_1 (+3314)
ARF4	NKX2_1 (-1468), NKX2_1 (-235)
ARF6	NKX2_1 (+5290)
ARFGAP3	NKX2_1 (+1675)
ARFGEF2	NKX2_1 (+47), NKX2_1 (+2621)
ARFGEF3	NKX2_1 (+5410)
ARFIP1	NKX2_1 (+783), NKX2_1 (+1541)
ARFIP2	NKX2_1 (-5589)
ARGLU1	NKX2_1 (+3091)
ARHGAP10	NKX2_1 (-6541), NKX2_1 (+528), NKX2_1 (+1112), NKX2_1 (+8215)
ARHGAP11A	NKX2_1 (+543)
ARHGAP12	NKX2_1 (-6775)
ARHGAP17	NKX2_1 (-9940), NKX2_1 (+655)
ARHGAP18	NKX2_1 (+277)
ARHGAP21	NKX2_1 (+5859)
ARHGAP24	NKX2_1 (+2757)
ARHGAP25	NKX2_1 (-3389), NKX2_1 (+3028), NKX2_1 (+3623), NKX2_1 (+5595)
ARHGAP26	NKX2_1 (+9490)
ARHGAP32	NKX2_1 (+355)
ARHGAP35	NKX2_1 (+6960)
ARHGAP40	NKX2_1 (+3063)
ARHGAP44	NKX2_1 (+3957)
ARHGAP45	NKX2_1 (-885), NKX2_1 (+9619)
ARHGAP5	NKX2_1 (-1192), NKX2_1 (+1650), NKX2_1 (+5775), NKX2_1 (+6396)
ARHGAP8	NKX2_1 (-5328), NKX2_1 (+5878)
ARHGDIB	NKX2_1 (+230), NKX2_1 (+673)
ARHGEF12	NKX2_1 (+7379)
ARHGEF19	NKX2_1 (-4235), NKX2_1 (+6244)
ARHGEF26	NKX2_1 (-8146), NKX2_1 (-7351)
ARHGEF28	NKX2_1 (-1707)
ARHGEF3	NKX2_1 (-640)
ARHGEF38	NKX2_1 (+3556), NKX2_1 (+3963)
ARHGEF7	NKX2_1 (-942)
ARID1A	NKX2_1 (-3116), NKX2_1 (+9247)
ARID2	NKX2_1 (-863), NKX2_1 (+6538)
ARID3B	NKX2_1 (-929)
ARID5A	NKX2_1 (-2932)
ARID5B	NKX2_1 (-3416), NKX2_1 (+794), NKX2_1 (+1483), NKX2_1 (+2097), NKX2_1 (+3036)
ARIH1	NKX2_1 (+8568)
ARL1	NKX2_1 (+237)
ARL14	NKX2_1 (-1138), NKX2_1 (+1854)
ARL2	NKX2_1 (-7095)
ARL3	NKX2_1 (+1270), NKX2_1 (+1630)
ARL4A	NKX2_1 (+579)
ARL4D	NKX2_1 (-9755)
ARL5B	NKX2_1 (-4), NKX2_1 (+9321)
ARL6	NKX2_1 (-452)
ARL6IP5	NKX2_1 (+1707)
ARMT1	NKX2_1 (+417)
ARNT	NKX2_1 (-2860), NKX2_1 (+2020)
ARNT2	NKX2_1 (+1061)
ARNTL2	NKX2_1 (+8850)
ARPC1A	NKX2_1 (+1536)
ARPC2	NKX2_1 (+2238)
ARPP19	NKX2_1 (+4593), NKX2_1 (+6860)
ARRB1	NKX2_1 (+398)
ARRDC2	NKX2_1 (-7262), NKX2_1 (-3854)
ARRDC3	NKX2_1 (+1088)
ARRDC4	NKX2_1 (-350), NKX2_1 (+670)
ARSK	NKX2_1 (+368)
ART1	NKX2_1 (-165)
ART4	NKX2_1 (+329), NKX2_1 (+6938)
ARV1	NKX2_1 (-6198)
ASAH1	NKX2_1 (-819)
ASAP2	NKX2_1 (-6704), NKX2_1 (-1786), NKX2_1 (+1679), NKX2_1 (+6105)
ASB4	NKX2_1 (+2389)
ASCC2	NKX2_1 (-5081)
ASF1A	NKX2_1 (-402)
ASF1B	NKX2_1 (+408)
ASH1L	NKX2_1 (-2537), NKX2_1 (-1900), NKX2_1 (+6976)
ASIC1	NKX2_1 (-296)
ASIC3	NKX2_1 (-9444)
ASNSD1	NKX2_1 (+1396)
ASPH	NKX2_1 (-4538), NKX2_1 (+5690)
ASPHD2	NKX2_1 (+871), NKX2_1 (+7011)
ASPM	NKX2_1 (+362)
ASRGL1	NKX2_1 (-441)
ASXL1	NKX2_1 (-1155)
ATAD2B	NKX2_1 (+1286)
ATAD5	NKX2_1 (+332)
ATE1	NKX2_1 (-8585)
ATF2	NKX2_1 (+305)
ATF3	NKX2_1 (-2296)
ATF4	NKX2_1 (+2589)
ATF7	NKX2_1 (+86)
ATF7IP2	NKX2_1 (+2078)
ATG12	NKX2_1 (-7891)
ATG16L1	NKX2_1 (-3941)
ATG2A	NKX2_1 (-191)
ATG4C	NKX2_1 (-28)
ATIC	NKX2_1 (+316)
ATL2	NKX2_1 (-424), NKX2_1 (+874), NKX2_1 (+2015)
ATM	NKX2_1 (+1370)
ATN1	NKX2_1 (+2149)
ATOH1	NKX2_1 (+2727)
ATOX1	NKX2_1 (-8194)
ATP11A	NKX2_1 (+1183), NKX2_1 (+1894), NKX2_1 (+3886)
ATP13A4	NKX2_1 (-4833), NKX2_1 (+42), NKX2_1 (+2913)
ATP1A1	NKX2_1 (-1441), NKX2_1 (+8258)
ATP1B1	NKX2_1 (+4415), NKX2_1 (+9632)
ATP2A2	NKX2_1 (+1538), NKX2_1 (+1923)
ATP2B1	NKX2_1 (-958)
ATP2B4	NKX2_1 (+158)
ATP2C2	NKX2_1 (+2595)
ATP5E	NKX2_1 (+3000)
ATP5H	NKX2_1 (+356)
ATP5L	NKX2_1 (+985)
ATP5O	NKX2_1 (+1287)
ATP6V0A2	NKX2_1 (+1754)
ATP6V0D2	NKX2_1 (+122), NKX2_1 (+9692)
ATP6V0E1	NKX2_1 (-118)
ATP6V1C1	NKX2_1 (+259)
ATP6V1G3	NKX2_1 (+6086)
ATP8A1	NKX2_1 (+33), NKX2_1 (+2803)
ATP8B1	NKX2_1 (-996)
ATP8B3	NKX2_1 (-628)
ATRNL1	NKX2_1 (-527)
ATXN1	NKX2_1 (-7132)
ATXN2	NKX2_1 (+1355)
ATXN2L	NKX2_1 (+1028)
ATXN7L3B	NKX2_1 (+9444)
AVEN	NKX2_1 (+160)
AVL9	NKX2_1 (-8)
AVPI1	NKX2_1 (+2819)
AVPR1B	NKX2_1 (-458)
AXIN2	NKX2_1 (+3769), NKX2_1 (+4365), NKX2_1 (+4758)
AXL	NKX2_1 (+4294)
AZU1	NKX2_1 (+3833)
B3GALNT2	NKX2_1 (-975)
B3GAT3	NKX2_1 (+405)
B3GNT2	NKX2_1 (+1799)
B3GNT3	NKX2_1 (-4257)
B3GNT5	NKX2_1 (-9152)
B3GNT9	NKX2_1 (-4250)
B3GNTL1	NKX2_1 (+2656)
B4GALT1	NKX2_1 (-4471), NKX2_1 (+2433), NKX2_1 (+6817)
B4GALT5	NKX2_1 (+7155)
B4GAT1	NKX2_1 (-4249), NKX2_1 (-3319), NKX2_1 (-1243)
B9D2	NKX2_1 (-3510)
BACE1	NKX2_1 (-35)
BACE2	NKX2_1 (-3337), NKX2_1 (-1940), NKX2_1 (-913)
BACH1	NKX2_1 (+4952)
BAG1	NKX2_1 (+850)
BAG2	NKX2_1 (+196)
BAG3	NKX2_1 (+3319)
BAG6	NKX2_1 (+487)
BAHD1	NKX2_1 (-5271)
BAIAP2	NKX2_1 (+8747)
BAIAP2L1	NKX2_1 (-9060), NKX2_1 (-931)
BAK1	NKX2_1 (+8668)
BAMBI	NKX2_1 (+1093), NKX2_1 (+1716), NKX2_1 (+4180), NKX2_1 (+7658)
BANK1	NKX2_1 (-5166)
BARD1	NKX2_1 (+9349)
BARX2	NKX2_1 (-1066), NKX2_1 (-537)
BATF	NKX2_1 (-717)
BATF3	NKX2_1 (-2028)
BAX	NKX2_1 (-3542), NKX2_1 (-663)
BAZ1A	NKX2_1 (+405), NKX2_1 (+1332), NKX2_1 (+1978)
BBC3	NKX2_1 (+5976)
BBS10	NKX2_1 (+6748)
BBS5	NKX2_1 (-2918)
BCAR1	NKX2_1 (+3640)
BCAS1	NKX2_1 (+2903)
BCAT1	NKX2_1 (-1026), NKX2_1 (+2232), NKX2_1 (+7600)
BCAT2	NKX2_1 (-8695), NKX2_1 (-8181), NKX2_1 (-4963)
BCKDHB	NKX2_1 (-26), NKX2_1 (+1382)
BCL11A	NKX2_1 (+1914)
BCL2	NKX2_1 (-2628)
BCL2A1	NKX2_1 (+4620)
BCL2L1	NKX2_1 (+829), NKX2_1 (+4983), NKX2_1 (+9834)
BCL2L11	NKX2_1 (-2647), NKX2_1 (+277)
BCL2L13	NKX2_1 (-4412), NKX2_1 (-1145), NKX2_1 (+1153)
BCL2L14	NKX2_1 (-447)
BCL2L15	NKX2_1 (-5838), NKX2_1 (-4090), NKX2_1 (+594), NKX2_1 (+1572)
BCL3	NKX2_1 (-3632), NKX2_1 (-2467), NKX2_1 (-1024), NKX2_1 (+5767)
BCL6	NKX2_1 (-5521), NKX2_1 (-5), NKX2_1 (+1029), NKX2_1 (+8282)
BCL7B	NKX2_1 (+2043)
BCL7C	NKX2_1 (-607)
BCL9	NKX2_1 (+264)
BCL9L	NKX2_1 (-7440), NKX2_1 (-6594), NKX2_1 (-1480)
BCO1	NKX2_1 (-423), NKX2_1 (+444)
BCR	NKX2_1 (-424), NKX2_1 (+5237)
BDH2	NKX2_1 (+2331)
BEST2	NKX2_1 (+6104)
BEST4	NKX2_1 (-3532)
BFAR	NKX2_1 (+3250), NKX2_1 (+8510)
BHLHE40	NKX2_1 (-1507), NKX2_1 (+8092)
BHLHE41	NKX2_1 (+9974)
BICD1	NKX2_1 (-6031), NKX2_1 (+640)
BICRA	NKX2_1 (-6887)
BIK	NKX2_1 (-6663), NKX2_1 (-5647)
BIN2	NKX2_1 (+3213), NKX2_1 (+5815)
BIN3	NKX2_1 (+4679)
BIRC2	NKX2_1 (+1472)
BIRC6	NKX2_1 (+7341)
BIRC7	NKX2_1 (-3696)
BLCAP	NKX2_1 (-8155)
BLM	NKX2_1 (-8297)
BLNK	NKX2_1 (+3924), NKX2_1 (+9232)
BLOC1S3	NKX2_1 (+142)
BLOC1S5	NKX2_1 (+9)
BLOC1S6	NKX2_1 (+7538)
BLVRB	NKX2_1 (-160), NKX2_1 (+1309)
BLZF1	NKX2_1 (+515)
BMF	NKX2_1 (+387), NKX2_1 (+8005), NKX2_1 (+9943)
BMP1	NKX2_1 (+752)
BMP10	NKX2_1 (-6031), NKX2_1 (+1815)
BMP4	NKX2_1 (-6758), NKX2_1 (+770), NKX2_1 (+9231)
BMP6	NKX2_1 (-220)
BMP7	NKX2_1 (+4291)
BMPR1A	NKX2_1 (+1658)
BMPR2	NKX2_1 (-239), NKX2_1 (+2983)
BNIP2	NKX2_1 (-5039), NKX2_1 (-376), NKX2_1 (+4012)
BOK	NKX2_1 (+831)
BOLA3	NKX2_1 (-7)
BORCS6	NKX2_1 (-1835), NKX2_1 (+1269)
BORCS7	NKX2_1 (+1178)
BPGM	NKX2_1 (+640)
BPHL	NKX2_1 (+528)
BPIFA1	NKX2_1 (-4555)
BPIFB1	NKX2_1 (-9709), NKX2_1 (-6113), NKX2_1 (-5336), NKX2_1 (-4795)
BPTF	NKX2_1 (+4936)
BRCA2	NKX2_1 (+5086)
BRD4	NKX2_1 (-3429)
BRD7	NKX2_1 (-627)
BRDT	NKX2_1 (-5045)
BRF1	NKX2_1 (-3466)
BRI3	NKX2_1 (-4841)
BRIP1	NKX2_1 (+1497)
BROX	NKX2_1 (+775)
BRWD1	NKX2_1 (-914)
BST1	NKX2_1 (-8643)
BTAF1	NKX2_1 (+8375)
BTBD3	NKX2_1 (+1342)
BTBD7	NKX2_1 (+2679)
BTC	NKX2_1 (+744)
BTF3L4	NKX2_1 (-980)
BTG1	NKX2_1 (-1095), NKX2_1 (-242), NKX2_1 (+244), NKX2_1 (+7543), NKX2_1 (+8275)
BTG2	NKX2_1 (+5235)
BTN2A1	NKX2_1 (+319)
BTN2A2	NKX2_1 (+393)
BTN3A3	NKX2_1 (-591)
BUB1	NKX2_1 (+2978)
BUD31	NKX2_1 (-578)
BZW1	NKX2_1 (-2106), NKX2_1 (-1570), NKX2_1 (-7)
BZW2	NKX2_1 (+3000), NKX2_1 (+6204)
C10orf10	NKX2_1 (-8530), NKX2_1 (-841)
C10orf95	NKX2_1 (-2579)
C11orf52	NKX2_1 (+5251), NKX2_1 (+6032)
C11orf54	NKX2_1 (-1596)
C11orf91	NKX2_1 (-1102), NKX2_1 (+1983), NKX2_1 (+3990)
C11orf94	NKX2_1 (+7526)
C12orf29	NKX2_1 (+1505)
C12orf43	NKX2_1 (-9297)
C12orf49	NKX2_1 (+6188)
C12orf66	NKX2_1 (+2783)
C14orf105	NKX2_1 (+41)
C14orf159	NKX2_1 (+1207)
C15orf38-AP3S2	NKX2_1 (+1663)
C15orf39	NKX2_1 (+2139), NKX2_1 (+2710)
C15orf52	NKX2_1 (-7380)
C16orf54	NKX2_1 (-6379), NKX2_1 (-5173)
C16orf72	NKX2_1 (-54), NKX2_1 (+6795)
C16orf91	NKX2_1 (+539)
C17orf49	NKX2_1 (+761)
C17orf62	NKX2_1 (-2717)
C17orf78	NKX2_1 (+2771)
C17orf80	NKX2_1 (+979)
C17orf99	NKX2_1 (-6225)
C19orf12	NKX2_1 (+511)
C19orf33	NKX2_1 (+436)
C1GALT1C1L	NKX2_1 (-9341)
C1QTNF2	NKX2_1 (+9954)
C1QTNF3	NKX2_1 (-9736), NKX2_1 (+5687)
C1QTNF6	NKX2_1 (-9701)
C1R	NKX2_1 (+220)
C1S	NKX2_1 (+999)
C1orf116	NKX2_1 (-3502), NKX2_1 (-1623), NKX2_1 (+4194), NKX2_1 (+5441), NKX2_1 (+7030)
C1orf131	NKX2_1 (+6951)
C1orf189	NKX2_1 (+3013)
C1orf198	NKX2_1 (+503)
C1orf21	NKX2_1 (-6451), NKX2_1 (+981)
C1orf210	NKX2_1 (-3930), NKX2_1 (-951)
C1orf54	NKX2_1 (-5360)
C20orf194	NKX2_1 (+1193)
C20orf24	NKX2_1 (+1142)
C20orf27	NKX2_1 (-1295)
C21orf62	NKX2_1 (-4179)
C2CD2	NKX2_1 (+655)
C2CD4A	NKX2_1 (-2443), NKX2_1 (-388)
C2CD4D	NKX2_1 (+3878)
C2CD5	NKX2_1 (+658)
C3orf52	NKX2_1 (+4057), NKX2_1 (+4552), NKX2_1 (+4911)
C3orf58	NKX2_1 (+1635)
C4orf32	NKX2_1 (+8017)
C5orf15	NKX2_1 (-709)
C5orf30	NKX2_1 (-50)
C5orf46	NKX2_1 (-104)
C5orf63	NKX2_1 (-6901)
C6orf10	NKX2_1 (-2023)
C6orf106	NKX2_1 (-9112)
C6orf203	NKX2_1 (-6807)
C6orf89	NKX2_1 (+111), NKX2_1 (+1093)
C7	NKX2_1 (-4932), NKX2_1 (-580)
C7orf25	NKX2_1 (+1528)
C7orf50	NKX2_1 (+1051)
C8A	NKX2_1 (+211)
C8orf48	NKX2_1 (-9164)
C9	NKX2_1 (-9443)
CA12	NKX2_1 (+9015)
CA13	NKX2_1 (-9541), NKX2_1 (-5727), NKX2_1 (+516), NKX2_1 (+9886)
CA2	NKX2_1 (+1355), NKX2_1 (+7473)
CA5A	NKX2_1 (-9561)
CA8	NKX2_1 (-5049)
CA9	NKX2_1 (-3991), NKX2_1 (+653)
CAAP1	NKX2_1 (+347)
CAB39	NKX2_1 (+1265)
CABIN1	NKX2_1 (+1578)
CABLES1	NKX2_1 (+7196)
CABP7	NKX2_1 (-3023)
CACHD1	NKX2_1 (+1971), NKX2_1 (+9134)
CACNA1E	NKX2_1 (-6302)
CACNA1G	NKX2_1 (+906)
CACNA2D3	NKX2_1 (-3481)
CACNB4	NKX2_1 (+1351)
CACNG7	NKX2_1 (-5952)
CACUL1	NKX2_1 (-745)
CACYBP	NKX2_1 (+2060)
CADM1	NKX2_1 (-278)
CADPS2	NKX2_1 (+1347), NKX2_1 (+3330)
CAGE1	NKX2_1 (-1121)
CALHM1	NKX2_1 (-4942)
CALM3	NKX2_1 (+1219)
CALML5	NKX2_1 (-4444)
CALML6	NKX2_1 (-5355)
CALR3	NKX2_1 (+3124), NKX2_1 (+7078)
CALU	NKX2_1 (+4595)
CAMK2D	NKX2_1 (-463), NKX2_1 (+213)
CAMK2N1	NKX2_1 (-9643), NKX2_1 (-212), NKX2_1 (+1661), NKX2_1 (+5593)
CAMKK1	NKX2_1 (+2367)
CAMKK2	NKX2_1 (+559)
CAMTA2	NKX2_1 (+117)
CANT1	NKX2_1 (+3995)
CAP1	NKX2_1 (+3657), NKX2_1 (+5573)
CAPN1	NKX2_1 (+174)
CAPN10	NKX2_1 (-6488)
CAPN11	NKX2_1 (-2309)
CAPN2	NKX2_1 (-4479), NKX2_1 (-3778), NKX2_1 (-1736), NKX2_1 (+4072)
CAPN5	NKX2_1 (+9103)
CAPN8	NKX2_1 (-2117), NKX2_1 (+2596), NKX2_1 (+3160), NKX2_1 (+6983)
CAPNS1	NKX2_1 (-7367), NKX2_1 (-2738)
CAPRIN2	NKX2_1 (-9338), NKX2_1 (+900), NKX2_1 (+1852)
CAPZA1	NKX2_1 (-1279)
CARD10	NKX2_1 (+6361)
CARD6	NKX2_1 (+55), NKX2_1 (+2720)
CARD8	NKX2_1 (-5172)
CARHSP1	NKX2_1 (+657), NKX2_1 (+2227)
CARMIL1	NKX2_1 (+1284)
CASC4	NKX2_1 (+7752)
CASD1	NKX2_1 (-1126), NKX2_1 (+496), NKX2_1 (+1057), NKX2_1 (+2311)
CASP10	NKX2_1 (-6881), NKX2_1 (-6294), NKX2_1 (+5160)
CASP2	NKX2_1 (+8235)
CASP3	NKX2_1 (+4008)
CASP7	NKX2_1 (+783)
CASP8	NKX2_1 (+702)
CASP8AP2	NKX2_1 (+696)
CASR	NKX2_1 (+2212)
CAST	NKX2_1 (-6330), NKX2_1 (-1345), NKX2_1 (+1689), NKX2_1 (+8725)
CASZ1	NKX2_1 (-7640)
CATSPERG	NKX2_1 (+1710)
CAV2	NKX2_1 (-2609), NKX2_1 (+2216)
CAV3	NKX2_1 (-9461)
CAVIN1	NKX2_1 (+192)
CAVIN3	NKX2_1 (-1643)
CBFA2T2	NKX2_1 (-7871)
CBFB	NKX2_1 (-8401), NKX2_1 (-6573)
CBLB	NKX2_1 (+1424)
CBLC	NKX2_1 (-3708), NKX2_1 (-445)
CBR1	NKX2_1 (+6838)
CBR3	NKX2_1 (+7469)
CBR4	NKX2_1 (-502)
CBX3	NKX2_1 (+3863)
CBX5	NKX2_1 (-194)
CBX8	NKX2_1 (-6448)
CC2D1B	NKX2_1 (+774)
CC2D2A	NKX2_1 (+9187)
CCDC102A	NKX2_1 (+6801)
CCDC107	NKX2_1 (-807), NKX2_1 (+2751)
CCDC113	NKX2_1 (+440)
CCDC117	NKX2_1 (+9958)
CCDC12	NKX2_1 (-1381), NKX2_1 (+1037)
CCDC13	NKX2_1 (+8632)
CCDC130	NKX2_1 (-652)
CCDC134	NKX2_1 (+1069)
CCDC14	NKX2_1 (+9664)
CCDC170	NKX2_1 (+8055), NKX2_1 (+8928)
CCDC33	NKX2_1 (+20)
CCDC40	NKX2_1 (+9016)
CCDC47	NKX2_1 (+3006)
CCDC57	NKX2_1 (+6616)
CCDC6	NKX2_1 (-1403), NKX2_1 (+1315), NKX2_1 (+7629)
CCDC65	NKX2_1 (+6219)
CCDC68	NKX2_1 (+119)
CCDC70	NKX2_1 (-3659)
CCDC71L	NKX2_1 (+1012)
CCDC8	NKX2_1 (+6453)
CCDC80	NKX2_1 (-5173), NKX2_1 (+494)
CCDC85B	NKX2_1 (-398)
CCDC85C	NKX2_1 (+1238), NKX2_1 (+3257)
CCDC86	NKX2_1 (+1867)
CCDC88A	NKX2_1 (+1155)
CCDC88B	NKX2_1 (+2953)
CCDC96	NKX2_1 (+594), NKX2_1 (+8617)
CCKAR	NKX2_1 (-8), NKX2_1 (+4702)
CCL15-CCL14	NKX2_1 (+398)
CCL20	NKX2_1 (+4218)
CCL24	NKX2_1 (-259)
CCL28	NKX2_1 (-4052)
CCNB1	NKX2_1 (-118)
CCNB1IP1	NKX2_1 (+968)
CCND1	NKX2_1 (+198)
CCND3	NKX2_1 (+167)
CCNE2	NKX2_1 (+4886)
CCNG1	NKX2_1 (+329)
CCNH	NKX2_1 (-68)
CCNO	NKX2_1 (+609)
CCNY	NKX2_1 (-4624), NKX2_1 (+2054)
CCR4	NKX2_1 (-2728)
CCR6	NKX2_1 (+1037)
CCR8	NKX2_1 (-6836)
CCRL2	NKX2_1 (-7378), NKX2_1 (-1793), NKX2_1 (+9024)
CCSAP	NKX2_1 (+1048)
CCSER2	NKX2_1 (-4868), NKX2_1 (+457)
CCT4	NKX2_1 (+1069)
CD151	NKX2_1 (-2017)
CD164	NKX2_1 (-1750)
CD177	NKX2_1 (-1660)
CD180	NKX2_1 (-7343)
CD1D	NKX2_1 (-2062)
CD200R1	NKX2_1 (-4158)
CD244	NKX2_1 (-3494)
CD274	NKX2_1 (-3652)
CD276	NKX2_1 (+566), NKX2_1 (+4924)
CD28	NKX2_1 (-8145), NKX2_1 (+4937)
CD2AP	NKX2_1 (-2205), NKX2_1 (+914), NKX2_1 (+3792), NKX2_1 (+6635)
CD300LF	NKX2_1 (-1882)
CD44	NKX2_1 (+5710)
CD46	NKX2_1 (+3781)
CD55	NKX2_1 (-5063)
CD59	NKX2_1 (-3407), NKX2_1 (+755)
CD63	NKX2_1 (-4013)
CD70	NKX2_1 (+3861)
CD79A	NKX2_1 (-1939)
CD8A	NKX2_1 (-7318), NKX2_1 (+689)
CD93	NKX2_1 (-5910), NKX2_1 (-5555)
CD96	NKX2_1 (+6091)
CDADC1	NKX2_1 (-94)
CDC14A	NKX2_1 (-175)
CDC25A	NKX2_1 (+1726)
CDC42	NKX2_1 (+9773)
CDC42BPA	NKX2_1 (-4827), NKX2_1 (-689), NKX2_1 (+9756)
CDC42BPB	NKX2_1 (+4157)
CDC42BPG	NKX2_1 (+920)
CDC42EP1	NKX2_1 (+2629), NKX2_1 (+5365)
CDC42EP2	NKX2_1 (-2302), NKX2_1 (-586)
CDC42EP3	NKX2_1 (-7511)
CDC42EP4	NKX2_1 (-7158), NKX2_1 (+736), NKX2_1 (+1465)
CDC42EP5	NKX2_1 (+2197)
CDC42SE2	NKX2_1 (-6276)
CDCA7L	NKX2_1 (-1210), NKX2_1 (+2108), NKX2_1 (+3079), NKX2_1 (+6463), NKX2_1 (+6961)
CDH1	NKX2_1 (+787), NKX2_1 (+1908), NKX2_1 (+5007), NKX2_1 (+6326), NKX2_1 (+7292), NKX2_1 (+8109)
CDH10	NKX2_1 (-4015)
CDH17	NKX2_1 (-3805)
CDH26	NKX2_1 (+2969)
CDH3	NKX2_1 (-3133)
CDHR2	NKX2_1 (+3544)
CDHR5	NKX2_1 (+191)
CDIP1	NKX2_1 (-2787)
CDK1	NKX2_1 (+2003), NKX2_1 (+6053)
CDK10	NKX2_1 (+871)
CDK13	NKX2_1 (+2049)
CDK15	NKX2_1 (+2539)
CDK17	NKX2_1 (+1375), NKX2_1 (+1790)
CDK3	NKX2_1 (-2761)
CDK4	NKX2_1 (+1749)
CDK6	NKX2_1 (-3320), NKX2_1 (+2833)
CDK7	NKX2_1 (-4732)
CDKN1A	NKX2_1 (-930), NKX2_1 (+2150)
CDKN1B	NKX2_1 (+330)
CDKN2AIP	NKX2_1 (-5277)
CDR2	NKX2_1 (-670), NKX2_1 (+2549), NKX2_1 (+6452)
CDR2L	NKX2_1 (-4540)
CDS1	NKX2_1 (+9525)
CDV3	NKX2_1 (-354)
CDYL	NKX2_1 (-910), NKX2_1 (+1564)
CEACAM1	NKX2_1 (+159)
CEACAM16	NKX2_1 (-9476), NKX2_1 (-6356), NKX2_1 (-3848), NKX2_1 (-2646), NKX2_1 (+917)
CEACAM5	NKX2_1 (-1653)
CEBPA	NKX2_1 (-3162), NKX2_1 (-1271)
CEBPD	NKX2_1 (+4223)
CEBPG	NKX2_1 (+2148), NKX2_1 (+2652)
CELA2A	NKX2_1 (+1886)
CELA3A	NKX2_1 (-4103), NKX2_1 (-2126), NKX2_1 (-967), NKX2_1 (+5001), NKX2_1 (+7674)
CELA3B	NKX2_1 (-2421)
CELF1	NKX2_1 (+359)
CELSR1	NKX2_1 (+8866)
CEMIP	NKX2_1 (-2625)
CENPC	NKX2_1 (+829)
CENPE	NKX2_1 (-2341)
CENPM	NKX2_1 (+1442)
CENPS	NKX2_1 (-5173)
CENPU	NKX2_1 (+1068)
CEP152	NKX2_1 (+424)
CEP41	NKX2_1 (-705)
CEP44	NKX2_1 (-723), NKX2_1 (+110)
CEP57L1	NKX2_1 (-22)
CEP72	NKX2_1 (+2022), NKX2_1 (+3099)
CEP83	NKX2_1 (-53), NKX2_1 (+1078)
CEP85L	NKX2_1 (+845)
CEP97	NKX2_1 (+1029)
CERK	NKX2_1 (+3105)
CERS2	NKX2_1 (-1707)
CERS6	NKX2_1 (+1565), NKX2_1 (+2397), NKX2_1 (+4215)
CES3	NKX2_1 (+208)
CETN1	NKX2_1 (-3555)
CFAP126	NKX2_1 (-9338)
CFAP20	NKX2_1 (+826)
CFAP221	NKX2_1 (+6466), NKX2_1 (+9659)
CFAP65	NKX2_1 (-7803)
CFI	NKX2_1 (-1250)
CFLAR	NKX2_1 (-81), NKX2_1 (+3544), NKX2_1 (+8299)
CGN	NKX2_1 (-2008), NKX2_1 (+1805), NKX2_1 (+2368)
CGNL1	NKX2_1 (+7600), NKX2_1 (+8912)
CHAC1	NKX2_1 (-3199), NKX2_1 (+7950)
CHCHD5	NKX2_1 (+449)
CHD2	NKX2_1 (+6525)
CHD4	NKX2_1 (+1905)
CHD9	NKX2_1 (-16), NKX2_1 (+392)
CHDH	NKX2_1 (+935), NKX2_1 (+3081)
CHEK1	NKX2_1 (+1)
CHEK2	NKX2_1 (+33), NKX2_1 (+3706)
CHI3L2	NKX2_1 (+2122)
CHIC2	NKX2_1 (-2418), NKX2_1 (+1159)
CHML	NKX2_1 (+2081)
CHMP1B	NKX2_1 (+6114), NKX2_1 (+8703)
CHMP3	NKX2_1 (+6774)
CHMP4C	NKX2_1 (-972), NKX2_1 (-442)
CHN2	NKX2_1 (-3434)
CHPT1	NKX2_1 (+753), NKX2_1 (+1267)
CHRNA5	NKX2_1 (-214)
CHST12	NKX2_1 (+8033)
CHST3	NKX2_1 (+423)
CHST5	NKX2_1 (+7246)
CHSY1	NKX2_1 (-3839)
CHSY3	NKX2_1 (+1345)
CIAO1	NKX2_1 (+958)
CIART	NKX2_1 (-2316), NKX2_1 (-984), NKX2_1 (-535), NKX2_1 (+197)
CIB2	NKX2_1 (-8516)
CIB4	NKX2_1 (+9800)
CIC	NKX2_1 (-2014)
CIDEC	NKX2_1 (+2517), NKX2_1 (+3439)
CIRBP	NKX2_1 (-6855), NKX2_1 (-5584)
CITED2	NKX2_1 (-4087), NKX2_1 (-939), NKX2_1 (+4293)
CITED4	NKX2_1 (-5939), NKX2_1 (-2145)
CKAP5	NKX2_1 (+8631)
CKLF	NKX2_1 (+1114), NKX2_1 (+1639)
CKS1B	NKX2_1 (-904)
CLCA1	NKX2_1 (-7348)
CLCA2	NKX2_1 (+5844), NKX2_1 (+7864)
CLCA4	NKX2_1 (-14)
CLCN1	NKX2_1 (+9478)
CLCN3	NKX2_1 (+9080)
CLCN6	NKX2_1 (-354)
CLDN1	NKX2_1 (-464), NKX2_1 (+4872)
CLDN11	NKX2_1 (+7286)
CLDN14	NKX2_1 (-8060), NKX2_1 (+7786)
CLDN18	NKX2_1 (-1047), NKX2_1 (+1875)
CLDN20	NKX2_1 (+4444), NKX2_1 (+5461)
CLDN23	NKX2_1 (-9915), NKX2_1 (+177), NKX2_1 (+4320)
CLDN3	NKX2_1 (-3705)
CLDN4	NKX2_1 (-5247), NKX2_1 (-89), NKX2_1 (+981), NKX2_1 (+2618)
CLDN7	NKX2_1 (-4741), NKX2_1 (-2222), NKX2_1 (-1554)
CLDN9	NKX2_1 (-2848)
CLDND2	NKX2_1 (+2054), NKX2_1 (+5488)
CLEC16A	NKX2_1 (-5110), NKX2_1 (+1858)
CLIC1	NKX2_1 (-728), NKX2_1 (+318), NKX2_1 (+1521)
CLINT1	NKX2_1 (-1939), NKX2_1 (+3656)
CLIP1	NKX2_1 (+1884)
CLIP2	NKX2_1 (-1470), NKX2_1 (+5373)
CLIP4	NKX2_1 (-4480), NKX2_1 (-1969), NKX2_1 (+3043), NKX2_1 (+8885)
CLK4	NKX2_1 (+682)
CLN6	NKX2_1 (-3046)
CLNK	NKX2_1 (-9089)
CLNS1A	NKX2_1 (-5997)
CLPX	NKX2_1 (+918), NKX2_1 (+1854)
CLSTN1	NKX2_1 (-434)
CLTA	NKX2_1 (+1686), NKX2_1 (+3176)
CLTC	NKX2_1 (-2117), NKX2_1 (+1143)
CLU	NKX2_1 (-5175), NKX2_1 (-4797), NKX2_1 (-1946)
CLVS2	NKX2_1 (+264)
CMAS	NKX2_1 (+709)
CMBL	NKX2_1 (+2321), NKX2_1 (+5344), NKX2_1 (+6366)
CMIP	NKX2_1 (+7425)
CMPK1	NKX2_1 (-419), NKX2_1 (+796)
CMTM4	NKX2_1 (+2028)
CMTM6	NKX2_1 (+6286)
CMTR1	NKX2_1 (+5706)
CNBP	NKX2_1 (+2486), NKX2_1 (+4484)
CNEP1R1	NKX2_1 (+1704)
CNIH1	NKX2_1 (+3355)
CNIH2	NKX2_1 (+2326)
CNIH4	NKX2_1 (-1753)
CNKSR3	NKX2_1 (+9570)
CNN2	NKX2_1 (+3306)
CNN3	NKX2_1 (-2304), NKX2_1 (-1228), NKX2_1 (-707), NKX2_1 (+2851)
CNNM3	NKX2_1 (+1039)
CNOT1	NKX2_1 (-9929)
CNOT10	NKX2_1 (+4530), NKX2_1 (+9961)
CNOT11	NKX2_1 (-6372), NKX2_1 (+1776)
CNOT2	NKX2_1 (+288)
CNOT4	NKX2_1 (+797)
CNOT6L	NKX2_1 (+1456)
CNOT8	NKX2_1 (+2337)
CNP	NKX2_1 (-9093)
CNR2	NKX2_1 (-3863)
CNTROB	NKX2_1 (+394)
COA1	NKX2_1 (-7523)
COA3	NKX2_1 (+1335)
COA4	NKX2_1 (-11)
COA7	NKX2_1 (+114)
COASY	NKX2_1 (-2852)
COBL	NKX2_1 (-1258)
COG1	NKX2_1 (-5644)
COG8	NKX2_1 (-314)
COL16A1	NKX2_1 (-128)
COLCA2	NKX2_1 (-2751), NKX2_1 (+2440), NKX2_1 (+3991), NKX2_1 (+4553), NKX2_1 (+4954)
COLGALT2	NKX2_1 (+6613)
COMMD3	NKX2_1 (-219)
COMMD6	NKX2_1 (+633)
COMTD1	NKX2_1 (+8030)
COPRS	NKX2_1 (+1364)
COPS2	NKX2_1 (+2857)
COPZ1	NKX2_1 (+3400), NKX2_1 (+4403)
COQ10B	NKX2_1 (+7692)
COQ2	NKX2_1 (+6318)
COQ6	NKX2_1 (-5201)
CORO1C	NKX2_1 (-9465)
CORO7	NKX2_1 (+1831)
COTL1	NKX2_1 (-3731)
COX16	NKX2_1 (-6796)
COX19	NKX2_1 (-1381)
COX5A	NKX2_1 (+5385)
COX7A2	NKX2_1 (-2873), NKX2_1 (+6641)
CP	NKX2_1 (+8118)
CPA3	NKX2_1 (+9635)
CPA4	NKX2_1 (-5486)
CPA5	NKX2_1 (+7581)
CPEB2	NKX2_1 (-726), NKX2_1 (+2179)
CPEB3	NKX2_1 (+3097)
CPEB4	NKX2_1 (-3614), NKX2_1 (-2834), NKX2_1 (+2265)
CPED1	NKX2_1 (+7612)
CPLX4	NKX2_1 (+9845)
CPNE5	NKX2_1 (+1033)
CPNE7	NKX2_1 (+6739)
CPNE8	NKX2_1 (-6061), NKX2_1 (-367)
CPOX	NKX2_1 (-62)
CPQ	NKX2_1 (-325), NKX2_1 (+1692)
CPSF6	NKX2_1 (+3808)
CPT1A	NKX2_1 (+2537)
CPVL	NKX2_1 (-7489), NKX2_1 (-327)
CRABP2	NKX2_1 (-41)
CRB3	NKX2_1 (+376), NKX2_1 (+763)
CRCP	NKX2_1 (+7551)
CREB1	NKX2_1 (-1381), NKX2_1 (+4428)
CREB3L1	NKX2_1 (-6168), NKX2_1 (-3498), NKX2_1 (-1323), NKX2_1 (+1007)
CREB3L2	NKX2_1 (-9335)
CREB3L4	NKX2_1 (-1133)
CREBL2	NKX2_1 (+5991)
CREG2	NKX2_1 (-8525), NKX2_1 (-739)
CRELD1	NKX2_1 (+425)
CRIM1	NKX2_1 (-518)
CRISP2	NKX2_1 (-9111)
CRK	NKX2_1 (-5009)
CRLF3	NKX2_1 (-879), NKX2_1 (+3598)
CRLS1	NKX2_1 (+1385), NKX2_1 (+8097)
CROT	NKX2_1 (+302)
CRTAP	NKX2_1 (+119)
CRY1	NKX2_1 (+1276)
CRYBG1	NKX2_1 (+5022)
CRYBG2	NKX2_1 (-5615), NKX2_1 (-4073)
CRYBG3	NKX2_1 (+657)
CSDC2	NKX2_1 (+4468)
CSDE1	NKX2_1 (+6111)
CSF1R	NKX2_1 (+192)
CSF2	NKX2_1 (+1376)
CSF3	NKX2_1 (+470)
CSGALNACT1	NKX2_1 (+6260), NKX2_1 (+6730)
CSN2	NKX2_1 (+3575)
CSNK1A1	NKX2_1 (+6830)
CSNK1D	NKX2_1 (+4945)
CSNK1G1	NKX2_1 (-512)
CSNK2A1	NKX2_1 (+5528), NKX2_1 (+7332)
CSRNP1	NKX2_1 (-1772), NKX2_1 (-595)
CSRNP2	NKX2_1 (+11)
CSRP1	NKX2_1 (-6991), NKX2_1 (-6402), NKX2_1 (-5278), NKX2_1 (-2679), NKX2_1 (+4380)
CSRP2	NKX2_1 (+208)
CSRP3	NKX2_1 (+749)
CSTB	NKX2_1 (-2876), NKX2_1 (+7935)
CTAGE5	NKX2_1 (-697)
CTBP2	NKX2_1 (-1814), NKX2_1 (+3401)
CTBS	NKX2_1 (+3533)
CTDSP2	NKX2_1 (-6559)
CTGF	NKX2_1 (-2954)
CTIF	NKX2_1 (-4913)
CTNNA1	NKX2_1 (+1666), NKX2_1 (+7213)
CTNNBIP1	NKX2_1 (+7409), NKX2_1 (+9169)
CTNND1	NKX2_1 (+1754), NKX2_1 (+5241)
CTPS1	NKX2_1 (+1751)
CTSB	NKX2_1 (+3390)
CTSC	NKX2_1 (-586), NKX2_1 (+8374)
CTSE	NKX2_1 (-2268), NKX2_1 (-1166)
CTSK	NKX2_1 (-3105)
CTSO	NKX2_1 (-9)
CTSS	NKX2_1 (+5239)
CTTNBP2NL	NKX2_1 (-4904)
CTU1	NKX2_1 (+862)
CTXN3	NKX2_1 (+607)
CTXND1	NKX2_1 (+5190)
CUBN	NKX2_1 (-3237), NKX2_1 (+5379)
CUEDC2	NKX2_1 (-7988)
CUL1	NKX2_1 (-2903), NKX2_1 (+4503)
CUL4A	NKX2_1 (+8824), NKX2_1 (+9286)
CUTC	NKX2_1 (+1910)
CUX1	NKX2_1 (-1370)
CX3CL1	NKX2_1 (-64), NKX2_1 (+5553)
CX3CR1	NKX2_1 (-9423)
CXADR	NKX2_1 (-9008), NKX2_1 (-5771)
CXCL16	NKX2_1 (+1751)
CXCL2	NKX2_1 (-1469), NKX2_1 (+6083)
CXCL5	NKX2_1 (+316), NKX2_1 (+4010)
CXCL6	NKX2_1 (+3028)
CXCL8	NKX2_1 (-4768), NKX2_1 (-803)
CXCR4	NKX2_1 (-3075), NKX2_1 (-2083)
CXCR6	NKX2_1 (-2513)
CYB561	NKX2_1 (+7122), NKX2_1 (+8156)
CYB5A	NKX2_1 (+491), NKX2_1 (+3232)
CYB5D1	NKX2_1 (+6633)
CYB5R1	NKX2_1 (-360)
CYBRD1	NKX2_1 (+381)
CYC1	NKX2_1 (-884)
CYCS	NKX2_1 (-9722)
CYFIP1	NKX2_1 (+937)
CYLD	NKX2_1 (-1394)
CYP1B1	NKX2_1 (-6657)
CYP20A1	NKX2_1 (+1106)
CYP27A1	NKX2_1 (-870)
CYP2B6	NKX2_1 (+9154)
CYP2C18	NKX2_1 (-7354), NKX2_1 (-6824), NKX2_1 (-1760), NKX2_1 (-4)
CYP2E1	NKX2_1 (-8373)
CYP2U1	NKX2_1 (+754)
CYP3A43	NKX2_1 (-215), NKX2_1 (+362), NKX2_1 (+1248), NKX2_1 (+3871), NKX2_1 (+5096)
CYP3A5	NKX2_1 (-3393)
CYP3A7-CYP3A51P	NKX2_1 (+8860)
CYP4B1	NKX2_1 (-8292)
CYP4F12	NKX2_1 (+474)
CYP51A1	NKX2_1 (-477)
CYR61	NKX2_1 (-3049), NKX2_1 (+825)
CYSTM1	NKX2_1 (-9195), NKX2_1 (-7650), NKX2_1 (+4106), NKX2_1 (+6563)
CYTH1	NKX2_1 (-880), NKX2_1 (+2895)
CYTIP	NKX2_1 (-9186), NKX2_1 (-3361), NKX2_1 (-152), NKX2_1 (+1912), NKX2_1 (+4441)
DACH1	NKX2_1 (-238)
DACT2	NKX2_1 (+778)
DACT3	NKX2_1 (-586)
DAD1	NKX2_1 (+164)
DAG1	NKX2_1 (-4750), NKX2_1 (-3433)
DAGLA	NKX2_1 (+2277)
DAGLB	NKX2_1 (-4859)
DARS	NKX2_1 (+233)
DAZAP1	NKX2_1 (+7976)
DAZAP2	NKX2_1 (+7717)
DBF4	NKX2_1 (-2729)
DBF4B	NKX2_1 (-613)
DBNDD1	NKX2_1 (-275)
DBNDD2	NKX2_1 (-749)
DBNL	NKX2_1 (-6131), NKX2_1 (+3441), NKX2_1 (+4681)
DBP	NKX2_1 (+481), NKX2_1 (+7137)
DBT	NKX2_1 (+13)
DCAF10	NKX2_1 (-313)
DCAF13	NKX2_1 (-1882)
DCAF17	NKX2_1 (-73)
DCAF4	NKX2_1 (+1255)
DCAF5	NKX2_1 (+2112)
DCAF6	NKX2_1 (+1345)
DCAF7	NKX2_1 (+528)
DCBLD1	NKX2_1 (-909)
DCK	NKX2_1 (+178)
DCP1A	NKX2_1 (-427)
DCP1B	NKX2_1 (+143)
DCTN6	NKX2_1 (-1069)
DCTPP1	NKX2_1 (-7314), NKX2_1 (-565)
DCUN1D2	NKX2_1 (+5926)
DCUN1D4	NKX2_1 (+9558)
DCXR	NKX2_1 (+428)
DDA1	NKX2_1 (+122)
DDB2	NKX2_1 (-632), NKX2_1 (+324)
DDC	NKX2_1 (-768), NKX2_1 (-325)
DDHD2	NKX2_1 (+278)
DDIAS	NKX2_1 (-419)
DDX20	NKX2_1 (-3972)
DDX23	NKX2_1 (+937)
DDX39A	NKX2_1 (-7299)
DDX41	NKX2_1 (+240)
DDX42	NKX2_1 (+1755)
DDX47	NKX2_1 (-9462), NKX2_1 (-2977)
DDX52	NKX2_1 (-245)
DDX58	NKX2_1 (+1113)
DDX6	NKX2_1 (+1194), NKX2_1 (+1809), NKX2_1 (+2483)
DDX60	NKX2_1 (-2961)
DDX60L	NKX2_1 (-7219), NKX2_1 (-6627)
DEDD	NKX2_1 (-1566)
DEDD2	NKX2_1 (+2309)
DEF6	NKX2_1 (+2033)
DEGS1	NKX2_1 (+560)
DENND1C	NKX2_1 (+8587)
DENND3	NKX2_1 (-1330)
DENND4A	NKX2_1 (-374), NKX2_1 (+344)
DENND4C	NKX2_1 (-6751)
DENR	NKX2_1 (+415)
DEPDC1B	NKX2_1 (-3839), NKX2_1 (-1610), NKX2_1 (+5708)
DERL1	NKX2_1 (+480)
DESI2	NKX2_1 (+1963)
DGCR2	NKX2_1 (+3296)
DGCR6	NKX2_1 (+187), NKX2_1 (+630)
DGKA	NKX2_1 (-728)
DGKD	NKX2_1 (-3723)
DGKH	NKX2_1 (-1226), NKX2_1 (-631)
DHCR24	NKX2_1 (+1840)
DHCR7	NKX2_1 (-592)
DHPS	NKX2_1 (-317)
DHRS12	NKX2_1 (+1891)
DHRS13	NKX2_1 (-5525), NKX2_1 (-89)
DHRS3	NKX2_1 (-2064)
DHRS4	NKX2_1 (+378)
DHRS4L2	NKX2_1 (-49)
DHRS7	NKX2_1 (+4621), NKX2_1 (+5753)
DHX32	NKX2_1 (-5966), NKX2_1 (-4893), NKX2_1 (+1765)
DHX33	NKX2_1 (-393)
DHX57	NKX2_1 (+24)
DHX8	NKX2_1 (+391)
DHX9	NKX2_1 (+1880)
DIABLO	NKX2_1 (+2373)
DICER1	NKX2_1 (+7057)
DIEXF	NKX2_1 (-2164)
DISC1	NKX2_1 (-1100)
DIXDC1	NKX2_1 (-5119)
DKK1	NKX2_1 (+2205), NKX2_1 (+4080), NKX2_1 (+8039)
DKK3	NKX2_1 (-9865)
DKK4	NKX2_1 (+172)
DKKL1	NKX2_1 (+344)
DLAT	NKX2_1 (-2042), NKX2_1 (+824)
DLEC1	NKX2_1 (+122)
DLG1	NKX2_1 (-2211)
DLGAP1	NKX2_1 (+4010), NKX2_1 (+5432)
DLST	NKX2_1 (-3320), NKX2_1 (-2529), NKX2_1 (-157), NKX2_1 (+4813)
DMAC2	NKX2_1 (-10)
DMBT1	NKX2_1 (-586)
DMBX1	NKX2_1 (+9835)
DMRTA1	NKX2_1 (+905)
DMTN	NKX2_1 (+498), NKX2_1 (+2275)
DMXL1	NKX2_1 (+2940)
DMXL2	NKX2_1 (-1128)
DNAH1	NKX2_1 (+1885)
DNAI2	NKX2_1 (+1064)
DNAJA1	NKX2_1 (+6200)
DNAJA4	NKX2_1 (+919), NKX2_1 (+1292)
DNAJB1	NKX2_1 (-2367)
DNAJB11	NKX2_1 (-61)
DNAJB13	NKX2_1 (+2202)
DNAJB4	NKX2_1 (-5120), NKX2_1 (+226)
DNAJB6	NKX2_1 (+6268)
DNAJC13	NKX2_1 (-844)
DNAJC15	NKX2_1 (+533)
DNAJC16	NKX2_1 (-425)
DNAJC18	NKX2_1 (+356)
DNAJC2	NKX2_1 (+274)
DNAJC21	NKX2_1 (+1223)
DNAJC5B	NKX2_1 (+1408)
DNAJC7	NKX2_1 (-6925)
DNAJC8	NKX2_1 (+1529)
DNASE1L3	NKX2_1 (-6118), NKX2_1 (+4680)
DNASE2	NKX2_1 (+8294)
DNHD1	NKX2_1 (-7851)
DNM2	NKX2_1 (-32)
DNMBP	NKX2_1 (-2378)
DNMT1	NKX2_1 (-3861)
DNMT3B	NKX2_1 (-1289)
DOCK5	NKX2_1 (-695), NKX2_1 (+947), NKX2_1 (+4619)
DOCK7	NKX2_1 (+5659)
DOCK8	NKX2_1 (+329)
DOK1	NKX2_1 (+4462)
DOK4	NKX2_1 (-4104), NKX2_1 (+8615)
DONSON	NKX2_1 (+4089)
DOT1L	NKX2_1 (-2424), NKX2_1 (-1706), NKX2_1 (-1362), NKX2_1 (+1082), NKX2_1 (+8503)
DPCR1	NKX2_1 (-604), NKX2_1 (+5952)
DPF3	NKX2_1 (-602)
DPH5	NKX2_1 (+3681)
DPP4	NKX2_1 (+2933), NKX2_1 (+8358)
DPP9	NKX2_1 (-344), NKX2_1 (+6003)
DPY19L4	NKX2_1 (+615), NKX2_1 (+7316)
DPYSL2	NKX2_1 (-3675)
DR1	NKX2_1 (+523)
DRAM1	NKX2_1 (+3546)
DSC2	NKX2_1 (+2575)
DSN1	NKX2_1 (+222)
DSP	NKX2_1 (-606), NKX2_1 (+4191), NKX2_1 (+6726)
DST	NKX2_1 (+695), NKX2_1 (+5716)
DSTN	NKX2_1 (+677)
DSTYK	NKX2_1 (+675)
DTX2	NKX2_1 (+3257), NKX2_1 (+6136), NKX2_1 (+6531)
DTX4	NKX2_1 (+630)
DUOX2	NKX2_1 (+1508)
DUOXA1	NKX2_1 (+1163), NKX2_1 (+6276)
DUSP1	NKX2_1 (-8996), NKX2_1 (-5984), NKX2_1 (+4740)
DUSP16	NKX2_1 (+2394)
DUSP18	NKX2_1 (+30), NKX2_1 (+584)
DUSP19	NKX2_1 (+132)
DUSP2	NKX2_1 (+340)
DUSP3	NKX2_1 (+805)
DUSP4	NKX2_1 (-3160)
DUSP5	NKX2_1 (+3421)
DUSP6	NKX2_1 (-2383), NKX2_1 (+9057)
DVL1	NKX2_1 (+3672)
DVL3	NKX2_1 (+453)
DXO	NKX2_1 (+116)
DYNC2LI1	NKX2_1 (+59)
DYNLT1	NKX2_1 (-1895), NKX2_1 (+2230)
DYRK1A	NKX2_1 (-9711), NKX2_1 (+7664)
E2F1	NKX2_1 (+3673)
E2F2	NKX2_1 (+7854)
E2F5	NKX2_1 (+1270)
E2F8	NKX2_1 (-3299), NKX2_1 (-1857)
E4F1	NKX2_1 (+452), NKX2_1 (+2667)
EAF2	NKX2_1 (+493)
EAPP	NKX2_1 (-8628)
EBAG9	NKX2_1 (+1051)
EBF1	NKX2_1 (+483)
EBPL	NKX2_1 (+1370)
ECH1	NKX2_1 (-2573), NKX2_1 (+123), NKX2_1 (+1080)
ECHDC1	NKX2_1 (+3067)
ECHDC2	NKX2_1 (+526)
ECI1	NKX2_1 (-1081)
ECI2	NKX2_1 (-608)
ECM1	NKX2_1 (+6235)
ECSCR	NKX2_1 (+3774)
ECT2	NKX2_1 (-2391)
ECT2L	NKX2_1 (-218), NKX2_1 (+1759)
EDDM3A	NKX2_1 (-9763)
EDEM1	NKX2_1 (-1362), NKX2_1 (+1994)
EDEM2	NKX2_1 (-882), NKX2_1 (+268), NKX2_1 (+1384)
EDEM3	NKX2_1 (-3984), NKX2_1 (-988), NKX2_1 (+4124)
EDN2	NKX2_1 (-8577)
EDN3	NKX2_1 (+8641)
EEA1	NKX2_1 (-1488), NKX2_1 (-889)
EED	NKX2_1 (+2451)
EEF1A1	NKX2_1 (-1740), NKX2_1 (-587), NKX2_1 (+4448)
EEF1AKMT2	NKX2_1 (-720)
EEF1E1	NKX2_1 (-319)
EEF1E1-BLOC1S5	NKX2_1 (+2796)
EEF1G	NKX2_1 (+8950)
EFCAB14	NKX2_1 (+128)
EFCAB2	NKX2_1 (-4872)
EFEMP2	NKX2_1 (-1064)
EFHD2	NKX2_1 (+1872)
EFNA1	NKX2_1 (-476), NKX2_1 (+50), NKX2_1 (+2076)
EFNA5	NKX2_1 (-2682)
EFR3A	NKX2_1 (+74)
EGR1	NKX2_1 (-682)
EHBP1	NKX2_1 (+3047)
EHD1	NKX2_1 (-8787), NKX2_1 (+3130)
EHD4	NKX2_1 (+81), NKX2_1 (+9496)
EHF	NKX2_1 (-7614), NKX2_1 (-1222), NKX2_1 (+9664)
EHHADH	NKX2_1 (+3930)
EID3	NKX2_1 (-6486), NKX2_1 (-927), NKX2_1 (-35), NKX2_1 (+7984)
EIF1	NKX2_1 (-9837)
EIF2A	NKX2_1 (-424)
EIF2AK1	NKX2_1 (+2807), NKX2_1 (+8038)
EIF2AK2	NKX2_1 (+1354)
EIF2AK3	NKX2_1 (-397), NKX2_1 (+7705)
EIF2AK4	NKX2_1 (-599)
EIF2B5	NKX2_1 (-320)
EIF2S2	NKX2_1 (+1194)
EIF3E	NKX2_1 (+198)
EIF3H	NKX2_1 (+7904)
EIF3L	NKX2_1 (-523)
EIF3M	NKX2_1 (+335), NKX2_1 (+1766)
EIF4A2	NKX2_1 (+2404)
EIF4A3	NKX2_1 (+1431)
EIF4E	NKX2_1 (-700), NKX2_1 (+666)
EIF4G2	NKX2_1 (+4466)
EIF4H	NKX2_1 (+2405)
EIF5B	NKX2_1 (+3479)
ELAC2	NKX2_1 (-324)
ELF1	NKX2_1 (-6294), NKX2_1 (+56)
ELF3	NKX2_1 (-1138)
ELL2	NKX2_1 (-351)
ELL3	NKX2_1 (+1761), NKX2_1 (+2304)
ELMOD2	NKX2_1 (+660)
ELMSAN1	NKX2_1 (-5769), NKX2_1 (+6789)
ELOC	NKX2_1 (+565)
ELOF1	NKX2_1 (-5750)
ELOVL1	NKX2_1 (-5058)
ELOVL6	NKX2_1 (-3361), NKX2_1 (-2011)
ELOVL7	NKX2_1 (+5951), NKX2_1 (+6692)
ELP3	NKX2_1 (+1757)
ELP4	NKX2_1 (+69)
ELP6	NKX2_1 (+690)
EMC8	NKX2_1 (+798)
EMC9	NKX2_1 (-5), NKX2_1 (+484)
EML3	NKX2_1 (+600)
EML6	NKX2_1 (-169)
EMP1	NKX2_1 (+29)
EMP3	NKX2_1 (+5133)
EMSY	NKX2_1 (-2453), NKX2_1 (-1388)
ENAH	NKX2_1 (+2364)
ENAM	NKX2_1 (-4346)
ENC1	NKX2_1 (-5292), NKX2_1 (+166), NKX2_1 (+8920), NKX2_1 (+9668)
ENDOD1	NKX2_1 (+3140)
ENGASE	NKX2_1 (+328)
ENKUR	NKX2_1 (-79)
ENO1	NKX2_1 (-2522), NKX2_1 (-658), NKX2_1 (+5346)
ENOSF1	NKX2_1 (+159)
ENSG00000214732	NKX2_1 (-8463), NKX2_1 (-7639)
ENSG00000228144	NKX2_1 (-5522), NKX2_1 (-227)
ENSG00000241962	NKX2_1 (-522)
ENSG00000249141	NKX2_1 (+6346)
ENSG00000249773	NKX2_1 (-2395)
ENSG00000250424	NKX2_1 (-6058)
ENSG00000254469	NKX2_1 (-18)
ENSG00000255663	NKX2_1 (+71)
ENSG00000256566	NKX2_1 (-476)
ENSG00000258989	NKX2_1 (-3610), NKX2_1 (-2347), NKX2_1 (+4931), NKX2_1 (+6445)
ENSG00000259060	NKX2_1 (-448)
ENSG00000259132	NKX2_1 (+3844)
ENSG00000259900	NKX2_1 (+715), NKX2_1 (+1477)
ENSG00000260342	NKX2_1 (+2199)
ENSG00000260371	NKX2_1 (-3860)
ENSG00000260729	NKX2_1 (+9901)
ENSG00000260914	NKX2_1 (-297)
ENSG00000262302	NKX2_1 (+1073)
ENSG00000264545	NKX2_1 (+132)
ENSG00000268041	NKX2_1 (-555)
ENSG00000268083	NKX2_1 (+2712)
ENSG00000268744	NKX2_1 (-368)
ENSG00000268861	NKX2_1 (+8156)
ENSG00000268870	NKX2_1 (+220)
ENSG00000270099	NKX2_1 (+5061)
ENSG00000270249	NKX2_1 (+368)
ENSG00000271824	NKX2_1 (+6586)
ENSG00000272297	NKX2_1 (+742)
ENSG00000272772	NKX2_1 (+422)
ENSG00000273734	NKX2_1 (+2513)
ENSG00000274322	NKX2_1 (+9162)
ENSG00000278139	NKX2_1 (-6688), NKX2_1 (-6073), NKX2_1 (-3636)
ENSG00000280778	NKX2_1 (-178)
ENSG00000281039	NKX2_1 (-1064)
ENSG00000282804	NKX2_1 (+5956)
ENSG00000283149	NKX2_1 (+6687), NKX2_1 (+8037)
ENSG00000283201	NKX2_1 (+320)
ENSG00000283321	NKX2_1 (+8768)
ENSG00000283516	NKX2_1 (+2755)
ENSG00000284484	NKX2_1 (-2287)
ENSG00000284554	NKX2_1 (+316)
ENTPD4	NKX2_1 (+5927)
ENTPD5	NKX2_1 (+3672), NKX2_1 (+4319)
ENTPD6	NKX2_1 (+369)
ENTPD7	NKX2_1 (+1301)
EP300	NKX2_1 (+4901)
EPAS1	NKX2_1 (+1471)
EPB41	NKX2_1 (-2349)
EPB41L2	NKX2_1 (+906), NKX2_1 (+9697)
EPC2	NKX2_1 (-1439), NKX2_1 (-31)
EPCAM	NKX2_1 (-8056), NKX2_1 (+1242)
EPDR1	NKX2_1 (+476)
EPG5	NKX2_1 (-6637)
EPHA1	NKX2_1 (-3894), NKX2_1 (+999)
EPHA2	NKX2_1 (-8466), NKX2_1 (-3697), NKX2_1 (-1755), NKX2_1 (+4330)
EPHB4	NKX2_1 (-4790), NKX2_1 (-2761)
EPHB6	NKX2_1 (+279)
EPHX4	NKX2_1 (+517)
EPM2AIP1	NKX2_1 (+4917)
EPN1	NKX2_1 (-8774), NKX2_1 (+7013)
EPN2	NKX2_1 (+4948)
EPN3	NKX2_1 (-795)
EPOP	NKX2_1 (-2186), NKX2_1 (-1660)
EPOR	NKX2_1 (+305)
EPRS	NKX2_1 (+2192)
EPS15L1	NKX2_1 (+1890)
EPS8	NKX2_1 (+91)
EPS8L1	NKX2_1 (-5218), NKX2_1 (+5948)
EPS8L2	NKX2_1 (+4733), NKX2_1 (+7218)
EPS8L3	NKX2_1 (+579)
ERAP1	NKX2_1 (+1718), NKX2_1 (+6278)
ERAP2	NKX2_1 (+4629)
ERBB2	NKX2_1 (+4583)
ERBB3	NKX2_1 (-281), NKX2_1 (+6634)
ERBIN	NKX2_1 (+3596)
ERGIC2	NKX2_1 (-283)
ERH	NKX2_1 (+900)
ERI1	NKX2_1 (-9267)
ERI2	NKX2_1 (+1183)
ERLIN1	NKX2_1 (+1597)
ERLIN2	NKX2_1 (+885)
ERMP1	NKX2_1 (-2521)
ERN1	NKX2_1 (+698)
ERP27	NKX2_1 (+9937)
ERP29	NKX2_1 (+910)
ERRFI1	NKX2_1 (-1686), NKX2_1 (+2537), NKX2_1 (+5691)
ESAM	NKX2_1 (-7062), NKX2_1 (-1379)
ESF1	NKX2_1 (-2)
ESPL1	NKX2_1 (-2101)
ESPNL	NKX2_1 (-1216)
ESRP1	NKX2_1 (-2627), NKX2_1 (-503), NKX2_1 (+578)
ESYT1	NKX2_1 (+360)
ETAA1	NKX2_1 (+1085)
ETFA	NKX2_1 (-1334)
ETFB	NKX2_1 (-5592)
ETHE1	NKX2_1 (-668), NKX2_1 (+1030)
ETNK1	NKX2_1 (-2361)
ETS2	NKX2_1 (-8127), NKX2_1 (-6636)
ETV1	NKX2_1 (-961), NKX2_1 (+362)
ETV3	NKX2_1 (+851), NKX2_1 (+6443)
ETV4	NKX2_1 (-9447), NKX2_1 (-7832), NKX2_1 (+1233), NKX2_1 (+2251)
ETV5	NKX2_1 (+4135)
ETV6	NKX2_1 (+2641)
EVA1A	NKX2_1 (+8724)
EVA1C	NKX2_1 (+433), NKX2_1 (+1699)
EVC	NKX2_1 (+821)
EVI2B	NKX2_1 (+453)
EVI5	NKX2_1 (-360), NKX2_1 (+4714)
EVL	NKX2_1 (-647)
EVPL	NKX2_1 (-494)
EVX1	NKX2_1 (-7010)
EXO5	NKX2_1 (+481)
EXOC6	NKX2_1 (-3191), NKX2_1 (-688), NKX2_1 (+1044)
EXOC6B	NKX2_1 (+1495)
EXOSC4	NKX2_1 (-349)
EXOSC7	NKX2_1 (+6166)
EXPH5	NKX2_1 (+651)
EXT1	NKX2_1 (+1815), NKX2_1 (+8475)
EXTL3	NKX2_1 (-7119), NKX2_1 (+8570)
EYA3	NKX2_1 (+338)
EYA4	NKX2_1 (-545)
EZR	NKX2_1 (+2067), NKX2_1 (+5186)
F11	NKX2_1 (-5524)
F11R	NKX2_1 (-597), NKX2_1 (+1799)
FA2H	NKX2_1 (-6384), NKX2_1 (+2023), NKX2_1 (+2632)
FAAH	NKX2_1 (+964)
FABP1	NKX2_1 (-3109)
FADS1	NKX2_1 (+623)
FADS2	NKX2_1 (+1204), NKX2_1 (+2202)
FADS3	NKX2_1 (-6976)
FAF2	NKX2_1 (+998)
FAH	NKX2_1 (+2828)
FAHD2A	NKX2_1 (-364)
FAIM2	NKX2_1 (+8825)
FAM104A	NKX2_1 (+976)
FAM111A	NKX2_1 (+1340)
FAM111B	NKX2_1 (+641)
FAM114A1	NKX2_1 (-1881), NKX2_1 (+519)
FAM117B	NKX2_1 (+3023)
FAM131B	NKX2_1 (-5429)
FAM135A	NKX2_1 (-2736)
FAM13B	NKX2_1 (+1218)
FAM13C	NKX2_1 (-364)
FAM159B	NKX2_1 (-32)
FAM160A2	NKX2_1 (-493), NKX2_1 (+4354)
FAM161A	NKX2_1 (+361)
FAM162A	NKX2_1 (+906), NKX2_1 (+8730)
FAM168B	NKX2_1 (-440)
FAM171A1	NKX2_1 (+2163)
FAM172A	NKX2_1 (+8133)
FAM173B	NKX2_1 (+612), NKX2_1 (+2383)
FAM174A	NKX2_1 (+687)
FAM200B	NKX2_1 (-1656), NKX2_1 (+4312)
FAM20B	NKX2_1 (+1642)
FAM210B	NKX2_1 (+1446)
FAM214B	NKX2_1 (-5042)
FAM26F	NKX2_1 (+635)
FAM46A	NKX2_1 (-7031), NKX2_1 (-2306), NKX2_1 (+982), NKX2_1 (+3378), NKX2_1 (+7540), NKX2_1 (+9015)
FAM46C	NKX2_1 (+2377), NKX2_1 (+4896)
FAM53B	NKX2_1 (-2974)
FAM57A	NKX2_1 (-5193)
FAM71D	NKX2_1 (-2862), NKX2_1 (-1556)
FAM83D	NKX2_1 (+3603)
FAM84B	NKX2_1 (+2653)
FAM8A1	NKX2_1 (+936), NKX2_1 (+1909)
FAM98B	NKX2_1 (-18)
FAN1	NKX2_1 (+178)
FANCE	NKX2_1 (-1028)
FANCF	NKX2_1 (+760)
FANCL	NKX2_1 (+3216)
FANCM	NKX2_1 (+1898)
FANK1	NKX2_1 (-7491), NKX2_1 (-6804)
FAR1	NKX2_1 (-5480), NKX2_1 (+900), NKX2_1 (+8026)
FARP2	NKX2_1 (-4023), NKX2_1 (-1358), NKX2_1 (+2336), NKX2_1 (+9053)
FARS2	NKX2_1 (+1107)
FARSB	NKX2_1 (+334), NKX2_1 (+787), NKX2_1 (+7053)
FAS	NKX2_1 (-8934), NKX2_1 (-6525), NKX2_1 (-6132), NKX2_1 (+244)
FASTKD2	NKX2_1 (-23)
FASTKD5	NKX2_1 (+1181), NKX2_1 (+3474)
FAT1	NKX2_1 (+582), NKX2_1 (+6925)
FAT4	NKX2_1 (+7343)
FAXC	NKX2_1 (+5363)
FBL	NKX2_1 (-770), NKX2_1 (+1616)
FBXL12	NKX2_1 (-90)
FBXL14	NKX2_1 (+1328), NKX2_1 (+3343)
FBXL19	NKX2_1 (-2387)
FBXO11	NKX2_1 (+3626), NKX2_1 (+6038)
FBXO17	NKX2_1 (-2061)
FBXO18	NKX2_1 (-8066)
FBXO2	NKX2_1 (+1641)
FBXO27	NKX2_1 (-5577)
FBXO32	NKX2_1 (-7312)
FBXO34	NKX2_1 (+2529), NKX2_1 (+6880)
FBXO38	NKX2_1 (-109), NKX2_1 (+2134), NKX2_1 (+3639)
FBXO46	NKX2_1 (+8793)
FBXW10	NKX2_1 (+9847)
FBXW11	NKX2_1 (+2294), NKX2_1 (+3816)
FCGR2A	NKX2_1 (+8907)
FCHO1	NKX2_1 (+9565)
FCHSD2	NKX2_1 (+1284)
FDFT1	NKX2_1 (+5745)
FDX1	NKX2_1 (+4340)
FDXR	NKX2_1 (+178)
FER	NKX2_1 (+302)
FETUB	NKX2_1 (-6943)
FEZ1	NKX2_1 (-9863)
FEZF1	NKX2_1 (-384), NKX2_1 (+101)
FFAR4	NKX2_1 (+876), NKX2_1 (+5361), NKX2_1 (+5771), NKX2_1 (+7047), NKX2_1 (+7710)
FGD4	NKX2_1 (-5995)
FGF20	NKX2_1 (+261), NKX2_1 (+4799)
FGF8	NKX2_1 (-3262)
FGFR1OP	NKX2_1 (+2107)
FGFR3	NKX2_1 (+2433)
FGGY	NKX2_1 (-331)
FGL2	NKX2_1 (+434)
FHIT	NKX2_1 (+1409)
FHL2	NKX2_1 (-8460), NKX2_1 (-7216), NKX2_1 (+6780)
FHOD1	NKX2_1 (+748)
FIGN	NKX2_1 (-1010), NKX2_1 (-193)
FIGNL1	NKX2_1 (+1798), NKX2_1 (+2997)
FIP1L1	NKX2_1 (+27)
FITM2	NKX2_1 (+8651)
FKBP11	NKX2_1 (+6243)
FKBP14	NKX2_1 (+29)
FKBP4	NKX2_1 (-9225), NKX2_1 (-2274)
FKBP5	NKX2_1 (-959), NKX2_1 (+185)
FKBP9	NKX2_1 (+403)
FKBPL	NKX2_1 (-512)
FLAD1	NKX2_1 (+563)
FLNB	NKX2_1 (-9884), NKX2_1 (-9412), NKX2_1 (+2671), NKX2_1 (+3246)
FLNC	NKX2_1 (+9642)
FLOT1	NKX2_1 (+5436)
FLRT3	NKX2_1 (-6448), NKX2_1 (-5308)
FLT1	NKX2_1 (-713)
FLVCR1	NKX2_1 (-4517)
FLVCR2	NKX2_1 (-655)
FLYWCH2	NKX2_1 (-961)
FMNL2	NKX2_1 (+7003)
FMO3	NKX2_1 (-8982)
FMO5	NKX2_1 (-5172), NKX2_1 (+106)
FMOD	NKX2_1 (-47), NKX2_1 (+536)
FN1	NKX2_1 (-952), NKX2_1 (+2364)
FNBP1L	NKX2_1 (-8054)
FNDC4	NKX2_1 (+1146)
FNDC7	NKX2_1 (-8159)
FNIP1	NKX2_1 (-417)
FNIP2	NKX2_1 (-8529), NKX2_1 (+3223), NKX2_1 (+9235), NKX2_1 (+9696)
FNTA	NKX2_1 (-5190)
FNTB	NKX2_1 (-3908), NKX2_1 (-1230), NKX2_1 (+1814)
FOS	NKX2_1 (+1945), NKX2_1 (+3398), NKX2_1 (+4006)
FOSL1	NKX2_1 (-9000)
FOSL2	NKX2_1 (-2818), NKX2_1 (+689), NKX2_1 (+2869)
FOXA1	NKX2_1 (-412)
FOXA2	NKX2_1 (+4327), NKX2_1 (+5168)
FOXD1	NKX2_1 (-1041)
FOXD4L1	NKX2_1 (+4056)
FOXJ3	NKX2_1 (-5635), NKX2_1 (-1896), NKX2_1 (-1508)
FOXK2	NKX2_1 (+8298)
FOXL1	NKX2_1 (-6)
FOXN4	NKX2_1 (-3228), NKX2_1 (-2658)
FOXO3	NKX2_1 (-1860), NKX2_1 (+1002)
FOXP1	NKX2_1 (-2136), NKX2_1 (-653), NKX2_1 (+2388), NKX2_1 (+4114)
FOXP2	NKX2_1 (+1761)
FOXP4	NKX2_1 (-5329), NKX2_1 (+4123)
FOXQ1	NKX2_1 (+3354)
FOXS1	NKX2_1 (+9358)
FRA10AC1	NKX2_1 (-8171)
FRAS1	NKX2_1 (-838)
FRAT1	NKX2_1 (+7662)
FRAT2	NKX2_1 (+5079), NKX2_1 (+5825), NKX2_1 (+6197)
FRK	NKX2_1 (-507), NKX2_1 (+4474)
FRMD5	NKX2_1 (+1447)
FRMD6	NKX2_1 (+6979)
FRRS1	NKX2_1 (+191)
FRS2	NKX2_1 (+8278), NKX2_1 (+8941)
FRY	NKX2_1 (+5881)
FRYL	NKX2_1 (+6757)
FST	NKX2_1 (+1483)
FTH1	NKX2_1 (-6106), NKX2_1 (+5478)
FTL	NKX2_1 (+5739)
FUBP1	NKX2_1 (-3619)
FURIN	NKX2_1 (+59)
FUS	NKX2_1 (-9702), NKX2_1 (+2775)
FUT1	NKX2_1 (+2554)
FUT11	NKX2_1 (+1159)
FUT2	NKX2_1 (-7560), NKX2_1 (-839)
FUT3	NKX2_1 (+957)
FUT4	NKX2_1 (-6190), NKX2_1 (+974)
FUT6	NKX2_1 (-540)
FUT8	NKX2_1 (-7865), NKX2_1 (+811), NKX2_1 (+2907)
FUT9	NKX2_1 (+654)
FUZ	NKX2_1 (+4105)
FXR1	NKX2_1 (+1433)
FXYD2	NKX2_1 (+6913)
FXYD3	NKX2_1 (-6850), NKX2_1 (+3852), NKX2_1 (+4628)
FYB1	NKX2_1 (-8371)
FYB2	NKX2_1 (-2252)
FYCO1	NKX2_1 (+7763)
FYN	NKX2_1 (+1322)
FZD3	NKX2_1 (-264)
FZD5	NKX2_1 (-3341), NKX2_1 (+119)
G2E3	NKX2_1 (-5719)
G6PC	NKX2_1 (-5950), NKX2_1 (-5545)
G6PC3	NKX2_1 (-4765)
GAB1	NKX2_1 (-216)
GAB2	NKX2_1 (-1685)
GABARAPL1	NKX2_1 (-23)
GABPB1	NKX2_1 (-505)
GADD45B	NKX2_1 (-2204), NKX2_1 (-177), NKX2_1 (+3516)
GAL3ST4	NKX2_1 (+210), NKX2_1 (+671)
GALE	NKX2_1 (+972)
GALK2	NKX2_1 (+1104), NKX2_1 (+5667)
GALM	NKX2_1 (+638)
GALNT10	NKX2_1 (+2694), NKX2_1 (+8282)
GALNT11	NKX2_1 (+2281)
GALNT3	NKX2_1 (-9611), NKX2_1 (+519)
GALNT5	NKX2_1 (+3265), NKX2_1 (+3756)
GALNT6	NKX2_1 (-8791), NKX2_1 (-7840), NKX2_1 (-3592)
GALNT7	NKX2_1 (-672), NKX2_1 (+2339)
GANAB	NKX2_1 (+5607)
GANC	NKX2_1 (+91), NKX2_1 (+850)
GAR1	NKX2_1 (-179), NKX2_1 (+761)
GAREM1	NKX2_1 (+249), NKX2_1 (+1634)
GAS2	NKX2_1 (+7410), NKX2_1 (+7970)
GAS2L3	NKX2_1 (+739)
GAS6	NKX2_1 (-7046)
GATA6	NKX2_1 (+8761)
GATAD1	NKX2_1 (+465), NKX2_1 (+1031)
GATAD2B	NKX2_1 (-1347)
GATD1	NKX2_1 (-5932)
GATM	NKX2_1 (+1120), NKX2_1 (+8578)
GBA	NKX2_1 (+436)
GBA2	NKX2_1 (+3065)
GBE1	NKX2_1 (+584)
GBP1	NKX2_1 (+1153)
GBP2	NKX2_1 (+787)
GBP6	NKX2_1 (-2058)
GBP7	NKX2_1 (+3197)
GCAT	NKX2_1 (-329)
GCFC2	NKX2_1 (+2377)
GCHFR	NKX2_1 (-414)
GCKR	NKX2_1 (+696)
GCLC	NKX2_1 (+1225)
GCNT2	NKX2_1 (-9266)
GCNT3	NKX2_1 (+2192)
GCNT4	NKX2_1 (-6502), NKX2_1 (+8027), NKX2_1 (+8389)
GDE1	NKX2_1 (+776), NKX2_1 (+1381)
GDF11	NKX2_1 (+544)
GDF15	NKX2_1 (-9049), NKX2_1 (-7855)
GDF7	NKX2_1 (-265)
GDNF	NKX2_1 (-5460)
GDPD1	NKX2_1 (+5642)
GDPD3	NKX2_1 (-1874)
GDPD5	NKX2_1 (-8163)
GDPGP1	NKX2_1 (-1075)
GEM	NKX2_1 (+511)
GEMIN4	NKX2_1 (-3918), NKX2_1 (+832)
GEMIN7	NKX2_1 (+979)
GFOD2	NKX2_1 (-675)
GFPT1	NKX2_1 (+5230)
GFPT2	NKX2_1 (-1410)
GGA1	NKX2_1 (+2224)
GGA2	NKX2_1 (+1530)
GGCT	NKX2_1 (-178)
GGN	NKX2_1 (-308), NKX2_1 (+212), NKX2_1 (+903)
GGPS1	NKX2_1 (+2013)
GGT7	NKX2_1 (-32)
GIF	NKX2_1 (-572)
GIPC1	NKX2_1 (-9967)
GIPR	NKX2_1 (+1475), NKX2_1 (+8997)
GJA1	NKX2_1 (+1184)
GJA3	NKX2_1 (-5394)
GJB2	NKX2_1 (-5630), NKX2_1 (-4775)
GJB3	NKX2_1 (-4384)
GJC1	NKX2_1 (+9152)
GK5	NKX2_1 (+475), NKX2_1 (+1462)
GLB1L2	NKX2_1 (+629)
GLCE	NKX2_1 (-5865)
GLDC	NKX2_1 (-643)
GLG1	NKX2_1 (+822)
GLIS1	NKX2_1 (-5461)
GLIS2	NKX2_1 (+4790)
GLMP	NKX2_1 (+3722), NKX2_1 (+4105)
GLO1	NKX2_1 (+1146)
GLP1R	NKX2_1 (-1190), NKX2_1 (+4838)
GLRX	NKX2_1 (-1573)
GLRX2	NKX2_1 (-6407), NKX2_1 (+942), NKX2_1 (+1396)
GLRX3	NKX2_1 (+1235), NKX2_1 (+1864), NKX2_1 (+3338)
GLS2	NKX2_1 (-5022)
GLTPD2	NKX2_1 (+1991)
GLYCTK	NKX2_1 (-2264), NKX2_1 (+616), NKX2_1 (+2632)
GMEB2	NKX2_1 (-5781)
GMPPA	NKX2_1 (-972)
GNA13	NKX2_1 (+2250)
GNAI1	NKX2_1 (-1093)
GNAT2	NKX2_1 (-462)
GNAT3	NKX2_1 (-5510), NKX2_1 (-5107)
GNAZ	NKX2_1 (+6789)
GNB1	NKX2_1 (+2344), NKX2_1 (+9960)
GNB3	NKX2_1 (+2001)
GNB5	NKX2_1 (+6197)
GNE	NKX2_1 (-9638)
GNG12	NKX2_1 (-4962)
GNG4	NKX2_1 (+1324)
GNG5	NKX2_1 (+2407)
GNMT	NKX2_1 (-6379)
GNPAT	NKX2_1 (+1624)
GNPDA1	NKX2_1 (+380)
GNPTAB	NKX2_1 (+2385)
GNS	NKX2_1 (-975)
GOLGA7B	NKX2_1 (-9528), NKX2_1 (-7330)
GOLGA8J	NKX2_1 (-7471)
GOLGB1	NKX2_1 (+418)
GOLIM4	NKX2_1 (+6555)
GOLPH3	NKX2_1 (+1487)
GON7	NKX2_1 (-1109)
GORAB	NKX2_1 (+6056)
GOT1	NKX2_1 (-3634)
GOT2	NKX2_1 (+2250)
GP9	NKX2_1 (-6355), NKX2_1 (-3164)
GPAM	NKX2_1 (-221)
GPAT3	NKX2_1 (+1322)
GPAT4	NKX2_1 (-8424)
GPATCH1	NKX2_1 (+3848)
GPATCH4	NKX2_1 (+1456)
GPBAR1	NKX2_1 (+4093)
GPBP1L1	NKX2_1 (+425)
GPC1	NKX2_1 (+195)
GPD1L	NKX2_1 (-1399), NKX2_1 (+3490)
GPER1	NKX2_1 (+2372)
GPHN	NKX2_1 (+1867)
GPR157	NKX2_1 (+1560)
GPR160	NKX2_1 (+7435), NKX2_1 (+9112)
GPR180	NKX2_1 (+116)
GPR182	NKX2_1 (-5899)
GPR183	NKX2_1 (-928)
GPR19	NKX2_1 (-250)
GPR37L1	NKX2_1 (-8895), NKX2_1 (-3941)
GPR39	NKX2_1 (-8544), NKX2_1 (+3314)
GPR84	NKX2_1 (-9883), NKX2_1 (-5762)
GPRC5A	NKX2_1 (-7415), NKX2_1 (+1601)
GPRC5C	NKX2_1 (-571), NKX2_1 (+228), NKX2_1 (+6105)
GPRIN1	NKX2_1 (+6957)
GPRIN2	NKX2_1 (-3457), NKX2_1 (-3051), NKX2_1 (+7203)
GPT2	NKX2_1 (-7680), NKX2_1 (+1422)
GPX1	NKX2_1 (+7262)
GPX2	NKX2_1 (-197), NKX2_1 (+3553), NKX2_1 (+3939), NKX2_1 (+4432)
GPX3	NKX2_1 (+218)
GPX4	NKX2_1 (-4153), NKX2_1 (-2076)
GRAMD1A	NKX2_1 (-3104)
GRAMD2B	NKX2_1 (+6108)
GRAMD4	NKX2_1 (-7369)
GRASP	NKX2_1 (-576)
GRB2	NKX2_1 (-697)
GRHL2	NKX2_1 (+7688), NKX2_1 (+8312)
GRHL3	NKX2_1 (+559)
GRID1	NKX2_1 (+2701)
GRIFIN	NKX2_1 (+7055)
GRK5	NKX2_1 (-7347)
GRN	NKX2_1 (-108)
GSAP	NKX2_1 (-9970), NKX2_1 (-9415), NKX2_1 (-6217), NKX2_1 (+1217), NKX2_1 (+7667)
GSDMA	NKX2_1 (-9461), NKX2_1 (-2139)
GSDMB	NKX2_1 (-198), NKX2_1 (+235)
GSR	NKX2_1 (+1678), NKX2_1 (+4792)
GSS	NKX2_1 (+2287)
GSTA3	NKX2_1 (-9133)
GSTA4	NKX2_1 (+668)
GSTK1	NKX2_1 (-7139), NKX2_1 (-3565)
GSTM2	NKX2_1 (-2940)
GSTM3	NKX2_1 (-1175), NKX2_1 (+8110), NKX2_1 (+8970)
GSTP1	NKX2_1 (-524)
GTF2A1	NKX2_1 (-645)
GTF2A2	NKX2_1 (+1673)
GTF2B	NKX2_1 (-280)
GTF2E2	NKX2_1 (-67)
GTF2H4	NKX2_1 (-517), NKX2_1 (+676)
GTF2I	NKX2_1 (-1916)
GTF3A	NKX2_1 (+404)
GTF3C1	NKX2_1 (+943), NKX2_1 (+2834)
GTF3C6	NKX2_1 (-7595), NKX2_1 (-5837)
GTPBP4	NKX2_1 (-3273), NKX2_1 (-1074)
GTPBP8	NKX2_1 (+2758)
GUCA1B	NKX2_1 (-3275)
GUF1	NKX2_1 (+603)
GULP1	NKX2_1 (-1479), NKX2_1 (-527)
GZF1	NKX2_1 (-2503)
H2AFJ	NKX2_1 (+2961)
H2AFY	NKX2_1 (+2384)
H3F3A	NKX2_1 (+3653)
H3F3B	NKX2_1 (+3865)
HABP2	NKX2_1 (-65)
HACD1	NKX2_1 (-543), NKX2_1 (-196)
HACD3	NKX2_1 (+1124)
HADH	NKX2_1 (+1009)
HADHA	NKX2_1 (+332)
HADHB	NKX2_1 (+1667)
HAGH	NKX2_1 (-1012)
HAPLN1	NKX2_1 (-5458)
HARS2	NKX2_1 (-379)
HAS3	NKX2_1 (-6339), NKX2_1 (+59)
HAUS6	NKX2_1 (+1425)
HAX1	NKX2_1 (-596)
HBG2	NKX2_1 (+6497)
HCAR2	NKX2_1 (-5499)
HCAR3	NKX2_1 (+5376)
HCLS1	NKX2_1 (+9185)
HDAC1	NKX2_1 (-2193), NKX2_1 (-1734), NKX2_1 (+1015), NKX2_1 (+4634)
HDAC3	NKX2_1 (+1903)
HDAC7	NKX2_1 (+838)
HDAC9	NKX2_1 (+8507)
HDC	NKX2_1 (+9652)
HDDC2	NKX2_1 (-5117)
HDDC3	NKX2_1 (+123), NKX2_1 (+2050)
HDGF	NKX2_1 (+3174)
HDGFL3	NKX2_1 (-4576)
HEATR6	NKX2_1 (-8504)
HEBP1	NKX2_1 (+665)
HELLS	NKX2_1 (-882)
HERC6	NKX2_1 (-9593)
HERPUD2	NKX2_1 (-6007)
HES1	NKX2_1 (-2678), NKX2_1 (+3515)
HES7	NKX2_1 (-321)
HESX1	NKX2_1 (+2678)
HEXIM1	NKX2_1 (-3227)
HHAT	NKX2_1 (+586)
HHEX	NKX2_1 (+6558)
HIBCH	NKX2_1 (+4984)
HID1	NKX2_1 (-2733)
HIF1A	NKX2_1 (+869), NKX2_1 (+4544)
HIF3A	NKX2_1 (+2529)
HIGD2A	NKX2_1 (-1566), NKX2_1 (-556)
HINFP	NKX2_1 (+270)
HINT3	NKX2_1 (-8045), NKX2_1 (+212)
HIP1R	NKX2_1 (-695), NKX2_1 (+1956)
HIPK1	NKX2_1 (+1134), NKX2_1 (+1967)
HIPK2	NKX2_1 (+1806), NKX2_1 (+5081)
HIRA	NKX2_1 (+1548)
HIST1H1D	NKX2_1 (+1340)
HIST1H2AC	NKX2_1 (+517)
HIST1H2AI	NKX2_1 (+372)
HIST1H2AK	NKX2_1 (-924)
HIST1H2AL	NKX2_1 (-486)
HIST1H2BB	NKX2_1 (-687)
HIST1H2BC	NKX2_1 (+3521)
HIST1H2BD	NKX2_1 (+1331), NKX2_1 (+3455), NKX2_1 (+5810)
HIST1H2BG	NKX2_1 (+906)
HIST1H2BH	NKX2_1 (+6413), NKX2_1 (+8972)
HIST1H2BI	NKX2_1 (+699)
HIST1H2BN	NKX2_1 (+221)
HIST1H2BO	NKX2_1 (+1381)
HIST1H3D	NKX2_1 (-97)
HIST1H3F	NKX2_1 (+47)
HIST1H3G	NKX2_1 (+2996)
HIST1H3H	NKX2_1 (+368)
HIST1H3J	NKX2_1 (-390)
HIST1H4D	NKX2_1 (+803)
HIST1H4F	NKX2_1 (+3040)
HIST1H4J	NKX2_1 (+1413)
HIST2H2AA3	NKX2_1 (-3108)
HIST2H2BE	NKX2_1 (+1723)
HIST2H3D	NKX2_1 (+93)
HIST3H2BB	NKX2_1 (+5677)
HIST3H3	NKX2_1 (-8029), NKX2_1 (+2187)
HIST4H4	NKX2_1 (+1903), NKX2_1 (+3219), NKX2_1 (+3714)
HIVEP2	NKX2_1 (+1789)
HK2	NKX2_1 (+6679), NKX2_1 (+9691)
HKDC1	NKX2_1 (-2584), NKX2_1 (+493)
HKR1	NKX2_1 (+852)
HLA-DOA	NKX2_1 (-8985)
HLA-DOB	NKX2_1 (-5882)
HLA-DPA1	NKX2_1 (-7766)
HLCS	NKX2_1 (+3572)
HMGA2	NKX2_1 (+28), NKX2_1 (+1528), NKX2_1 (+2396)
HMGB2	NKX2_1 (-1763)
HMGCR	NKX2_1 (+395)
HMGCS1	NKX2_1 (+464)
HMGN1	NKX2_1 (+2340)
HMGN3	NKX2_1 (-2124)
HMGN4	NKX2_1 (-4838)
HMOX1	NKX2_1 (-3233), NKX2_1 (-1478), NKX2_1 (-909)
HMX3	NKX2_1 (+1334)
HNF1A	NKX2_1 (+1830), NKX2_1 (+2532)
HNF1B	NKX2_1 (-5508)
HNF4A	NKX2_1 (-2650), NKX2_1 (+128), NKX2_1 (+7205)
HNMT	NKX2_1 (+3533)
HNRNPAB	NKX2_1 (+3352)
HNRNPC	NKX2_1 (+3249), NKX2_1 (+4790)
HNRNPD	NKX2_1 (-2344)
HNRNPF	NKX2_1 (-8013), NKX2_1 (-7414), NKX2_1 (-1746), NKX2_1 (+5764)
HNRNPL	NKX2_1 (-9806), NKX2_1 (-7338), NKX2_1 (-4806)
HNRNPLL	NKX2_1 (-8470), NKX2_1 (-4522), NKX2_1 (+4109), NKX2_1 (+7901)
HNRNPM	NKX2_1 (+931)
HNRNPR	NKX2_1 (-293)
HNRNPUL1	NKX2_1 (+1039)
HNRNPUL2	NKX2_1 (+2117)
HOMER1	NKX2_1 (+962), NKX2_1 (+2408)
HOMEZ	NKX2_1 (+36)
HOOK3	NKX2_1 (+6648)
HPCAL1	NKX2_1 (+1349)
HPD	NKX2_1 (+8208)
HPDL	NKX2_1 (+329), NKX2_1 (+2835)
HPGD	NKX2_1 (-117), NKX2_1 (+232)
HPS3	NKX2_1 (+5183)
HPS5	NKX2_1 (+242), NKX2_1 (+1550)
HRASLS5	NKX2_1 (+1352)
HS1BP3	NKX2_1 (-383)
HS6ST3	NKX2_1 (+2453)
HSBP1	NKX2_1 (-3724)
HSBP1L1	NKX2_1 (-4105), NKX2_1 (+1071)
HSCB	NKX2_1 (+450)
HSD11B2	NKX2_1 (+532)
HSD17B1	NKX2_1 (-4507)
HSD17B11	NKX2_1 (-76)
HSD17B12	NKX2_1 (-317), NKX2_1 (+7128)
HSD17B2	NKX2_1 (-1554), NKX2_1 (-364), NKX2_1 (+15)
HSD17B7	NKX2_1 (+626)
HSDL1	NKX2_1 (+6061), NKX2_1 (+6925)
HSF2	NKX2_1 (+597)
HSP90AA1	NKX2_1 (+564)
HSP90AB1	NKX2_1 (-1114), NKX2_1 (+4807)
HSP90B1	NKX2_1 (-88)
HSPA13	NKX2_1 (+1936)
HSPA1B	NKX2_1 (-4304), NKX2_1 (-2440), NKX2_1 (-1649), NKX2_1 (+8406)
HSPA1L	NKX2_1 (+701)
HSPA2	NKX2_1 (+3843), NKX2_1 (+6863)
HSPA4	NKX2_1 (-149)
HSPA4L	NKX2_1 (-4812)
HSPA9	NKX2_1 (+7104)
HSPB1	NKX2_1 (-5227), NKX2_1 (+259), NKX2_1 (+4494)
HSPB11	NKX2_1 (+3140)
HSPG2	NKX2_1 (-5775), NKX2_1 (+5390)
HSPH1	NKX2_1 (+5961)
HTR1B	NKX2_1 (+307)
HTR2B	NKX2_1 (-5551)
HTR6	NKX2_1 (-5999), NKX2_1 (-5516)
HUS1	NKX2_1 (-9)
HVCN1	NKX2_1 (-1770)
HYAL3	NKX2_1 (-724)
HYI	NKX2_1 (+101)
HYLS1	NKX2_1 (-3626)
HYOU1	NKX2_1 (+660)
IBTK	NKX2_1 (+2318)
ICA1	NKX2_1 (0)
ICAM1	NKX2_1 (-5410)
ICAM2	NKX2_1 (-3688)
ICAM4	NKX2_1 (-3460)
ICAM5	NKX2_1 (+3038)
ICE2	NKX2_1 (+819)
ICK	NKX2_1 (+2641)
ID1	NKX2_1 (+5328)
ID4	NKX2_1 (+1936), NKX2_1 (+8958)
IDE	NKX2_1 (-93)
IDH1	NKX2_1 (+328)
IER2	NKX2_1 (+36)
IER3	NKX2_1 (-7830), NKX2_1 (-5314), NKX2_1 (+262)
IER5	NKX2_1 (-4309), NKX2_1 (+1202)
IFI27	NKX2_1 (+2313)
IFI27L1	NKX2_1 (+949)
IFI27L2	NKX2_1 (+340)
IFI6	NKX2_1 (+7683)
IFIT2	NKX2_1 (-1802)
IFIT3	NKX2_1 (+4954)
IFITM10	NKX2_1 (+186)
IFNAR1	NKX2_1 (-41)
IFNAR2	NKX2_1 (+1122), NKX2_1 (+1792)
IFNGR1	NKX2_1 (+2348), NKX2_1 (+7150)
IFNGR2	NKX2_1 (+9620)
IFNLR1	NKX2_1 (-5205), NKX2_1 (-2400)
IFRD1	NKX2_1 (-3601), NKX2_1 (-1061), NKX2_1 (+5381)
IFT122	NKX2_1 (+1029), NKX2_1 (+4437), NKX2_1 (+6317), NKX2_1 (+7439)
IFT172	NKX2_1 (+520)
IFT43	NKX2_1 (+8316)
IGDCC3	NKX2_1 (-6729)
IGF1	NKX2_1 (+5952)
IGF1R	NKX2_1 (-1939), NKX2_1 (+2582)
IGF2BP1	NKX2_1 (+1739)
IGF2BP3	NKX2_1 (-3012)
IGF2R	NKX2_1 (+1687)
IGFBP2	NKX2_1 (-1923), NKX2_1 (+3016)
IGFBP4	NKX2_1 (+7004), NKX2_1 (+9563)
IGFBP5	NKX2_1 (+3086)
IGFL1	NKX2_1 (+2520)
IGFL2	NKX2_1 (-6099), NKX2_1 (-351), NKX2_1 (+919), NKX2_1 (+7618)
IGFL3	NKX2_1 (-5474)
IGFL4	NKX2_1 (-397)
IGSF23	NKX2_1 (-4658)
IGSF3	NKX2_1 (+1109)
IGSF9	NKX2_1 (+3067), NKX2_1 (+6428), NKX2_1 (+7142)
IHH	NKX2_1 (-4912), NKX2_1 (+2375), NKX2_1 (+3384), NKX2_1 (+7157)
IKBIP	NKX2_1 (+8847)
IKBKB	NKX2_1 (-3158)
IKZF2	NKX2_1 (+1537), NKX2_1 (+5794)
IKZF4	NKX2_1 (+6240), NKX2_1 (+7972)
IL10RB	NKX2_1 (+18)
IL11RA	NKX2_1 (+1414)
IL15RA	NKX2_1 (+8784)
IL17RE	NKX2_1 (-6070), NKX2_1 (-2799)
IL18R1	NKX2_1 (+173)
IL19	NKX2_1 (-1556)
IL1R2	NKX2_1 (-3844), NKX2_1 (+7411)
IL1RAP	NKX2_1 (-257)
IL1RL2	NKX2_1 (+3633)
IL1RN	NKX2_1 (+6014)
IL20RB	NKX2_1 (-1961)
IL22RA1	NKX2_1 (-994), NKX2_1 (-260)
IL33	NKX2_1 (-5096), NKX2_1 (-4175), NKX2_1 (+1220)
IL36A	NKX2_1 (+7740)
IL37	NKX2_1 (+6368)
IL6ST	NKX2_1 (+277)
ILK	NKX2_1 (+662)
ILVBL	NKX2_1 (-4585)
IMMP2L	NKX2_1 (-446)
IMMT	NKX2_1 (+6293)
IMP3	NKX2_1 (-397), NKX2_1 (-47)
IMPAD1	NKX2_1 (+1087)
INA	NKX2_1 (+176)
INAFM2	NKX2_1 (+1299)
INAVA	NKX2_1 (+941)
ING1	NKX2_1 (+2794)
ING2	NKX2_1 (-992), NKX2_1 (+2339)
INO80	NKX2_1 (-9213)
INO80C	NKX2_1 (-9855), NKX2_1 (-8103)
INO80E	NKX2_1 (-5322)
INPP1	NKX2_1 (-8831)
INPP5A	NKX2_1 (-82)
INPP5K	NKX2_1 (+36), NKX2_1 (+903)
[truncated: 2,788 more rows]

## Sheet: LT5_10kb
# GREAT version 4.0.4	Species assembly: hg38	Association rule: Single nearest gene: 10000 bp max extension, curated regulatory domains included
ET_7-9 pcw organoid_unique	LT_LinPOS organoid_unique	AL_Alveolar organoid_unique
AADAT	NKX2_1 (-27)
AAGAB	NKX2_1 (+1486)
AASDH	NKX2_1 (+336)
ABAT	NKX2_1 (+8004)
ABCA12	NKX2_1 (+1606)
ABCA3	NKX2_1 (-8197)
ABCA7	NKX2_1 (+750)
ABCB1	NKX2_1 (+622)
ABCB10	NKX2_1 (+905)
ABCB8	NKX2_1 (-473)
ABCB9	NKX2_1 (-331)
ABCC1	NKX2_1 (-645)
ABCC10	NKX2_1 (+482), NKX2_1 (+9653)
ABCC12	NKX2_1 (-6787)
ABCC2	NKX2_1 (+3247)
ABCC3	NKX2_1 (+2676), NKX2_1 (+3695), NKX2_1 (+6327), NKX2_1 (+8584)
ABCC4	NKX2_1 (+1372), NKX2_1 (+4467)
ABCC5	NKX2_1 (-349), NKX2_1 (+6278), NKX2_1 (+7020)
ABCD3	NKX2_1 (+4167), NKX2_1 (+7727)
ABCE1	NKX2_1 (-9827)
ABCF1	NKX2_1 (+2977)
ABCF2	NKX2_1 (-1247)
ABCG2	NKX2_1 (-5)
ABHD1	NKX2_1 (+228)
ABHD11	NKX2_1 (-3802)
ABHD12	NKX2_1 (-8313), NKX2_1 (+713)
ABHD13	NKX2_1 (-818), NKX2_1 (-223), NKX2_1 (+1785), NKX2_1 (+5662)
ABHD17C	NKX2_1 (+4752), NKX2_1 (+9998)
ABHD2	NKX2_1 (+1662), NKX2_1 (+3040)
ABHD5	NKX2_1 (-885)
ABI2	NKX2_1 (+1750)
ABL2	NKX2_1 (+8694)
ABLIM1	NKX2_1 (+4722)
ACAA2	NKX2_1 (-6661), NKX2_1 (+1519)
ACACA	NKX2_1 (+315), NKX2_1 (+1076), NKX2_1 (+8685)
ACACB	NKX2_1 (-4777)
ACADS	NKX2_1 (+5635), NKX2_1 (+9966)
ACAP3	NKX2_1 (+1526)
ACAT1	NKX2_1 (-6021)
ACBD4	NKX2_1 (+2871)
ACBD6	NKX2_1 (+2396)
ACE	NKX2_1 (+1884)
ACER3	NKX2_1 (-6015)
ACKR3	NKX2_1 (-992)
ACMSD	NKX2_1 (+7370)
ACOT13	NKX2_1 (+719)
ACOX2	NKX2_1 (-331)
ACOX3	NKX2_1 (+4406), NKX2_1 (+5272)
ACOXL	NKX2_1 (-421), NKX2_1 (+342)
ACP2	NKX2_1 (+19)
ACP4	NKX2_1 (-6272)
ACP5	NKX2_1 (-3199)
ACP7	NKX2_1 (-5225)
ACPP	NKX2_1 (-353)
ACSF2	NKX2_1 (+840)
ACSL1	NKX2_1 (+3905)
ACSL3	NKX2_1 (+1616)
ACSL5	NKX2_1 (-387)
ACSM6	NKX2_1 (+7830)
ACSS2	NKX2_1 (-307), NKX2_1 (+6178)
ACTG1	NKX2_1 (+897)
ACTL6A	NKX2_1 (+1050)
ACTN1	NKX2_1 (+1690)
ACTN4	NKX2_1 (+930), NKX2_1 (+2107), NKX2_1 (+4132)
ACTR10	NKX2_1 (+607)
ACTR1A	NKX2_1 (-11), NKX2_1 (+9624)
ACTR3	NKX2_1 (-3023), NKX2_1 (-1381), NKX2_1 (+2452), NKX2_1 (+4283)
ACTR3C	NKX2_1 (-4959)
ACTR6	NKX2_1 (+1435), NKX2_1 (+1846)
ACVR1	NKX2_1 (+3649)
ACVR2A	NKX2_1 (-1418), NKX2_1 (+896), NKX2_1 (+2660)
ACVR2B	NKX2_1 (-731), NKX2_1 (+1878)
ADAM11	NKX2_1 (-6977)
ADAM17	NKX2_1 (-4362), NKX2_1 (+341), NKX2_1 (+1922)
ADAM2	NKX2_1 (-9264)
ADAM9	NKX2_1 (+2051), NKX2_1 (+4684), NKX2_1 (+5408), NKX2_1 (+7350)
ADAMTS1	NKX2_1 (-1816), NKX2_1 (-1143), NKX2_1 (+2737), NKX2_1 (+4374)
ADAMTS14	NKX2_1 (+1876)
ADAMTS6	NKX2_1 (+1046), NKX2_1 (+1388)
ADAMTS9	NKX2_1 (+2571)
ADAP2	NKX2_1 (+1111)
ADAT1	NKX2_1 (+450)
ADAT3	NKX2_1 (+3842)
ADCK1	NKX2_1 (-3683)
ADCY10	NKX2_1 (-8795)
ADCY9	NKX2_1 (+6254)
ADD1	NKX2_1 (+1430), NKX2_1 (+6378), NKX2_1 (+9111)
ADGRB3	NKX2_1 (+4688)
ADGRD1	NKX2_1 (+13)
ADGRE5	NKX2_1 (+1494), NKX2_1 (+2957)
ADGRF1	NKX2_1 (-121), NKX2_1 (+6408)
ADGRF4	NKX2_1 (-6308)
ADGRF5	NKX2_1 (-4429), NKX2_1 (+142)
ADGRG1	NKX2_1 (-8548), NKX2_1 (+418), NKX2_1 (+1727)
ADGRG6	NKX2_1 (+620), NKX2_1 (+1114), NKX2_1 (+4722)
ADGRL3	NKX2_1 (-6543)
ADH5	NKX2_1 (-956)
ADIRF	NKX2_1 (+3957)
ADK	NKX2_1 (+1605), NKX2_1 (+2813)
ADM	NKX2_1 (-2502), NKX2_1 (+1235), NKX2_1 (+3721)
ADNP	NKX2_1 (+7620)
ADNP2	NKX2_1 (+1618)
ADO	NKX2_1 (+935)
ADORA1	NKX2_1 (+7120)
ADORA2B	NKX2_1 (-2830), NKX2_1 (+1320)
ADPGK	NKX2_1 (-421)
ADRB2	NKX2_1 (+4702)
ADSL	NKX2_1 (-1178)
ADSS	NKX2_1 (+740)
AES	NKX2_1 (+7543), NKX2_1 (+7865)
AFAP1	NKX2_1 (-2059), NKX2_1 (-1512), NKX2_1 (-1160), NKX2_1 (+3260)
AFDN	NKX2_1 (-9551), NKX2_1 (-9035), NKX2_1 (+3526), NKX2_1 (+4653), NKX2_1 (+8370)
AFF1	NKX2_1 (+5319), NKX2_1 (+7935)
AFF4	NKX2_1 (+9790)
AFG1L	NKX2_1 (+640)
AFG3L2	NKX2_1 (-513)
AFTPH	NKX2_1 (-4294)
AGA	NKX2_1 (-115)
AGAP1	NKX2_1 (+1115)
AGAP3	NKX2_1 (+387), NKX2_1 (+1919)
AGAP5	NKX2_1 (-8060), NKX2_1 (+7468)
AGBL5	NKX2_1 (-1270)
AGGF1	NKX2_1 (+705)
AGK	NKX2_1 (+6974), NKX2_1 (+7685)
AGL	NKX2_1 (-820), NKX2_1 (+1053)
AGO1	NKX2_1 (+1629)
AGO4	NKX2_1 (+683)
AGPAT1	NKX2_1 (+14)
AGPAT5	NKX2_1 (-1454), NKX2_1 (+771)
AGPS	NKX2_1 (+4133), NKX2_1 (+4509), NKX2_1 (+6781)
AGR2	NKX2_1 (-6568), NKX2_1 (+1705), NKX2_1 (+4758)
AGXT	NKX2_1 (-6685)
AHCTF1	NKX2_1 (+529)
AHCYL1	NKX2_1 (-5264), NKX2_1 (+4840)
AHDC1	NKX2_1 (-2596), NKX2_1 (+3469)
AHNAK	NKX2_1 (-9960), NKX2_1 (-903)
AHRR	NKX2_1 (-1783)
AHSA2	NKX2_1 (+1655)
AHSG	NKX2_1 (-6690), NKX2_1 (-3512)
AICDA	NKX2_1 (-6166)
AIDA	NKX2_1 (+581)
AIFM2	NKX2_1 (+701), NKX2_1 (+1727)
AIMP1	NKX2_1 (-91), NKX2_1 (+1072)
AIMP2	NKX2_1 (+3947)
AIP	NKX2_1 (-5457)
AJUBA	NKX2_1 (-505)
AK2	NKX2_1 (+9383)
AK3	NKX2_1 (+1459)
AK4	NKX2_1 (-8490), NKX2_1 (+1648), NKX2_1 (+6011)
AK9	NKX2_1 (+79)
AKAP1	NKX2_1 (+1318), NKX2_1 (+5573), NKX2_1 (+7436)
AKAP8L	NKX2_1 (-896)
AKAP9	NKX2_1 (+320)
AKIRIN2	NKX2_1 (+6192)
AKR1A1	NKX2_1 (+209)
AKR1B1	NKX2_1 (-3065)
AKR1B15	NKX2_1 (+9391)
AKR1C3	NKX2_1 (-5237), NKX2_1 (-3899)
AKT2	NKX2_1 (+1412)
AKTIP	NKX2_1 (+175), NKX2_1 (+1769), NKX2_1 (+8443)
ALAS1	NKX2_1 (+181), NKX2_1 (+6371), NKX2_1 (+8370)
ALCAM	NKX2_1 (+9947)
ALDH16A1	NKX2_1 (-357)
ALDH1L2	NKX2_1 (-7325)
ALDH3A2	NKX2_1 (+1313), NKX2_1 (+1847)
ALDH3B1	NKX2_1 (+658), NKX2_1 (+4122)
ALDH4A1	NKX2_1 (-4633)
ALDH9A1	NKX2_1 (+224)
ALDOA	NKX2_1 (+8548)
ALG1	NKX2_1 (+98)
ALG10	NKX2_1 (+343)
ALG9	NKX2_1 (+282)
ALK	NKX2_1 (+146)
ALKAL1	NKX2_1 (+877)
ALKBH3	NKX2_1 (+57)
ALKBH5	NKX2_1 (+2967)
ALKBH8	NKX2_1 (+388)
ALOX15B	NKX2_1 (-5593)
ALOXE3	NKX2_1 (-262)
ALPK2	NKX2_1 (+9901)
ALS2CR12	NKX2_1 (+1)
AMACR	NKX2_1 (+194)
AMBRA1	NKX2_1 (-140), NKX2_1 (+1147), NKX2_1 (+2340)
AMDHD2	NKX2_1 (-2472)
AMFR	NKX2_1 (-5941), NKX2_1 (-5506), NKX2_1 (+1093), NKX2_1 (+3388)
AMHR2	NKX2_1 (+4746)
AMIGO2	NKX2_1 (-5114)
AMN	NKX2_1 (+808)
AMOTL1	NKX2_1 (+7393)
AMOTL2	NKX2_1 (-3012), NKX2_1 (+1094)
AMY2B	NKX2_1 (+7380)
AMZ1	NKX2_1 (-8758)
ANGEL1	NKX2_1 (-9618), NKX2_1 (-2207)
ANGPT1	NKX2_1 (+6361)
ANGPTL1	NKX2_1 (-290)
ANKDD1B	NKX2_1 (+1674)
ANKHD1	NKX2_1 (-3592)
ANKHD1-EIF4EBP3	NKX2_1 (+1085), NKX2_1 (+7734)
ANKIB1	NKX2_1 (+451)
ANKK1	NKX2_1 (-2312)
ANKLE1	NKX2_1 (+1149)
ANKLE2	NKX2_1 (+1951)
ANKRD10	NKX2_1 (+6771)
ANKRD11	NKX2_1 (+5264)
ANKRD12	NKX2_1 (+1170)
ANKRD13A	NKX2_1 (+2159), NKX2_1 (+3238)
ANKRD13C	NKX2_1 (+599)
ANKRD2	NKX2_1 (-8710), NKX2_1 (+1931)
ANKRD34B	NKX2_1 (+355)
ANKRD37	NKX2_1 (+519), NKX2_1 (+982)
ANKRD39	NKX2_1 (+5186)
ANKRD40	NKX2_1 (-531)
ANKRD45	NKX2_1 (+581)
ANKRD46	NKX2_1 (+5085)
ANKRD50	NKX2_1 (-508), NKX2_1 (+2183), NKX2_1 (+2471)
ANKRD53	NKX2_1 (-1217)
ANKRD6	NKX2_1 (+2658)
ANKRD66	NKX2_1 (+2983)
ANKRD9	NKX2_1 (-6823)
ANKS1A	NKX2_1 (+2415)
ANKS3	NKX2_1 (+780)
ANLN	NKX2_1 (+3391)
ANO5	NKX2_1 (+600)
ANO8	NKX2_1 (+974)
ANO9	NKX2_1 (-2137)
ANP32A	NKX2_1 (+389), NKX2_1 (+1280), NKX2_1 (+3494)
ANP32E	NKX2_1 (+1392), NKX2_1 (+2800)
ANTXR2	NKX2_1 (-58)
ANXA11	NKX2_1 (+6385), NKX2_1 (+9722)
ANXA2	NKX2_1 (+3421)
ANXA5	NKX2_1 (+1283), NKX2_1 (+6810)
ANXA7	NKX2_1 (-226)
AP1G1	NKX2_1 (-5610), NKX2_1 (+951)
AP3B1	NKX2_1 (-1014)
AP5S1	NKX2_1 (-9256), NKX2_1 (+1009)
APBA2	NKX2_1 (+1815), NKX2_1 (+4787)
APCDD1	NKX2_1 (+6436)
APCDD1L	NKX2_1 (-8189)
APELA	NKX2_1 (+4196)
APEX1	NKX2_1 (+510)
APLP2	NKX2_1 (+1339), NKX2_1 (+1797)
APOBEC3H	NKX2_1 (+235)
APOC3	NKX2_1 (+2133)
APOH	NKX2_1 (-1650), NKX2_1 (-228)
APOL2	NKX2_1 (+874)
APOPT1	NKX2_1 (+1124), NKX2_1 (+9462)
APP	NKX2_1 (+1185), NKX2_1 (+3820)
APPBP2	NKX2_1 (-932), NKX2_1 (+1273)
APPL2	NKX2_1 (+1902)
APTX	NKX2_1 (+558)
AQP2	NKX2_1 (+3383), NKX2_1 (+4002)
AQP3	NKX2_1 (-4948), NKX2_1 (+1945)
AQP4	NKX2_1 (+123)
AQP5	NKX2_1 (-1439), NKX2_1 (-806), NKX2_1 (+4087)
AQP7	NKX2_1 (-1451)
AQR	NKX2_1 (+5344)
ARAP1	NKX2_1 (-7592), NKX2_1 (+899)
ARAP2	NKX2_1 (-721)
ARCN1	NKX2_1 (-437)
AREG	NKX2_1 (+6189), NKX2_1 (+8644)
ARF1	NKX2_1 (+1784)
ARF4	NKX2_1 (-49), NKX2_1 (+2237)
ARF6	NKX2_1 (-436), NKX2_1 (+5266)
ARFGEF1	NKX2_1 (+1119)
ARFGEF2	NKX2_1 (+76)
ARFIP2	NKX2_1 (-4)
ARHGAP12	NKX2_1 (-6968), NKX2_1 (-6542), NKX2_1 (+4498)
ARHGAP17	NKX2_1 (+689)
ARHGAP18	NKX2_1 (+277), NKX2_1 (+1913)
ARHGAP22	NKX2_1 (-360)
ARHGAP24	NKX2_1 (-435)
ARHGAP28	NKX2_1 (-7611)
ARHGAP29	NKX2_1 (+3753)
ARHGAP31	NKX2_1 (+608)
ARHGAP33	NKX2_1 (+312)
ARHGAP35	NKX2_1 (+141)
ARHGAP45	NKX2_1 (+15)
ARHGAP5	NKX2_1 (-1170), NKX2_1 (+494), NKX2_1 (+1710)
ARHGAP8	NKX2_1 (+1770), NKX2_1 (+5802)
ARHGDIA	NKX2_1 (+1361)
ARHGDIB	NKX2_1 (+87), NKX2_1 (+7217)
ARHGEF1	NKX2_1 (-477)
ARHGEF10L	NKX2_1 (-3203)
ARHGEF12	NKX2_1 (+7373)
ARHGEF19	NKX2_1 (-263), NKX2_1 (+6201)
ARHGEF2	NKX2_1 (-3043), NKX2_1 (-2473)
ARHGEF28	NKX2_1 (-191)
ARHGEF3	NKX2_1 (-640)
ARHGEF38	NKX2_1 (-7810), NKX2_1 (+3966)
ARHGEF4	NKX2_1 (-4421)
ARID1A	NKX2_1 (-3696), NKX2_1 (-3095), NKX2_1 (+2521)
ARID2	NKX2_1 (-833)
ARID3B	NKX2_1 (-947)
ARID5A	NKX2_1 (-2932)
ARID5B	NKX2_1 (-3425), NKX2_1 (+1487), NKX2_1 (+2097)
ARIH1	NKX2_1 (+1097), NKX2_1 (+8540), NKX2_1 (+8866)
ARIH2OS	NKX2_1 (-9494)
ARL1	NKX2_1 (-6821), NKX2_1 (+176)
ARL13B	NKX2_1 (+7865)
ARL2	NKX2_1 (-7095)
ARL2BP	NKX2_1 (+683)
ARL3	NKX2_1 (+1612)
ARL4A	NKX2_1 (+516)
ARL4C	NKX2_1 (-6572), NKX2_1 (+358)
ARL4D	NKX2_1 (-9755), NKX2_1 (+1152)
ARL5A	NKX2_1 (+2500)
ARL5B	NKX2_1 (+6117), NKX2_1 (+8320)
ARL5C	NKX2_1 (-1051)
ARL6	NKX2_1 (-366)
ARL6IP5	NKX2_1 (+496), NKX2_1 (+1705), NKX2_1 (+3481)
ARL6IP6	NKX2_1 (-555)
ARL8B	NKX2_1 (+1825)
ARMC1	NKX2_1 (+90), NKX2_1 (+7207)
ARMC2	NKX2_1 (-9682)
ARMC3	NKX2_1 (+221)
ARMC6	NKX2_1 (+7036)
ARMT1	NKX2_1 (+2895)
ARNT	NKX2_1 (+2003)
ARPC1B	NKX2_1 (-9126), NKX2_1 (+4524)
ARPC2	NKX2_1 (+1013)
ARPC3	NKX2_1 (+293), NKX2_1 (+1021)
ARPIN	NKX2_1 (-4409), NKX2_1 (-137)
ARPP19	NKX2_1 (+6860)
ARRB1	NKX2_1 (+419), NKX2_1 (+1551), NKX2_1 (+2000), NKX2_1 (+8501)
ARRB2	NKX2_1 (-505)
ARRDC2	NKX2_1 (-6176)
ARRDC3	NKX2_1 (+9585)
ARRDC4	NKX2_1 (-350)
ARSJ	NKX2_1 (+6), NKX2_1 (+970), NKX2_1 (+6141)
ART4	NKX2_1 (+6947)
ARV1	NKX2_1 (-6198), NKX2_1 (+4147), NKX2_1 (+5038)
ASAH1	NKX2_1 (-819)
ASAP2	NKX2_1 (-6627)
ASAP3	NKX2_1 (+6501)
ASB1	NKX2_1 (-8154), NKX2_1 (-7685)
ASB15	NKX2_1 (+3652), NKX2_1 (+3959)
ASB17	NKX2_1 (-5474)
ASB3	NKX2_1 (+3763)
ASB4	NKX2_1 (-7383)
ASCC1	NKX2_1 (-792)
ASCC2	NKX2_1 (-4910)
ASCL5	NKX2_1 (-1267)
ASF1A	NKX2_1 (+141)
ASF1B	NKX2_1 (+406)
ASH1L	NKX2_1 (-1895)
ASH2L	NKX2_1 (+576)
ASIC3	NKX2_1 (-9510)
ASIC4	NKX2_1 (-4122)
ASNS	NKX2_1 (+883)
ASPH	NKX2_1 (+464), NKX2_1 (+1293), NKX2_1 (+5690)
ASPHD2	NKX2_1 (+8551)
ASPM	NKX2_1 (+362)
ASPSCR1	NKX2_1 (+3307)
ASRGL1	NKX2_1 (+2482)
ASXL1	NKX2_1 (-3476), NKX2_1 (+11)
ATAD2B	NKX2_1 (+1116)
ATAD5	NKX2_1 (+332)
ATF2	NKX2_1 (+288)
ATF3	NKX2_1 (-3427)
ATF4	NKX2_1 (+2589)
ATF7	NKX2_1 (+10)
ATF7IP	NKX2_1 (-1297), NKX2_1 (+416)
ATG101	NKX2_1 (+3603)
ATG16L1	NKX2_1 (-3941)
ATG16L2	NKX2_1 (-6787), NKX2_1 (-3273), NKX2_1 (+447)
ATG2A	NKX2_1 (-234), NKX2_1 (+625)
ATG4C	NKX2_1 (-204)
ATIC	NKX2_1 (+312)
ATL2	NKX2_1 (+958), NKX2_1 (+2015)
ATL3	NKX2_1 (+4046)
ATM	NKX2_1 (+472)
ATMIN	NKX2_1 (+6040)
ATN1	NKX2_1 (+2080)
ATOH1	NKX2_1 (-95)
ATOX1	NKX2_1 (-8193)
ATP10D	NKX2_1 (-6316)
ATP11A	NKX2_1 (-1778), NKX2_1 (+3447), NKX2_1 (+4047), NKX2_1 (+9975)
ATP12A	NKX2_1 (-9943)
ATP13A4	NKX2_1 (-8361), NKX2_1 (+85), NKX2_1 (+2934), NKX2_1 (+3844), NKX2_1 (+8566)
ATP1A1	NKX2_1 (-1441), NKX2_1 (+4135), NKX2_1 (+8237)
ATP1A2	NKX2_1 (+1645), NKX2_1 (+8126)
ATP1B3	NKX2_1 (-741)
ATP2A2	NKX2_1 (-1994)
ATP2C2	NKX2_1 (-404)
ATP5A1	NKX2_1 (+612)
ATP5E	NKX2_1 (+2984)
ATP5H	NKX2_1 (+364)
ATP6V0A2	NKX2_1 (-468), NKX2_1 (+1754)
ATP6V0D1	NKX2_1 (+566)
ATP6V0E2	NKX2_1 (+7989)
ATP6V1A	NKX2_1 (+3542)
ATP6V1B1	NKX2_1 (-962)
ATP6V1C2	NKX2_1 (-553)
ATPAF1	NKX2_1 (+1227), NKX2_1 (+1805)
ATR	NKX2_1 (+330)
ATXN1	NKX2_1 (-838)
ATXN1L	NKX2_1 (+640)
ATXN2	NKX2_1 (+1355)
ATXN3	NKX2_1 (+821)
AUNIP	NKX2_1 (-15)
AURKA	NKX2_1 (+490)
AVL9	NKX2_1 (+6486)
AVPI1	NKX2_1 (-940), NKX2_1 (+487)
AVPR1B	NKX2_1 (-538)
AXIN1	NKX2_1 (+5995)
AXIN2	NKX2_1 (+3116), NKX2_1 (+3769), NKX2_1 (+4758), NKX2_1 (+5370)
AXL	NKX2_1 (+4296)
B3GALT2	NKX2_1 (-4843), NKX2_1 (-2452), NKX2_1 (+8881)
B3GALT6	NKX2_1 (+5246)
B3GAT3	NKX2_1 (+383)
B3GNT2	NKX2_1 (+1825)
B3GNT5	NKX2_1 (-9165), NKX2_1 (-3898)
B3GNT6	NKX2_1 (+4181)
B3GNT9	NKX2_1 (-4273)
B4GALNT3	NKX2_1 (-2895)
B4GALT1	NKX2_1 (+4198), NKX2_1 (+6789), NKX2_1 (+7537)
B4GALT2	NKX2_1 (+887)
B4GALT5	NKX2_1 (+7155)
B9D2	NKX2_1 (+1144)
BAALC	NKX2_1 (-7944)
BACE2	NKX2_1 (-8098)
BACH1	NKX2_1 (+2440), NKX2_1 (+2821), NKX2_1 (+4924)
BAG2	NKX2_1 (+196), NKX2_1 (+5017)
BAG3	NKX2_1 (+3269), NKX2_1 (+3668)
BAG6	NKX2_1 (+486)
BAHCC1	NKX2_1 (-523)
BAHD1	NKX2_1 (+2468), NKX2_1 (+4914)
BAIAP2	NKX2_1 (+5275), NKX2_1 (+8705)
BAIAP2L1	NKX2_1 (-941)
BAIAP3	NKX2_1 (+7905)
BARD1	NKX2_1 (+6179)
BARX2	NKX2_1 (-6446), NKX2_1 (-608), NKX2_1 (+193)
BATF	NKX2_1 (-843)
BAZ1A	NKX2_1 (+2051)
BAZ1B	NKX2_1 (+2260)
BAZ2A	NKX2_1 (-629)
BBC3	NKX2_1 (+3292)
BBS2	NKX2_1 (+5070)
BBS9	NKX2_1 (-485)
BBX	NKX2_1 (+2831)
BCAM	NKX2_1 (-921), NKX2_1 (-404)
BCAR1	NKX2_1 (-2095)
BCAS1	NKX2_1 (+2903)
BCAS2	NKX2_1 (+314)
BCAT1	NKX2_1 (+2232)
BCAT2	NKX2_1 (-8853), NKX2_1 (-8196)
BCDIN3D	NKX2_1 (-504)
BCL10	NKX2_1 (+1090)
BCL2L1	NKX2_1 (+382), NKX2_1 (+4983), NKX2_1 (+6833), NKX2_1 (+7401), NKX2_1 (+9834)
BCL2L11	NKX2_1 (-8293)
BCL2L13	NKX2_1 (-271), NKX2_1 (+1153)
BCL2L14	NKX2_1 (-463), NKX2_1 (+485)
BCL6	NKX2_1 (-9311), NKX2_1 (+4454), NKX2_1 (+8282), NKX2_1 (+9121)
BCL6B	NKX2_1 (-794)
BCL9	NKX2_1 (-1599)
BCL9L	NKX2_1 (-6028), NKX2_1 (-3552), NKX2_1 (-1470), NKX2_1 (+2553)
BCO1	NKX2_1 (+405)
BCR	NKX2_1 (+2325)
BDH1	NKX2_1 (+8199)
BDKRB1	NKX2_1 (-8908), NKX2_1 (-2940), NKX2_1 (+4309), NKX2_1 (+5159)
BDKRB2	NKX2_1 (-9177)
BDNF	NKX2_1 (+2089)
BEAN1	NKX2_1 (+6702)
BEND5	NKX2_1 (+9018)
BEST2	NKX2_1 (+6104)
BET1	NKX2_1 (-370)
BFAR	NKX2_1 (+8138)
BFSP2	NKX2_1 (+6428)
BHLHE40	NKX2_1 (-1507), NKX2_1 (+1223)
BICD1	NKX2_1 (+640)
BICDL2	NKX2_1 (-2847)
BID	NKX2_1 (+69)
BIK	NKX2_1 (-7127)
BIN2	NKX2_1 (-2126), NKX2_1 (+3205), NKX2_1 (+4833)
BIRC2	NKX2_1 (-2360)
BIRC3	NKX2_1 (-796)
BIRC5	NKX2_1 (+6915)
BLCAP	NKX2_1 (-7979)
BLOC1S3	NKX2_1 (+185)
BLOC1S6	NKX2_1 (+439)
BLVRA	NKX2_1 (+5563), NKX2_1 (+6516)
BLVRB	NKX2_1 (-160), NKX2_1 (+1305)
BLZF1	NKX2_1 (+503)
BMF	NKX2_1 (+9293)
BMP1	NKX2_1 (+726), NKX2_1 (+3545), NKX2_1 (+4638)
BMP3	NKX2_1 (-141)
BMP4	NKX2_1 (-6759), NKX2_1 (+9291)
BMP5	NKX2_1 (-7006), NKX2_1 (+63), NKX2_1 (+672), NKX2_1 (+3151)
BMP6	NKX2_1 (+3371)
BMPR1A	NKX2_1 (+1630), NKX2_1 (+2555)
BMPR1B	NKX2_1 (+71)
BMPR2	NKX2_1 (-205), NKX2_1 (+3030)
BNC2	NKX2_1 (-2873)
BNIP1	NKX2_1 (+9926)
BNIP2	NKX2_1 (-376), NKX2_1 (+719)
BNIP3L	NKX2_1 (-9871)
BOD1L1	NKX2_1 (+8964)
BOK	NKX2_1 (-9089), NKX2_1 (-8566), NKX2_1 (+853)
BORCS6	NKX2_1 (+1290), NKX2_1 (+4594)
BORCS7	NKX2_1 (+1149)
BORCS8	NKX2_1 (-392)
BPGM	NKX2_1 (+640)
BPIFC	NKX2_1 (-133), NKX2_1 (+283)
BPNT1	NKX2_1 (+763)
BRCA1	NKX2_1 (+6664), NKX2_1 (+7878)
BRD2	NKX2_1 (-5341), NKX2_1 (-2558), NKX2_1 (+4700)
BRD4	NKX2_1 (-9492), NKX2_1 (-8965), NKX2_1 (-3429), NKX2_1 (-2831), NKX2_1 (-1052)
BRD7	NKX2_1 (-536), NKX2_1 (+645), NKX2_1 (+2490)
BRD8	NKX2_1 (+282)
BRF1	NKX2_1 (-1315)
BRF2	NKX2_1 (+6836)
BRI3	NKX2_1 (-4845), NKX2_1 (-555), NKX2_1 (+2424)
BRI3BP	NKX2_1 (+1105)
BRINP3	NKX2_1 (+2312), NKX2_1 (+3062)
BRIP1	NKX2_1 (+1329)
BRPF3	NKX2_1 (+3273), NKX2_1 (+5297), NKX2_1 (+8043)
BRWD1	NKX2_1 (-8472), NKX2_1 (-7884), NKX2_1 (-2946), NKX2_1 (+1729)
BSG	NKX2_1 (+1044)
BST1	NKX2_1 (-8643)
BTAF1	NKX2_1 (-436)
BTBD3	NKX2_1 (-697), NKX2_1 (+1342)
BTBD6	NKX2_1 (-401)
BTBD7	NKX2_1 (+2681)
BTBD9	NKX2_1 (+48)
BTC	NKX2_1 (+751), NKX2_1 (+3541)
BTF3L4	NKX2_1 (-982)
BTG1	NKX2_1 (-1104), NKX2_1 (-254), NKX2_1 (+1684), NKX2_1 (+8278), NKX2_1 (+9095)
BTG4	NKX2_1 (+233)
BTN2A1	NKX2_1 (-420), NKX2_1 (+338)
BTN2A2	NKX2_1 (+393)
BUD13	NKX2_1 (-898)
BUD31	NKX2_1 (-516)
BZW1	NKX2_1 (-8426), NKX2_1 (-2177), NKX2_1 (-1570)
BZW2	NKX2_1 (+2848)
C10orf90	NKX2_1 (+3325)
C11orf21	NKX2_1 (+6602)
C11orf54	NKX2_1 (-123)
C11orf91	NKX2_1 (-8669), NKX2_1 (-6657)
C12orf49	NKX2_1 (+6188), NKX2_1 (+9997)
C12orf66	NKX2_1 (-67), NKX2_1 (+2783)
C14orf159	NKX2_1 (+544)
C14orf37	NKX2_1 (-5765)
C15orf38-AP3S2	NKX2_1 (+1641)
C15orf39	NKX2_1 (+2642), NKX2_1 (+4681)
C15orf62	NKX2_1 (-459)
C16orf46	NKX2_1 (-638), NKX2_1 (+3076)
C16orf58	NKX2_1 (+5108)
C16orf59	NKX2_1 (-1740)
C16orf72	NKX2_1 (+6795), NKX2_1 (+8954)
C17orf49	NKX2_1 (+726)
C17orf62	NKX2_1 (-2717)
C17orf97	NKX2_1 (-301)
C18orf25	NKX2_1 (+1535)
C19orf12	NKX2_1 (+561)
C19orf24	NKX2_1 (-2734)
C19orf33	NKX2_1 (+401)
C1QBP	NKX2_1 (+8192)
C1QL4	NKX2_1 (+5197)
C1QTNF3	NKX2_1 (+5717), NKX2_1 (+6095), NKX2_1 (+6974)
C1QTNF6	NKX2_1 (-9912)
C1R	NKX2_1 (+220)
C1S	NKX2_1 (+885)
C1orf115	NKX2_1 (-8536)
C1orf116	NKX2_1 (-2704), NKX2_1 (-1582), NKX2_1 (+4194), NKX2_1 (+7030)
C1orf186	NKX2_1 (-1844)
C1orf198	NKX2_1 (+495)
C1orf210	NKX2_1 (+736), NKX2_1 (+1232)
C1orf43	NKX2_1 (+660)
C1orf52	NKX2_1 (+7714)
C20orf173	NKX2_1 (+6501)
C20orf24	NKX2_1 (+8073)
C20orf27	NKX2_1 (-1311)
C21orf91	NKX2_1 (-678), NKX2_1 (-309)
C22orf39	NKX2_1 (+307)
C2CD3	NKX2_1 (+1183)
C2CD4A	NKX2_1 (-2444), NKX2_1 (+7873)
C2CD4D	NKX2_1 (+2888), NKX2_1 (+3545), NKX2_1 (+3883)
C2CD5	NKX2_1 (+636), NKX2_1 (+1471)
C2CD6	NKX2_1 (-2814)
C2orf69	NKX2_1 (+8322)
C3orf20	NKX2_1 (-1493)
C3orf38	NKX2_1 (+513)
C3orf52	NKX2_1 (+4219), NKX2_1 (+4732)
C4BPB	NKX2_1 (-9299)
C4orf33	NKX2_1 (-1554)
C5orf24	NKX2_1 (-7412), NKX2_1 (-5217), NKX2_1 (+8172)
C5orf42	NKX2_1 (+64)
C6	NKX2_1 (-9009)
C6orf120	NKX2_1 (+770)
C6orf203	NKX2_1 (-6860), NKX2_1 (+185)
C6orf226	NKX2_1 (+388)
C6orf47	NKX2_1 (+447)
C7orf25	NKX2_1 (+4508)
C7orf50	NKX2_1 (+1075)
C8orf37	NKX2_1 (-1784)
C8orf48	NKX2_1 (+704)
C9	NKX2_1 (+7701), NKX2_1 (+8779)
C9orf24	NKX2_1 (+2623)
C9orf72	NKX2_1 (-387), NKX2_1 (+3825)
CA1	NKX2_1 (-2035)
CA10	NKX2_1 (+912)
CA12	NKX2_1 (-5891), NKX2_1 (-2923), NKX2_1 (+7594)
CA13	NKX2_1 (+516), NKX2_1 (+9891)
CA14	NKX2_1 (+2951)
CA2	NKX2_1 (+1355), NKX2_1 (+7457)
CA5A	NKX2_1 (-9543)
CA8	NKX2_1 (+5371)
CAAP1	NKX2_1 (+1818)
CAB39	NKX2_1 (+1425), NKX2_1 (+4984)
CABIN1	NKX2_1 (+1557)
CABLES1	NKX2_1 (+1036), NKX2_1 (+2166)
CABLES2	NKX2_1 (-2916)
CABP7	NKX2_1 (-3089)
CACNB3	NKX2_1 (+5386)
CACNB4	NKX2_1 (+1325)
CACUL1	NKX2_1 (-744)
CACYBP	NKX2_1 (+2089)
CADM1	NKX2_1 (-255), NKX2_1 (+6123), NKX2_1 (+6443)
CADPS2	NKX2_1 (+1491), NKX2_1 (+3330), NKX2_1 (+4454)
CAGE1	NKX2_1 (-1121), NKX2_1 (+113)
CALHM2	NKX2_1 (+1269)
CALHM3	NKX2_1 (-127)
CALM1	NKX2_1 (+4865)
CALM3	NKX2_1 (+1251), NKX2_1 (+2084)
CALML5	NKX2_1 (-3553), NKX2_1 (-271), NKX2_1 (+2925), NKX2_1 (+5134)
CALR	NKX2_1 (+809)
CALR3	NKX2_1 (+3230)
CAMK1D	NKX2_1 (+5512)
CAMK2G	NKX2_1 (-6945), NKX2_1 (+2416)
CAMK2N1	NKX2_1 (-9677)
CAMKK1	NKX2_1 (+1541)
CAMKK2	NKX2_1 (+559)
CAMSAP2	NKX2_1 (-1456)
CANX	NKX2_1 (+1829)
CAP1	NKX2_1 (+5537)
CAPN10	NKX2_1 (-6407)
CAPN13	NKX2_1 (+1730)
CAPN2	NKX2_1 (-5721), NKX2_1 (-3996), NKX2_1 (-1849), NKX2_1 (+2840)
CAPN7	NKX2_1 (-503)
CAPN8	NKX2_1 (-1675), NKX2_1 (-602), NKX2_1 (+2596), NKX2_1 (+3162), NKX2_1 (+5506), NKX2_1 (+6503)
CAPN9	NKX2_1 (+3366)
CAPNS1	NKX2_1 (-2738)
CAPNS2	NKX2_1 (+2288)
CAPRIN1	NKX2_1 (+4952)
CAPRIN2	NKX2_1 (+1056)
CAPZA1	NKX2_1 (-1279)
CAPZA2	NKX2_1 (-9953)
CAPZB	NKX2_1 (+5010)
CARD17	NKX2_1 (-6946)
CARD6	NKX2_1 (+121), NKX2_1 (+1654)
CARHSP1	NKX2_1 (+684)
CARM1	NKX2_1 (+1837)
CARMIL1	NKX2_1 (+1284)
CARMIL2	NKX2_1 (-5295)
CARTPT	NKX2_1 (-4533)
CASD1	NKX2_1 (-1126), NKX2_1 (+2251), NKX2_1 (+3462), NKX2_1 (+7320)
CASP2	NKX2_1 (+1832), NKX2_1 (+8378)
CASP6	NKX2_1 (+47)
CASP7	NKX2_1 (+837)
CASP8AP2	NKX2_1 (-1075)
CAT	NKX2_1 (+4493), NKX2_1 (+9338)
CATIP	NKX2_1 (-101)
CATSPERB	NKX2_1 (+5031)
CATSPERG	NKX2_1 (+1710)
CAVIN1	NKX2_1 (+45), NKX2_1 (+400), NKX2_1 (+9339)
CAVIN2	NKX2_1 (+373), NKX2_1 (+724), NKX2_1 (+2544), NKX2_1 (+9941)
CBFA2T2	NKX2_1 (+8005)
CBFB	NKX2_1 (+1521)
CBLB	NKX2_1 (+1414)
CBLL1	NKX2_1 (+776), NKX2_1 (+1936)
CBR4	NKX2_1 (-509)
CBWD6	NKX2_1 (+196)
CBX6	NKX2_1 (-388)
CBX8	NKX2_1 (-6393)
CC2D1B	NKX2_1 (+774)
CC2D2A	NKX2_1 (+9187)
CCDC102A	NKX2_1 (+6339)
CCDC103	NKX2_1 (+3623), NKX2_1 (+5930), NKX2_1 (+6594)
CCDC107	NKX2_1 (-940)
CCDC117	NKX2_1 (+6581), NKX2_1 (+9979)
CCDC12	NKX2_1 (+1054)
CCDC125	NKX2_1 (+7026)
CCDC13	NKX2_1 (+7576), NKX2_1 (+8632)
CCDC130	NKX2_1 (-561)
CCDC134	NKX2_1 (-669), NKX2_1 (+860)
CCDC136	NKX2_1 (+4339)
CCDC14	NKX2_1 (+9621)
CCDC17	NKX2_1 (+3177)
CCDC170	NKX2_1 (+8950)
CCDC174	NKX2_1 (+6713)
CCDC28B	NKX2_1 (-3470)
CCDC32	NKX2_1 (-119)
CCDC47	NKX2_1 (+2984), NKX2_1 (+3622)
CCDC57	NKX2_1 (+6616)
CCDC6	NKX2_1 (-1432), NKX2_1 (+1315), NKX2_1 (+7629)
CCDC71L	NKX2_1 (+1012)
CCDC80	NKX2_1 (+657)
CCDC86	NKX2_1 (+2326)
CCDC87	NKX2_1 (-325)
CCDC88A	NKX2_1 (+319)
CCDC88B	NKX2_1 (-748)
CCDC90B	NKX2_1 (+691), NKX2_1 (+1265)
CCDC92	NKX2_1 (+3440), NKX2_1 (+7333), NKX2_1 (+9575)
CCDC96	NKX2_1 (+595), NKX2_1 (+8136), NKX2_1 (+8814)
CCER1	NKX2_1 (+7372)
CCKAR	NKX2_1 (-154), NKX2_1 (+137), NKX2_1 (+1807), NKX2_1 (+4706)
CCL17	NKX2_1 (+5752)
CCL20	NKX2_1 (+4211)
CCL27	NKX2_1 (-2424)
CCNA1	NKX2_1 (+209)
CCNB1	NKX2_1 (-118)
CCNC	NKX2_1 (+782)
CCND1	NKX2_1 (+198)
CCND3	NKX2_1 (+5532)
CCNF	NKX2_1 (+1094)
CCNG1	NKX2_1 (+1374)
CCNI	NKX2_1 (-729)
CCNJ	NKX2_1 (-463)
CCNJL	NKX2_1 (+1572)
CCNO	NKX2_1 (+587), NKX2_1 (+1956)
CCNY	NKX2_1 (-4590)
CCNYL1	NKX2_1 (+1218)
CCR1	NKX2_1 (-7824), NKX2_1 (-6442), NKX2_1 (+4151)
CCR10	NKX2_1 (+2164)
CCR4	NKX2_1 (-2706)
CCR6	NKX2_1 (+8794)
CCRL2	NKX2_1 (-8170), NKX2_1 (-7377), NKX2_1 (-1796), NKX2_1 (+4445), NKX2_1 (+8992)
CCSER2	NKX2_1 (-4870), NKX2_1 (+8146)
CCT4	NKX2_1 (+9217)
CCT5	NKX2_1 (+7571)
CCT7	NKX2_1 (+360)
CCT8	NKX2_1 (-267)
CD101	NKX2_1 (+5657)
CD109	NKX2_1 (+3705)
CD14	NKX2_1 (+734)
CD164	NKX2_1 (-1908)
CD248	NKX2_1 (+4698)
CD274	NKX2_1 (-3652), NKX2_1 (-3099), NKX2_1 (-2468)
CD276	NKX2_1 (+352)
CD2AP	NKX2_1 (-380), NKX2_1 (+943), NKX2_1 (+6104)
CD2BP2	NKX2_1 (+3022)
CD300LF	NKX2_1 (+8064), NKX2_1 (+8496)
CD300LG	NKX2_1 (-6962)
CD302	NKX2_1 (-859)
CD44	NKX2_1 (+418), NKX2_1 (+5142), NKX2_1 (+5710), NKX2_1 (+6659)
CD46	NKX2_1 (-2925), NKX2_1 (+174)
CD58	NKX2_1 (+2417)
CD70	NKX2_1 (+3555), NKX2_1 (+3824)
CD82	NKX2_1 (-1403)
CD83	NKX2_1 (+536)
CD9	NKX2_1 (-5598), NKX2_1 (+3292), NKX2_1 (+7878), NKX2_1 (+9367)
CDADC1	NKX2_1 (-210)
CDAN1	NKX2_1 (-4259)
CDC123	NKX2_1 (-544)
CDC25A	NKX2_1 (+7813)
CDC37L1	NKX2_1 (+6615)
CDC42	NKX2_1 (+1803)
CDC42BPA	NKX2_1 (-9454), NKX2_1 (-689), NKX2_1 (+2167)
CDC42BPG	NKX2_1 (-6566), NKX2_1 (+976)
CDC42EP1	NKX2_1 (-478), NKX2_1 (+3858), NKX2_1 (+9201)
CDC42EP3	NKX2_1 (+8048)
CDC42EP4	NKX2_1 (-7171)
CDC42SE2	NKX2_1 (+2506), NKX2_1 (+3068)
CDC5L	NKX2_1 (+1049)
CDC6	NKX2_1 (-2689)
CDCA4	NKX2_1 (+1329), NKX2_1 (+3411)
CDCA7	NKX2_1 (-72)
CDCA7L	NKX2_1 (+3079), NKX2_1 (+6418), NKX2_1 (+6985)
CDH1	NKX2_1 (-3522), NKX2_1 (+4669), NKX2_1 (+4985), NKX2_1 (+6371), NKX2_1 (+8106)
CDH11	NKX2_1 (-1669)
CDH18	NKX2_1 (+3091)
CDH3	NKX2_1 (-290), NKX2_1 (+1545)
CDH7	NKX2_1 (+6304)
CDHR1	NKX2_1 (+2012)
CDIP1	NKX2_1 (-2802)
CDK1	NKX2_1 (+5981)
CDK10	NKX2_1 (+871)
CDK14	NKX2_1 (-1452), NKX2_1 (-712), NKX2_1 (+257), NKX2_1 (+2989)
CDK17	NKX2_1 (-705)
CDK4	NKX2_1 (+1027)
CDK5	NKX2_1 (-4225), NKX2_1 (-3511), NKX2_1 (-494)
CDK5RAP3	NKX2_1 (-2487)
CDK6	NKX2_1 (-3320), NKX2_1 (+798)
CDKL1	NKX2_1 (-90)
CDKN1A	NKX2_1 (+9450)
CDKN1B	NKX2_1 (+352), NKX2_1 (+1239)
CDKN2A	NKX2_1 (+9486)
CDKN2AIP	NKX2_1 (-6655), NKX2_1 (+2399)
CDKN2C	NKX2_1 (+8369)
CDO1	NKX2_1 (+150)
CDR2	NKX2_1 (+2539)
CDR2L	NKX2_1 (-5358)
CDS1	NKX2_1 (+9380)
CDYL	NKX2_1 (+1618), NKX2_1 (+9959)
CEACAM1	NKX2_1 (-3140)
CEACAM19	NKX2_1 (+6055)
CEACAM5	NKX2_1 (-5999)
CEACAM6	NKX2_1 (-1245), NKX2_1 (+9097)
CEBPD	NKX2_1 (+3300), NKX2_1 (+4725), NKX2_1 (+6726)
CEBPE	NKX2_1 (+3568)
CELA3B	NKX2_1 (-2421)
CELF2	NKX2_1 (-5539), NKX2_1 (-2728)
CELSR1	NKX2_1 (-1804), NKX2_1 (-833), NKX2_1 (+3208), NKX2_1 (+4032)
CEMIP	NKX2_1 (-2625)
CENPF	NKX2_1 (+981)
CENPL	NKX2_1 (+3269)
CENPO	NKX2_1 (-8)
CENPU	NKX2_1 (+1068)
CEP152	NKX2_1 (+275), NKX2_1 (+577)
CEP290	NKX2_1 (-27)
CEP41	NKX2_1 (-3761)
CEP44	NKX2_1 (-723), NKX2_1 (+110)
CEP55	NKX2_1 (-818), NKX2_1 (+3104)
CEP57L1	NKX2_1 (-22)
CEP68	NKX2_1 (+9327)
CEP70	NKX2_1 (+981)
CEP76	NKX2_1 (-7383)
CEP83	NKX2_1 (-53), NKX2_1 (+1078)
CEP85	NKX2_1 (+682)
CEP85L	NKX2_1 (+638)
CEP89	NKX2_1 (+130)
CEP97	NKX2_1 (+1029)
CEPT1	NKX2_1 (+181)
CERK	NKX2_1 (-4825)
CERS4	NKX2_1 (-3950), NKX2_1 (-1105)
CERS6	NKX2_1 (+1565)
CES3	NKX2_1 (-46)
CETN1	NKX2_1 (-3495)
CETN3	NKX2_1 (+344)
CFAP36	NKX2_1 (+1501)
CFAP45	NKX2_1 (-945)
CFAP52	NKX2_1 (+941)
CFAP61	NKX2_1 (-167)
CFDP1	NKX2_1 (+4029)
CFH	NKX2_1 (+3545)
CFI	NKX2_1 (+1496)
CFL1	NKX2_1 (+2474)
CFL2	NKX2_1 (+772), NKX2_1 (+1061)
CFLAR	NKX2_1 (-76)
CGN	NKX2_1 (+1805), NKX2_1 (+2368)
CGNL1	NKX2_1 (+3362), NKX2_1 (+8952)
CH25H	NKX2_1 (+46), NKX2_1 (+5186)
CHAC1	NKX2_1 (-9555), NKX2_1 (+958)
CHCHD4	NKX2_1 (+6649)
CHCHD7	NKX2_1 (+8317)
CHD1	NKX2_1 (-800)
CHD1L	NKX2_1 (-8453), NKX2_1 (-316)
CHD2	NKX2_1 (-196), NKX2_1 (+6541)
CHD4	NKX2_1 (+1841)
CHD9	NKX2_1 (-44)
CHDH	NKX2_1 (+3082)
CHEK2	NKX2_1 (+33)
CHFR	NKX2_1 (-251)
CHGB	NKX2_1 (+8025)
CHI3L2	NKX2_1 (+2122)
CHIA	NKX2_1 (-3950)
CHIC2	NKX2_1 (+1255)
CHMP1B	NKX2_1 (+6114), NKX2_1 (+8703)
CHMP2B	NKX2_1 (+492), NKX2_1 (+3313)
CHMP4C	NKX2_1 (-972), NKX2_1 (-449)
CHMP7	NKX2_1 (+3832)
CHPF2	NKX2_1 (+934)
CHPT1	NKX2_1 (-453)
CHRNA9	NKX2_1 (+1835)
CHRNB1	NKX2_1 (+331)
CHRND	NKX2_1 (+5543)
CHST12	NKX2_1 (+4575), NKX2_1 (+8073)
CHST15	NKX2_1 (+4357), NKX2_1 (+5083)
CHST6	NKX2_1 (+2127), NKX2_1 (+8509)
CHSY3	NKX2_1 (+1345)
CHURC1	NKX2_1 (-229)
CIART	NKX2_1 (-732), NKX2_1 (+147)
CIITA	NKX2_1 (+1720), NKX2_1 (+2323)
CISH	NKX2_1 (+5801)
CITED2	NKX2_1 (+4293)
CITED4	NKX2_1 (-5975)
CKAP2	NKX2_1 (+129)
CLASP1	NKX2_1 (+685)
CLCA1	NKX2_1 (-1683)
CLCA2	NKX2_1 (+1839), NKX2_1 (+5685), NKX2_1 (+5986), NKX2_1 (+7864)
CLCF1	NKX2_1 (-7652)
CLDN1	NKX2_1 (-4989), NKX2_1 (-3968), NKX2_1 (-3242), NKX2_1 (-464), NKX2_1 (+4872)
CLDN14	NKX2_1 (+7764)
CLDN18	NKX2_1 (-1106), NKX2_1 (+40)
CLDN20	NKX2_1 (-4147), NKX2_1 (+4604), NKX2_1 (+5461)
CLDN22	NKX2_1 (-407)
CLDN4	NKX2_1 (-9036), NKX2_1 (-5120), NKX2_1 (-89), NKX2_1 (+981)
CLDN7	NKX2_1 (-2233)
CLDN9	NKX2_1 (-2245)
CLDND2	NKX2_1 (+1345), NKX2_1 (+2054), NKX2_1 (+2620)
CLEC14A	NKX2_1 (+3808)
CLEC16A	NKX2_1 (-2655)
CLEC19A	NKX2_1 (+1959)
CLIC1	NKX2_1 (+1440)
CLIC4	NKX2_1 (-1117)
CLINT1	NKX2_1 (+3656)
CLIP1	NKX2_1 (+1831)
CLIP2	NKX2_1 (-9953)
CLIP4	NKX2_1 (-2625), NKX2_1 (-1973), NKX2_1 (+2132), NKX2_1 (+8908)
CLK1	NKX2_1 (-4546)
CLK3	NKX2_1 (+9586)
CLK4	NKX2_1 (+697)
CLLU1	NKX2_1 (+3882)
CLN8	NKX2_1 (-7965), NKX2_1 (-3346)
CLNK	NKX2_1 (-9260)
CLPP	NKX2_1 (+1144), NKX2_1 (+2373)
CLPTM1L	NKX2_1 (+1979)
CLPX	NKX2_1 (-1470), NKX2_1 (+863)
CLRN2	NKX2_1 (-541)
CLSTN1	NKX2_1 (-495)
CLTA	NKX2_1 (+1686), NKX2_1 (+3204)
CLTB	NKX2_1 (+904)
CLU	NKX2_1 (+869)
CLUAP1	NKX2_1 (+435)
CLVS2	NKX2_1 (+253)
CLYBL	NKX2_1 (-449)
CMAS	NKX2_1 (+709)
CMC2	NKX2_1 (+1878)
CMIP	NKX2_1 (-4089)
CMPK2	NKX2_1 (+8887)
CMTM4	NKX2_1 (+2088)
CMTM6	NKX2_1 (+6286)
CMTM8	NKX2_1 (-594)
CMTR2	NKX2_1 (+827)
CNBP	NKX2_1 (+4558)
CNDP1	NKX2_1 (+6126), NKX2_1 (+7837)
CNDP2	NKX2_1 (+3527)
CNEP1R1	NKX2_1 (+1549)
CNFN	NKX2_1 (-6699)
CNIH3	NKX2_1 (+8557)
CNKSR3	NKX2_1 (-604)
CNN2	NKX2_1 (+3222)
CNN3	NKX2_1 (-2299), NKX2_1 (-1178), NKX2_1 (+2850), NKX2_1 (+6147)
CNNM3	NKX2_1 (+1017)
CNOT1	NKX2_1 (+1212), NKX2_1 (+1872)
CNOT10	NKX2_1 (+4345)
CNOT11	NKX2_1 (+6232)
CNOT4	NKX2_1 (+821)
CNOT7	NKX2_1 (-9288)
CNOT8	NKX2_1 (+468), NKX2_1 (+2294)
CNOT9	NKX2_1 (+1188)
CNR2	NKX2_1 (+6678)
CNTFR	NKX2_1 (+2530)
CNTROB	NKX2_1 (+672), NKX2_1 (+1293)
COA6	NKX2_1 (+896)
COA7	NKX2_1 (-5094)
COASY	NKX2_1 (-2859)
COG3	NKX2_1 (+682)
COG8	NKX2_1 (-286)
COL10A1	NKX2_1 (-7234), NKX2_1 (-2815)
COL1A1	NKX2_1 (-9420), NKX2_1 (+675), NKX2_1 (+1610)
COL21A1	NKX2_1 (+1483)
COL23A1	NKX2_1 (-1506)
COL3A1	NKX2_1 (+4945)
COL7A1	NKX2_1 (-3769)
COL8A1	NKX2_1 (+2735), NKX2_1 (+3700)
COLCA2	NKX2_1 (+3991), NKX2_1 (+5001), NKX2_1 (+8867), NKX2_1 (+9287)
COLEC11	NKX2_1 (+7545)
COMMD3	NKX2_1 (-9218), NKX2_1 (-220)
COMMD3-BMI1	NKX2_1 (+351)
COMMD6	NKX2_1 (+633)
COMTD1	NKX2_1 (-9435), NKX2_1 (+1806)
COPG1	NKX2_1 (-4597)
COPS5	NKX2_1 (+760)
COPS7A	NKX2_1 (+547)
COQ10A	NKX2_1 (-36)
COQ10B	NKX2_1 (+7634)
COQ2	NKX2_1 (+6166)
COQ7	NKX2_1 (+721)
CORIN	NKX2_1 (+585)
CORO1C	NKX2_1 (+6785)
COTL1	NKX2_1 (-3791)
COX11	NKX2_1 (-1144)
COX15	NKX2_1 (+2184)
COX16	NKX2_1 (-7760)
COX20	NKX2_1 (-1579), NKX2_1 (+4178), NKX2_1 (+9047)
COX7C	NKX2_1 (+1128)
CPA5	NKX2_1 (+7581)
CPA6	NKX2_1 (-124)
CPB2	NKX2_1 (+6714), NKX2_1 (+7630)
CPD	NKX2_1 (-1765), NKX2_1 (+1770)
CPEB3	NKX2_1 (+5142)
CPEB4	NKX2_1 (+2266)
CPNE2	NKX2_1 (-963)
CPNE4	NKX2_1 (+2484)
CPOX	NKX2_1 (-4767)
CPQ	NKX2_1 (-325)
CPSF1	NKX2_1 (+636)
CPSF2	NKX2_1 (+6561)
CPSF6	NKX2_1 (+3968)
CPT1A	NKX2_1 (+2570)
CR1	NKX2_1 (-159)
CR2	NKX2_1 (+7649)
CRABP1	NKX2_1 (-3384)
CRAMP1	NKX2_1 (+1258), NKX2_1 (+3239)
CRB3	NKX2_1 (+769)
CRCP	NKX2_1 (+8454)
CREB1	NKX2_1 (-1158), NKX2_1 (+4524)
CREB3L1	NKX2_1 (-3338), NKX2_1 (-1323)
CREB3L2	NKX2_1 (+298)
CREB3L4	NKX2_1 (+177)
CREBRF	NKX2_1 (+2113)
CREG1	NKX2_1 (-729)
CRELD1	NKX2_1 (+5808)
CRIM1	NKX2_1 (+1885)
CRIP3	NKX2_1 (-4216)
CRK	NKX2_1 (+6462)
CRKL	NKX2_1 (-5501), NKX2_1 (+877)
CRLS1	NKX2_1 (+1385), NKX2_1 (+2656)
CROT	NKX2_1 (-5770)
CRTAP	NKX2_1 (+1417)
CRTC3	NKX2_1 (+484)
CRY1	NKX2_1 (+1281), NKX2_1 (+2092)
CRYBA1	NKX2_1 (+4725)
CRYBG1	NKX2_1 (-9858)
CRYBG3	NKX2_1 (-6183)
CRYGC	NKX2_1 (-5609)
CRYGD	NKX2_1 (-1128)
CRYM	NKX2_1 (+2930)
CS	NKX2_1 (+316)
CSF2	NKX2_1 (+1376)
CSGALNACT1	NKX2_1 (-5996)
CSK	NKX2_1 (+1874), NKX2_1 (+5828)
CSNK1A1	NKX2_1 (+1016), NKX2_1 (+6781), NKX2_1 (+8117)
CSNK1E	NKX2_1 (-517), NKX2_1 (+2313), NKX2_1 (+3125)
CSNK1G1	NKX2_1 (-702)
CSNK2A1	NKX2_1 (+5497)
CSNK2A3	NKX2_1 (+8682)
CSRP1	NKX2_1 (-3177), NKX2_1 (+1107), NKX2_1 (+4435)
CSRP3	NKX2_1 (-6405), NKX2_1 (+1343)
CST6	NKX2_1 (-2998), NKX2_1 (+1128)
CTAGE5	NKX2_1 (-731)
CTCF	NKX2_1 (-329), NKX2_1 (+9777)
CTDSP1	NKX2_1 (-2814), NKX2_1 (+1646)
CTDSP2	NKX2_1 (-6559), NKX2_1 (+7357)
CTDSPL	NKX2_1 (-2007), NKX2_1 (+1207), NKX2_1 (+9732)
CTDSPL2	NKX2_1 (-635)
CTH	NKX2_1 (+334)
CTNNA1	NKX2_1 (-7590), NKX2_1 (-562), NKX2_1 (+7367), NKX2_1 (+8026), NKX2_1 (+8635)
CTNNB1	NKX2_1 (+7359)
CTNNBIP1	NKX2_1 (-4358), NKX2_1 (+1055), NKX2_1 (+7409), NKX2_1 (+9169)
CTNND1	NKX2_1 (+1755)
CTR9	NKX2_1 (+714)
CTSB	NKX2_1 (+7741)
CTSC	NKX2_1 (-586)
CTSD	NKX2_1 (-8305)
CTSE	NKX2_1 (-1465), NKX2_1 (-1166)
CTSK	NKX2_1 (-8642), NKX2_1 (-3089)
CTSO	NKX2_1 (+393)
CTSS	NKX2_1 (-5108), NKX2_1 (+499)
CTTNBP2	NKX2_1 (-511)
CTTNBP2NL	NKX2_1 (-4898), NKX2_1 (-366)
CTXN3	NKX2_1 (+600), NKX2_1 (+8890)
CUEDC2	NKX2_1 (-8325), NKX2_1 (-7987)
CUL1	NKX2_1 (-2969)
CUL3	NKX2_1 (+5861)
CUL5	NKX2_1 (+3088)
CUTA	NKX2_1 (+1032), NKX2_1 (+1362)
CUX1	NKX2_1 (-1431)
CWC27	NKX2_1 (+71), NKX2_1 (+9358)
CX3CL1	NKX2_1 (-112), NKX2_1 (+1433), NKX2_1 (+5553)
CX3CR1	NKX2_1 (-9653)
CXADR	NKX2_1 (+1440), NKX2_1 (+8069)
CXCL1	NKX2_1 (-136)
CXCL16	NKX2_1 (+1641)
CXCL17	NKX2_1 (+7017)
CXCL2	NKX2_1 (-1469), NKX2_1 (+6083)
CXCL5	NKX2_1 (+316)
CXCL8	NKX2_1 (-803), NKX2_1 (+67)
CXCR1	NKX2_1 (+189)
CXCR4	NKX2_1 (-3019)
CXCR6	NKX2_1 (-4812), NKX2_1 (-4180)
CYB5A	NKX2_1 (+491), NKX2_1 (+2307), NKX2_1 (+3170), NKX2_1 (+3918)
CYB5D1	NKX2_1 (+6603)
CYB5R3	NKX2_1 (-859)
CYBRD1	NKX2_1 (+381), NKX2_1 (+8559)
CYFIP1	NKX2_1 (+887)
CYLD	NKX2_1 (+5088)
CYP17A1	NKX2_1 (-13)
CYP1A1	NKX2_1 (+3659)
CYP1B1	NKX2_1 (+1276)
CYP20A1	NKX2_1 (+1085)
CYP27B1	NKX2_1 (+747)
CYP2A13	NKX2_1 (-4996)
CYP2A7	NKX2_1 (-3950)
CYP2B6	NKX2_1 (+9094)
CYP3A43	NKX2_1 (+5124)
CYP3A7-CYP3A51P	NKX2_1 (+4387)
CYP4A11	NKX2_1 (-6864)
CYP4A22	NKX2_1 (-7305)
CYP51A1	NKX2_1 (-559)
CYR61	NKX2_1 (+4290), NKX2_1 (+5553)
CYSTM1	NKX2_1 (-9139), NKX2_1 (-768)
DAAM2	NKX2_1 (+3102)
DACT2	NKX2_1 (+799)
DAD1	NKX2_1 (-492)
DAGLB	NKX2_1 (+3128)
DAP3	NKX2_1 (+657)
DAPK2	NKX2_1 (-4469)
DAPP1	NKX2_1 (-1029), NKX2_1 (-55)
DARS	NKX2_1 (+222), NKX2_1 (+722), NKX2_1 (+1108)
DAW1	NKX2_1 (-8726), NKX2_1 (-8406)
DAXX	NKX2_1 (+2295)
DAZAP2	NKX2_1 (+7755)
DBNDD1	NKX2_1 (-275)
DBP	NKX2_1 (+468)
DBR1	NKX2_1 (+583)
DBT	NKX2_1 (-37)
DCAF11	NKX2_1 (-904)
DCAF17	NKX2_1 (-73)
DCAF5	NKX2_1 (+2112), NKX2_1 (+4660)
DCAF6	NKX2_1 (-242), NKX2_1 (+1419)
DCAF7	NKX2_1 (-502), NKX2_1 (+528)
DCANP1	NKX2_1 (-1124)
DCC	NKX2_1 (-2740)
DCDC2B	NKX2_1 (-2903)
DCHS1	NKX2_1 (-8514)
DCK	NKX2_1 (+150)
DCLK1	NKX2_1 (-427)
DCP1B	NKX2_1 (+188)
DCST1	NKX2_1 (+4956)
DCTN1	NKX2_1 (-68), NKX2_1 (+355)
DCTPP1	NKX2_1 (-7339), NKX2_1 (-565)
DCUN1D1	NKX2_1 (+1608)
DCUN1D3	NKX2_1 (+1149), NKX2_1 (+2356), NKX2_1 (+3128)
DCUN1D4	NKX2_1 (+9543)
DCUN1D5	NKX2_1 (+419), NKX2_1 (+972)
DDA1	NKX2_1 (+62)
DDB2	NKX2_1 (-632), NKX2_1 (+329)
DDC	NKX2_1 (+1765)
DDHD2	NKX2_1 (+235), NKX2_1 (+1293)
DDIAS	NKX2_1 (-419)
DDIT3	NKX2_1 (+2476)
DDIT4	NKX2_1 (-9966), NKX2_1 (+1270), NKX2_1 (+1582)
DDIT4L	NKX2_1 (-633), NKX2_1 (-152)
DDX11	NKX2_1 (+6660)
DDX17	NKX2_1 (+4022)
DDX19A	NKX2_1 (-4837)
DDX19B	NKX2_1 (+6292)
DDX20	NKX2_1 (+309)
DDX23	NKX2_1 (-840), NKX2_1 (+937)
DDX28	NKX2_1 (-403)
DDX39A	NKX2_1 (+695)
DDX42	NKX2_1 (+6657)
DDX47	NKX2_1 (-9433), NKX2_1 (-5808)
DDX50	NKX2_1 (+843)
DDX56	NKX2_1 (-740)
DDX6	NKX2_1 (+1166), NKX2_1 (+1760)
DDX60L	NKX2_1 (+545)
DEAF1	NKX2_1 (-4947), NKX2_1 (-4447)
DEDD2	NKX2_1 (+2279)
DEFB108B	NKX2_1 (-1106)
DEFB134	NKX2_1 (-1468), NKX2_1 (+597)
DEFB136	NKX2_1 (-2990)
DEGS1	NKX2_1 (+746)
DEK	NKX2_1 (+2932)
DENND1C	NKX2_1 (-2039), NKX2_1 (+8565)
DENND3	NKX2_1 (-593)
DENND4A	NKX2_1 (-443), NKX2_1 (+411)
DENND4C	NKX2_1 (-6708), NKX2_1 (+1464), NKX2_1 (+3340)
DENND5B	NKX2_1 (+4947)
DENND6A	NKX2_1 (-906), NKX2_1 (+676)
DEPDC1	NKX2_1 (+4484)
DEPDC1B	NKX2_1 (-1719)
DEPDC5	NKX2_1 (+189)
DERA	NKX2_1 (-312)
DERL1	NKX2_1 (-192)
DESI2	NKX2_1 (+1810), NKX2_1 (+7321)
DGAT2	NKX2_1 (+3057)
DGCR2	NKX2_1 (+2308), NKX2_1 (+3300), NKX2_1 (+5767)
DGKA	NKX2_1 (-728)
DGKD	NKX2_1 (-3723), NKX2_1 (+838), NKX2_1 (+3280)
DGKH	NKX2_1 (-1145)
DGUOK	NKX2_1 (+284), NKX2_1 (+6552)
DHCR24	NKX2_1 (-2135), NKX2_1 (+1840)
DHDH	NKX2_1 (-8522)
DHH	NKX2_1 (-233)
DHODH	NKX2_1 (+8167)
DHRS3	NKX2_1 (-2094)
DHRS4L2	NKX2_1 (+10)
DHRS7	NKX2_1 (+4621)
DHX32	NKX2_1 (+1765), NKX2_1 (+9365)
DHX36	NKX2_1 (-6926)
DHX57	NKX2_1 (-6)
DHX8	NKX2_1 (-554), NKX2_1 (+405)
DHX9	NKX2_1 (+1858)
DIABLO	NKX2_1 (+2368)
DICER1	NKX2_1 (+9192)
DIEXF	NKX2_1 (-2001)
DIP2A	NKX2_1 (-5154)
DIP2B	NKX2_1 (-1094), NKX2_1 (+4210)
DIRAS3	NKX2_1 (+4585)
DIS3L	NKX2_1 (-936)
DISC1	NKX2_1 (+827), NKX2_1 (+2255), NKX2_1 (+6037)
DIXDC1	NKX2_1 (-5038)
DKK1	NKX2_1 (+2205), NKX2_1 (+4565), NKX2_1 (+7986)
DLAT	NKX2_1 (+886)
DLEC1	NKX2_1 (-5805), NKX2_1 (+72), NKX2_1 (+838)
DLG2	NKX2_1 (+6923)
DLST	NKX2_1 (+4813)
DLX1	NKX2_1 (-737)
DMAC2	NKX2_1 (-3)
DMBT1	NKX2_1 (-1031), NKX2_1 (-564), NKX2_1 (+387)
DMKN	NKX2_1 (+3689)
DMP1	NKX2_1 (+7528)
DMPK	NKX2_1 (-1178)
DMRTA1	NKX2_1 (+759)
DMRTA2	NKX2_1 (-9751)
DMXL2	NKX2_1 (-1128)
DNA2	NKX2_1 (+759)
DNAAF2	NKX2_1 (+2220)
DNAAF4	NKX2_1 (-6173), NKX2_1 (-5854)
DNAH1	NKX2_1 (+7392)
DNAH11	NKX2_1 (-551)
DNAH14	NKX2_1 (-3750), NKX2_1 (-316)
DNAJA1	NKX2_1 (+3673), NKX2_1 (+4343), NKX2_1 (+6194)
DNAJA2	NKX2_1 (-6100)
DNAJA4	NKX2_1 (+944), NKX2_1 (+1342)
DNAJB1	NKX2_1 (+7146)
DNAJB11	NKX2_1 (-61)
DNAJB12	NKX2_1 (+1387)
DNAJB13	NKX2_1 (+1028), NKX2_1 (+1416), NKX2_1 (+2425)
DNAJB14	NKX2_1 (+2132)
DNAJB2	NKX2_1 (-6302), NKX2_1 (+731)
DNAJB4	NKX2_1 (-6146), NKX2_1 (+226)
DNAJB6	NKX2_1 (+4994)
DNAJB9	NKX2_1 (-564)
DNAJC15	NKX2_1 (+532)
DNAJC2	NKX2_1 (+251)
DNAJC27	NKX2_1 (-442)
DNAJC30	NKX2_1 (+2768), NKX2_1 (+4360)
DNAJC5	NKX2_1 (+1284)
DNAJC5B	NKX2_1 (+5210), NKX2_1 (+7324)
DNAJC7	NKX2_1 (-6924), NKX2_1 (-194), NKX2_1 (+261)
DNAJC9	NKX2_1 (+2164)
DNAL1	NKX2_1 (-884)
DNASE1L3	NKX2_1 (-6118)
DNASE2B	NKX2_1 (-759)
DNM2	NKX2_1 (+10)
DNMBP	NKX2_1 (-4528), NKX2_1 (+2120)
DNMT1	NKX2_1 (-9446), NKX2_1 (+4096)
DNMT3B	NKX2_1 (-1302)
DNPH1	NKX2_1 (+26)
DOCK1	NKX2_1 (-2798), NKX2_1 (+3924)
DOCK10	NKX2_1 (+714)
DOCK5	NKX2_1 (-6539), NKX2_1 (-4677), NKX2_1 (-679), NKX2_1 (+646), NKX2_1 (+4624)
DOCK6	NKX2_1 (-5224)
DOCK7	NKX2_1 (-200)
DOCK9	NKX2_1 (+7309)
DOK4	NKX2_1 (+3642)
DOK6	NKX2_1 (+1875)
DOPEY1	NKX2_1 (+1642)
DOT1L	NKX2_1 (-1684), NKX2_1 (+8512)
DPCR1	NKX2_1 (+5964)
DPF2	NKX2_1 (+740)
DPH5	NKX2_1 (-381)
DPH6	NKX2_1 (+195)
DPM3	NKX2_1 (+353)
DPP10	NKX2_1 (+1354)
DPP4	NKX2_1 (-860), NKX2_1 (+2909), NKX2_1 (+8358)
DPP9	NKX2_1 (+6003), NKX2_1 (+7674)
DPY19L1	NKX2_1 (-51)
DPY19L2	NKX2_1 (+530), NKX2_1 (+4242)
DPY19L3	NKX2_1 (+1577)
DPY19L4	NKX2_1 (-9348), NKX2_1 (-6702)
DPY30	NKX2_1 (+948)
DPYSL3	NKX2_1 (-598)
DRAM1	NKX2_1 (-871), NKX2_1 (+3546)
DSC2	NKX2_1 (+2717)
DSC3	NKX2_1 (+398)
DSCR3	NKX2_1 (-3681), NKX2_1 (+8719)
DSN1	NKX2_1 (+156)
DSP	NKX2_1 (-784), NKX2_1 (+2737), NKX2_1 (+3038), NKX2_1 (+4173), NKX2_1 (+6726)
DST	NKX2_1 (+695)
DSTYK	NKX2_1 (+673)
DTNB	NKX2_1 (+8836)
DTX4	NKX2_1 (+2897)
DUOXA1	NKX2_1 (+1100)
DUSP1	NKX2_1 (-6076), NKX2_1 (-4316), NKX2_1 (+5648)
DUSP11	NKX2_1 (+163), NKX2_1 (+3046)
DUSP19	NKX2_1 (+297)
DUSP4	NKX2_1 (-1897), NKX2_1 (+9859)
DUSP5	NKX2_1 (+3421)
DUSP6	NKX2_1 (-5048), NKX2_1 (-2383), NKX2_1 (+4342)
DVL2	NKX2_1 (+165)
DVL3	NKX2_1 (+415)
DXO	NKX2_1 (+116)
DYM	NKX2_1 (-7947), NKX2_1 (+512)
DYNC1H1	NKX2_1 (-1981), NKX2_1 (+8083)
DYNC1I2	NKX2_1 (-87)
DYNC1LI1	NKX2_1 (-7238)
DYNC2H1	NKX2_1 (+559)
DYNC2LI1	NKX2_1 (-8920), NKX2_1 (-2)
DYNLL1	NKX2_1 (+4190)
DYNLL2	NKX2_1 (-4791)
DYNLRB1	NKX2_1 (-579), NKX2_1 (+9249)
DYNLT1	NKX2_1 (-1894)
DYSF	NKX2_1 (-8762)
E2F1	NKX2_1 (+3669)
E2F3	NKX2_1 (-810)
E2F4	NKX2_1 (+1054)
E2F5	NKX2_1 (+1114)
E2F7	NKX2_1 (+4053)
E2F8	NKX2_1 (-1142), NKX2_1 (+2415)
EAF2	NKX2_1 (+493)
ECI2	NKX2_1 (-565), NKX2_1 (+4851)
ECM1	NKX2_1 (+16)
ECT2	NKX2_1 (+440)
EDC4	NKX2_1 (+1468)
EDDM3A	NKX2_1 (-9818)
EDEM1	NKX2_1 (-1355), NKX2_1 (+2016), NKX2_1 (+5316), NKX2_1 (+8110), NKX2_1 (+8583)
EDEM2	NKX2_1 (+85)
EDN1	NKX2_1 (-187), NKX2_1 (+8715)
EDN2	NKX2_1 (-8546), NKX2_1 (+7610)
EDNRA	NKX2_1 (-578)
EEA1	NKX2_1 (-1531), NKX2_1 (-888)
EEF1A1	NKX2_1 (-746)
EEF1G	NKX2_1 (+8968)
EEF2	NKX2_1 (-4593), NKX2_1 (-2035)
EFCAB10	NKX2_1 (+92)
EFCAB11	NKX2_1 (+7137)
EFCAB2	NKX2_1 (-4727), NKX2_1 (+1311)
EFEMP1	NKX2_1 (+4420)
EFL1	NKX2_1 (+152)
EFNA1	NKX2_1 (+75)
EFNA5	NKX2_1 (-2675)
EFNB2	NKX2_1 (+4326), NKX2_1 (+5574), NKX2_1 (+9361)
EFR3B	NKX2_1 (-6681), NKX2_1 (+1589)
EGF	NKX2_1 (-2737)
EHD1	NKX2_1 (+3130)
EHD4	NKX2_1 (+81), NKX2_1 (+9495)
EHF	NKX2_1 (+9664)
EI24	NKX2_1 (+7672)
EID1	NKX2_1 (-2653)
EID3	NKX2_1 (-5146)
EIF1	NKX2_1 (-9841), NKX2_1 (-9416)
EIF1B	NKX2_1 (+449)
EIF2A	NKX2_1 (-8547)
EIF2AK2	NKX2_1 (+1354)
EIF2AK3	NKX2_1 (-436)
EIF2AK4	NKX2_1 (-570), NKX2_1 (+484)
EIF2B2	NKX2_1 (-58)
EIF2B5	NKX2_1 (-186)
EIF2S1	NKX2_1 (-1109), NKX2_1 (-293), NKX2_1 (+49)
EIF2S2	NKX2_1 (-5625), NKX2_1 (+1222)
EIF3D	NKX2_1 (+1023)
EIF3H	NKX2_1 (+1846)
EIF4E	NKX2_1 (-780), NKX2_1 (+5014)
EIF4EBP1	NKX2_1 (+7126)
EIF4EBP2	NKX2_1 (+1077), NKX2_1 (+2296)
EIF4ENIF1	NKX2_1 (+471)
EIF4G1	NKX2_1 (+5016)
EIF4G3	NKX2_1 (-8450)
EIF5AL1	NKX2_1 (-4780)
ELAVL3	NKX2_1 (-921)
ELF2	NKX2_1 (-5621), NKX2_1 (-778), NKX2_1 (+7164)
ELF3	NKX2_1 (-555), NKX2_1 (+7143), NKX2_1 (+9928)
ELFN2	NKX2_1 (-7646), NKX2_1 (-7184)
ELK3	NKX2_1 (+935)
ELK4	NKX2_1 (+805)
ELL	NKX2_1 (+5027)
ELL2	NKX2_1 (-351)
ELL3	NKX2_1 (-71), NKX2_1 (+1134), NKX2_1 (+1797)
ELMOD1	NKX2_1 (-557)
ELMSAN1	NKX2_1 (-1535), NKX2_1 (-1204), NKX2_1 (+3247), NKX2_1 (+3731), NKX2_1 (+6810)
ELOA	NKX2_1 (+1558), NKX2_1 (+5047)
ELOVL6	NKX2_1 (-3363)
ELP3	NKX2_1 (+1728)
ELP6	NKX2_1 (-8582)
EMC3	NKX2_1 (+3559), NKX2_1 (+9234)
EMCN	NKX2_1 (-3833), NKX2_1 (+159)
EML2	NKX2_1 (+6420)
EML5	NKX2_1 (+509)
EMP1	NKX2_1 (-9136), NKX2_1 (+101)
EMP2	NKX2_1 (+3749)
EMP3	NKX2_1 (+5133)
EMSY	NKX2_1 (-2517), NKX2_1 (-1386)
ENAH	NKX2_1 (+2324), NKX2_1 (+4175)
ENC1	NKX2_1 (+80), NKX2_1 (+8613), NKX2_1 (+9256), NKX2_1 (+9635)
ENDOD1	NKX2_1 (+1722), NKX2_1 (+4645)
ENDOU	NKX2_1 (-4740)
ENKUR	NKX2_1 (+94)
ENO1	NKX2_1 (-7493), NKX2_1 (-2442), NKX2_1 (+532), NKX2_1 (+5279), NKX2_1 (+7258)
ENOPH1	NKX2_1 (+676), NKX2_1 (+9662)
ENPEP	NKX2_1 (+614)
ENPP1	NKX2_1 (-221)
ENSG00000141979	NKX2_1 (+879), NKX2_1 (+2374)
ENSG00000188897	NKX2_1 (+8542)
ENSG00000240045	NKX2_1 (+8739)
ENSG00000248710	NKX2_1 (+1171)
ENSG00000249319	NKX2_1 (-1517), NKX2_1 (-1028)
ENSG00000249624	NKX2_1 (-4576)
ENSG00000250424	NKX2_1 (-6058), NKX2_1 (-5228)
ENSG00000251537	NKX2_1 (+637), NKX2_1 (+8650)
ENSG00000254469	NKX2_1 (+2)
ENSG00000254979	NKX2_1 (+7576)
ENSG00000255275	NKX2_1 (-8557)
ENSG00000255439	NKX2_1 (+1073)
ENSG00000255641	NKX2_1 (-1880)
ENSG00000255663	NKX2_1 (+137)
ENSG00000255730	NKX2_1 (-237)
ENSG00000256206	NKX2_1 (-302)
ENSG00000256566	NKX2_1 (-468)
ENSG00000256861	NKX2_1 (+432)
ENSG00000257767	NKX2_1 (+3964), NKX2_1 (+4476)
ENSG00000258728	NKX2_1 (-45)
ENSG00000258989	NKX2_1 (-3602), NKX2_1 (-2371), NKX2_1 (-370), NKX2_1 (+6438), NKX2_1 (+7126), NKX2_1 (+9161)
ENSG00000259060	NKX2_1 (-448)
ENSG00000259132	NKX2_1 (+3854), NKX2_1 (+6039)
ENSG00000259900	NKX2_1 (+715)
ENSG00000260342	NKX2_1 (+2201)
ENSG00000261611	NKX2_1 (+4810)
ENSG00000262302	NKX2_1 (+2907)
ENSG00000262304	NKX2_1 (+1212)
ENSG00000264545	NKX2_1 (+7392)
ENSG00000267552	NKX2_1 (+431)
ENSG00000267699	NKX2_1 (+2125)
ENSG00000267748	NKX2_1 (-6953), NKX2_1 (-6319)
ENSG00000268083	NKX2_1 (+2712)
ENSG00000268279	NKX2_1 (+7996)
ENSG00000269533	NKX2_1 (-8)
ENSG00000269881	NKX2_1 (+8397)
ENSG00000271698	NKX2_1 (+4050)
ENSG00000272297	NKX2_1 (+742)
ENSG00000272772	NKX2_1 (+7312)
ENSG00000272869	NKX2_1 (+1133)
ENSG00000274322	NKX2_1 (+9162)
ENSG00000278139	NKX2_1 (-3733)
ENSG00000280778	NKX2_1 (-239)
ENSG00000282804	NKX2_1 (+5940)
ENSG00000283088	NKX2_1 (+193)
ENSG00000283149	NKX2_1 (+6645), NKX2_1 (+8008)
ENSG00000283201	NKX2_1 (+320)
ENSG00000283239	NKX2_1 (+5091)
ENSG00000283321	NKX2_1 (+5863), NKX2_1 (+8768)
ENSG00000283496	NKX2_1 (+416)
ENSG00000283515	NKX2_1 (-758)
ENSG00000283654	NKX2_1 (-2167), NKX2_1 (-819)
ENSG00000283765	NKX2_1 (+669)
ENSG00000284554	NKX2_1 (+144)
ENTPD4	NKX2_1 (+4678)
ENTPD6	NKX2_1 (+391)
EOGT	NKX2_1 (+1557)
EOMES	NKX2_1 (-6781)
EP300	NKX2_1 (+4984)
EPAS1	NKX2_1 (+1763), NKX2_1 (+7611)
EPB41	NKX2_1 (-4905)
EPB41L3	NKX2_1 (+3735)
EPB42	NKX2_1 (-9602)
EPC1	NKX2_1 (+8406)
EPC2	NKX2_1 (-1439), NKX2_1 (+7067)
EPCAM	NKX2_1 (+1125), NKX2_1 (+1789)
EPDR1	NKX2_1 (+6337), NKX2_1 (+7156), NKX2_1 (+7637), NKX2_1 (+9842)
EPG5	NKX2_1 (+3815), NKX2_1 (+5309)
EPHA1	NKX2_1 (+956), NKX2_1 (+1521)
EPHA2	NKX2_1 (-9815), NKX2_1 (-8466), NKX2_1 (-1757), NKX2_1 (+4403), NKX2_1 (+8113)
EPHA4	NKX2_1 (-2163), NKX2_1 (+1166), NKX2_1 (+2419)
EPHA5	NKX2_1 (+65)
EPHA6	NKX2_1 (+801)
EPHB2	NKX2_1 (+6456)
EPHX1	NKX2_1 (-376), NKX2_1 (+8743)
EPN3	NKX2_1 (-752)
EPOR	NKX2_1 (+3238)
EPS15L1	NKX2_1 (+1820)
EPYC	NKX2_1 (+5118)
ERAL1	NKX2_1 (+59)
ERAP1	NKX2_1 (+1621)
ERAP2	NKX2_1 (+561)
ERBB2	NKX2_1 (+1794)
ERBB4	NKX2_1 (+2662)
ERBIN	NKX2_1 (+3646)
ERCC6	NKX2_1 (-676)
ERFE	NKX2_1 (+9079)
ERGIC1	NKX2_1 (+773)
ERGIC2	NKX2_1 (-246), NKX2_1 (+180)
ERH	NKX2_1 (+8627)
ERI3	NKX2_1 (+1345), NKX2_1 (+7428)
ERLIN2	NKX2_1 (+1015)
ERN1	NKX2_1 (+698)
ERO1A	NKX2_1 (+4402), NKX2_1 (+4828)
ERO1B	NKX2_1 (-8565)
ERP27	NKX2_1 (-7550), NKX2_1 (+9834)
ERP29	NKX2_1 (+931)
ERRFI1	NKX2_1 (+3603)
ERVW-1	NKX2_1 (-2652), NKX2_1 (-964)
ESAM	NKX2_1 (-7062)
ESF1	NKX2_1 (-3)
ESM1	NKX2_1 (-8377), NKX2_1 (-255), NKX2_1 (+180)
ESR2	NKX2_1 (-321)
ESRP1	NKX2_1 (-544)
ESYT3	NKX2_1 (+2029), NKX2_1 (+6216)
ETAA1	NKX2_1 (+1126)
ETFRF1	NKX2_1 (+371)
ETHE1	NKX2_1 (-751)
ETNK1	NKX2_1 (+2209)
ETS2	NKX2_1 (-8129), NKX2_1 (-6675), NKX2_1 (-474), NKX2_1 (+2429), NKX2_1 (+9462)
ETV1	NKX2_1 (+362)
ETV3	NKX2_1 (+823)
ETV5	NKX2_1 (-9398), NKX2_1 (-1472), NKX2_1 (+4156)
ETV6	NKX2_1 (+2829), NKX2_1 (+4049), NKX2_1 (+8463)
EVA1A	NKX2_1 (+6560), NKX2_1 (+7579), NKX2_1 (+8902)
EVA1C	NKX2_1 (+1710)
EVPL	NKX2_1 (-498), NKX2_1 (+1675)
EWSR1	NKX2_1 (+5926)
EXO1	NKX2_1 (+860)
EXOC3L4	NKX2_1 (+5202)
EXOC6B	NKX2_1 (-2528), NKX2_1 (+1495)
EXOC8	NKX2_1 (+354), NKX2_1 (+1212)
EXOSC10	NKX2_1 (-108), NKX2_1 (+866)
EXOSC7	NKX2_1 (+5829)
EXOSC9	NKX2_1 (-198)
EXT1	NKX2_1 (-1464), NKX2_1 (+1172), NKX2_1 (+1852), NKX2_1 (+8876)
EXTL1	NKX2_1 (-6173)
EYA1	NKX2_1 (+5534)
EYA3	NKX2_1 (-2508), NKX2_1 (+375)
EZH1	NKX2_1 (+556)
EZR	NKX2_1 (+1442), NKX2_1 (+2225), NKX2_1 (+5474)
F11R	NKX2_1 (+1801)
F2R	NKX2_1 (-660)
F2RL1	NKX2_1 (-5066)
F7	NKX2_1 (-2374)
FAAP20	NKX2_1 (+4422)
FABP1	NKX2_1 (-3242)
FABP3	NKX2_1 (-2015)
FABP4	NKX2_1 (-5506)
FABP5	NKX2_1 (+1749), NKX2_1 (+7685)
FADS2	NKX2_1 (+1185), NKX2_1 (+2190)
FADS3	NKX2_1 (-6923), NKX2_1 (+6087)
FADS6	NKX2_1 (+969)
FAH	NKX2_1 (-1352)
FAHD1	NKX2_1 (-1000)
FAHD2A	NKX2_1 (-156)
FAM104A	NKX2_1 (+3515)
FAM110B	NKX2_1 (+3139), NKX2_1 (+3810)
FAM111A	NKX2_1 (+1340)
FAM111B	NKX2_1 (+641), NKX2_1 (+2126), NKX2_1 (+3477), NKX2_1 (+6359), NKX2_1 (+6784)
FAM126A	NKX2_1 (-1901), NKX2_1 (+1390)
FAM126B	NKX2_1 (+1214)
FAM129A	NKX2_1 (-109), NKX2_1 (+8421)
FAM131C	NKX2_1 (+5713)
FAM135A	NKX2_1 (-2825)
FAM136A	NKX2_1 (-2312)
FAM13A	NKX2_1 (+1381)
FAM159B	NKX2_1 (+29)
FAM160A2	NKX2_1 (-493)
FAM161A	NKX2_1 (+365)
FAM162A	NKX2_1 (+874)
FAM168B	NKX2_1 (-461)
FAM172A	NKX2_1 (+8133)
FAM173B	NKX2_1 (+604), NKX2_1 (+5799)
FAM174A	NKX2_1 (-8602)
FAM184A	NKX2_1 (-1217)
FAM186B	NKX2_1 (-4072)
FAM193B	NKX2_1 (+5535)
FAM200A	NKX2_1 (+104)
FAM200B	NKX2_1 (-2781)
FAM208A	NKX2_1 (+592), NKX2_1 (+4895)
FAM20A	NKX2_1 (+3007)
FAM20C	NKX2_1 (-8803)
FAM212B	NKX2_1 (-1351), NKX2_1 (+1497)
FAM213B	NKX2_1 (-8340)
FAM214A	NKX2_1 (-1512)
FAM24B	NKX2_1 (+3658)
FAM26F	NKX2_1 (+6683)
FAM46A	NKX2_1 (-1949), NKX2_1 (+982)
FAM46B	NKX2_1 (-613), NKX2_1 (+8424)
FAM46C	NKX2_1 (+2362), NKX2_1 (+2675), NKX2_1 (+5422)
FAM47E	NKX2_1 (-5785)
FAM49A	NKX2_1 (+2108), NKX2_1 (+2542)
FAM50B	NKX2_1 (-332), NKX2_1 (+438)
FAM53C	NKX2_1 (+1482), NKX2_1 (+3552)
FAM57A	NKX2_1 (-5374), NKX2_1 (+945)
FAM69A	NKX2_1 (-2865)
FAM71D	NKX2_1 (-1556)
FAM83A	NKX2_1 (-483), NKX2_1 (+2644)
FAM83D	NKX2_1 (+774)
FAM84B	NKX2_1 (-6341), NKX2_1 (-1660), NKX2_1 (+2682), NKX2_1 (+4235)
FAM89B	NKX2_1 (-334)
FAM8A1	NKX2_1 (+959)
FAM98A	NKX2_1 (-100), NKX2_1 (+5839)
FANCF	NKX2_1 (+770)
FANCL	NKX2_1 (-226)
FANCM	NKX2_1 (+337), NKX2_1 (+4728)
FANK1	NKX2_1 (-6826)
FAP	NKX2_1 (+542)
FAR1	NKX2_1 (+900)
FARP1	NKX2_1 (+1782)
FARP2	NKX2_1 (-5048), NKX2_1 (-3971)
FARSB	NKX2_1 (+407)
FAS	NKX2_1 (-6525), NKX2_1 (+331), NKX2_1 (+5035)
FASTKD2	NKX2_1 (+69)
FAT1	NKX2_1 (-2446), NKX2_1 (+606)
FAT2	NKX2_1 (-1735)
FAXC	NKX2_1 (+1742), NKX2_1 (+2132), NKX2_1 (+5236), NKX2_1 (+7224), NKX2_1 (+7747)
FBL	NKX2_1 (+1638)
FBN1	NKX2_1 (-1481)
FBXL12	NKX2_1 (+62)
FBXL14	NKX2_1 (+618), NKX2_1 (+1270), NKX2_1 (+3343)
FBXL18	NKX2_1 (-5078), NKX2_1 (-720)
FBXL22	NKX2_1 (+4318), NKX2_1 (+4639)
FBXL4	NKX2_1 (+1186)
FBXL5	NKX2_1 (+1705)
FBXO10	NKX2_1 (+70)
FBXO11	NKX2_1 (+3642), NKX2_1 (+6089), NKX2_1 (+7122), NKX2_1 (+7942)
FBXO2	NKX2_1 (+1896)
FBXO30	NKX2_1 (-530), NKX2_1 (+791)
FBXO32	NKX2_1 (-7284)
FBXO34	NKX2_1 (+2654)
FBXO38	NKX2_1 (-45), NKX2_1 (+3799)
FBXO4	NKX2_1 (+259)
FBXO5	NKX2_1 (+9294)
FBXW11	NKX2_1 (+2341)
FBXW7	NKX2_1 (-451)
FBXW8	NKX2_1 (+4952)
FCAMR	NKX2_1 (-3379)
FCGR2A	NKX2_1 (+8879)
FCHO2	NKX2_1 (-8332), NKX2_1 (-1744), NKX2_1 (-207)
FCHSD2	NKX2_1 (-1269), NKX2_1 (+1286), NKX2_1 (+5975)
FCMR	NKX2_1 (+9381)
FCRLB	NKX2_1 (+4448)
FDFT1	NKX2_1 (-7394), NKX2_1 (+9668)
FDPS	NKX2_1 (-284)
FDX1	NKX2_1 (+4345)
FDXACB1	NKX2_1 (+251)
FECH	NKX2_1 (+458), NKX2_1 (+5199)
FEM1C	NKX2_1 (-6960), NKX2_1 (+1653), NKX2_1 (+3222), NKX2_1 (+5796)
FER	NKX2_1 (+278)
FERMT2	NKX2_1 (-9851)
FETUB	NKX2_1 (-223), NKX2_1 (+1648)
FEZF1	NKX2_1 (-6314), NKX2_1 (+91)
FEZF2	NKX2_1 (+730)
FGD5	NKX2_1 (+4503)
FGF20	NKX2_1 (-2283), NKX2_1 (+261), NKX2_1 (+2444), NKX2_1 (+4799)
FGF8	NKX2_1 (-3087)
FGF9	NKX2_1 (-9062)
FGFBP1	NKX2_1 (+1478), NKX2_1 (+1889)
FGFBP3	NKX2_1 (+2170)
FGFR1	NKX2_1 (+731)
FGFR2	NKX2_1 (+5715)
FGGY	NKX2_1 (-1211), NKX2_1 (-319)
FHIT	NKX2_1 (+1409)
FHL2	NKX2_1 (-8481), NKX2_1 (-7253)
FHL3	NKX2_1 (+5705)
FHOD1	NKX2_1 (+1984), NKX2_1 (+6487), NKX2_1 (+7265)
FIGN	NKX2_1 (+15), NKX2_1 (+4930)
FIGNL1	NKX2_1 (+2712)
FIP1L1	NKX2_1 (+42)
FITM2	NKX2_1 (+150), NKX2_1 (+8704)
FJX1	NKX2_1 (-567)
FKBP14	NKX2_1 (+32)
FKBP2	NKX2_1 (+628), NKX2_1 (+1758)
FKBP3	NKX2_1 (+543)
FKBP5	NKX2_1 (-861), NKX2_1 (+1488)
FKBP6	NKX2_1 (+2928)
FLAD1	NKX2_1 (+1268)
FLNB	NKX2_1 (-1495), NKX2_1 (+3208)
FLOT2	NKX2_1 (+475)
FLRT2	NKX2_1 (-2516), NKX2_1 (+1116), NKX2_1 (+1790), NKX2_1 (+3874)
FLRT3	NKX2_1 (-7211), NKX2_1 (-5354), NKX2_1 (+811), NKX2_1 (+6674)
FLVCR1	NKX2_1 (+2104)
FLVCR2	NKX2_1 (-700)
FMNL2	NKX2_1 (+1517)
FMO1	NKX2_1 (+1547)
FMO5	NKX2_1 (+513)
FMOD	NKX2_1 (+22)
FN1	NKX2_1 (+2642)
FNBP1L	NKX2_1 (-8052), NKX2_1 (-1592), NKX2_1 (-715)
FNDC11	NKX2_1 (+1218)
FNDC3B	NKX2_1 (-9906), NKX2_1 (+1430)
FNDC4	NKX2_1 (+1146)
FNDC7	NKX2_1 (-8101)
FNIP2	NKX2_1 (-9071), NKX2_1 (-8609), NKX2_1 (+3223), NKX2_1 (+9220), NKX2_1 (+9757)
FNTA	NKX2_1 (-128)
FNTB	NKX2_1 (-6925)
FOLR1	NKX2_1 (+6714)
FOS	NKX2_1 (+752)
FOSL1	NKX2_1 (-9000), NKX2_1 (-2450)
FOSL2	NKX2_1 (-2818)
FOXA1	NKX2_1 (-5092)
FOXA2	NKX2_1 (+5058), NKX2_1 (+8111), NKX2_1 (+9200)
FOXB1	NKX2_1 (-6580), NKX2_1 (-4878)
FOXC1	NKX2_1 (+6566), NKX2_1 (+8225)
FOXD1	NKX2_1 (-1037)
FOXD2	NKX2_1 (-2818)
FOXE3	NKX2_1 (+8407)
FOXF2	NKX2_1 (-9921), NKX2_1 (+759), NKX2_1 (+1979), NKX2_1 (+7446)
FOXI3	NKX2_1 (+1014)
FOXJ2	NKX2_1 (-6401)
FOXJ3	NKX2_1 (-4101), NKX2_1 (-1938), NKX2_1 (-1441)
FOXK2	NKX2_1 (+2226), NKX2_1 (+8319), NKX2_1 (+9656)
FOXO3	NKX2_1 (-3469), NKX2_1 (-1860), NKX2_1 (+1002), NKX2_1 (+3631)
FOXP1	NKX2_1 (-4040), NKX2_1 (-475), NKX2_1 (+2316), NKX2_1 (+4114)
FOXP2	NKX2_1 (+1761), NKX2_1 (+4796)
FOXP4	NKX2_1 (-572)
FOXR1	NKX2_1 (+2752)
FOXS1	NKX2_1 (+9368)
FRAS1	NKX2_1 (-838), NKX2_1 (+376)
FREM2	NKX2_1 (-556), NKX2_1 (-168), NKX2_1 (+292), NKX2_1 (+6656)
FREM3	NKX2_1 (+3874)
FRK	NKX2_1 (-507)
FRMD5	NKX2_1 (-205), NKX2_1 (+1438), NKX2_1 (+6250)
FRMD6	NKX2_1 (+6639)
FRRS1	NKX2_1 (-7133)
FRY	NKX2_1 (-310), NKX2_1 (+335)
FRYL	NKX2_1 (+6737)
FSCN3	NKX2_1 (+8463)
FST	NKX2_1 (+1481)
FTH1	NKX2_1 (-9290), NKX2_1 (-7291), NKX2_1 (-6302)
FTL	NKX2_1 (-1373)
FTSJ3	NKX2_1 (-6942), NKX2_1 (-160)
FUBP1	NKX2_1 (+2400), NKX2_1 (+7278)
FUCA2	NKX2_1 (-2533), NKX2_1 (-1321)
FUK	NKX2_1 (+1336)
FURIN	NKX2_1 (-4674), NKX2_1 (-2)
FUS	NKX2_1 (-3370)
FUT10	NKX2_1 (+424)
FUT11	NKX2_1 (+1151)
FUT4	NKX2_1 (-6200), NKX2_1 (+1794)
FUT8	NKX2_1 (+826), NKX2_1 (+2885)
FUT9	NKX2_1 (+676)
FUZ	NKX2_1 (-387)
FXR2	NKX2_1 (-3725)
FXYD2	NKX2_1 (-608), NKX2_1 (+6913)
FXYD6	NKX2_1 (-5769), NKX2_1 (-4078)
FYB2	NKX2_1 (+45)
FYN	NKX2_1 (+1338), NKX2_1 (+5974)
FYTTD1	NKX2_1 (+803)
FZD1	NKX2_1 (+2065)
FZD3	NKX2_1 (-224)
FZD9	NKX2_1 (+8849), NKX2_1 (+9525)
G0S2	NKX2_1 (+127)
G2E3	NKX2_1 (-5541)
G3BP2	NKX2_1 (+1620)
G6PC3	NKX2_1 (+273), NKX2_1 (+1138)
GAB1	NKX2_1 (-765), NKX2_1 (+2672)
GAB2	NKX2_1 (+1079)
GABARAP	NKX2_1 (+35)
GABARAPL1	NKX2_1 (+27)
GABARAPL2	NKX2_1 (-1197)
GABRA2	NKX2_1 (-867)
GAD1	NKX2_1 (-2314), NKX2_1 (+23)
GADD45A	NKX2_1 (+7364)
GADD45B	NKX2_1 (+494)
GADD45GIP1	NKX2_1 (+717)
GAK	NKX2_1 (+1322)
GAL	NKX2_1 (+1173)
GAL3ST4	NKX2_1 (+716)
GALE	NKX2_1 (+891)
GALK1	NKX2_1 (-4445), NKX2_1 (-3791)
GALM	NKX2_1 (+618)
GALNT10	NKX2_1 (+8287)
GALNT11	NKX2_1 (+6666)
GALNT13	NKX2_1 (-5132)
GALNT3	NKX2_1 (+1465)
GALNT4	NKX2_1 (+9228)
GALNT5	NKX2_1 (+307)
GALNT6	NKX2_1 (-8813), NKX2_1 (-458), NKX2_1 (+1414)
GALNT7	NKX2_1 (+3906)
GANAB	NKX2_1 (+987), NKX2_1 (+5724)
GANC	NKX2_1 (+15), NKX2_1 (+8455)
GAR1	NKX2_1 (-1097), NKX2_1 (-214)
GAREM1	NKX2_1 (-7902)
GARS	NKX2_1 (+1658), NKX2_1 (+3809)
GART	NKX2_1 (-1582)
GAS2	NKX2_1 (+7940)
GAS2L1	NKX2_1 (-3345)
GAS2L3	NKX2_1 (+690)
GATA4	NKX2_1 (+5380)
GATAD1	NKX2_1 (+1031)
GATAD2A	NKX2_1 (+3567)
GBE1	NKX2_1 (+587)
GBP3	NKX2_1 (+324)
GCA	NKX2_1 (+453)
GCAT	NKX2_1 (-998), NKX2_1 (-256)
GCK	NKX2_1 (-3995)
GCLC	NKX2_1 (+691)
GCN1	NKX2_1 (-267)
GCNT2	NKX2_1 (+1889)
GCNT4	NKX2_1 (-6911), NKX2_1 (+2583)
GCNT7	NKX2_1 (-6406)
GDAP1	NKX2_1 (+498)
GDE1	NKX2_1 (+796)
GDF11	NKX2_1 (+539)
GDF15	NKX2_1 (-9051), NKX2_1 (-7498), NKX2_1 (+4554)
GDF5OS	NKX2_1 (+5910), NKX2_1 (+9205)
GDNF	NKX2_1 (-2313), NKX2_1 (-1975)
GDPD1	NKX2_1 (+462)
GDPD3	NKX2_1 (-1787)
GDPGP1	NKX2_1 (-1082)
GEMIN2	NKX2_1 (+93)
GEMIN4	NKX2_1 (-3918), NKX2_1 (-482), NKX2_1 (+6327)
GEMIN7	NKX2_1 (+858)
GGA1	NKX2_1 (-9365), NKX2_1 (+778)
GGA2	NKX2_1 (+6247)
GGCT	NKX2_1 (-1), NKX2_1 (+531), NKX2_1 (+1214)
GGN	NKX2_1 (+963)
GGPS1	NKX2_1 (+751)
GGT1	NKX2_1 (+430)
GGT7	NKX2_1 (-195)
GGTLC1	NKX2_1 (-442)
GINS3	NKX2_1 (+3113)
GIP	NKX2_1 (+7574)
GIPC1	NKX2_1 (-9989)
GIPR	NKX2_1 (+943)
GJA1	NKX2_1 (-5981), NKX2_1 (+1187), NKX2_1 (+9650)
GJB2	NKX2_1 (-4775)
GK5	NKX2_1 (+5925)
GLB1L	NKX2_1 (-3739), NKX2_1 (-520)
GLCE	NKX2_1 (-5865)
GLDC	NKX2_1 (+1306)
GLG1	NKX2_1 (+850)
GLI3	NKX2_1 (-4594)
GLIPR1	NKX2_1 (+3315)
GLIS3	NKX2_1 (+3113)
GLMN	NKX2_1 (-371)
GLMP	NKX2_1 (+4133)
GLRX	NKX2_1 (-1651), NKX2_1 (-53), NKX2_1 (+9500)
GLRX2	NKX2_1 (-6384), NKX2_1 (+892)
GLRX3	NKX2_1 (+1864), NKX2_1 (+3339)
GLS	NKX2_1 (+8654)
GLS2	NKX2_1 (+607)
GLT8D2	NKX2_1 (+398)
GLTPD2	NKX2_1 (+1991)
GLUD1	NKX2_1 (-2575)
GLYATL1P3	NKX2_1 (-6775), NKX2_1 (-2149), NKX2_1 (-1655)
GLYR1	NKX2_1 (-1180)
GMEB1	NKX2_1 (-857)
GMFB	NKX2_1 (+1266)
GML	NKX2_1 (-8690)
GMNN	NKX2_1 (+841)
GMPR2	NKX2_1 (+139)
GMPS	NKX2_1 (+4623)
GNA12	NKX2_1 (-9283)
GNA13	NKX2_1 (+6038)
GNAI1	NKX2_1 (-1093)
GNAI2	NKX2_1 (-7706), NKX2_1 (+1370)
GNAT3	NKX2_1 (-5150), NKX2_1 (-3396)
GNB3	NKX2_1 (-5214)
GNE	NKX2_1 (-4133)
GNG5	NKX2_1 (+4279)
GNLY	NKX2_1 (+7495)
GNPAT	NKX2_1 (+6655)
GNPDA1	NKX2_1 (+380)
GNPDA2	NKX2_1 (+69)
GNS	NKX2_1 (+875)
GOLGA3	NKX2_1 (+8105)
GOLGA4	NKX2_1 (-8203), NKX2_1 (-7670)
GOLGA5	NKX2_1 (+6834)
GOLGA7B	NKX2_1 (-7330), NKX2_1 (-959)
GOLGA8J	NKX2_1 (-7376)
GOLPH3	NKX2_1 (-217)
GOLPH3L	NKX2_1 (-365)
GOLT1A	NKX2_1 (+11)
GON7	NKX2_1 (-1134)
GORAB	NKX2_1 (+6056)
GOT1	NKX2_1 (+1392), NKX2_1 (+4093)
GOT2	NKX2_1 (+625), NKX2_1 (+1741)
GP9	NKX2_1 (-8595), NKX2_1 (-6355)
GPAT3	NKX2_1 (+1369)
GPAT4	NKX2_1 (-8402)
GPATCH1	NKX2_1 (-2752)
GPATCH4	NKX2_1 (+1368)
GPATCH8	NKX2_1 (+881)
GPBP1L1	NKX2_1 (+394)
GPC1	NKX2_1 (-8731)
GPC5	NKX2_1 (-9501), NKX2_1 (-9104)
GPC6	NKX2_1 (+351)
GPCPD1	NKX2_1 (+3506)
GPD1L	NKX2_1 (+3479)
GPER1	NKX2_1 (+9412)
GPHN	NKX2_1 (-8829)
GPI	NKX2_1 (-5712)
GPM6A	NKX2_1 (-567)
GPNMB	NKX2_1 (-119)
GPR1	NKX2_1 (+8862)
GPR12	NKX2_1 (+1765)
GPR137C	NKX2_1 (+894)
GPR150	NKX2_1 (-84)
GPR151	NKX2_1 (+7598)
GPR157	NKX2_1 (+645), NKX2_1 (+1594), NKX2_1 (+9010)
GPR160	NKX2_1 (+373)
GPR161	NKX2_1 (+1672)
GPR171	NKX2_1 (+2850), NKX2_1 (+4409)
GPR180	NKX2_1 (+116)
GPR183	NKX2_1 (-1918), NKX2_1 (-935), NKX2_1 (+3420), NKX2_1 (+7173)
GPR19	NKX2_1 (-272)
GPR3	NKX2_1 (+6714)
GPR37	NKX2_1 (-5777), NKX2_1 (+1559)
GPR37L1	NKX2_1 (-3941)
GPR39	NKX2_1 (+353), NKX2_1 (+3321)
GPR45	NKX2_1 (-630)
GPR55	NKX2_1 (+3703)
GPR68	NKX2_1 (+2519)
GPR84	NKX2_1 (-5819)
GPRC5A	NKX2_1 (-7422), NKX2_1 (+1663)
GPRC5B	NKX2_1 (+9435)
GPRC5C	NKX2_1 (-581), NKX2_1 (+248)
GPRC5D	NKX2_1 (-3936)
GPRIN2	NKX2_1 (-3471), NKX2_1 (-3051), NKX2_1 (+7252)
GPSM2	NKX2_1 (+4381), NKX2_1 (+5663)
GPX1	NKX2_1 (-4901), NKX2_1 (+7369)
GPX2	NKX2_1 (-197)
GPX3	NKX2_1 (-1021), NKX2_1 (+261)
GPX4	NKX2_1 (-4156)
GPX8	NKX2_1 (-7076)
GRAMD2B	NKX2_1 (+6108)
GRB2	NKX2_1 (-711)
GRB7	NKX2_1 (+1101)
GREM2	NKX2_1 (-584), NKX2_1 (+5)
GRHL1	NKX2_1 (-4381)
GRHL2	NKX2_1 (+70), NKX2_1 (+7659), NKX2_1 (+9121)
GRHL3	NKX2_1 (-2473), NKX2_1 (+3942)
GRIA2	NKX2_1 (+1123)
GRIK1	NKX2_1 (-443)
GRIK2	NKX2_1 (-6620)
GRINA	NKX2_1 (+8937)
GRK5	NKX2_1 (-9086)
GRK6	NKX2_1 (+205)
GRM3	NKX2_1 (-6383)
GRM8	NKX2_1 (+505)
GRN	NKX2_1 (-108)
GRPEL1	NKX2_1 (-2802)
GSAP	NKX2_1 (+1224), NKX2_1 (+7667)
GSDMA	NKX2_1 (-9546)
GSG1	NKX2_1 (-27)
GSK3B	NKX2_1 (-5227), NKX2_1 (+310)
GSPT1	NKX2_1 (+3650), NKX2_1 (+6090), NKX2_1 (+6862), NKX2_1 (+7664)
GSR	NKX2_1 (-5023), NKX2_1 (+4792)
GSTA3	NKX2_1 (-9719), NKX2_1 (-9201), NKX2_1 (-8546)
GSTA4	NKX2_1 (+655), NKX2_1 (+2158)
GSTK1	NKX2_1 (-3565), NKX2_1 (+545)
GSTM3	NKX2_1 (-278), NKX2_1 (+7650)
GSTM4	NKX2_1 (-12)
GSTO2	NKX2_1 (+8934)
GTF2A1	NKX2_1 (-792), NKX2_1 (+1400)
GTF2E2	NKX2_1 (-138), NKX2_1 (+1578)
GTF2H4	NKX2_1 (+676)
GTF2I	NKX2_1 (+2327), NKX2_1 (+9458)
GTF3A	NKX2_1 (+1353)
GTF3C1	NKX2_1 (+943), NKX2_1 (+2753)
GTF3C6	NKX2_1 (-5838)
GTPBP10	NKX2_1 (-695)
GTPBP2	NKX2_1 (+1889)
GTPBP4	NKX2_1 (-3293), NKX2_1 (-1077)
GUCA1B	NKX2_1 (-3275), NKX2_1 (+6190)
GUCA2B	NKX2_1 (-9947)
GUCY1A3	NKX2_1 (+9896)
GUCY2D	NKX2_1 (-9983)
GUF1	NKX2_1 (+603)
GUK1	NKX2_1 (-9764)
GULP1	NKX2_1 (-1457), NKX2_1 (+4524)
GUSB	NKX2_1 (-1926)
GYPA	NKX2_1 (-1758)
GYPE	NKX2_1 (-5643)
H1FNT	NKX2_1 (+7231), NKX2_1 (+7634)
H2AFJ	NKX2_1 (+125)
H2AFV	NKX2_1 (-631)
H3F3A	NKX2_1 (+2076)
H6PD	NKX2_1 (-5482)
HAAO	NKX2_1 (-571)
HABP2	NKX2_1 (-9207), NKX2_1 (-74)
HACD1	NKX2_1 (-246)
HACD3	NKX2_1 (+6519)
HADHA	NKX2_1 (+346)
HADHB	NKX2_1 (+1667)
HAGH	NKX2_1 (-6582)
HAS3	NKX2_1 (-6339), NKX2_1 (+15), NKX2_1 (+4658)
HASPIN	NKX2_1 (-891)
HAUS1	NKX2_1 (+390)
HAUS4	NKX2_1 (+1272)
HAUS8	NKX2_1 (+106)
HBG2	NKX2_1 (-3473)
HCAR2	NKX2_1 (-5086)
HCAR3	NKX2_1 (-4365)
HCLS1	NKX2_1 (+9195)
HCN2	NKX2_1 (-1463)
HDAC3	NKX2_1 (+1929), NKX2_1 (+2541)
HDAC7	NKX2_1 (+8946)
HDAC9	NKX2_1 (-93)
HDC	NKX2_1 (+7561)
HDDC3	NKX2_1 (+142), NKX2_1 (+870)
HDGF	NKX2_1 (+2033)
HDGFL2	NKX2_1 (-1181)
HDGFL3	NKX2_1 (+1930)
HDHD2	NKX2_1 (-442)
HEATR5B	NKX2_1 (+368)
HEATR6	NKX2_1 (-3736)
HEATR9	NKX2_1 (-4085)
HEBP2	NKX2_1 (+1142)
HECTD2	NKX2_1 (+882)
HECW2	NKX2_1 (+5775)
HEG1	NKX2_1 (-3860), NKX2_1 (-1711), NKX2_1 (+4229)
HELB	NKX2_1 (+1572)
HELZ	NKX2_1 (+1507)
HERPUD2	NKX2_1 (-4979), NKX2_1 (+1409)
HES1	NKX2_1 (-2678), NKX2_1 (+3075)
HES2	NKX2_1 (+5212)
HES4	NKX2_1 (-5237)
[truncated: 3,398 more rows]

## Sheet: AL5_10kb
# GREAT version 4.0.4	Species assembly: hg38	Association rule: Single nearest gene: 10000 bp max extension, curated regulatory domains included
ET_7-9 pcw organoid_unique	LT_LinPOS organoid_unique	AL_Alveolar organoid_unique
AARS	NKX2_1 (+1285)
ABCA12	NKX2_1 (+114)
ABCA3	NKX2_1 (+9273)
ABCA4	NKX2_1 (+2902), NKX2_1 (+4867)
ABCC10	NKX2_1 (+8159), NKX2_1 (+9597)
ABCC2	NKX2_1 (-2687)
ABCC5	NKX2_1 (-349)
ABCC9	NKX2_1 (-9279)
ABCD4	NKX2_1 (-5786)
ABCE1	NKX2_1 (-9810)
ABCG1	NKX2_1 (+4433)
ABHD11	NKX2_1 (-4871)
ABHD12	NKX2_1 (+725), NKX2_1 (+6363)
ABHD13	NKX2_1 (-818)
ABHD14A	NKX2_1 (-1314)
ABHD14B	NKX2_1 (-5002)
ABHD15	NKX2_1 (+952)
ABHD17C	NKX2_1 (+4730), NKX2_1 (+6666)
ABHD3	NKX2_1 (-1428)
ABHD4	NKX2_1 (+232)
ABHD6	NKX2_1 (+619), NKX2_1 (+789)
ABI1	NKX2_1 (-4955)
ABLIM1	NKX2_1 (-7283), NKX2_1 (+4729)
ACAA2	NKX2_1 (-6676)
ACACA	NKX2_1 (-9950), NKX2_1 (+185), NKX2_1 (+629), NKX2_1 (+1076), NKX2_1 (+8685)
ACAP3	NKX2_1 (+1484)
ACAT2	NKX2_1 (+1863)
ACBD3	NKX2_1 (-7580)
ACBD4	NKX2_1 (+2871)
ACER2	NKX2_1 (-4390)
ACER3	NKX2_1 (-6015)
ACIN1	NKX2_1 (-764)
ACKR2	NKX2_1 (+251)
ACMSD	NKX2_1 (+7430)
ACOT11	NKX2_1 (-2217)
ACOX2	NKX2_1 (-547), NKX2_1 (-331)
ACOX3	NKX2_1 (+4590)
ACOXL	NKX2_1 (-421), NKX2_1 (+345), NKX2_1 (+8536), NKX2_1 (+8803), NKX2_1 (+8988)
ACP6	NKX2_1 (+539), NKX2_1 (+850), NKX2_1 (+1105)
ACPP	NKX2_1 (+7387), NKX2_1 (+8403)
ACRBP	NKX2_1 (-2656)
ACSBG1	NKX2_1 (-6545)
ACSM6	NKX2_1 (-5329)
ACSS2	NKX2_1 (-642), NKX2_1 (-310)
ACTA1	NKX2_1 (-3093)
ACTA2	NKX2_1 (+8990)
ACTBL2	NKX2_1 (-42)
ACTN4	NKX2_1 (-6492), NKX2_1 (+3216), NKX2_1 (+3948), NKX2_1 (+4217), NKX2_1 (+4627), NKX2_1 (+5281)
ACTR1A	NKX2_1 (-11)
ACTR3	NKX2_1 (+4283)
ACTR8	NKX2_1 (+1073)
ACVR2A	NKX2_1 (+954)
ACVR2B	NKX2_1 (-799), NKX2_1 (+3709)
ACYP1	NKX2_1 (-358)
ADA	NKX2_1 (+3479)
ADAM17	NKX2_1 (-3607), NKX2_1 (+1860)
ADAM2	NKX2_1 (-9264)
ADAM33	NKX2_1 (-704)
ADAM9	NKX2_1 (+3174), NKX2_1 (+4605), NKX2_1 (+7391)
ADAMTS3	NKX2_1 (+1288)
ADAMTS9	NKX2_1 (+2474), NKX2_1 (+2669)
ADAMTSL4	NKX2_1 (+432), NKX2_1 (+1424)
ADAP2	NKX2_1 (+222), NKX2_1 (+1172)
ADAT3	NKX2_1 (+3842)
ADCK1	NKX2_1 (-3745)
ADCY4	NKX2_1 (+1316)
ADCY6	NKX2_1 (-5089), NKX2_1 (+2724)
ADD1	NKX2_1 (+1367)
ADGRA2	NKX2_1 (-3627)
ADGRD1	NKX2_1 (-5493), NKX2_1 (-95), NKX2_1 (+121)
ADGRE5	NKX2_1 (+4478)
ADGRF1	NKX2_1 (-100)
ADGRF5	NKX2_1 (+60), NKX2_1 (+8614)
ADGRG1	NKX2_1 (+4903)
ADGRV1	NKX2_1 (+77), NKX2_1 (+299)
ADHFE1	NKX2_1 (+6782)
ADIPOR1	NKX2_1 (+649)
ADIRF	NKX2_1 (+144)
ADM	NKX2_1 (-2502)
ADNP	NKX2_1 (+8439)
ADORA1	NKX2_1 (+7118)
ADPGK	NKX2_1 (-421)
ADPRH	NKX2_1 (-5261)
ADPRHL2	NKX2_1 (+7328)
ADRA1D	NKX2_1 (+5837)
ADRA2B	NKX2_1 (+5950)
ADRB1	NKX2_1 (-560), NKX2_1 (+3160)
ADSS	NKX2_1 (+2063)
AEBP2	NKX2_1 (+892)
AES	NKX2_1 (-3283)
AFDN	NKX2_1 (-9703)
AFF4	NKX2_1 (+2060)
AFTPH	NKX2_1 (-5660), NKX2_1 (-4164)
AGAP3	NKX2_1 (+387)
AGAP5	NKX2_1 (-7903)
AGFG2	NKX2_1 (+5999)
AGK	NKX2_1 (+7120)
AGL	NKX2_1 (+5178)
AGO2	NKX2_1 (+8309)
AGPAT1	NKX2_1 (+14)
AGPAT5	NKX2_1 (+799)
AGR2	NKX2_1 (+4708)
AHCY	NKX2_1 (+2398)
AHCYL1	NKX2_1 (+4861)
AHCYL2	NKX2_1 (+7554)
AHNAK	NKX2_1 (-2222)
AHNAK2	NKX2_1 (+5312), NKX2_1 (+5479)
AHSA2	NKX2_1 (+1655), NKX2_1 (+7487)
AIDA	NKX2_1 (+3228)
AIF1	NKX2_1 (-3921)
AIFM3	NKX2_1 (-7277)
AIMP2	NKX2_1 (+570), NKX2_1 (+3493)
AK2	NKX2_1 (+9383)
AK4	NKX2_1 (-4182)
AKAP1	NKX2_1 (+1314)
AKAP8	NKX2_1 (-478), NKX2_1 (+1198)
AKIRIN2	NKX2_1 (+1174), NKX2_1 (+6245)
AKR1A1	NKX2_1 (+681)
AKR1B1	NKX2_1 (+9866)
AKR1D1	NKX2_1 (-8803)
AKT2	NKX2_1 (+635), NKX2_1 (+2417)
AKT3	NKX2_1 (-521)
AKTIP	NKX2_1 (+1750)
ALAS1	NKX2_1 (+181), NKX2_1 (+6371)
ALDH16A1	NKX2_1 (-296)
ALDH2	NKX2_1 (+8167)
ALDH3A1	NKX2_1 (-6723)
ALDH3B1	NKX2_1 (-1245), NKX2_1 (+4122)
ALDH3B2	NKX2_1 (-111)
ALDH5A1	NKX2_1 (+9772)
ALDH9A1	NKX2_1 (+150)
ALG10	NKX2_1 (+558)
ALG10B	NKX2_1 (+538)
ALG6	NKX2_1 (+252), NKX2_1 (+1062)
ALKAL1	NKX2_1 (+854)
ALKBH3	NKX2_1 (+94)
ALKBH5	NKX2_1 (-8353)
ALMS1	NKX2_1 (+5164)
ALOX15B	NKX2_1 (-5531), NKX2_1 (-4700), NKX2_1 (-4347), NKX2_1 (+2317)
ALX3	NKX2_1 (+9104)
AMBRA1	NKX2_1 (+2299), NKX2_1 (+9092)
AMHR2	NKX2_1 (+4746)
AMOTL2	NKX2_1 (+1094)
ANAPC5	NKX2_1 (-1130)
ANGPT1	NKX2_1 (+6361)
ANGPTL1	NKX2_1 (+9027)
ANGPTL7	NKX2_1 (-1758)
ANKAR	NKX2_1 (+5072)
ANKHD1	NKX2_1 (-9743), NKX2_1 (-9458)
ANKHD1-EIF4EBP3	NKX2_1 (+973), NKX2_1 (+7796)
ANKIB1	NKX2_1 (+473)
ANKLE1	NKX2_1 (-1697)
ANKRD12	NKX2_1 (+1170)
ANKRD27	NKX2_1 (+5327)
ANKRD39	NKX2_1 (+5350)
ANKRD44	NKX2_1 (+577)
ANKRD46	NKX2_1 (+5021)
ANKRD50	NKX2_1 (+7773)
ANKRD6	NKX2_1 (+5674)
ANKRD66	NKX2_1 (-4827)
ANKRD9	NKX2_1 (+1134)
ANKS3	NKX2_1 (+718)
ANKS4B	NKX2_1 (+1175), NKX2_1 (+8673)
ANLN	NKX2_1 (+3370)
ANO5	NKX2_1 (+417)
ANO8	NKX2_1 (+912)
ANO9	NKX2_1 (-2199)
ANP32A	NKX2_1 (+3390), NKX2_1 (+4944)
ANTXR1	NKX2_1 (-1397)
ANTXR2	NKX2_1 (-163)
ANXA11	NKX2_1 (+6323)
ANXA2	NKX2_1 (+3421)
ANXA4	NKX2_1 (+4189), NKX2_1 (+5481)
ANXA6	NKX2_1 (-169)
AOC3	NKX2_1 (+2057)
AP1B1	NKX2_1 (+9859)
AP1G1	NKX2_1 (+824)
AP2M1	NKX2_1 (+298)
AP3S2	NKX2_1 (+8129)
AP4B1	NKX2_1 (+749)
AP5S1	NKX2_1 (-9193), NKX2_1 (+966)
APEH	NKX2_1 (+2)
APELA	NKX2_1 (+4196)
APIP	NKX2_1 (+6767)
APLP2	NKX2_1 (+2039), NKX2_1 (+2717)
APOBEC3D	NKX2_1 (+6427)
APOL1	NKX2_1 (-6098)
APOL4	NKX2_1 (-6602)
APOLD1	NKX2_1 (-1116), NKX2_1 (-54)
APOPT1	NKX2_1 (+1059), NKX2_1 (+9462)
APPBP2	NKX2_1 (+193)
APPL2	NKX2_1 (+1924)
APTX	NKX2_1 (+577)
AQP10	NKX2_1 (-4708), NKX2_1 (-2122)
AQP2	NKX2_1 (+4002)
AQP3	NKX2_1 (-8764), NKX2_1 (+6659)
AQP4	NKX2_1 (+39), NKX2_1 (+208)
AQP5	NKX2_1 (-847), NKX2_1 (+4179)
AQR	NKX2_1 (+5344)
ARAP1	NKX2_1 (+857)
ARCN1	NKX2_1 (-499), NKX2_1 (+4946)
AREG	NKX2_1 (+6189)
ARF4	NKX2_1 (-665)
ARFGEF3	NKX2_1 (+9066)
ARG1	NKX2_1 (-7102)
ARHGAP11A	NKX2_1 (+642)
ARHGAP11B	NKX2_1 (+541)
ARHGAP12	NKX2_1 (+4536)
ARHGAP18	NKX2_1 (+407), NKX2_1 (+1507), NKX2_1 (+1906)
ARHGAP22	NKX2_1 (-199), NKX2_1 (+64)
ARHGAP23	NKX2_1 (+1545)
ARHGAP32	NKX2_1 (-2924), NKX2_1 (+532)
ARHGAP35	NKX2_1 (-6170), NKX2_1 (-4809)
ARHGAP40	NKX2_1 (+2613)
ARHGAP5	NKX2_1 (-1110)
ARHGAP8	NKX2_1 (-5430), NKX2_1 (-5226)
ARHGDIA	NKX2_1 (+1424)
ARHGEF1	NKX2_1 (-2171)
ARHGEF10L	NKX2_1 (-3319), NKX2_1 (-3087)
ARHGEF12	NKX2_1 (+7373), NKX2_1 (+7590)
ARHGEF19	NKX2_1 (+6179)
ARHGEF2	NKX2_1 (-2584), NKX2_1 (-2361), NKX2_1 (+2118), NKX2_1 (+4912)
ARHGEF26	NKX2_1 (-8200)
ARHGEF37	NKX2_1 (-2292)
ARID1A	NKX2_1 (-9815), NKX2_1 (-3705)
ARID2	NKX2_1 (-833)
ARID4A	NKX2_1 (-3158)
ARID5B	NKX2_1 (+1476), NKX2_1 (+1940), NKX2_1 (+2226)
ARIH1	NKX2_1 (+1097)
ARL1	NKX2_1 (+237)
ARL15	NKX2_1 (+8186)
ARL2BP	NKX2_1 (+679), NKX2_1 (+2914)
ARL4A	NKX2_1 (+356)
ARL4C	NKX2_1 (+255)
ARL4D	NKX2_1 (-9755), NKX2_1 (+1058)
ARL6IP5	NKX2_1 (+1699), NKX2_1 (+1930), NKX2_1 (+3481)
ARL6IP6	NKX2_1 (-576)
ARL8B	NKX2_1 (+1120), NKX2_1 (+1803)
ARMC1	NKX2_1 (-20)
ARMC6	NKX2_1 (+7036)
ARMC7	NKX2_1 (-6333), NKX2_1 (-2857)
ARMC9	NKX2_1 (-5077)
ARMS2	NKX2_1 (+2979)
ARMT1	NKX2_1 (+22), NKX2_1 (+383)
ARNT	NKX2_1 (+915), NKX2_1 (+1774), NKX2_1 (+9699)
ARPC1B	NKX2_1 (-2530), NKX2_1 (-2144)
ARPC3	NKX2_1 (+980)
ARPIN	NKX2_1 (-8023), NKX2_1 (-4874), NKX2_1 (-4453), NKX2_1 (-74)
ARRB1	NKX2_1 (+2000), NKX2_1 (+7813), NKX2_1 (+8501)
ARRB2	NKX2_1 (-508)
ARRDC2	NKX2_1 (-6176)
ARRDC3	NKX2_1 (+9495), NKX2_1 (+9675)
ARRDC4	NKX2_1 (+657)
ARSA	NKX2_1 (+8748)
ART4	NKX2_1 (-2839)
ARV1	NKX2_1 (+5038), NKX2_1 (+6472)
ASAP3	NKX2_1 (-1959)
ASB1	NKX2_1 (-8136), NKX2_1 (-7680)
ASB8	NKX2_1 (+6672)
ASCC1	NKX2_1 (-792)
ASCC2	NKX2_1 (-4823)
ASH2L	NKX2_1 (-7960), NKX2_1 (+552)
ASIC4	NKX2_1 (-249)
ASNSD1	NKX2_1 (+1342)
ASPH	NKX2_1 (+5690)
ASPM	NKX2_1 (+362)
ASPSCR1	NKX2_1 (+3307)
ASRGL1	NKX2_1 (+2504)
ASXL1	NKX2_1 (-1114)
ASXL2	NKX2_1 (+1068)
ATAD2	NKX2_1 (+850)
ATAD5	NKX2_1 (+332)
ATF1	NKX2_1 (+3733)
ATF4	NKX2_1 (+1243)
ATF6	NKX2_1 (+283)
ATF7	NKX2_1 (+64)
ATG101	NKX2_1 (+848)
ATG2A	NKX2_1 (+918)
ATG4C	NKX2_1 (-206)
ATG7	NKX2_1 (+2144)
ATL2	NKX2_1 (+958), NKX2_1 (+2015)
ATM	NKX2_1 (+557)
ATMIN	NKX2_1 (+6040)
ATOH7	NKX2_1 (-9283), NKX2_1 (+8244)
ATOH8	NKX2_1 (+1094)
ATP10D	NKX2_1 (-6275)
ATP11A	NKX2_1 (-4561), NKX2_1 (-1874), NKX2_1 (-1647), NKX2_1 (+3488)
ATP12A	NKX2_1 (-9943)
ATP13A4	NKX2_1 (-8274), NKX2_1 (+126), NKX2_1 (+2997), NKX2_1 (+3844)
ATP1A1	NKX2_1 (-1441)
ATP1A2	NKX2_1 (+1618), NKX2_1 (+8126)
ATP1A4	NKX2_1 (+8799)
ATP1B2	NKX2_1 (-738)
ATP1B3	NKX2_1 (-700)
ATP2A1	NKX2_1 (-9795)
ATP2B4	NKX2_1 (+520)
ATP5B	NKX2_1 (-366)
ATP5G2	NKX2_1 (+624)
ATP5H	NKX2_1 (+332)
ATP5L	NKX2_1 (+9923)
ATP6V0A2	NKX2_1 (+1666), NKX2_1 (+1842), NKX2_1 (+2207)
ATP6V0D1	NKX2_1 (+574)
ATP6V0E2	NKX2_1 (+7989), NKX2_1 (+8187)
ATP6V1C2	NKX2_1 (-3982)
ATP6V1E1	NKX2_1 (-10)
ATP6V1F	NKX2_1 (+5693)
ATP6V1G3	NKX2_1 (+5770)
ATP7B	NKX2_1 (+5600)
ATP8A1	NKX2_1 (-281)
ATP9B	NKX2_1 (-6536)
ATXN1	NKX2_1 (-6942), NKX2_1 (-838)
ATXN2	NKX2_1 (+1355)
AUNIP	NKX2_1 (-74)
AUP1	NKX2_1 (-670)
AVPI1	NKX2_1 (-903), NKX2_1 (+550)
AVPR1B	NKX2_1 (-538)
AXIN2	NKX2_1 (-5262), NKX2_1 (+4077), NKX2_1 (+4261), NKX2_1 (+4645), NKX2_1 (+4865), NKX2_1 (+5308), NKX2_1 (+5504), NKX2_1 (+5737)
AZGP1	NKX2_1 (+3478)
B3GALT2	NKX2_1 (-2452)
B3GAT3	NKX2_1 (+446)
B3GLCT	NKX2_1 (+4533)
B3GNT2	NKX2_1 (+1791), NKX2_1 (+6497), NKX2_1 (+6806)
B3GNT7	NKX2_1 (+8827)
B4GALNT2	NKX2_1 (+7903)
B4GALT1	NKX2_1 (+4660)
B4GALT4	NKX2_1 (-4952)
B4GAT1	NKX2_1 (-6590), NKX2_1 (-5745), NKX2_1 (-3729), NKX2_1 (-3120), NKX2_1 (-1705), NKX2_1 (-766)
BAALC	NKX2_1 (-7941)
BAG1	NKX2_1 (+759), NKX2_1 (+957)
BAG2	NKX2_1 (+92), NKX2_1 (+300), NKX2_1 (+4955)
BAG3	NKX2_1 (+3217), NKX2_1 (+3620)
BAHD1	NKX2_1 (+2446), NKX2_1 (+4903)
BAIAP2	NKX2_1 (+5272), NKX2_1 (+8705)
BAIAP2L2	NKX2_1 (-4515)
BAIAP3	NKX2_1 (-2125), NKX2_1 (-1955)
BARD1	NKX2_1 (+1430)
BARX2	NKX2_1 (-6446), NKX2_1 (+269)
BAX	NKX2_1 (+915)
BAZ1A	NKX2_1 (+405), NKX2_1 (+2051)
BAZ1B	NKX2_1 (+1828), NKX2_1 (+2199)
BAZ2A	NKX2_1 (-630), NKX2_1 (+6884)
BAZ2B	NKX2_1 (-5279)
BBC3	NKX2_1 (-3995)
BBS9	NKX2_1 (-433)
BCAS1	NKX2_1 (+2903)
BCAT1	NKX2_1 (+2280)
BCAT2	NKX2_1 (-8196), NKX2_1 (-7660)
BCL10	NKX2_1 (+1090)
BCL2L1	NKX2_1 (+3326), NKX2_1 (+4378)
BCL2L11	NKX2_1 (-8293)
BCL3	NKX2_1 (+5748)
BCL9	NKX2_1 (+3974)
BCL9L	NKX2_1 (-6158), NKX2_1 (-5898), NKX2_1 (-1398), NKX2_1 (+2592)
BCR	NKX2_1 (-365), NKX2_1 (+2074)
BDH2	NKX2_1 (-3612)
BDKRB1	NKX2_1 (-2940), NKX2_1 (+4351), NKX2_1 (+5165)
BDKRB2	NKX2_1 (-9275), NKX2_1 (-9077)
BDNF	NKX2_1 (+2089)
BEAN1	NKX2_1 (+5336)
BECN1	NKX2_1 (+9195)
BEST4	NKX2_1 (-3532)
BFSP2	NKX2_1 (+6418)
BHLHE40	NKX2_1 (-1816), NKX2_1 (-1612), NKX2_1 (-1403), NKX2_1 (+1332), NKX2_1 (+5638)
BICD1	NKX2_1 (+808)
BICDL1	NKX2_1 (+8111)
BIK	NKX2_1 (-7158)
BIN2	NKX2_1 (-9347)
BIRC3	NKX2_1 (-828)
BLM	NKX2_1 (+4469)
BLOC1S1	NKX2_1 (+89)
BLOC1S3	NKX2_1 (+185)
BLOC1S5	NKX2_1 (-77)
BLOC1S5-TXNDC5	NKX2_1 (+220), NKX2_1 (+416)
BLVRA	NKX2_1 (+5481), NKX2_1 (+5691), NKX2_1 (+6717)
BLVRB	NKX2_1 (-192), NKX2_1 (+56), NKX2_1 (+1309)
BMP1	NKX2_1 (+2864), NKX2_1 (+4638)
BMP2K	NKX2_1 (+5718), NKX2_1 (+9960)
BMP3	NKX2_1 (-9310), NKX2_1 (-9024), NKX2_1 (-141)
BMP4	NKX2_1 (-6786), NKX2_1 (+2556), NKX2_1 (+8934)
BMP5	NKX2_1 (-6882), NKX2_1 (+105)
BMPR2	NKX2_1 (-172), NKX2_1 (+3832)
BNC1	NKX2_1 (-6580)
BNIP1	NKX2_1 (+9432)
BNIP2	NKX2_1 (-376)
BNIP3	NKX2_1 (+2074)
BNIP3L	NKX2_1 (+2567)
BOC	NKX2_1 (-7099), NKX2_1 (-6132)
BOK	NKX2_1 (-8041), NKX2_1 (-4027), NKX2_1 (+902)
BORCS5	NKX2_1 (+3751)
BORCS6	NKX2_1 (+4628), NKX2_1 (+4951), NKX2_1 (+5487)
BRCA1	NKX2_1 (+7879), NKX2_1 (+8342)
BRD2	NKX2_1 (+4700)
BRD4	NKX2_1 (-8965), NKX2_1 (-3133), NKX2_1 (-1052)
BRD7	NKX2_1 (+694)
BRI3	NKX2_1 (-571), NKX2_1 (+2487)
BRPF3	NKX2_1 (+2689), NKX2_1 (+8043)
BRWD1	NKX2_1 (-8213), NKX2_1 (-7884), NKX2_1 (-2946)
BSPH1	NKX2_1 (+2186)
BTAF1	NKX2_1 (+8393)
BTBD7	NKX2_1 (+1275)
BTBD9	NKX2_1 (+7127)
BTC	NKX2_1 (+751), NKX2_1 (+3481)
BTN2A2	NKX2_1 (+393), NKX2_1 (+5170)
BTN3A1	NKX2_1 (-1395), NKX2_1 (-531)
BTNL8	NKX2_1 (-8673)
BUB1	NKX2_1 (-2229)
C10orf35	NKX2_1 (+6657)
C10orf76	NKX2_1 (+1939)
C11orf52	NKX2_1 (+5730)
C11orf80	NKX2_1 (+3180)
C11orf91	NKX2_1 (-1206)
C11orf94	NKX2_1 (-257)
C12orf49	NKX2_1 (+4033)
C14orf132	NKX2_1 (-198)
C14orf159	NKX2_1 (+1253)
C14orf166	NKX2_1 (-9999)
C14orf37	NKX2_1 (-5769)
C15orf39	NKX2_1 (+1941), NKX2_1 (+2642), NKX2_1 (+4546)
C15orf62	NKX2_1 (+981)
C16orf46	NKX2_1 (-570)
C16orf54	NKX2_1 (+1893)
C16orf58	NKX2_1 (-6804), NKX2_1 (-5991), NKX2_1 (+5130), NKX2_1 (+5337)
C16orf59	NKX2_1 (-1676)
C16orf87	NKX2_1 (+1160)
C17orf78	NKX2_1 (+2820)
C17orf80	NKX2_1 (+887)
C18orf8	NKX2_1 (+2523)
C19orf12	NKX2_1 (+511)
C19orf33	NKX2_1 (-2537)
C1GALT1	NKX2_1 (+686)
C1GALT1C1L	NKX2_1 (-6975)
C1QBP	NKX2_1 (+9282)
C1QL1	NKX2_1 (+7371)
C1QL4	NKX2_1 (+5256)
C1QTNF9	NKX2_1 (+321)
C1S	NKX2_1 (+729), NKX2_1 (+906)
C1orf116	NKX2_1 (+3638), NKX2_1 (+7030)
C1orf131	NKX2_1 (+2102)
C1orf186	NKX2_1 (-1844)
C1orf189	NKX2_1 (-3237)
C1orf21	NKX2_1 (+6327)
C1orf52	NKX2_1 (-459)
C1orf61	NKX2_1 (+8605)
C20orf194	NKX2_1 (-1509)
C20orf27	NKX2_1 (-1389), NKX2_1 (-1183)
C2CD2L	NKX2_1 (-4845)
C2CD4A	NKX2_1 (-2444), NKX2_1 (+8688)
C2CD4D	NKX2_1 (+2888)
C2CD5	NKX2_1 (+605)
C2orf66	NKX2_1 (-8790)
C3orf35	NKX2_1 (-1851)
C3orf38	NKX2_1 (-599)
C3orf52	NKX2_1 (-1354), NKX2_1 (-202)
C4orf26	NKX2_1 (+5647)
C4orf3	NKX2_1 (+4314)
C5orf24	NKX2_1 (-7394)
C5orf46	NKX2_1 (-3246)
C6orf203	NKX2_1 (+164)
C6orf47	NKX2_1 (+1267)
C7orf25	NKX2_1 (+4600)
C7orf34	NKX2_1 (+2450)
CA11	NKX2_1 (-3297), NKX2_1 (-242)
CA12	NKX2_1 (-5978), NKX2_1 (-2923)
CA13	NKX2_1 (-7865), NKX2_1 (+516)
CA4	NKX2_1 (-7863)
CA7	NKX2_1 (+6720)
CAB39	NKX2_1 (+1198), NKX2_1 (+1425), NKX2_1 (+4984)
CABIN1	NKX2_1 (+1495)
CABLES1	NKX2_1 (-4069)
CACHD1	NKX2_1 (+4907)
CACNA1G	NKX2_1 (+906)
CACNB3	NKX2_1 (+5385)
CACNB4	NKX2_1 (-3652)
CADM1	NKX2_1 (-221)
CALCOCO2	NKX2_1 (+5880)
CALCR	NKX2_1 (-1118)
CALM1	NKX2_1 (+2711)
CALM2	NKX2_1 (+7672)
CALM3	NKX2_1 (+2084)
CALML5	NKX2_1 (-4310), NKX2_1 (-212), NKX2_1 (+2957)
CALY	NKX2_1 (-4687)
CAMK1D	NKX2_1 (-2820), NKX2_1 (+5516)
CAMK1G	NKX2_1 (-8446)
CAMK2B	NKX2_1 (-8090)
CAMK2G	NKX2_1 (+2336)
CAMKMT	NKX2_1 (+1005)
CAMP	NKX2_1 (-8094), NKX2_1 (-7047), NKX2_1 (-409)
CANX	NKX2_1 (+2110)
CAP1	NKX2_1 (-413)
CAPN1	NKX2_1 (+128)
CAPN13	NKX2_1 (+1771)
CAPN2	NKX2_1 (-5755), NKX2_1 (-5562), NKX2_1 (-5387), NKX2_1 (-4587), NKX2_1 (-4324), NKX2_1 (-4060), NKX2_1 (+2840), NKX2_1 (+3234)
CAPN8	NKX2_1 (-2811), NKX2_1 (-1834), NKX2_1 (-1633), NKX2_1 (+5431)
CAPN9	NKX2_1 (+2823)
CAPNS1	NKX2_1 (-7976), NKX2_1 (-7762)
CARD6	NKX2_1 (+121)
CARMIL2	NKX2_1 (-5230)
CASD1	NKX2_1 (+3398), NKX2_1 (+7258)
CASP2	NKX2_1 (+8356)
CASP6	NKX2_1 (-3486), NKX2_1 (+992)
CASP7	NKX2_1 (+837)
CASP9	NKX2_1 (+1538)
CASQ2	NKX2_1 (-3612), NKX2_1 (-3311), NKX2_1 (-1411)
CAST	NKX2_1 (-953)
CASTOR1	NKX2_1 (+1775)
CASZ1	NKX2_1 (-7640)
CAT	NKX2_1 (+4372)
CATSPER4	NKX2_1 (-334), NKX2_1 (+4206)
CATSPERD	NKX2_1 (+9732)
CATSPERG	NKX2_1 (+1710)
CAV1	NKX2_1 (+1390)
CAVIN1	NKX2_1 (-8458), NKX2_1 (-2979), NKX2_1 (+45), NKX2_1 (+724)
CAVIN2	NKX2_1 (+374), NKX2_1 (+724)
CBFA2T2	NKX2_1 (-4378), NKX2_1 (+7780)
CBFB	NKX2_1 (+1099), NKX2_1 (+1506)
CBLN1	NKX2_1 (-967)
CBR4	NKX2_1 (-509)
CBX3	NKX2_1 (+3779)
CBX4	NKX2_1 (+2739)
CC2D1B	NKX2_1 (-2789)
CCDC107	NKX2_1 (-840), NKX2_1 (+2755)
CCDC12	NKX2_1 (-7747)
CCDC125	NKX2_1 (+7027)
CCDC126	NKX2_1 (+1017), NKX2_1 (+3862)
CCDC13	NKX2_1 (+8512)
CCDC134	NKX2_1 (-669), NKX2_1 (+860)
CCDC137	NKX2_1 (-394)
CCDC17	NKX2_1 (+3177)
CCDC170	NKX2_1 (+8043), NKX2_1 (+9008)
CCDC185	NKX2_1 (-3906)
CCDC24	NKX2_1 (+1154)
CCDC28B	NKX2_1 (-3470)
CCDC47	NKX2_1 (+3661)
CCDC6	NKX2_1 (-1432), NKX2_1 (+1180)
CCDC80	NKX2_1 (+666)
CCDC87	NKX2_1 (-348)
CCDC88B	NKX2_1 (-7701), NKX2_1 (-716)
CCDC96	NKX2_1 (+602)
CCK	NKX2_1 (-7392)
CCL17	NKX2_1 (+5742)
CCL20	NKX2_1 (+4211)
CCL5	NKX2_1 (+309)
CCNA1	NKX2_1 (+209)
CCNB1	NKX2_1 (-118)
CCND1	NKX2_1 (+112), NKX2_1 (+314)
CCNJ	NKX2_1 (-405)
CCNYL1	NKX2_1 (-1144), NKX2_1 (+1280)
CCPG1	NKX2_1 (+2758)
CCR1	NKX2_1 (-6390)
CCR4	NKX2_1 (-2728)
CCR7	NKX2_1 (+8447)
CCR8	NKX2_1 (+530)
CCRL2	NKX2_1 (-1795), NKX2_1 (+4445)
CCSAP	NKX2_1 (+1023)
CCSER2	NKX2_1 (+8043)
CCT8	NKX2_1 (-267)
CD109	NKX2_1 (-8281)
CD151	NKX2_1 (+1363)
CD164	NKX2_1 (-568)
CD180	NKX2_1 (-7434)
CD2AP	NKX2_1 (+964)
CD2BP2	NKX2_1 (-860)
CD300LF	NKX2_1 (+8064), NKX2_1 (+8465)
CD44	NKX2_1 (+5097), NKX2_1 (+5616), NKX2_1 (+5804)
CD55	NKX2_1 (-4630)
CD59	NKX2_1 (+841)
CD63	NKX2_1 (-353)
CD68	NKX2_1 (+22)
CD74	NKX2_1 (+299)
CD83	NKX2_1 (+536)
CD9	NKX2_1 (-5598), NKX2_1 (+3292), NKX2_1 (+7878)
CD96	NKX2_1 (+5997)
CDAN1	NKX2_1 (-8911)
CDC25A	NKX2_1 (+8114)
CDC25B	NKX2_1 (+4613), NKX2_1 (+6320)
CDC42	NKX2_1 (+1742)
CDC42BPA	NKX2_1 (+2258)
CDC42BPG	NKX2_1 (-6545)
CDC42EP1	NKX2_1 (-1159), NKX2_1 (-478), NKX2_1 (+3190), NKX2_1 (+3858), NKX2_1 (+9660)
CDC42EP3	NKX2_1 (-7622), NKX2_1 (-7304)
CDC42EP4	NKX2_1 (-7072)
CDC42SE1	NKX2_1 (+927)
CDC73	NKX2_1 (+5925)
CDCA4	NKX2_1 (-796)
CDCA7L	NKX2_1 (-81), NKX2_1 (+3079), NKX2_1 (+6703), NKX2_1 (+6954)
CDCP1	NKX2_1 (+8526)
CDCP2	NKX2_1 (+9269)
CDH1	NKX2_1 (-4821), NKX2_1 (+2454), NKX2_1 (+4673), NKX2_1 (+7176), NKX2_1 (+7788), NKX2_1 (+8135), NKX2_1 (+8744)
CDH7	NKX2_1 (+6304), NKX2_1 (+7648), NKX2_1 (+9839)
CDIPT	NKX2_1 (+9710)
CDK10	NKX2_1 (+871)
CDK11A	NKX2_1 (-6918)
CDK18	NKX2_1 (+8656)
CDK2AP1	NKX2_1 (-310)
CDK4	NKX2_1 (+985)
CDK5	NKX2_1 (-747), NKX2_1 (-494)
CDK6	NKX2_1 (-2410)
CDKL1	NKX2_1 (-510)
CDKN1A	NKX2_1 (-7474), NKX2_1 (+2143)
CDKN1B	NKX2_1 (+351)
CDKN2C	NKX2_1 (+9100)
CDNF	NKX2_1 (+9560)
CDO1	NKX2_1 (+195)
CDR2	NKX2_1 (+2539)
CDRT15L2	NKX2_1 (+9839)
CDS1	NKX2_1 (+902), NKX2_1 (+9380)
CDYL	NKX2_1 (+9959)
CEACAM6	NKX2_1 (-8111), NKX2_1 (-3676), NKX2_1 (-738)
CEBPB	NKX2_1 (+9878)
CEBPZ	NKX2_1 (-46)
CELF1	NKX2_1 (+463), NKX2_1 (+1778)
CELF6	NKX2_1 (+8575)
CELSR1	NKX2_1 (-2866), NKX2_1 (-1810), NKX2_1 (-893), NKX2_1 (+3208)
CELSR3	NKX2_1 (-1279), NKX2_1 (+5172)
CENPC	NKX2_1 (-49)
CENPN	NKX2_1 (+451)
CENPO	NKX2_1 (0)
CENPU	NKX2_1 (-4618), NKX2_1 (-4208)
CENPV	NKX2_1 (+3005)
CEP170B	NKX2_1 (-1210)
CEP295	NKX2_1 (+343)
CEP41	NKX2_1 (-3782)
CEP55	NKX2_1 (-818)
CEP57L1	NKX2_1 (-159)
CEP70	NKX2_1 (+202)
CEP83	NKX2_1 (-53)
CEP89	NKX2_1 (+130)
CEP97	NKX2_1 (+1029)
CERK	NKX2_1 (-4791), NKX2_1 (+3079)
CERS6	NKX2_1 (-6643), NKX2_1 (-5818)
CES3	NKX2_1 (-86), NKX2_1 (+6043)
CETN1	NKX2_1 (-3480)
CFAP206	NKX2_1 (+9916)
CFAP58	NKX2_1 (-3743)
CFB	NKX2_1 (+5174)
CGB7	NKX2_1 (+2069)
CGN	NKX2_1 (-9034), NKX2_1 (+1681), NKX2_1 (+1929)
CGNL1	NKX2_1 (+418), NKX2_1 (+1117)
CH25H	NKX2_1 (-405), NKX2_1 (+152), NKX2_1 (+5082), NKX2_1 (+5290)
CHAC1	NKX2_1 (-3196)
CHAC2	NKX2_1 (+35)
CHCHD5	NKX2_1 (+449)
CHD1L	NKX2_1 (-316)
CHD2	NKX2_1 (-7340), NKX2_1 (-196)
CHD6	NKX2_1 (-569)
CHD9	NKX2_1 (-5721)
CHEK1	NKX2_1 (-61), NKX2_1 (+1091)
CHFR	NKX2_1 (-272)
CHI3L2	NKX2_1 (+53), NKX2_1 (+1963), NKX2_1 (+2264)
CHIA	NKX2_1 (-3981)
CHKA	NKX2_1 (+2217)
CHMP1B	NKX2_1 (+5875), NKX2_1 (+6114)
CHMP2B	NKX2_1 (+450)
CHMP4C	NKX2_1 (-751), NKX2_1 (-449)
CHMP6	NKX2_1 (-6981), NKX2_1 (-3624)
CHP1	NKX2_1 (+412), NKX2_1 (+1220)
CHRAC1	NKX2_1 (+7204)
CHRNA9	NKX2_1 (-2179), NKX2_1 (+1814)
CHRNB3	NKX2_1 (+3675)
CHST12	NKX2_1 (+4642)
CHSY3	NKX2_1 (+8449)
CHURC1	NKX2_1 (-228)
CIART	NKX2_1 (+2582)
CIB4	NKX2_1 (+48)
CIC	NKX2_1 (-2079)
CIR1	NKX2_1 (+156)
CISD3	NKX2_1 (+708), NKX2_1 (+2746), NKX2_1 (+3958)
CITED2	NKX2_1 (-1184), NKX2_1 (-939), NKX2_1 (+4293)
CKAP2	NKX2_1 (-461)
CKS1B	NKX2_1 (-913)
CLASP1	NKX2_1 (-1249), NKX2_1 (+685)
CLASP2	NKX2_1 (+7630)
CLCN6	NKX2_1 (-150)
CLDN1	NKX2_1 (-4307), NKX2_1 (-3974), NKX2_1 (+515), NKX2_1 (+2553)
CLDN14	NKX2_1 (+7786)
CLDN18	NKX2_1 (+1970)
CLDN20	NKX2_1 (+4282), NKX2_1 (+4515), NKX2_1 (+5461)
CLDN22	NKX2_1 (-528)
CLDN4	NKX2_1 (-9036), NKX2_1 (-89), NKX2_1 (+981)
CLDN5	NKX2_1 (-8096)
CLDN8	NKX2_1 (-369)
CLEC16A	NKX2_1 (-2703)
CLEC19A	NKX2_1 (+1841)
CLEC1A	NKX2_1 (-3515)
CLEC2L	NKX2_1 (-4617)
CLIC1	NKX2_1 (+1344), NKX2_1 (+1527)
CLIC4	NKX2_1 (-1117)
CLINT1	NKX2_1 (-2427), NKX2_1 (-2245), NKX2_1 (+906)
CLIP2	NKX2_1 (-9953)
CLIP4	NKX2_1 (-9125)
CLK3	NKX2_1 (+9583)
CLK4	NKX2_1 (+697)
CLNK	NKX2_1 (-9149)
CLPP	NKX2_1 (+1144), NKX2_1 (+2115), NKX2_1 (+2310)
CLPSL2	NKX2_1 (+849)
CLPTM1L	NKX2_1 (+2042)
CLPX	NKX2_1 (-1075)
CLTB	NKX2_1 (+904)
CLTC	NKX2_1 (+9983)
CLU	NKX2_1 (+866)
CLUH	NKX2_1 (-1298)
CLVS2	NKX2_1 (+71)
CMKLR1	NKX2_1 (-3900)
CMPK1	NKX2_1 (+822)
CMTM8	NKX2_1 (-9024)
CMTR2	NKX2_1 (+827)
CNBD2	NKX2_1 (+5862)
CNBP	NKX2_1 (+4039), NKX2_1 (+4768)
CNDP1	NKX2_1 (+6126)
CNFN	NKX2_1 (-6693)
CNGB1	NKX2_1 (+876)
CNIH4	NKX2_1 (-1857)
CNKSR3	NKX2_1 (-541)
CNN3	NKX2_1 (-2299), NKX2_1 (-1147), NKX2_1 (+4487)
CNNM3	NKX2_1 (+1039)
CNNM4	NKX2_1 (+3157)
CNOT10	NKX2_1 (+4324)
CNOT11	NKX2_1 (+6185)
CNOT8	NKX2_1 (+3579)
CNPY3	NKX2_1 (+9019)
CNR2	NKX2_1 (+6453)
CNTROB	NKX2_1 (+694)
COA3	NKX2_1 (+1338)
COASY	NKX2_1 (-2859)
COG4	NKX2_1 (+316)
COIL	NKX2_1 (-3501)
COL10A1	NKX2_1 (-7548), NKX2_1 (-7231), NKX2_1 (-2793)
COL12A1	NKX2_1 (-5918), NKX2_1 (-5019)
COL16A1	NKX2_1 (+2484)
COL1A1	NKX2_1 (-9420)
COL28A1	NKX2_1 (+6537)
COL8A1	NKX2_1 (+239)
COLCA2	NKX2_1 (-2682), NKX2_1 (+5054)
COLEC11	NKX2_1 (+7590)
COMMD1	NKX2_1 (-421)
COMMD10	NKX2_1 (-7082)
COMMD6	NKX2_1 (+4758), NKX2_1 (+8455)
COMTD1	NKX2_1 (+8276)
COPG2	NKX2_1 (-8296)
COPS2	NKX2_1 (-786)
COQ10A	NKX2_1 (-70)
COQ2	NKX2_1 (+2677), NKX2_1 (+6198)
COQ6	NKX2_1 (-5299), NKX2_1 (-4711)
COQ7	NKX2_1 (+721)
COQ8A	NKX2_1 (-7400)
CORIN	NKX2_1 (+584)
CORO1A	NKX2_1 (+2088)
CORO1B	NKX2_1 (-294)
CORO1C	NKX2_1 (+6793)
COX11	NKX2_1 (-1138)
COX14	NKX2_1 (+5751)
COX15	NKX2_1 (+1806)
COX17	NKX2_1 (-316)
COX7A2L	NKX2_1 (-6849), NKX2_1 (-1478)
CPAMD8	NKX2_1 (+1599), NKX2_1 (+4532)
CPD	NKX2_1 (-1765)
CPEB2	NKX2_1 (-726)
CPEB4	NKX2_1 (+2266)
CPED1	NKX2_1 (-328), NKX2_1 (+8355)
CPNE4	NKX2_1 (+2484)
CPNE5	NKX2_1 (+957)
CPNE8	NKX2_1 (-367)
CPOX	NKX2_1 (-4680)
CPSF3	NKX2_1 (+335)
CPSF6	NKX2_1 (+3968)
CPT2	NKX2_1 (+1555), NKX2_1 (+2096)
CR2	NKX2_1 (+7649)
CRACR2A	NKX2_1 (+8637)
CRB3	NKX2_1 (+635)
CREB1	NKX2_1 (+3276)
CREB3L1	NKX2_1 (-3337), NKX2_1 (-1417), NKX2_1 (-1229), NKX2_1 (+1035)
CREB3L2	NKX2_1 (-8806), NKX2_1 (-6135)
CREB3L4	NKX2_1 (+175)
CREBBP	NKX2_1 (+1208)
CREBRF	NKX2_1 (+2114)
CRKL	NKX2_1 (+877)
CROT	NKX2_1 (-455), NKX2_1 (+583)
CRY1	NKX2_1 (+1545)
CRY2	NKX2_1 (-357)
CRYBG1	NKX2_1 (-9501), NKX2_1 (-9228)
CRYBG3	NKX2_1 (+657)
CS	NKX2_1 (-1823), NKX2_1 (+5660)
CSDE1	NKX2_1 (+8044)
CSF2	NKX2_1 (+1376)
CSK	NKX2_1 (+6480)
CSNK1A1	NKX2_1 (+1002), NKX2_1 (+8117)
CSNK1D	NKX2_1 (+6806)
CSNK1G3	NKX2_1 (+6662)
CSNK2A3	NKX2_1 (+8682)
CSRNP1	NKX2_1 (+2286)
CSRNP2	NKX2_1 (-161), NKX2_1 (+5403)
CSRP1	NKX2_1 (-3235), NKX2_1 (+1155), NKX2_1 (+4488)
CSRP2	NKX2_1 (+208)
CST11	NKX2_1 (+340)
CST9L	NKX2_1 (+217)
CTAGE1	NKX2_1 (-6263)
CTAGE5	NKX2_1 (+9087)
CTBS	NKX2_1 (-382)
CTCF	NKX2_1 (-333)
CTDSP2	NKX2_1 (-6559), NKX2_1 (+8538)
CTDSPL	NKX2_1 (-2125), NKX2_1 (-1890)
CTH	NKX2_1 (+7129)
CTIF	NKX2_1 (+112), NKX2_1 (+2422)
CTNNA1	NKX2_1 (-7632), NKX2_1 (-619), NKX2_1 (+7507), NKX2_1 (+7965)
CTNNBIP1	NKX2_1 (-3224), NKX2_1 (+1090)
CTR9	NKX2_1 (+736)
CTSD	NKX2_1 (-8305)
CTSE	NKX2_1 (-1465), NKX2_1 (-1082)
CTSS	NKX2_1 (-5387), NKX2_1 (+7755)
CTTN	NKX2_1 (+1225)
CTXN3	NKX2_1 (+380), NKX2_1 (+8890)
CUEDC2	NKX2_1 (-7986), NKX2_1 (-7469)
CUL7	NKX2_1 (+2464)
CUL9	NKX2_1 (+2561)
CUTA	NKX2_1 (+417)
CUTC	NKX2_1 (+1457), NKX2_1 (+1819)
CWC15	NKX2_1 (+188)
CX3CL1	NKX2_1 (-112), NKX2_1 (+5450), NKX2_1 (+5656)
CXCL1	NKX2_1 (-953), NKX2_1 (-177)
CXCL16	NKX2_1 (+1467)
CXCL17	NKX2_1 (+6928), NKX2_1 (+7106)
CXCL2	NKX2_1 (+4118), NKX2_1 (+6192)
CXCL3	NKX2_1 (-7749), NKX2_1 (-977)
CXCL5	NKX2_1 (+202)
CXCR4	NKX2_1 (-3147)
CXCR6	NKX2_1 (-4525), NKX2_1 (-2783)
CYB561	NKX2_1 (+8156)
CYB5A	NKX2_1 (-8314), NKX2_1 (+670), NKX2_1 (+2375)
CYB5B	NKX2_1 (-273)
CYB5D1	NKX2_1 (+6777)
CYB5R1	NKX2_1 (-420)
CYB5R3	NKX2_1 (-828)
CYB5R4	NKX2_1 (+232)
CYBRD1	NKX2_1 (+381)
CYFIP1	NKX2_1 (-9526)
CYP17A1	NKX2_1 (-13), NKX2_1 (+2471)
CYP1A2	NKX2_1 (+3738)
CYP1B1	NKX2_1 (-643)
CYP20A1	NKX2_1 (+1022)
CYP27B1	NKX2_1 (+725)
CYP2A6	NKX2_1 (-4511)
CYP2B6	NKX2_1 (+9094)
CYP2U1	NKX2_1 (+651)
CYP3A7-CYP3A51P	NKX2_1 (+4387)
CYP4B1	NKX2_1 (+219), NKX2_1 (+3720), NKX2_1 (+5171), NKX2_1 (+7634)
CYP4F8	NKX2_1 (+104)
CYP4X1	NKX2_1 (+1647), NKX2_1 (+7696)
CYSTM1	NKX2_1 (-9139)
CYTH3	NKX2_1 (-241)
DAAM1	NKX2_1 (-8890)
DACH1	NKX2_1 (-399), NKX2_1 (-147)
DACT2	NKX2_1 (+862)
DAGLB	NKX2_1 (-350), NKX2_1 (+940)
DAO	NKX2_1 (-5763)
DAOA	NKX2_1 (-888)
DAPK2	NKX2_1 (-4707), NKX2_1 (-4344)
DBF4B	NKX2_1 (+7288)
DBP	NKX2_1 (+5411)
DBT	NKX2_1 (-37)
DCAF11	NKX2_1 (-928)
DCAF17	NKX2_1 (-73)
DCAF5	NKX2_1 (-20)
DCAF6	NKX2_1 (-242), NKX2_1 (+1426)
DCAKD	NKX2_1 (-8334)
DCANP1	NKX2_1 (-558)
DCDC2	NKX2_1 (+376)
DCDC2B	NKX2_1 (+3951)
DCLK1	NKX2_1 (-427)
DCP1B	NKX2_1 (+188)
DCP2	NKX2_1 (-1353)
DCPS	NKX2_1 (+709)
DCTN1	NKX2_1 (-3014), NKX2_1 (+6975)
DCUN1D1	NKX2_1 (+1608)
DCUN1D3	NKX2_1 (+9239)
DDAH1	NKX2_1 (-1849), NKX2_1 (+7299)
DDB2	NKX2_1 (-500)
DDIT4	NKX2_1 (-9978), NKX2_1 (-796)
DDN	NKX2_1 (+1422)
DDR1	NKX2_1 (+2359)
DDX11	NKX2_1 (+4945)
DDX17	NKX2_1 (+1556)
DDX24	NKX2_1 (+7337)
DDX28	NKX2_1 (-8569)
DDX39A	NKX2_1 (+756)
DDX47	NKX2_1 (+6910)
DDX54	NKX2_1 (+623)
DDX58	NKX2_1 (+1568)
DDX6	NKX2_1 (+1114)
DEDD	NKX2_1 (-1658)
DEFB136	NKX2_1 (-3019)
DEGS1	NKX2_1 (-9709), NKX2_1 (+738)
DENND1C	NKX2_1 (+8502)
DENND2A	NKX2_1 (+8846)
DENND3	NKX2_1 (-1330)
DENND4A	NKX2_1 (-464), NKX2_1 (+349)
DENND4C	NKX2_1 (+3289)
DENND5A	NKX2_1 (-742)
DENND6A	NKX2_1 (-3995), NKX2_1 (-907), NKX2_1 (+8761)
DEPDC7	NKX2_1 (+5252)
DESI2	NKX2_1 (+1803)
DGAT1	NKX2_1 (+7651)
DGCR2	NKX2_1 (+2308)
DGCR6	NKX2_1 (+103)
DGCR8	NKX2_1 (-5554)
DGKA	NKX2_1 (-457)
DGKD	NKX2_1 (-3864), NKX2_1 (+2866)
DGKH	NKX2_1 (-1131)
DGUOK	NKX2_1 (+148)
DHCR7	NKX2_1 (+786)
DHRS3	NKX2_1 (-2348), NKX2_1 (+1408), NKX2_1 (+5151)
DHRS4	NKX2_1 (+286)
DHRS4L2	NKX2_1 (+10)
DHRS7	NKX2_1 (+4621)
DHX16	NKX2_1 (-6432), NKX2_1 (+176)
DHX37	NKX2_1 (+943)
DHX8	NKX2_1 (-554)
DHX9	NKX2_1 (+1795)
DIEXF	NKX2_1 (-2045)
DIP2A	NKX2_1 (-4814)
DIP2B	NKX2_1 (-978)
DIRAS3	NKX2_1 (+4585)
DIRC2	NKX2_1 (+5450)
DIS3L	NKX2_1 (+4497)
DKK1	NKX2_1 (-444), NKX2_1 (+2205)
DLAT	NKX2_1 (+886)
DLEC1	NKX2_1 (-5764)
DLG4	NKX2_1 (-1078)
DLL1	NKX2_1 (-2023)
DLST	NKX2_1 (+5000)
DMC1	NKX2_1 (+5825)
DNAAF2	NKX2_1 (+2157)
DNAAF4	NKX2_1 (-6445)
DNAH1	NKX2_1 (+1884), NKX2_1 (+2057), NKX2_1 (+2227)
DNAH10	NKX2_1 (+1220), NKX2_1 (+5579)
DNAH11	NKX2_1 (-551)
DNAH14	NKX2_1 (-3684), NKX2_1 (-316)
DNAI2	NKX2_1 (-4257)
DNAJA1	NKX2_1 (+6189)
DNAJB11	NKX2_1 (-616)
DNAJB12	NKX2_1 (+1387)
DNAJB13	NKX2_1 (+1393), NKX2_1 (+2085), NKX2_1 (+2350)
DNAJB6	NKX2_1 (+5048)
DNAJC10	NKX2_1 (-745)
DNAJC12	NKX2_1 (+7111)
DNAJC15	NKX2_1 (+420), NKX2_1 (+645)
DNAJC18	NKX2_1 (+11)
DNAJC5	NKX2_1 (+1284)
DNAJC5B	NKX2_1 (+5151), NKX2_1 (+5388), NKX2_1 (+7324)
DNAJC7	NKX2_1 (-7198), NKX2_1 (-6370)
DNASE1	NKX2_1 (-5296)
DNASE1L3	NKX2_1 (-6118)
DNMBP	NKX2_1 (+1007)
DNMT1	NKX2_1 (-3869), NKX2_1 (+9789)
DNMT3L	NKX2_1 (-5378)
DNPEP	NKX2_1 (+4400)
DOCK1	NKX2_1 (+3946)
DOCK5	NKX2_1 (-4677), NKX2_1 (-695), NKX2_1 (+690)
DOCK9	NKX2_1 (+1869)
DOK6	NKX2_1 (+1875)
DOPEY2	NKX2_1 (+1036)
DOT1L	NKX2_1 (-2330), NKX2_1 (-1626)
DPCR1	NKX2_1 (-567)
DPF3	NKX2_1 (-602)
DPH5	NKX2_1 (-2097)
DPH6	NKX2_1 (+174)
DPM3	NKX2_1 (-6751)
DPP10	NKX2_1 (+1354)
DPP4	NKX2_1 (+3020), NKX2_1 (+3211), NKX2_1 (+5978), NKX2_1 (+8358), NKX2_1 (+8617), NKX2_1 (+9254)
DPP9	NKX2_1 (-265), NKX2_1 (+5884), NKX2_1 (+6123)
DPT	NKX2_1 (-7909)
DPY19L2	NKX2_1 (+473)
DPY19L3	NKX2_1 (+1577)
DPYD	NKX2_1 (+7229)
DR1	NKX2_1 (-17), NKX2_1 (+523)
DSC3	NKX2_1 (-6932)
DSCR3	NKX2_1 (-3704), NKX2_1 (+8720)
DSP	NKX2_1 (+3942), NKX2_1 (+4198), NKX2_1 (+6812), NKX2_1 (+7726)
DSTN	NKX2_1 (-6913)
DSTYK	NKX2_1 (+7593)
DTX2	NKX2_1 (+6220)
DTX4	NKX2_1 (+2897)
DUOX1	NKX2_1 (+3657)
DUOX2	NKX2_1 (+8139)
DUOXA1	NKX2_1 (+1100)
DUS1L	NKX2_1 (-4453)
DUSP1	NKX2_1 (-4309), NKX2_1 (+4873), NKX2_1 (+5777)
DUSP23	NKX2_1 (+2494)
DUSP28	NKX2_1 (+1518)
DUSP3	NKX2_1 (-4192), NKX2_1 (+777)
DUSP5	NKX2_1 (+3421)
DVL3	NKX2_1 (+1144)
DYM	NKX2_1 (-7947)
DYNC1I2	NKX2_1 (-87)
DYNC1LI1	NKX2_1 (-9204), NKX2_1 (+7923)
DYNLL1	NKX2_1 (+4056)
DYNLT1	NKX2_1 (+1106)
DYRK4	NKX2_1 (+5960)
E2F1	NKX2_1 (+3669)
E2F3	NKX2_1 (-810)
E2F4	NKX2_1 (+1034)
EBAG9	NKX2_1 (-4497), NKX2_1 (+1229)
EBF2	NKX2_1 (+5604)
ECE1	NKX2_1 (-8483), NKX2_1 (+9633), NKX2_1 (+9865)
ECE2	NKX2_1 (+200)
ECEL1	NKX2_1 (+3138)
ECH1	NKX2_1 (+804)
ECHDC2	NKX2_1 (+6284)
ECI2	NKX2_1 (-6374), NKX2_1 (+4851)
ECM1	NKX2_1 (-3396), NKX2_1 (-134)
ECT2L	NKX2_1 (-218)
EDARADD	NKX2_1 (+8625)
EDC4	NKX2_1 (-2432)
EDEM1	NKX2_1 (-570), NKX2_1 (+9204)
EDNRA	NKX2_1 (-1067)
EEA1	NKX2_1 (+3969)
EEF1AKMT2	NKX2_1 (-806)
EEF1G	NKX2_1 (+9038)
EEF2	NKX2_1 (-4527)
EEF2KMT	NKX2_1 (-319)
EEFSEC	NKX2_1 (-130)
EFCAB10	NKX2_1 (-53), NKX2_1 (+205)
EFCAB14	NKX2_1 (+2063), NKX2_1 (+3917)
EFEMP1	NKX2_1 (+744), NKX2_1 (+4524)
EFNA1	NKX2_1 (-676), NKX2_1 (+141)
EFNA5	NKX2_1 (-2663)
EFNB2	NKX2_1 (+4326)
EFR3A	NKX2_1 (+115), NKX2_1 (+2473)
EFR3B	NKX2_1 (-6770), NKX2_1 (-6592)
EFTUD2	NKX2_1 (+9105)
EGFR	NKX2_1 (+989), NKX2_1 (+9923)
EGLN2	NKX2_1 (-7556), NKX2_1 (-6614)
EHD1	NKX2_1 (-6153), NKX2_1 (+3130)
EHD2	NKX2_1 (+580)
EHD4	NKX2_1 (-13)
EHF	NKX2_1 (+9500)
EID3	NKX2_1 (-5150)
EIF1	NKX2_1 (-9425)
EIF2S2	NKX2_1 (+1252), NKX2_1 (+1776)
EIF3E	NKX2_1 (+198)
EIF3H	NKX2_1 (+1997)
EIF4EBP2	NKX2_1 (+2642)
EIF4G1	NKX2_1 (+5032)
EIF4G3	NKX2_1 (-8450)
EIF5A	NKX2_1 (+2096)
EIF5AL1	NKX2_1 (-4869), NKX2_1 (-4692)
ELF2	NKX2_1 (-2206), NKX2_1 (-778)
ELF3	NKX2_1 (-999), NKX2_1 (+9999)
ELK3	NKX2_1 (+935)
ELK4	NKX2_1 (+792)
ELL	NKX2_1 (+5005), NKX2_1 (+5216)
ELL2	NKX2_1 (-351)
ELMO1	NKX2_1 (-2525)
ELMSAN1	NKX2_1 (-1180), NKX2_1 (+1912)
ELN	NKX2_1 (-411)
ELOVL6	NKX2_1 (+640)
ELP5	NKX2_1 (+4300)
EMC4	NKX2_1 (+8890)
EMC8	NKX2_1 (+8784)
EML3	NKX2_1 (+621)
EMP2	NKX2_1 (+1792)
EMP3	NKX2_1 (+5133)
EMSY	NKX2_1 (-7001), NKX2_1 (-1558), NKX2_1 (-1279)
ENC1	NKX2_1 (+9760)
ENDOD1	NKX2_1 (+4667)
ENDOU	NKX2_1 (-4740)
ENDOV	NKX2_1 (+7463)
ENHO	NKX2_1 (+8389)
ENKD1	NKX2_1 (-6997)
ENO1	NKX2_1 (-7694), NKX2_1 (-7492), NKX2_1 (-2476), NKX2_1 (+441), NKX2_1 (+622), NKX2_1 (+7302)
ENO3	NKX2_1 (+4116)
ENPP1	NKX2_1 (-221)
ENSG00000141979	NKX2_1 (+882), NKX2_1 (+2395)
ENSG00000188897	NKX2_1 (+1543), NKX2_1 (+8574)
ENSG00000203546	NKX2_1 (+1153)
ENSG00000240045	NKX2_1 (+5568), NKX2_1 (+8739), NKX2_1 (+9883)
ENSG00000244255	NKX2_1 (+2185)
ENSG00000249319	NKX2_1 (-1094)
ENSG00000250424	NKX2_1 (-8729), NKX2_1 (-6058), NKX2_1 (-5662)
ENSG00000251357	NKX2_1 (+6456)
ENSG00000251537	NKX2_1 (+8587)
ENSG00000254979	NKX2_1 (+9531)
ENSG00000255663	NKX2_1 (+137)
ENSG00000255835	NKX2_1 (-8513)
ENSG00000256206	NKX2_1 (-302)
ENSG00000258311	NKX2_1 (-300)
ENSG00000258728	NKX2_1 (-45)
ENSG00000258989	NKX2_1 (-3602), NKX2_1 (-2371), NKX2_1 (+6438), NKX2_1 (+9161)
ENSG00000259132	NKX2_1 (+3844)
ENSG00000259753	NKX2_1 (+9740)
ENSG00000259900	NKX2_1 (+715), NKX2_1 (+1278)
ENSG00000260234	NKX2_1 (+9497)
ENSG00000260300	NKX2_1 (+7132)
ENSG00000260371	NKX2_1 (-3945)
ENSG00000260836	NKX2_1 (-8497)
ENSG00000262302	NKX2_1 (+2857)
ENSG00000262304	NKX2_1 (+1212)
ENSG00000264545	NKX2_1 (+6868)
ENSG00000266826	NKX2_1 (+7518)
ENSG00000267157	NKX2_1 (+6)
ENSG00000267748	NKX2_1 (-6215)
ENSG00000268083	NKX2_1 (+2810)
ENSG00000268163	NKX2_1 (+312)
ENSG00000268279	NKX2_1 (+7974)
ENSG00000269533	NKX2_1 (+840)
ENSG00000270249	NKX2_1 (+459)
ENSG00000272822	NKX2_1 (+5621)
ENSG00000273217	NKX2_1 (+9614)
ENSG00000273398	NKX2_1 (-8101), NKX2_1 (+4171)
ENSG00000274322	NKX2_1 (+9161)
ENSG00000283149	NKX2_1 (+6604)
ENSG00000283208	NKX2_1 (+1876)
ENSG00000283324	NKX2_1 (-2618)
ENSG00000283654	NKX2_1 (-4381)
EOMES	NKX2_1 (-6719)
EP300	NKX2_1 (+4984)
EPAS1	NKX2_1 (-709), NKX2_1 (+1170)
EPB41L2	NKX2_1 (+967)
EPCAM	NKX2_1 (+1277)
EPDR1	NKX2_1 (+474), NKX2_1 (+7243)
EPG5	NKX2_1 (+3774)
EPHA2	NKX2_1 (-8466), NKX2_1 (+4403)
EPHX1	NKX2_1 (+2544)
EPN1	NKX2_1 (+7305)
EPOP	NKX2_1 (-2327)
EPOR	NKX2_1 (+71)
EPPK1	NKX2_1 (+4004)
EPS15L1	NKX2_1 (+1084), NKX2_1 (+1396), NKX2_1 (+1763)
EPS8	NKX2_1 (+91)
EQTN	NKX2_1 (-6168)
ERAP1	NKX2_1 (+2055)
ERAP2	NKX2_1 (+1187)
ERBB2	NKX2_1 (+1794), NKX2_1 (+5933), NKX2_1 (+6165)
ERCC2	NKX2_1 (-2118)
ERCC6	NKX2_1 (-676)
ERICH2	NKX2_1 (-4908)
ERN1	NKX2_1 (+698)
ERP27	NKX2_1 (+9833)
ERP29	NKX2_1 (+910)
ERV3-1	NKX2_1 (-9280)
ERVW-1	NKX2_1 (-2739), NKX2_1 (-1081), NKX2_1 (-872)
ESF1	NKX2_1 (-3)
ESR2	NKX2_1 (-433)
ESRP2	NKX2_1 (-282)
ESYT2	NKX2_1 (+8219)
ESYT3	NKX2_1 (+6286)
ETHE1	NKX2_1 (-751)
ETS2	NKX2_1 (-6679)
ETV1	NKX2_1 (-865), NKX2_1 (+362), NKX2_1 (+8584)
ETV3	NKX2_1 (+6260)
ETV6	NKX2_1 (+8375)
EVA1A	NKX2_1 (-1642), NKX2_1 (+6996), NKX2_1 (+7484), NKX2_1 (+7732), NKX2_1 (+8440), NKX2_1 (+8859)
EVA1C	NKX2_1 (+402), NKX2_1 (+1699)
EVI2B	NKX2_1 (+541)
EVI5	NKX2_1 (+2229)
EVL	NKX2_1 (-9316)
EVPL	NKX2_1 (-6879), NKX2_1 (+1675)
EVPLL	NKX2_1 (+8350)
EXOC1	NKX2_1 (-2212)
EXOC6B	NKX2_1 (-2722)
EXOC8	NKX2_1 (+1212)
EXOSC1	NKX2_1 (+7946)
EXOSC5	NKX2_1 (-227)
EXOSC7	NKX2_1 (+747)
EXT1	NKX2_1 (+8399)
EYA4	NKX2_1 (+1631)
EZH1	NKX2_1 (+8321)
EZH2	NKX2_1 (+1156)
EZR	NKX2_1 (+2462), NKX2_1 (+5453)
F11R	NKX2_1 (+4584), NKX2_1 (+7714)
F12	NKX2_1 (-80)
FABP3	NKX2_1 (-2015), NKX2_1 (+6235)
FADD	NKX2_1 (+1997)
FADS1	NKX2_1 (+623)
FADS2	NKX2_1 (+328), NKX2_1 (+1185)
FADS3	NKX2_1 (-6923)
FADS6	NKX2_1 (+969)
FAF1	NKX2_1 (+9571)
FAM103A1	NKX2_1 (+87)
FAM110A	NKX2_1 (+8201), NKX2_1 (+8453)
FAM110B	NKX2_1 (+3766)
FAM111B	NKX2_1 (+6894)
FAM114A1	NKX2_1 (+559)
FAM129A	NKX2_1 (-109), NKX2_1 (+1238)
FAM136A	NKX2_1 (-8512)
FAM160A2	NKX2_1 (-590), NKX2_1 (-396)
FAM161A	NKX2_1 (+675)
FAM162A	NKX2_1 (+799)
FAM169A	NKX2_1 (+2456)
FAM174B	NKX2_1 (+1565), NKX2_1 (+5510)
FAM184A	NKX2_1 (-1175), NKX2_1 (+2108), NKX2_1 (+4710)
FAM186B	NKX2_1 (-4167), NKX2_1 (-3975)
FAM19A3	NKX2_1 (-163)
FAM200B	NKX2_1 (-2515)
FAM20A	NKX2_1 (+3007)
FAM20B	NKX2_1 (-8790)
FAM214B	NKX2_1 (-3411)
FAM46A	NKX2_1 (+982), NKX2_1 (+9015)
FAM46B	NKX2_1 (+8465)
FAM46C	NKX2_1 (+697), NKX2_1 (+5422)
FAM57A	NKX2_1 (-5380), NKX2_1 (+880)
FAM60A	NKX2_1 (+8474)
FAM71A	NKX2_1 (+4536)
FAM81B	NKX2_1 (-9974)
FAM83G	NKX2_1 (+4609)
FAM84B	NKX2_1 (-1752), NKX2_1 (-1567), NKX2_1 (+57), NKX2_1 (+397), NKX2_1 (+2330), NKX2_1 (+4235)
FAM98A	NKX2_1 (-195), NKX2_1 (+50)
FANCD2	NKX2_1 (+4953)
FANCI	NKX2_1 (+618)
FAP	NKX2_1 (+555)
FAR1	NKX2_1 (+859)
FAR2	NKX2_1 (+9279)
FARP1	NKX2_1 (-9009)
FARP2	NKX2_1 (-5371)
FARSB	NKX2_1 (+423)
FAS	NKX2_1 (+106), NKX2_1 (+5035)
FAT1	NKX2_1 (-2446)
FAXC	NKX2_1 (+5046), NKX2_1 (+5250)
FBL	NKX2_1 (+4177)
FBXL12	NKX2_1 (-32)
FBXL14	NKX2_1 (+1270), NKX2_1 (+3858)
FBXL18	NKX2_1 (-5156), NKX2_1 (-721)
FBXL2	NKX2_1 (-3820), NKX2_1 (-3638), NKX2_1 (-1206)
FBXO28	NKX2_1 (+573)
FBXO3	NKX2_1 (+9677)
FBXO32	NKX2_1 (-7284)
FBXO34	NKX2_1 (+2654)
FBXW7	NKX2_1 (-391)
FBXW8	NKX2_1 (+4848)
FCAMR	NKX2_1 (-3416)
FCHO2	NKX2_1 (-7740), NKX2_1 (-3949), NKX2_1 (-2649), NKX2_1 (-229)
FCHSD2	NKX2_1 (-1270)
FCMR	NKX2_1 (+9323)
FCRL2	NKX2_1 (+7543)
FCRL6	NKX2_1 (-6728)
FDFT1	NKX2_1 (-7626), NKX2_1 (-7394)
FDPS	NKX2_1 (-250), NKX2_1 (+5421)
FECH	NKX2_1 (+5233)
FER	NKX2_1 (+424)
FERMT2	NKX2_1 (-9851)
FERMT3	NKX2_1 (-2010)
FETUB	NKX2_1 (-6675)
FEZF1	NKX2_1 (-367)
FFAR4	NKX2_1 (+2305)
FGD4	NKX2_1 (+98)
FGD5	NKX2_1 (+4528)
FGF1	NKX2_1 (+452)
FGF20	NKX2_1 (+261)
FGF5	NKX2_1 (-2673)
FGF8	NKX2_1 (-3087)
FGGY	NKX2_1 (-1211), NKX2_1 (-331)
FGL2	NKX2_1 (+370)
FHIT	NKX2_1 (+1255)
FHOD3	NKX2_1 (-1215)
FIGN	NKX2_1 (+15)
FIGNL1	NKX2_1 (+2804)
FIP1L1	NKX2_1 (+27)
FITM2	NKX2_1 (+8704)
FKBP3	NKX2_1 (+521)
FKBP4	NKX2_1 (-446)
FKBP5	NKX2_1 (-960)
FLAD1	NKX2_1 (+501)
FLCN	NKX2_1 (+1822)
FLII	NKX2_1 (-102)
FLNB	NKX2_1 (+300), NKX2_1 (+562), NKX2_1 (+3208)
FLRT2	NKX2_1 (+965), NKX2_1 (+1158), NKX2_1 (+3874)
FLRT3	NKX2_1 (-24)
FLVCR1	NKX2_1 (-4578), NKX2_1 (+669)
FMNL2	NKX2_1 (+1517)
FMNL3	NKX2_1 (-5389), NKX2_1 (+1629)
FMO1	NKX2_1 (-6776)
FMO5	NKX2_1 (+477)
FN1	NKX2_1 (+5183)
FNBP4	NKX2_1 (+3981)
FNDC11	NKX2_1 (+1226)
FNDC3A	NKX2_1 (-65)
FNDC3B	NKX2_1 (-7812)
FNDC5	NKX2_1 (-3292)
FNIP1	NKX2_1 (-417)
FNIP2	NKX2_1 (+4215)
FNTB	NKX2_1 (-6836)
FOSB	NKX2_1 (-1438)
FOXA1	NKX2_1 (-412), NKX2_1 (+5846)
FOXA2	NKX2_1 (+4875)
FOXJ3	NKX2_1 (-4079)
FOXK2	NKX2_1 (+2454), NKX2_1 (+8297)
FOXN3	NKX2_1 (+195)
FOXO1	NKX2_1 (+2459)
FOXO3	NKX2_1 (+1002)
FOXO6	NKX2_1 (-899)
FOXP4	NKX2_1 (+7305)
FOXQ1	NKX2_1 (-1384)
FOXS1	NKX2_1 (+9462)
FRAS1	NKX2_1 (-838)
FREM3	NKX2_1 (+3874)
FRMD4B	NKX2_1 (+7458)
FRMD5	NKX2_1 (+1437)
FRS2	NKX2_1 (-53)
FRYL	NKX2_1 (+6365)
FSCN1	NKX2_1 (+9273)
FSCN3	NKX2_1 (+7511)
FTH1	NKX2_1 (-6302), NKX2_1 (+759)
FUBP1	NKX2_1 (+2441)
FUCA2	NKX2_1 (-1471), NKX2_1 (-1262)
FUK	NKX2_1 (+948)
FUS	NKX2_1 (-2465)
FUZ	NKX2_1 (+4105)
FXR2	NKX2_1 (-4083)
FXYD2	NKX2_1 (-608)
FXYD6	NKX2_1 (-4078), NKX2_1 (-2749)
FYCO1	NKX2_1 (+9868)
FZD3	NKX2_1 (-224)
FZD5	NKX2_1 (+3400), NKX2_1 (+8115)
FZD9	NKX2_1 (+8849)
G3BP2	NKX2_1 (+1590)
G6PC	NKX2_1 (-9919)
G6PC3	NKX2_1 (+3861)
GAB1	NKX2_1 (-765), NKX2_1 (-216)
GABARAPL1	NKX2_1 (+920)
GABARAPL2	NKX2_1 (-818)
GABBR1	NKX2_1 (-188)
GABRB2	NKX2_1 (+1540)
GABRP	NKX2_1 (+700)
GABRR2	NKX2_1 (+4074)
GADD45A	NKX2_1 (+1509)
GADD45B	NKX2_1 (+3518)
GADD45GIP1	NKX2_1 (+717)
GALK1	NKX2_1 (-3791)
GALM	NKX2_1 (+619)
GALNT10	NKX2_1 (+8178)
GALNT18	NKX2_1 (+1079)
GALNT3	NKX2_1 (+418), NKX2_1 (+734), NKX2_1 (+1399)
GALNT4	NKX2_1 (+3559), NKX2_1 (+9207)
GALNT6	NKX2_1 (-8875), NKX2_1 (+2060)
GALNT7	NKX2_1 (-225)
GALNTL5	NKX2_1 (+4176)
GANAB	NKX2_1 (+5619), NKX2_1 (+5917)
GANC	NKX2_1 (-67), NKX2_1 (+97), NKX2_1 (+8455)
GAR1	NKX2_1 (-235)
GAREM1	NKX2_1 (-7902)
GART	NKX2_1 (-1340)
GAS2L1	NKX2_1 (-872)
GAS2L2	NKX2_1 (-2276)
GAS8	NKX2_1 (-152)
GATA6	NKX2_1 (+105), NKX2_1 (+3459), NKX2_1 (+8670)
GBF1	NKX2_1 (+357)
GCA	NKX2_1 (+444)
GCC2	NKX2_1 (+1162)
GCGR	NKX2_1 (-8413)
GCK	NKX2_1 (-3995)
GCLC	NKX2_1 (+650)
GCNT2	NKX2_1 (+1888), NKX2_1 (+2563)
GCNT4	NKX2_1 (-6844)
GDF11	NKX2_1 (+8838)
GDF15	NKX2_1 (-7999)
GDF5	NKX2_1 (+427)
GDF5OS	NKX2_1 (+6428)
GDNF	NKX2_1 (-2335)
GDPD3	NKX2_1 (-2052)
GDPD5	NKX2_1 (-4917), NKX2_1 (+6524)
GDPGP1	NKX2_1 (-1543)
GEM	NKX2_1 (-8292)
GEMIN4	NKX2_1 (-481)
GEMIN6	NKX2_1 (+166)
GEMIN7	NKX2_1 (+858)
GFOD2	NKX2_1 (-682)
GGA1	NKX2_1 (-9399)
GGA2	NKX2_1 (+1471), NKX2_1 (+6247)
GGCX	NKX2_1 (-236)
GGT1	NKX2_1 (-6969), NKX2_1 (-2301), NKX2_1 (+405)
GGT7	NKX2_1 (-195)
GGTLC1	NKX2_1 (-379)
GH1	NKX2_1 (-2621)
GID4	NKX2_1 (+1040)
GIMAP6	NKX2_1 (+5009)
GIP	NKX2_1 (+7574)
GIPR	NKX2_1 (+9714)
GJA1	NKX2_1 (-6071)
GJC2	NKX2_1 (-687)
GK5	NKX2_1 (+330)
GKN1	NKX2_1 (+6555)
GLB1L	NKX2_1 (-3739)
GLDN	NKX2_1 (-828)
GLIS1	NKX2_1 (-5850)
GLIS2	NKX2_1 (+8028)
GLMN	NKX2_1 (-3776)
GLRX	NKX2_1 (+233)
GLRX2	NKX2_1 (-6222)
GLRX3	NKX2_1 (+1864), NKX2_1 (+2150)
GLRX5	NKX2_1 (-4805)
GLS2	NKX2_1 (+587)
GLT8D2	NKX2_1 (-5898)
GLTP	NKX2_1 (+659)
GLUD1	NKX2_1 (-8209), NKX2_1 (-2591)
GLYATL2	NKX2_1 (+9173)
GLYR1	NKX2_1 (-1180)
GM2A	NKX2_1 (-446)
GMEB1	NKX2_1 (-9083)
GMPPA	NKX2_1 (-972)
GNA13	NKX2_1 (+6038)
GNAI1	NKX2_1 (+6449)
GNAI2	NKX2_1 (-7823), NKX2_1 (-7537), NKX2_1 (-310)
GNAT3	NKX2_1 (-5165), NKX2_1 (-3430)
GNB1L	NKX2_1 (-993)
GNE	NKX2_1 (-9552), NKX2_1 (-4155), NKX2_1 (+3693)
GNG12	NKX2_1 (-4962)
GNLY	NKX2_1 (-2999), NKX2_1 (+7495)
GNPAT	NKX2_1 (+6655)
GNPTAB	NKX2_1 (+6688)
GOLGA3	NKX2_1 (+8359)
GOLGA4	NKX2_1 (-7733)
GOLGA5	NKX2_1 (+8957)
GOLGA7	NKX2_1 (-512)
GOLGA7B	NKX2_1 (+1619)
GOLGA8J	NKX2_1 (-7374)
GOLGB1	NKX2_1 (+334), NKX2_1 (+502)
GOLPH3	NKX2_1 (-217), NKX2_1 (+1620)
GOLPH3L	NKX2_1 (-386)
GP9	NKX2_1 (-8486), NKX2_1 (-6355), NKX2_1 (-4021)
GPAM	NKX2_1 (-221)
GPBP1L1	NKX2_1 (+394), NKX2_1 (+9751)
GPC5	NKX2_1 (-9502)
GPCPD1	NKX2_1 (-1204), NKX2_1 (+3575)
GPD1L	NKX2_1 (+2490), NKX2_1 (+3217), NKX2_1 (+3479), NKX2_1 (+4021)
GPER1	NKX2_1 (-4507), NKX2_1 (-4225)
GPHN	NKX2_1 (+1052), NKX2_1 (+1986), NKX2_1 (+6985)
GPNMB	NKX2_1 (-119)
GPR137B	NKX2_1 (-7430)
GPR157	NKX2_1 (-3525), NKX2_1 (+1659)
GPR160	NKX2_1 (+373), NKX2_1 (+7830)
GPR161	NKX2_1 (-7753), NKX2_1 (+1632)
GPR171	NKX2_1 (+657)
GPR183	NKX2_1 (-935)
GPR3	NKX2_1 (+9885)
GPR35	NKX2_1 (+812)
GPR37	NKX2_1 (+1570)
GPR37L1	NKX2_1 (-3941)
GPR84	NKX2_1 (-5757)
GPRC5A	NKX2_1 (+6), NKX2_1 (+1514)
GPRC5B	NKX2_1 (-8005), NKX2_1 (+9274)
GPRC5C	NKX2_1 (-566), NKX2_1 (+146), NKX2_1 (+310)
GPRIN1	NKX2_1 (+2360)
GPSM2	NKX2_1 (+1204), NKX2_1 (+4349)
GPX3	NKX2_1 (-1021)
GPX4	NKX2_1 (-2069), NKX2_1 (+1655)
GRAMD2A	NKX2_1 (-9353)
GRHL1	NKX2_1 (-7315)
GRHL2	NKX2_1 (-75), NKX2_1 (+201), NKX2_1 (+9150)
GRIFIN	NKX2_1 (+7145)
GRINA	NKX2_1 (+6713)
GRIP2	NKX2_1 (+2247), NKX2_1 (+6688)
GRPEL2	NKX2_1 (-6098)
GSAP	NKX2_1 (-9415)
GSDMA	NKX2_1 (-9546), NKX2_1 (-3744)
GSE1	NKX2_1 (+5129)
GSK3B	NKX2_1 (+310), NKX2_1 (+6269)
GSR	NKX2_1 (+910), NKX2_1 (+4777)
GSTA3	NKX2_1 (-8618)
GSTK1	NKX2_1 (+545)
GSTM4	NKX2_1 (-3)
GSTO2	NKX2_1 (+8934)
GSTP1	NKX2_1 (-837), NKX2_1 (-430)
GTF2A1	NKX2_1 (+1397)
GTF2B	NKX2_1 (+9106)
GTF2E2	NKX2_1 (-52), NKX2_1 (+1578)
GTF2H4	NKX2_1 (+667)
GTF2I	NKX2_1 (+2305), NKX2_1 (+9511)
GTF3C3	NKX2_1 (-404)
GTPBP2	NKX2_1 (+1829)
GTPBP3	NKX2_1 (-560)
GTPBP4	NKX2_1 (-3540), NKX2_1 (-3294), NKX2_1 (+4246)
GUCA2A	NKX2_1 (-5139), NKX2_1 (-4114)
GUCA2B	NKX2_1 (-9947)
GUCY1A3	NKX2_1 (+4), NKX2_1 (+1593), NKX2_1 (+6518)
GUCY1B3	NKX2_1 (+5771)
GUCY2D	NKX2_1 (-9975), NKX2_1 (+7053)
GUSB	NKX2_1 (-1982)
GXYLT1	NKX2_1 (-5954)
GYPE	NKX2_1 (-7072)
H1F0	NKX2_1 (+457)
H1FNT	NKX2_1 (+7063), NKX2_1 (+7634)
H1FOO	NKX2_1 (+9617)
H2AFJ	NKX2_1 (+180)
H3F3A	NKX2_1 (-6097)
H3F3B	NKX2_1 (+5281)
HABP2	NKX2_1 (-9229)
HACD1	NKX2_1 (-243), NKX2_1 (+1243)
HADHA	NKX2_1 (+324)
HAPLN1	NKX2_1 (+534)
HAPLN2	NKX2_1 (-3572)
HARS2	NKX2_1 (-575)
HAUS6	NKX2_1 (+108)
HCAR1	NKX2_1 (+1644)
HCN3	NKX2_1 (+394)
HCRTR1	NKX2_1 (+8308)
HDAC1	NKX2_1 (-9107), NKX2_1 (-1033)
HDAC2	NKX2_1 (+2097)
HDAC4	NKX2_1 (+5820)
HDAC7	NKX2_1 (+8946)
HDDC3	NKX2_1 (+2051)
HDGFL2	NKX2_1 (-1118)
HDLBP	NKX2_1 (-6811), NKX2_1 (-6635)
HEATR6	NKX2_1 (-3736)
HEBP2	NKX2_1 (-1549)
HECTD4	NKX2_1 (-5330)
HERC3	NKX2_1 (-390)
HERPUD1	NKX2_1 (-7599)
HES2	NKX2_1 (+5211)
HES4	NKX2_1 (-5210)
HES5	NKX2_1 (-952)
HES7	NKX2_1 (-7506)
HEXIM2	NKX2_1 (-4552), NKX2_1 (-1805), NKX2_1 (+1032)
HFE2	NKX2_1 (+2239)
HIBADH	NKX2_1 (-688)
HID1	NKX2_1 (+2127)
HIF3A	NKX2_1 (+2276), NKX2_1 (+2495)
HILPDA	NKX2_1 (+2875)
HIPK1	NKX2_1 (-1115), NKX2_1 (+2259)
HIPK3	NKX2_1 (+828)
HIRA	NKX2_1 (+2221)
HIST1H1D	NKX2_1 (+1429)
HIST1H2AE	NKX2_1 (+303)
HIST1H2BB	NKX2_1 (+304), NKX2_1 (+705)
HIST1H2BD	NKX2_1 (+827), NKX2_1 (+2588)
HIST1H2BE	NKX2_1 (+291), NKX2_1 (+1846)
HIST1H2BG	NKX2_1 (+969)
HIST1H2BI	NKX2_1 (-492)
HIST1H2BJ	NKX2_1 (+1130)
HIST1H3D	NKX2_1 (+1201), NKX2_1 (+1378)
HIST1H3H	NKX2_1 (+361)
HIST1H3J	NKX2_1 (-302)
HIST2H2AB	NKX2_1 (-363)
HIST2H2AC	NKX2_1 (+385)
HIST2H2BE	NKX2_1 (+1510)
HIST3H2A	NKX2_1 (+389)
HIST3H2BB	NKX2_1 (+5640)
HIST4H4	NKX2_1 (+1805), NKX2_1 (+2004), NKX2_1 (+3713)
HKDC1	NKX2_1 (-6522)
HLX	NKX2_1 (+9115)
HMGA1	NKX2_1 (-3656)
HMGB2	NKX2_1 (+7006)
HMGCS1	NKX2_1 (+464)
HMGN3	NKX2_1 (-2131)
HMOX1	NKX2_1 (-9353)
HNF1B	NKX2_1 (+5718)
HNRNPA1	NKX2_1 (+5348)
HNRNPA3	NKX2_1 (+2097)
HNRNPAB	NKX2_1 (+3424)
HNRNPD	NKX2_1 (-6522), NKX2_1 (-1432)
HNRNPF	NKX2_1 (-7333), NKX2_1 (-1662), NKX2_1 (+940)
HNRNPLL	NKX2_1 (-970)
HNRNPM	NKX2_1 (+983)
HNRNPU	NKX2_1 (-5095), NKX2_1 (+6400), NKX2_1 (+7139)
HNRNPUL1	NKX2_1 (+1100), NKX2_1 (+1390)
HNRNPUL2	NKX2_1 (+7832)
HOMER1	NKX2_1 (+2005), NKX2_1 (+7139)
HOMER2	NKX2_1 (+1291), NKX2_1 (+3135)
HOOK2	NKX2_1 (+5563)
HOPX	NKX2_1 (-405)
HORMAD1	NKX2_1 (+3072)
HOXB3	NKX2_1 (-5966), NKX2_1 (-855)
HOXC4	NKX2_1 (+5344)
HOXC9	NKX2_1 (-4403)
HP1BP3	NKX2_1 (+3057), NKX2_1 (+3304)
HPCAL1	NKX2_1 (+811)
HPGD	NKX2_1 (+149)
HPGDS	NKX2_1 (-1610)
HPS3	NKX2_1 (+5020)
HRASLS2	NKX2_1 (+3452), NKX2_1 (+5508)
HSBP1L1	NKX2_1 (+1036)
HSD17B11	NKX2_1 (+46)
HSD17B14	NKX2_1 (+9864)
HSD17B6	NKX2_1 (+6592)
HSD17B7	NKX2_1 (-171)
HSF1	NKX2_1 (+883)
HSF2	NKX2_1 (+1151)
HSP90AB1	NKX2_1 (-1114)
HSP90B1	NKX2_1 (-9456)
HSPA12A	NKX2_1 (-287)
HSPA1B	NKX2_1 (-1346)
HSPA1L	NKX2_1 (+741)
HSPA2	NKX2_1 (+3928)
HSPA4	NKX2_1 (-2346)
HSPB1	NKX2_1 (-5219), NKX2_1 (+4498)
HSPB8	NKX2_1 (-5375)
HSPH1	NKX2_1 (-390)
HTR1B	NKX2_1 (+144)
HTR3B	NKX2_1 (-8486)
HTR3D	NKX2_1 (-3461)
HUNK	NKX2_1 (+4479)
HUS1	NKX2_1 (-72)
HVCN1	NKX2_1 (+1036)
HYI	NKX2_1 (-1452)
IBTK	NKX2_1 (-4948)
ICAM1	NKX2_1 (-5154), NKX2_1 (+1867), NKX2_1 (+3095), NKX2_1 (+4534), NKX2_1 (+6497)
ICAM2	NKX2_1 (-3754), NKX2_1 (+1761), NKX2_1 (+9307)
ICAM4	NKX2_1 (-3826), NKX2_1 (-3465), NKX2_1 (-3203), NKX2_1 (-399)
ICAM5	NKX2_1 (+504), NKX2_1 (+3137)
ICE1	NKX2_1 (-309)
IDE	NKX2_1 (-98), NKX2_1 (+826)
IDH3A	NKX2_1 (+188)
IER3	NKX2_1 (-7816), NKX2_1 (+289)
IFFO1	NKX2_1 (-3417)
IFI6	NKX2_1 (-191)
IFIT2	NKX2_1 (-7255)
IFIT5	NKX2_1 (+3924)
IFNA6	NKX2_1 (+1191)
IFNE	NKX2_1 (+975)
IFNGR1	NKX2_1 (+2429), NKX2_1 (+7227)
IFNGR2	NKX2_1 (+1998), NKX2_1 (+9849)
IFRD1	NKX2_1 (-1060), NKX2_1 (+1884)
IFT122	NKX2_1 (+991)
IFT46	NKX2_1 (-94)
IGF1	NKX2_1 (+1354)
IGF2BP2	NKX2_1 (-7715)
IGFBP2	NKX2_1 (-1597)
IGFBP4	NKX2_1 (+9427), NKX2_1 (+9697)
IGFBP5	NKX2_1 (+2229)
IGFL1	NKX2_1 (+2521)
IGIP	NKX2_1 (+6404)
IGSF11	NKX2_1 (-7358)
IGSF22	NKX2_1 (-7200)
IGSF3	NKX2_1 (+1153), NKX2_1 (+2924), NKX2_1 (+6597)
IGSF5	NKX2_1 (-2729)
IGSF6	NKX2_1 (+7335)
IGSF8	NKX2_1 (+837)
IGSF9	NKX2_1 (+7271)
IHH	NKX2_1 (-5309)
IKBIP	NKX2_1 (+8756)
IKBKB	NKX2_1 (-2583), NKX2_1 (+5718), NKX2_1 (+6033), NKX2_1 (+7092)
IKBKE	NKX2_1 (-2158)
IKZF4	NKX2_1 (+427), NKX2_1 (+7607), NKX2_1 (+7889), NKX2_1 (+8054)
IKZF5	NKX2_1 (+862)
IL10RA	NKX2_1 (+8420)
IL10RB	NKX2_1 (+2964)
IL17RC	NKX2_1 (-639)
IL18BP	NKX2_1 (-4151), NKX2_1 (+8038)
IL1RAP	NKX2_1 (-264)
IL20	NKX2_1 (-9632)
IL21	NKX2_1 (+2398)
IL22RA1	NKX2_1 (+493)
IL34	NKX2_1 (-8585), NKX2_1 (+2564)
IL37	NKX2_1 (-2224), NKX2_1 (+6323)
IL6	NKX2_1 (-7353)
IL6R	NKX2_1 (+3035)
IL6ST	NKX2_1 (+2482)
IL9	NKX2_1 (+5268)
ILK	NKX2_1 (+485), NKX2_1 (+724)
IMMP2L	NKX2_1 (-453)
IMMT	NKX2_1 (+5486)
IMPDH1	NKX2_1 (-1464)
INA	NKX2_1 (+176)
INAFM2	NKX2_1 (+1234)
INCENP	NKX2_1 (+8777)
ING1	NKX2_1 (+2709)
INHA	NKX2_1 (+7174)
INO80C	NKX2_1 (-9923)
INO80D	NKX2_1 (+6733)
INO80E	NKX2_1 (-6263), NKX2_1 (-5805), NKX2_1 (-5445), NKX2_1 (-5191)
INPP5A	NKX2_1 (-82)
INPP5K	NKX2_1 (+926), NKX2_1 (+1399)
INSM2	NKX2_1 (-584), NKX2_1 (+7155)
INTS1	NKX2_1 (+4316)
INTS11	NKX2_1 (+6185)
INTS14	NKX2_1 (+2140)
INTS7	NKX2_1 (+3086)
IP6K1	NKX2_1 (+5668)
IPO7	NKX2_1 (+572)
IQCB1	NKX2_1 (+426)
IQCF6	NKX2_1 (+1079), NKX2_1 (+2679)
IQCG	NKX2_1 (+2113)
IRAK1BP1	NKX2_1 (+338)
IREB2	NKX2_1 (+3851)
IRF1	NKX2_1 (-5443), NKX2_1 (-5272)
IRF2BP1	NKX2_1 (-2309)
IRF2BP2	NKX2_1 (-3289)
IRF2BPL	NKX2_1 (-5643), NKX2_1 (-438), NKX2_1 (+5128), NKX2_1 (+5348)
IRF7	NKX2_1 (+93)
IRS1	NKX2_1 (+839), NKX2_1 (+1365), NKX2_1 (+3044)
IRX2	NKX2_1 (+7444)
IRX5	NKX2_1 (-3519), NKX2_1 (-1538), NKX2_1 (+4190), NKX2_1 (+4521), NKX2_1 (+7811)
ISCU	NKX2_1 (+5622)
ISG20L2	NKX2_1 (+5682), NKX2_1 (+9113)
ISL2	NKX2_1 (+9119)
ISM2	NKX2_1 (-1282)
ISPD	NKX2_1 (-617), NKX2_1 (+4656), NKX2_1 (+8491)
IST1	NKX2_1 (-261)
ITGA2	NKX2_1 (-2429)
ITGA3	NKX2_1 (-71), NKX2_1 (+860), NKX2_1 (+1144), NKX2_1 (+1717), NKX2_1 (+4854)
ITGA9	NKX2_1 (+1828)
ITGB6	NKX2_1 (+504)
ITIH3	NKX2_1 (-2116)
ITLN1	NKX2_1 (+8434)
ITM2C	NKX2_1 (-1198)
ITPKB	NKX2_1 (+3273)
ITPR3	NKX2_1 (+2377), NKX2_1 (+2548), NKX2_1 (+2747), NKX2_1 (+9599)
ITPRIPL2	NKX2_1 (-1043)
ITSN2	NKX2_1 (-8947)
IVL	NKX2_1 (+4353)
IVNS1ABP	NKX2_1 (-985), NKX2_1 (-248)
IWS1	NKX2_1 (+725)
JAK1	NKX2_1 (+5987)
JAK3	NKX2_1 (-1026)
JAML	NKX2_1 (-8550)
JARID2	NKX2_1 (+1)
JMY	NKX2_1 (+1520)
JPH1	NKX2_1 (+702)
JTB	NKX2_1 (-355), NKX2_1 (+1361)
JUN	NKX2_1 (-1516), NKX2_1 (+4176)
JUP	NKX2_1 (-8587), NKX2_1 (-6624), NKX2_1 (-1931)
KANSL1	NKX2_1 (-5399), NKX2_1 (+6318)
KANSL2	NKX2_1 (-8566), NKX2_1 (+72)
KANSL3	NKX2_1 (-1302)
KAT2B	NKX2_1 (+1050)
KAT5	NKX2_1 (-406)
KAT6B	NKX2_1 (-4324), NKX2_1 (-4016)
KAT7	NKX2_1 (+425)
KATNA1	NKX2_1 (+1018)
KATNAL2	NKX2_1 (-98)
KBTBD7	NKX2_1 (+5492)
KCNA4	NKX2_1 (-6234)
KCNE4	NKX2_1 (-5358)
KCNG2	NKX2_1 (-4196)
KCNIP2	NKX2_1 (+2766)
KCNJ2	NKX2_1 (-1237), NKX2_1 (+213)
KCNJ4	NKX2_1 (+3115)
KCNK1	NKX2_1 (+1319)
KCNK5	NKX2_1 (+601)
KCNK7	NKX2_1 (+5396)
KCNN4	NKX2_1 (-3851), NKX2_1 (+2866), NKX2_1 (+4918)
KCTD13	NKX2_1 (+483)
KCTD14	NKX2_1 (-5175), NKX2_1 (+652)
KCTD18	NKX2_1 (+538)
KCTD2	NKX2_1 (+5516), NKX2_1 (+9856)
KCTD21	NKX2_1 (+699), NKX2_1 (+3079)
KCTD3	NKX2_1 (+4390)
KCTD5	NKX2_1 (-6836)
KDELR3	NKX2_1 (+113)
KDM1A	NKX2_1 (+2037)
KDM2B	NKX2_1 (+3724)
KDM3A	NKX2_1 (+2809)
KDM6B	NKX2_1 (+4963)
KDM7A	NKX2_1 (-3467), NKX2_1 (+7358)
KHDRBS3	NKX2_1 (-4331), NKX2_1 (-468)
KIAA0408	NKX2_1 (-4494), NKX2_1 (-4068)
KIAA0907	NKX2_1 (-782)
KIAA1147	NKX2_1 (+1425)
KIAA1191	NKX2_1 (+9461)
KIAA1217	NKX2_1 (+7977)
KIAA1324	NKX2_1 (-8254), NKX2_1 (-743)
KIAA1522	NKX2_1 (+4211)
KIAA1549	NKX2_1 (-4666)
KIF11	NKX2_1 (+1943), NKX2_1 (+6108)
KIF13B	NKX2_1 (-9492), NKX2_1 (-5928)
KIF18A	NKX2_1 (+1), NKX2_1 (+285)
KIF1B	NKX2_1 (+796), NKX2_1 (+1159)
KIF1C	NKX2_1 (+1066)
KIF20B	NKX2_1 (-370)
KIF22	NKX2_1 (+268)
KIF26B	NKX2_1 (-1616), NKX2_1 (+2228)
KIF4B	NKX2_1 (+189)
KIF5B	NKX2_1 (+4298), NKX2_1 (+7951)
KIF9	NKX2_1 (-10)
KIRREL1	NKX2_1 (-1288)
KIRREL2	NKX2_1 (-925)
KLB	NKX2_1 (-4997)
KLC1	NKX2_1 (-4179), NKX2_1 (-3993)
KLC3	NKX2_1 (+2264)
KLF10	NKX2_1 (+1870)
KLF13	NKX2_1 (+2342), NKX2_1 (+5984)
KLF15	NKX2_1 (-263)
KLF17	NKX2_1 (-2566)
KLF18	NKX2_1 (+414)
KLF3	NKX2_1 (+1045), NKX2_1 (+8167)
KLF5	NKX2_1 (+5085), NKX2_1 (+9025)
KLF6	NKX2_1 (+1310), NKX2_1 (+4025)
KLHDC2	NKX2_1 (+1759)
KLHDC7B	NKX2_1 (-6925)
KLHDC8A	NKX2_1 (+4169)
KLHL10	NKX2_1 (+6125)
KLHL11	NKX2_1 (-8423)
KLHL24	NKX2_1 (+3442)
KLHL25	NKX2_1 (+5798), NKX2_1 (+8620)
KLHL3	NKX2_1 (+486)
KLHL30	NKX2_1 (+2870), NKX2_1 (+3762), NKX2_1 (+6973)
KLHL31	NKX2_1 (-7844), NKX2_1 (-7604), NKX2_1 (-7087)
KLHL33	NKX2_1 (-5491)
KLHL35	NKX2_1 (+8491)
KLHL36	NKX2_1 (-797)
KLK15	NKX2_1 (-8126)
KLLN	NKX2_1 (-7977)
KLRG2	NKX2_1 (-6651)
KMO	NKX2_1 (+1845)
KMT2C	NKX2_1 (+4538)
KMT2D	NKX2_1 (-3476)
KMT2E	NKX2_1 (-9012), NKX2_1 (-5550), NKX2_1 (+1113), NKX2_1 (+6271)
KMT5A	NKX2_1 (+89), NKX2_1 (+7573)
KMT5C	NKX2_1 (+1535)
KNOP1	NKX2_1 (+636)
KNSTRN	NKX2_1 (-9467), NKX2_1 (-9152)
KPNA1	NKX2_1 (+309), NKX2_1 (+5817)
KPNA2	NKX2_1 (-7123)
KPNA3	NKX2_1 (-150)
KPNA4	NKX2_1 (-541)
KPNA6	NKX2_1 (-442)
KPNA7	NKX2_1 (-4537), NKX2_1 (-3781), NKX2_1 (-2835), NKX2_1 (+5978)
KRAS	NKX2_1 (-6029), NKX2_1 (-3090)
KREMEN1	NKX2_1 (+5171)
KRIT1	NKX2_1 (+1099)
KRT13	NKX2_1 (-2296), NKX2_1 (-1901), NKX2_1 (+7153)
KRT15	NKX2_1 (+2623), NKX2_1 (+4919), NKX2_1 (+5423), NKX2_1 (+6990)
KRT18	NKX2_1 (+2734)
KRT19	NKX2_1 (-896), NKX2_1 (-550)
KRT2	NKX2_1 (+1662)
KRT27	NKX2_1 (+2796)
KRT28	NKX2_1 (+5851)
KRT3	NKX2_1 (-5235), NKX2_1 (-3168)
KRT31	NKX2_1 (-7025)
KRT32	NKX2_1 (+1975)
KRT36	NKX2_1 (-6914)
KRT39	NKX2_1 (+9661)
KRT6A	NKX2_1 (+678)
KRT7	NKX2_1 (-7109), NKX2_1 (-3055), NKX2_1 (+1788), NKX2_1 (+3489)
KRT74	NKX2_1 (+918)
KRT8	NKX2_1 (-5774)
KRT82	NKX2_1 (+4854)
KRT86	NKX2_1 (+2877), NKX2_1 (+3632), NKX2_1 (+3934)
KRTAP10-12	NKX2_1 (-2208)
KRTAP3-2	NKX2_1 (-3111)
KRTDAP	NKX2_1 (+5832)
KTI12	NKX2_1 (+1273)
LAD1	NKX2_1 (+2804)
LAMA3	NKX2_1 (-51), NKX2_1 (+6188), NKX2_1 (+8915)
LAMB2	NKX2_1 (-1780)
LAMB3	NKX2_1 (-2933), NKX2_1 (+303)
LAMC1	NKX2_1 (+2726)
LAMC2	NKX2_1 (+5400)
LAMP1	NKX2_1 (-5080)
LAMP3	NKX2_1 (+2992), NKX2_1 (+6491)
LAMTOR2	NKX2_1 (+441)
LAMTOR5	NKX2_1 (-3253), NKX2_1 (+65)
LAPTM4A	NKX2_1 (+1226), NKX2_1 (+2236)
LAPTM4B	NKX2_1 (+332)
LARGE1	NKX2_1 (-3684), NKX2_1 (+8318)
LARGE2	NKX2_1 (+542)
LARP1	NKX2_1 (-201)
LARP4	NKX2_1 (+6011)
LARP4B	NKX2_1 (+2244)
LARS	NKX2_1 (-565)
LASP1	NKX2_1 (+1288)
LATS1	NKX2_1 (+7672)
LAYN	NKX2_1 (+907)
LCOR	NKX2_1 (+7613)
LDHA	NKX2_1 (-1847)
LDHB	NKX2_1 (-7849)
LDLR	NKX2_1 (-3087), NKX2_1 (-345), NKX2_1 (+1629), NKX2_1 (+5298)
LDLRAD1	NKX2_1 (+1423)
LEFTY2	NKX2_1 (-6942)
LEMD2	NKX2_1 (+1409)
LEMD3	NKX2_1 (+1180), NKX2_1 (+5496)
LENG1	NKX2_1 (+358)
LEPR	NKX2_1 (-483)
LEPROT	NKX2_1 (+41)
LEPROTL1	NKX2_1 (-547)
LETM1	NKX2_1 (+3407)
LETM2	NKX2_1 (-929)
LGALS1	NKX2_1 (+2328)
LGALSL	NKX2_1 (+2391)
LGI1	NKX2_1 (-1462)
LGI3	NKX2_1 (+6831)
LGMN	NKX2_1 (+1322)
LGR4	NKX2_1 (-504), NKX2_1 (+1606), NKX2_1 (+8618), NKX2_1 (+9095)
LGR6	NKX2_1 (-3570), NKX2_1 (-3355)
LGSN	NKX2_1 (+8648), NKX2_1 (+9013)
LHB	NKX2_1 (+2939)
LIMA1	NKX2_1 (+8867)
LIMD1	NKX2_1 (+5737)
LIMK1	NKX2_1 (+1413)
LIN52	NKX2_1 (+453)
LIN54	NKX2_1 (-2390), NKX2_1 (+233), NKX2_1 (+573)
LIN9	NKX2_1 (-6378)
LINGO3	NKX2_1 (+1403)
LIPC	NKX2_1 (+8562)
LIPF	NKX2_1 (-3219), NKX2_1 (+7852)
LIPG	NKX2_1 (-443)
LIPH	NKX2_1 (-7865), NKX2_1 (-6824), NKX2_1 (-31), NKX2_1 (+1574), NKX2_1 (+3617)
LIPM	NKX2_1 (-9810)
LIPT2	NKX2_1 (+389)
LITAF	NKX2_1 (-7148)
LLGL2	NKX2_1 (+9577), NKX2_1 (+9814)
LLPH	NKX2_1 (-217)
LMBR1	NKX2_1 (-4320)
LMBR1L	NKX2_1 (+102)
LMNA	NKX2_1 (-1338), NKX2_1 (+1406), NKX2_1 (+1711), NKX2_1 (+3685), NKX2_1 (+9455)
LMNTD2	NKX2_1 (+4306)
LMO2	NKX2_1 (-3656)
LMO3	NKX2_1 (-2149)
LMOD3	NKX2_1 (-6124)
LONP1	NKX2_1 (+1577)
LONRF2	NKX2_1 (+9982)
LOXL2	NKX2_1 (+456)
LOXL4	NKX2_1 (-6716), NKX2_1 (+8082)
LPAR3	NKX2_1 (-8892)
LPAR5	NKX2_1 (+9052)
LPIN2	NKX2_1 (-2594)
LPIN3	NKX2_1 (-285)
LPL	NKX2_1 (+44)
LPP	NKX2_1 (+4199)
LRAT	NKX2_1 (-7328)
LRCH1	NKX2_1 (-392)
LRCH3	NKX2_1 (+8465), NKX2_1 (+8776), NKX2_1 (+9217), NKX2_1 (+9686)
LRCH4	NKX2_1 (+1343)
LRIG1	NKX2_1 (+1395), NKX2_1 (+9039)
LRIG2	NKX2_1 (+1870)
LRIG3	NKX2_1 (+2270), NKX2_1 (+7980)
LRIT3	NKX2_1 (-6)
LRMDA	NKX2_1 (-933)
LRP4	NKX2_1 (+5790)
LRP5	NKX2_1 (+2375)
LRP6	NKX2_1 (-6137)
LRP8	NKX2_1 (-7245)
LRPPRC	NKX2_1 (+3606)
LRRC1	NKX2_1 (-678)
LRRC25	NKX2_1 (-4088)
LRRC27	NKX2_1 (-9376)
LRRC37A3	NKX2_1 (+1674)
LRRC3C	NKX2_1 (+7746)
LRRC45	NKX2_1 (+4028)
LRRC8C	NKX2_1 (-711)
LRRFIP1	NKX2_1 (-9046)
LRRFIP2	NKX2_1 (+7044)
LRRN2	NKX2_1 (+6889)
LRRN4	NKX2_1 (-5356), NKX2_1 (-5095), NKX2_1 (-4733), NKX2_1 (-3993)
LRRTM2	NKX2_1 (+3610)
LRTOMT	NKX2_1 (-925)
LRWD1	NKX2_1 (+297)
LSM14B	NKX2_1 (+912)
LSMEM1	NKX2_1 (+8053)
LSR	NKX2_1 (-969)
LTA4H	NKX2_1 (+689)
LTBP3	NKX2_1 (+595), NKX2_1 (+7167)
LTBR	NKX2_1 (+8693)
LTC4S	NKX2_1 (+1164)
LTF	NKX2_1 (+30)
LUM	NKX2_1 (+107)
LY6E	NKX2_1 (-2300)
LY6G5C	NKX2_1 (-8030)
LY75	NKX2_1 (-335)
LYL1	NKX2_1 (+9714)
LYPD2	NKX2_1 (+2728)
LYPLA2	NKX2_1 (-749)
LYRM1	NKX2_1 (+3843)
LZTR1	NKX2_1 (+778)
MAATS1	NKX2_1 (-375)
MAD1L1	NKX2_1 (-4092)
MAD2L1BP	NKX2_1 (+1068)
MAFG	NKX2_1 (+1021)
MAFK	NKX2_1 (+880), NKX2_1 (+1120)
MAGI3	NKX2_1 (-1930)
MAL	NKX2_1 (-6018), NKX2_1 (-5807)
MAL2	NKX2_1 (+1523)
MALL	NKX2_1 (-8989), NKX2_1 (+3263)
MAML1	NKX2_1 (+783)
MAML2	NKX2_1 (+5004)
MAMSTR	NKX2_1 (+5718)
MAN1A1	NKX2_1 (+1391), NKX2_1 (+3788)
MAN1A2	NKX2_1 (+379)
MAN2C1	NKX2_1 (+469)
MANBA	NKX2_1 (+182)
MAP1A	NKX2_1 (-6369)
MAP1B	NKX2_1 (+850)
MAP1LC3B2	NKX2_1 (+143)
MAP1LC3C	NKX2_1 (-1312)
MAP1S	NKX2_1 (-5095)
MAP2K2	NKX2_1 (+7336), NKX2_1 (+7734)
MAP2K7	NKX2_1 (-300)
MAP3K11	NKX2_1 (-315)
MAP3K6	NKX2_1 (-1451)
MAP3K9	NKX2_1 (-472)
MAP4K3	NKX2_1 (+1874)
MAP7D1	NKX2_1 (+5045)
MAP9	NKX2_1 (-6663)
MAPK13	NKX2_1 (-5542), NKX2_1 (-5299), NKX2_1 (-2625), NKX2_1 (+875)
MAPK14	NKX2_1 (+1285)
MAPK1IP1L	NKX2_1 (-445)
MAPK8	NKX2_1 (-4355)
MAPK8IP3	NKX2_1 (-1056), NKX2_1 (-694)
MAPK9	NKX2_1 (-1659), NKX2_1 (+8899)
MAPKAPK2	NKX2_1 (-9684), NKX2_1 (-7140)
MAPKAPK3	NKX2_1 (+372)
MAPKBP1	NKX2_1 (+6704)
2001-03-01	NKX2_1 (+777)
2005-03-01	NKX2_1 (+1078)
2007-03-01	NKX2_1 (-2139)
MARCKS	NKX2_1 (-709), NKX2_1 (+1502)
MARK1	NKX2_1 (-6183)
MARK2	NKX2_1 (+1218)
MARK3	NKX2_1 (+979), NKX2_1 (+9414)
MARK4	NKX2_1 (+3275)
[truncated: 2,127 more rows]

## Sheet: Fig6C-E_NKX2.1_binding clusters
ensembl_gene_id	hgnc_symbol	chromosome_name	transcript_start	transcript_end	Early_tip (7-9 pcw)	Late_tip	Alveolar	cluster
ENSG00000126464	PRR12	19	49588182	49629439	-1.31904	-1.14009	-0.249613	1
ENSG00000158545	ZC3H18	16	88567403	88634398	-0.932342	-1.20424	-0.177762	1
ENSG00000049245	VAMP3	1	7768296	7784432	-1.13715	-0.861962	0.173692	1
ENSG00000196458	ZNF605	12	132915306	132959306	-1.06611	-0.986661	0.183643	1
ENSG00000164916	FOXK1	7	4679295	4774442	-1.11396	-0.938646	0.254516	1
ENSG00000171574	ZNF584	19	58398504	58420119	-0.737658	-1.16398	0.0791974	1
ENSG00000090924	PLEKHG2	19	39409669	39431415	-1.36317	-0.389266	0.870008	1
ENSG00000111540	RAB5B	12	55970913	55997706	-0.782408	-0.973752	0.294601	1
ENSG00000146926	ASB10	7	151172698	151190250	-0.853134	-1.11218	0.163794	1
ENSG00000174576	NPAS4	11	66418004	66426504	-0.915813	-0.897881	0.380018	1
ENSG00000203485	INF2	14	104678146	104687932	-0.976038	-0.81587	0.473717	1
ENSG00000146587	RBAK	7	5042821	5070257	-1.28426	-0.866296	0.443192	1
ENSG00000011478	QPCTL	19	45689403	45704914	-1.33126	-0.292012	1.02668	1
ENSG00000123933	MXD4	4	2244432	2265109	-1.04077	-0.568609	0.751237	1
ENSG00000086102	NFX1	9	33287512	33368283	-1.06509	-0.894241	0.4339	1
ENSG00000121057	AKAP1	17	57082092	57109023	-1.08996	-0.978565	0.366528	1
ENSG00000167384	ZNF180	19	44471428	44503522	-0.846627	-0.908084	0.442898	1
ENSG00000150990	DHX37	12	124943825	124956740	-1.20177	-0.901769	0.453552	1
ENSG00000079432	CIC	19	42265537	42298796	-0.981796	-0.799222	0.564473	1
ENSG00000124523	SIRT5	6	13571227	13617558	-0.645305	-1.09642	0.27804	1
ENSG00000151176	PLBD2	12	113355566	113392238	-1.28299	-0.492565	0.882671	1
ENSG00000172888	ZNF621	3	40521878	40536526	-1.10079	-0.625026	0.766571	1
ENSG00000172831	CES2	16	66931444	66948069	-0.56435	-1.30286	0.0889303	1
ENSG00000141564	RPTOR	17	80541819	80861124	-0.760933	-0.83225	0.565013	1
ENSG00000166579	NDEL1	17	8410131	8451597	-1.0732	-0.519624	0.883125	1
ENSG00000167323	STIM1	11	3851527	4062337	-1.08247	-0.907664	0.495174	1
ENSG00000129990	SYT5	19	55168196	55183289	-0.491749	-1.3011	0.102394	1
ENSG00000152213	ARL11	13	49625507	49636872	-1.05685	-0.623383	0.790941	1
ENSG00000198018	ENTPD7	10	99656509	99714241	-0.860347	-0.583302	0.833342	1
ENSG00000120049	KCNIP2	10	101822974	101842872	-1.23188	-0.557442	0.860385	1
ENSG00000120733	KDM3B	5	138349685	138440027	-0.679191	-1.00052	0.418797	1
ENSG00000092203	TOX4	14	21473597	21491850	-1.23401	-0.906776	0.51277	1
ENSG00000117983	MUC5B	11	1220066	1242541	-1.15436	-1.16646	0.256166	1
ENSG00000170469	SPATA24	5	139393563	139407088	-0.921495	-0.55995	0.864492	1
ENSG00000196646	ZNF136	19	12160064	12189602	-1.06773	-1.66788	-0.242369	1
ENSG00000074276	CDHR2	5	176539511	176598974	-0.904634	-0.777483	0.648296	1
ENSG00000164776	PHKG1	7	56077283	56095996	-0.655649	-1.08063	0.34891	1
ENSG00000140983	RHOT2	16	665105	674162	-1.03953	-0.90463	0.528225	1
ENSG00000172409	CLP1	11	57645188	57664807	-0.718543	-0.977762	0.456843	1
ENSG00000047056	WDR37	10	1046538	1135297	-1.04575	-0.837965	0.598191	1
ENSG00000140832	MARVELD3	16	71623161	71632680	-1.10782	-0.861968	0.57798	1
ENSG00000165553	NGB	14	77262483	77274206	-1.38552	-0.889141	0.555502	1
ENSG00000063761	ADCK1	14	77797109	77938014	-1.16068	-0.726935	0.722517	1
ENSG00000076662	ICAM3	19	10330776	10342624	-0.965452	-0.788622	0.671811	1
ENSG00000162063	CCNF	16	2426394	2461851	-0.724293	-0.7397	0.722168	1
ENSG00000092208	GEMIN2	14	39111285	39139973	-0.669313	-1.04635	0.41695	1
ENSG00000122133	PAEP	9	135558756	135569776	-0.779098	-1.13165	0.332729	1
ENSG00000141540	TTYH2	17	74210571	74265020	-1.1525	-0.577399	0.8916	1
ENSG00000109063	MYH3	17	10625526	10633029	-0.664257	-0.89018	0.579972	1
ENSG00000124299	PEPD	19	33383950	33392120	-0.845461	-1.08611	0.390101	1
ENSG00000172262	ZNF131	5	43062176	43083343	-0.66352	-1.21433	0.26215	1
ENSG00000127616	SMARCA4	19	10957932	11065204	-1.05573	-0.80939	0.66714	1
ENSG00000156599	ZDHHC5	11	57664747	57703363	-0.75052	-1.07694	0.403306	1
ENSG00000158856	DMTN	8	22045995	22072056	-0.598686	-1.13756	0.342952	1
ENSG00000066735	KIF26A	14	104135587	104183894	-0.730447	-0.865304	0.617753	1
ENSG00000081760	AACS	12	125062434	125110162	-1.49984	-0.213519	1.27207	1
ENSG00000184863	RBM33	7	155641451	155704183	-0.608554	-0.990905	0.498529	1
ENSG00000162889	MAPKAPK2	1	206681905	206737281	-0.892186	-0.709751	0.781718	1
ENSG00000136603	SKIL	3	170354678	170363073	-1.01777	-0.965092	0.527318	1
ENSG00000251692	PTX4	16	1482886	1491944	-0.774271	-1.11755	0.375169	1
ENSG00000183734	ASCL2	11	2265498	2273588	-1.62269	-1.02319	0.470695	1
ENSG00000109501	WFS1	4	6266849	6305883	-1.04984	-0.911078	0.591803	1
ENSG00000162494	LRRC38	1	13471973	13517003	-0.691168	-0.704444	0.805376	1
ENSG00000197901	SLC22A6	11	62933385	62987824	-0.790788	-1.08971	0.424953	1
ENSG00000124784	RIOK1	6	7386793	7405848	-1.59288	-0.396297	1.11925	1
ENSG00000167754	KLK5	19	50940303	50956038	-0.791712	-0.800289	0.717265	1
ENSG00000144580	CNOT9	2	218565580	218597526	-1.01895	-0.883101	0.643801	1
ENSG00000110237	ARHGEF17	11	73305276	73372388	-0.604356	-0.919643	0.615965	1
ENSG00000160695	VPS11	11	119064818	119084972	-0.535141	-1.30946	0.228736	1
ENSG00000196411	EPHB4	7	100799565	100830115	-1.12353	-0.999313	0.540525	1
ENSG00000185896	LAMP1	13	113294239	113326672	-1.06273	-0.586596	0.954264	1
ENSG00000140995	DEF8	16	89945697	89962091	-0.62996	-0.758165	0.788488	1
ENSG00000160007	ARHGAP35	19	46857997	47008077	-1.00127	-0.793021	0.75865	1
ENSG00000054523	KIF1B	1	10207570	10311597	-0.642625	-0.713849	0.837902	1
ENSG00000186474	KLK12	19	51026092	51037741	-0.622272	-0.854727	0.698192	1
ENSG00000127588	GNG13	16	795041	803734	-0.815059	-1.0328	0.523771	1
ENSG00000138162	TACC2	10	121986163	122257542	-0.70649	-0.823563	0.743138	1
ENSG00000130714	POMT1	9	131499789	131526799	-0.633361	-0.999299	0.580718	1
ENSG00000166411	IDH3A	15	78128498	78160579	-0.933141	-0.983983	0.600188	1
ENSG00000124356	STAMBP	2	73825916	73870168	-0.645036	-1.11792	0.467284	1
ENSG00000162438	CTRC	1	15435442	15452242	-1.32165	-0.457446	1.13709	1
ENSG00000125149	C16orf70	16	67106941	67151544	-0.606167	-1.06079	0.536005	1
ENSG00000178537	SLC25A20	3	48853926	48901882	-0.857521	-0.729367	0.871857	1
ENSG00000059122	FLYWCH1	16	2908931	2954208	-0.936456	-1.07533	0.527232	1
ENSG00000175115	PACS1	11	66067272	66247744	-0.620027	-0.966724	0.637573	1
ENSG00000198598	MMP17	12	131825393	131854367	-0.528123	-1.09139	0.516081	1
ENSG00000160796	NBEAL2	3	46976666	47012701	-1.27008	-0.758143	0.85129	1
ENSG00000101190	TCFL5	20	62838005	62864822	-0.704822	-0.839703	0.773453	1
ENSG00000068650	ATP11A	13	112687038	112890168	-0.742975	-0.884758	0.729713	1
ENSG00000101882	NKAP	X	119917672	119946751	-0.982312	-0.793323	0.823439	1
ENSG00000090316	MAEA	4	1286887	1342177	-0.730174	-1.24007	0.380405	1
ENSG00000129353	SLC44A2	19	10599457	10634918	-0.554952	-0.794655	0.827589	1
ENSG00000128040	SPINK2	4	56806860	56814796	-0.580926	-0.814771	0.812026	1
ENSG00000037757	MRI1	19	13761522	13777282	-0.382514	-1.51132	0.118653	1
ENSG00000163466	ARPC2	2	218214141	218237398	-0.588266	-0.96649	0.664282	1
ENSG00000142303	ADAMTS10	19	8577240	8613715	-0.593865	-1.36031	0.27634	1
ENSG00000158941	CCAR2	8	22601632	22624514	-1.43758	-1.47495	0.161904	1
ENSG00000126261	UBA2	19	34425352	34441764	-1.08926	-0.6839	0.954695	1
ENSG00000139644	TMBIM6	12	49704725	49755526	-0.506772	-0.823342	0.81715	1
ENSG00000181007	ZFP82	19	36380120	36408623	-0.803041	-0.8528	0.788262	1
ENSG00000104129	DNAJC17	15	40762161	40810473	-0.842042	-0.534882	1.10696	1
ENSG00000205683	DPF3	14	72606034	72897101	-0.511214	-0.812504	0.829597	1
ENSG00000065970	FOXJ2	12	8029716	8058517	-1.20706	-1.39449	0.260196	1
ENSG00000171608	PIK3CD	1	9648731	9732114	-1.22391	-1.29524	0.36204	1
ENSG00000078699	CBFA2T2	20	33487075	33621546	-0.72563	-0.565866	1.09156	1
ENSG00000114573	ATP6V1A	3	113744033	113782168	-0.748814	-0.840353	0.818101	1
ENSG00000106635	BCL7B	7	73533356	73542945	-0.971353	-0.75088	0.908675	1
ENSG00000140553	UNC45A	15	90927180	90937960	-0.911119	-1.02817	0.631445	1
ENSG00000122735	DNAI1	9	34454414	34491537	-0.561512	-0.687682	0.975692	1
ENSG00000004478	FKBP4	12	2791970	2808423	-1.37272	-1.16211	0.50361	1
ENSG00000003756	RBM5	3	50085919	50105194	-0.569282	-0.702168	0.963693	1
ENSG00000022840	RNF10	12	120530480	120537836	-0.733974	-0.548106	1.11809	1
ENSG00000181991	MRPS11	15	88464453	88481251	-0.986179	-0.507671	1.16081	1
ENSG00000128563	PRKRIP1	7	102360872	102407625	-0.877426	-1.07383	0.595086	1
ENSG00000146701	MDH2	7	76045051	76052047	-0.437878	-1.33068	0.343132	1
ENSG00000103335	PIEZO1	16	88712338	88788220	-0.730281	-1.84539	-0.171231	1
ENSG00000103888	CEMIP	15	80776343	80954776	-0.757506	-0.971421	0.706621	1
ENSG00000075702	WDR62	19	36051649	36096142	-0.450322	-1.10762	0.573015	1
ENSG00000133216	EPHB2	1	22707839	22894265	-0.783768	-0.687165	0.994143	1
ENSG00000178921	PFAS	17	8244618	8257286	-0.337276	-1.16697	0.515327	1
ENSG00000103351	CLUAP1	16	3497976	3518551	-0.963805	-1.02837	0.655561	1
ENSG00000172482	AGXT	2	240865824	240883500	-0.247503	-1.2783	0.408361	1
ENSG00000181817	LSM10	1	36388238	36400887	-0.544825	-0.72347	0.963488	1
ENSG00000183955	KMT5A	12	123380773	123412351	-0.915198	-0.146348	1.54273	1
ENSG00000164053	ATRIP	3	48443710	48462397	-0.445839	-0.864019	0.826842	1
ENSG00000166508	MCM7	7	100089728	100104370	-0.221529	-1.22248	0.469189	1
ENSG00000131043	AAR2	20	36233131	36259921	-0.619949	-0.745024	0.947135	1
ENSG00000171105	INSR	19	7109255	7296931	-1.28525	-0.780556	0.9163	1
ENSG00000160271	RALGDS	9	133094720	133111792	-1.26303	-1.05827	0.639773	1
ENSG00000011021	CLCN6	1	11803096	11846143	-0.762253	-0.794575	0.904753	1
ENSG00000105171	POP4	19	29603283	29612242	-0.706092	-1.14202	0.558393	1
ENSG00000145740	SLC30A5	5	69090949	69134065	-1.0209	-1.04381	0.657277	1
ENSG00000066248	NGEF	2	232875701	233016256	-0.752084	-0.870291	0.830825	1
ENSG00000169208	OR10G3	14	21565520	21583076	-0.628741	-0.70977	0.997287	1
ENSG00000177854	TMEM187	X	153969754	153986194	-0.806857	-0.533706	1.17459	1
ENSG00000145246	ATP10D	4	47482275	47596486	-0.475793	-0.896413	0.815399	1
ENSG00000160633	SAFB	19	5620035	5671349	-0.859074	-1.34882	0.36596	1
ENSG00000148377	IDI2	10	1015910	1028859	-0.308353	-0.972614	0.745676	1
ENSG00000185189	NRBP2	8	143830583	143843973	-0.310338	-1.11502	0.605053	1
ENSG00000133561	GIMAP6	7	150622375	150635385	-0.542036	-1.1522	0.569948	1
ENSG00000126883	NUP214	9	131122586	131237663	-1.01372	-1.15343	0.570824	1
ENSG00000136297	MMD2	7	4902989	4962191	-0.647222	-0.583373	1.14171	1
ENSG00000111727	HCFC2	12	104061531	104109524	-0.528709	-0.941988	0.783375	1
ENSG00000131016	AKAP12	6	151236967	151361559	-0.542362	-0.621796	1.11091	1
ENSG00000088888	MAVS	20	3843799	3879123	-0.445276	-0.754632	0.978088	1
ENSG00000105011	ASF1B	19	14116512	14139589	-0.61154	-0.558223	1.17637	1
ENSG00000103449	SALL1	16	51132975	51153597	-0.508265	-1.02121	0.71492	1
ENSG00000116497	S100PBP	1	32813767	32829489	-0.878512	-0.797226	0.939893	1
ENSG00000011600	TYROBP	19	35901401	35911295	-0.82406	-0.969636	0.769343	1
ENSG00000157613	CREB3L1	11	46274662	46324409	-0.25342	-1.39898	0.341465	1
ENSG00000170801	HTRA3	4	8266754	8310098	-0.639381	-0.906862	0.834026	1
ENSG00000116871	MAP7D1	1	36152579	36178008	-0.579525	-0.869417	0.873783	1
ENSG00000166167	BTRC	10	101351033	101560319	-0.350342	-0.949786	0.793934	1
ENSG00000249115	HAUS5	19	35609735	35628355	-1.30836	-1.13564	0.608136	1
ENSG00000176490	DIRAS1	19	2711567	2724372	-0.68529	-0.569265	1.17597	1
ENSG00000177614	PGBD5	1	230311490	230429332	-0.398428	-0.782698	0.963937	1
ENSG00000214860	EVPLL	17	18374778	18392647	-0.650668	-0.869433	0.878103	1
ENSG00000166477	LEO1	15	51935025	51974778	-0.724103	-0.623646	1.12758	1
ENSG00000105954	NPVF	7	25221570	25231486	-0.462733	-0.664735	1.08819	1
ENSG00000105618	PRPF31	19	54112410	54134719	-0.568614	-1.00689	0.749638	1
ENSG00000186090	HTR3D	3	184028544	184042369	-0.778014	-0.915365	0.842633	1
ENSG00000151693	ASAP2	2	9203765	9408683	-0.590076	-1.31243	0.452068	1
ENSG00000172382	PRSS27	16	2709419	2718565	-0.694089	-1.12095	0.645249	1
ENSG00000184956	MUC6	11	1009823	1039718	-0.661119	-1.18275	0.584891	1
ENSG00000114742	WDR48	3	39049013	39071820	-1.2212	-1.30472	0.462917	1
ENSG00000173826	KCNH6	17	63520334	63549032	-0.468698	-0.785929	0.982029	1
ENSG00000104635	SLC39A14	8	22364278	22407980	-0.842675	-1.1179	0.653816	1
ENSG00000126107	HECTD3	1	44999540	45008588	-0.658033	-0.655146	1.11759	1
ENSG00000132793	LPIN3	20	41337821	41363582	-0.802096	-0.650972	1.12547	1
ENSG00000154096	THY1	11	119412476	119426172	-0.468486	-0.620197	1.15718	1
ENSG00000142327	RNPEPL1	2	240562804	240579727	-0.582052	-0.541661	1.23653	1
ENSG00000151655	ITIH2	10	7700316	7752520	-0.471558	-0.754752	1.02454	1
ENSG00000276747	PADI6	1	17369196	17404699	-0.683093	-0.719002	1.0617	1
ENSG00000089022	MAPKAPK5	12	111839228	111905222	-0.542353	-0.655132	1.12614	1
ENSG00000181222	POLR2A	17	7481366	7517179	-0.320809	-1.19348	0.590654	1
ENSG00000258947	TUBB3	16	89918392	89938235	-0.495369	-1.20329	0.581375	1
ENSG00000149547	EI24	11	125566280	125575569	-0.955047	-0.656574	1.12945	1
ENSG00000136574	GATA4	8	11673959	11763000	-0.838248	-1.00004	0.786444	1
ENSG00000161914	ZNF653	19	11480427	11489832	-0.664393	-0.742656	1.04564	1
ENSG00000165671	NSD1	5	177130025	177138426	-0.955242	-0.731069	1.06197	1
ENSG00000203685	STUM	1	226545764	226612230	-0.660282	-0.399481	1.39404	1
ENSG00000124440	HIF3A	19	46294042	46346433	-0.661096	-0.899496	0.894816	1
ENSG00000135749	PCNX2	1	232980435	233298725	-0.815734	-0.922159	0.872581	1
ENSG00000237651	C2orf74	2	61142068	61167808	-0.531466	-0.806879	0.990249	1
ENSG00000188554	NBR1	17	43167481	43214689	-0.81	-1.03694	0.760777	1
ENSG00000196967	ZNF585A	19	37103734	37175726	-0.608135	-0.613059	1.18749	1
ENSG00000105141	CASP14	19	15046480	15061293	-0.887713	-0.933612	0.867943	1
ENSG00000185187	SIGIRR	11	402716	409370	-0.602953	-0.637347	1.16503	1
ENSG00000108424	KPNB1	17	47646476	47685633	-0.649312	-0.551079	1.25323	1
ENSG00000161618	ALDH16A1	19	49450225	49473534	-0.498128	-1.20046	0.603861	1
ENSG00000163879	DNALI1	1	37553919	37569856	-1.1758	-0.978102	0.826594	1
ENSG00000087995	METTL2A	17	62420875	62451914	-0.759142	-0.901614	0.905202	1
ENSG00000131242	RAB11FIP4	17	31388675	31541211	-0.924194	-1.29806	0.509335	1
ENSG00000108469	RECQL5	17	75623845	75631874	-0.728713	-0.657518	1.15077	1
ENSG00000155115	GTF3C6	6	110955706	110970872	-0.714325	-0.500128	1.31036	1
ENSG00000160075	SSU72	1	1538673	1577863	-0.466856	-0.845814	0.968171	1
ENSG00000172046	USP19	3	49105046	49120978	-0.584174	-0.966527	0.847487	1
ENSG00000103249	CLCN7	16	1441934	1454969	-0.425427	-1.2079	0.606985	1
ENSG00000070159	PTPN3	9	109372466	109381980	-0.526776	-0.78114	1.0342	1
ENSG00000205209	SCGB2B2	19	34587644	34680159	-0.450526	-1.05765	0.759375	1
ENSG00000184402	SS18L1	20	62140769	62185514	-0.608761	-0.814849	1.0044	1
ENSG00000119820	YIPF4	2	32274904	32319594	-1.02099	-0.834439	0.987696	1
ENSG00000147457	CHMP7	8	23240637	23264999	-0.688332	-1.16436	0.65928	1
ENSG00000141002	TCF25	16	89870570	89916627	-0.670572	-1.49678	0.328712	1
ENSG00000169231	THBS3	1	155192588	155199442	-0.823551	-1.13377	0.693105	1
ENSG00000158106	RHPN1	8	143365876	143387221	-0.90399	-1.30528	0.52227	1
ENSG00000186111	PIP5K1C	19	3627183	3703390	-0.998506	-0.994047	0.834116	1
ENSG00000142513	ACP4	19	50787415	50798219	-0.766263	-1.3158	0.513682	1
ENSG00000104973	MED25	19	49815282	49821882	-0.895085	-1.21337	0.617569	1
ENSG00000105398	SULT2A1	19	47867467	47889315	-0.685625	-0.668361	1.16332	1
ENSG00000101104	PABPC1L	20	44907060	44942316	-0.536215	-0.911008	0.92235	1
ENSG00000215440	NPEPL1	20	58686131	58718633	-1.17974	-1.17186	0.663846	1
ENSG00000141391	PRELID3A	18	12404896	12434463	-0.582003	-1.43491	0.403023	1
ENSG00000163885	CFAP100	3	126391909	126439556	-1.03744	-0.964078	0.87431	1
ENSG00000127415	IDUA	4	983997	1007529	-1.12479	-0.898405	0.9405	1
ENSG00000198576	ARC	8	142608049	142617479	-0.789659	-1.21788	0.629749	1
ENSG00000169682	SPNS1	16	28971221	28982244	-1.03068	-1.02375	0.827192	1
ENSG00000002919	SNX11	17	48100357	48122164	-1.0754	-0.502588	1.34895	1
ENSG00000131482	G6PC1	17	42897797	42914336	-0.443882	-0.967954	0.886248	1
ENSG00000215644	GCGR	17	81801132	81813391	-0.532994	-1.00843	0.847226	1
ENSG00000184428	TOP1MT	8	143301384	143318807	-0.598161	-0.660502	1.19711	1
ENSG00000143028	SYPL2	1	109463546	109485134	-0.745623	-0.772	1.08965	1
ENSG00000180353	HCLS1	3	121628399	121663903	-0.590412	-0.736468	1.12779	1
ENSG00000186765	FSCN2	17	81525377	81540130	-0.364405	-1.1813	0.6844	1
ENSG00000074201	CLNS1A	11	77511936	77622695	-0.864651	-1.06568	0.802727	1
ENSG00000162390	ACOT11	1	54539257	54613124	-0.86098	-0.46587	1.40333	1
ENSG00000167889	MGAT5B	17	76865404	76953393	-0.655643	-0.897234	0.972832	1
ENSG00000162736	NCSTN	1	160340316	160361952	-1.00275	-1.00887	0.861497	1
ENSG00000147649	MTDH	8	97641184	97733260	-0.457557	-0.92068	0.952054	1
ENSG00000205336	ADGRG1	16	57607652	57654284	-0.893844	-1.25219	0.623839	1
ENSG00000166734	GOLM2	15	44285719	44418758	-0.52647	-1.03309	0.843904	1
ENSG00000108406	DHX40	17	59562558	59577259	-0.794526	-1.21757	0.660023	1
ENSG00000163481	RNF25	2	218660892	218674977	-1.5948	-1.55741	0.320448	1
ENSG00000107625	DDX50	10	68898286	68916506	-0.561913	-0.841449	1.03661	1
ENSG00000032444	PNPLA6	19	7531004	7564764	-1.45196	-1.5366	0.344044	1
ENSG00000008300	CELSR3	3	48633463	48665886	-0.713074	-1.47633	0.40894	1
ENSG00000103222	ABCC1	16	15946138	16060159	-1.16691	-1.12811	0.758058	1
ENSG00000059588	TARBP1	1	234388313	234482179	-0.62946	-0.624127	1.2634	1
ENSG00000069482	GAL	11	68680779	68687638	-0.681331	-1.15656	0.73126	1
ENSG00000161036	LRWD1	7	102461956	102471377	-0.170655	-1.21131	0.6785	1
ENSG00000160190	SLC37A1	21	42493008	42501203	-1.09825	-0.924634	0.966962	1
ENSG00000237172	B3GNT9	16	67145104	67153998	-0.406723	-0.942466	0.949622	1
ENSG00000095970	TREM2	6	41155506	41166103	-0.492201	-0.894714	0.999035	1
ENSG00000123159	GIPC1	19	14474760	14499149	-0.598035	-0.639945	1.25503	1
ENSG00000178404	CEP295NL	17	78867910	78906215	-0.605403	-0.541822	1.35513	1
ENSG00000117859	OSBPL9	1	51574179	51791469	-0.262542	-0.74094	1.15771	1
ENSG00000073711	PPP2R3A	3	135962728	136150894	-0.0750753	-1.06677	0.834359	1
ENSG00000104897	SF3A2	19	2233824	2251655	-0.183534	-1.03412	0.867876	1
ENSG00000157184	CPT2	1	53193792	53217178	-1.16767	-0.892919	1.0104	1
ENSG00000125903	DEFB129	20	224258	232886	-0.733093	-0.682333	1.2223	1
ENSG00000006283	CACNA1G	17	50557715	50630474	-0.535696	-0.732412	1.17301	1
ENSG00000063660	GPC1	2	240432663	240471076	-1.28873	-1.76449	0.141521	1
ENSG00000198909	MAP3K3	17	63619415	63698089	-0.639782	-0.512811	1.39504	1
ENSG00000169919	GUSB	7	65957684	65985213	-0.693437	-0.787549	1.12088	1
ENSG00000149527	PLCH2	1	2422980	2482804	-0.694049	-1.45139	0.457175	1
ENSG00000181027	FKRP	19	46743046	46758792	-0.308498	-0.78493	1.1248	1
ENSG00000183760	ACP7	19	39080913	39114493	-0.403386	-1.01638	0.893557	1
ENSG00000172301	COPRS	17	31848871	31862074	-0.171857	-1.49814	0.413482	1
ENSG00000141527	CARD14	17	80166992	80211971	-0.717979	-0.667043	1.24482	1
ENSG00000135916	ITM2C	2	230861639	230879947	-0.823531	-0.402074	1.51147	1
ENSG00000147206	NXF3	X	103072810	103096143	-0.44642	-1.10068	0.814405	1
ENSG00000241935	HOGA1	10	97581323	97603948	-0.904095	-0.556861	1.35875	1
ENSG00000168010	ATG16L2	11	72811406	72846674	-0.584829	-1.29255	0.624461	1
ENSG00000127445	PIN1	19	9832257	9839725	-0.530492	-1.19039	0.726873	1
ENSG00000132405	TBC1D14	4	6906242	6926771	-0.3229	-0.713566	1.20435	1
ENSG00000176953	NFATC2IP	16	28947807	28968698	-1.0308	-1.1083	0.810042	1
ENSG00000116670	MAD2L2	1	11671480	11684148	-0.738855	-1.14613	0.772323	1
ENSG00000101384	JAG1	20	10634684	10676999	-1.03112	-0.208644	1.70983	1
ENSG00000164615	CAMLG	5	134735495	134754963	-0.443757	-0.778527	1.14428	1
ENSG00000185324	CDK10	16	89677737	89699353	-0.938477	-1.59644	0.326929	1
ENSG00000011451	WIZ	19	15416978	15435761	-0.725537	-0.529916	1.39486	1
ENSG00000173818	ENDOV	17	80412165	80419253	-1.11957	-0.841935	1.08817	1
ENSG00000167771	RCOR2	11	63908230	63920164	-0.765356	-1.1434	0.788739	1
ENSG00000175267	VWA3A	16	22089538	22113912	-0.574891	-0.77906	1.1546	1
ENSG00000176182	MYPOP	19	45887023	45905613	-0.600684	-0.873863	1.06082	1
ENSG00000214026	MRPL23	11	1944278	1959609	-1.20117	-1.391	0.544655	1
ENSG00000089154	GCN1	12	120124202	120197715	-0.571839	-1.06105	0.874937	1
ENSG00000172732	MUS81	11	65854126	65865008	-1.07833	-1.58617	0.34986	1
ENSG00000121210	TMEM131L	4	153463346	153639711	-0.849441	-1.09835	0.837761	1
ENSG00000213465	ARL2	11	65011160	65025184	-1.47738	-1.37381	0.566646	1
ENSG00000128908	INO80	15	40975880	41119280	-0.645944	-1.17899	0.763556	1
ENSG00000124920	MYRF	11	61749636	61791518	-0.260507	-0.920298	1.02324	1
ENSG00000114026	OGG1	3	9746944	9760407	-0.347051	-0.713663	1.23084	1
ENSG00000010322	NISCH	3	52452118	52496068	-0.882512	-0.777139	1.16747	1
ENSG00000166136	NDUFB8	10	100520740	100529598	0.00862254	-1.10159	0.843061	1
ENSG00000135686	KLHL36	16	84645511	84670686	-0.989018	-1.11661	0.828251	1
ENSG00000184182	UBE2F	2	237963827	238035255	-0.45962	-1.05587	0.889884	1
ENSG00000177479	ARIH2	3	48915821	48964679	-0.755766	-1.06835	0.879145	1
ENSG00000173714	WFIKKN2	17	50831650	50844308	-0.867097	-0.353623	1.59662	1
ENSG00000156414	TDRD9	14	103925456	104055667	-0.653798	-0.926814	1.02451	1
ENSG00000149305	HTR3B	11	113901677	113952078	-0.617116	-0.862382	1.09289	1
ENSG00000177830	CHID1	11	864859	913810	-0.596279	-1.26079	0.695661	1
ENSG00000139044	B4GALNT3	12	456939	566509	-1.33289	-1.28684	0.671498	1
ENSG00000139410	SDSL	12	113419380	113441276	-0.660815	-1.24339	0.715027	1
ENSG00000143434	SEMA6C	1	151128685	151149457	-0.330306	-0.736417	1.22477	1
ENSG00000068308	OTUD5	X	48919024	48960607	-0.339275	-0.704898	1.25684	1
ENSG00000112787	FBRSL1	12	132486551	132588188	-0.718829	-1.36034	0.601565	1
ENSG00000121775	TMEM39B	1	32069031	32105863	-0.377609	-0.690645	1.27162	1
ENSG00000092531	SNAP23	15	42488233	42516442	-0.449055	-0.961089	1.00178	1
ENSG00000142657	PGD	1	10395592	10414552	-1.02677	-0.443174	1.52018	1
ENSG00000116852	KIF21B	1	200966390	201026700	-0.553791	-0.92799	1.03548	1
ENSG00000110711	AIP	11	67465174	67493946	-0.542949	-0.863089	1.10234	1
ENSG00000068394	GPKOW	X	49110407	49126735	-0.285477	-1.04925	0.917136	1
ENSG00000137767	SQOR	15	45628148	45694280	-0.430359	-1.0965	0.870422	1
ENSG00000149735	GPHA2	11	64931471	64938893	-0.88108	-1.06237	0.904688	1
ENSG00000100442	FKBP3	14	45112599	45137481	-0.541797	-0.622627	1.34656	1
ENSG00000124357	NAGK	2	71061344	71071381	-0.602655	-0.942201	1.0272	1
ENSG00000106605	BLVRA	7	43755680	43810342	-0.827694	-0.867639	1.10316	1
ENSG00000169840	GSX1	13	27789483	27797768	-0.990219	-0.959319	1.01174	1
ENSG00000060339	CCAR1	10	68718012	68745408	-0.807499	-1.06649	0.905044	1
ENSG00000110931	CAMKK2	12	121234675	121299673	-0.65012	-0.786222	1.19096	1
ENSG00000094631	HDAC6	X	48798377	48808661	-0.111393	-1.1546	0.824071	1
ENSG00000171777	RASGRP4	19	38406051	38429197	-0.287994	-0.727958	1.25186	1
ENSG00000173821	RNF213	17	80257866	80398312	-1.13836	-1.08088	0.89914	1
ENSG00000178188	SH2B1	16	28843600	28869284	-1.38108	-1.63449	0.346656	1
ENSG00000213918	DNASE1	16	3608728	3661095	-1.08168	-1.16101	0.826569	1
ENSG00000116030	SUMO1	2	202203182	202241597	-0.567437	-0.939824	1.04905	1
ENSG00000131097	HIGD1B	17	44843353	44853476	-0.768087	-1.02534	0.963616	1
ENSG00000165684	SNAPC4	9	136372577	136401797	-1.43133	-1.33655	0.65901	1
ENSG00000006607	FARP2	2	241353285	241497841	-0.162095	-1.16322	0.832735	1
ENSG00000141905	NFIC	19	3311403	3472217	-0.564068	-1.61734	0.379851	1
ENSG00000080371	RAB21	12	71751863	71803286	-0.565205	-0.924318	1.07382	1
ENSG00000160447	PKN3	9	128699503	128723916	-0.65617	-0.868447	1.13284	1
ENSG00000105245	NUMBL	19	40662905	40693651	-0.318178	-0.734598	1.26799	1
ENSG00000183735	TBK1	12	64449090	64505053	-0.861112	-1.07297	0.929967	1
ENSG00000103043	VAC14	16	70684439	70698593	-1.45348	-1.65915	0.345987	1
ENSG00000146700	SSC4D	7	76386334	76396490	-0.231356	-1.146	0.85924	1
ENSG00000261221	ZNF865	19	55602647	55620269	-0.571129	-1.4347	0.570823	1
ENSG00000131966	ACTR10	14	58197080	58237760	-0.284162	-0.918771	1.08847	1
ENSG00000167930	FAM234A	16	231521	272836	-0.658128	-1.61675	0.391284	1
ENSG00000072864	NDE1	16	15640267	15729353	-0.469215	-1.13517	0.873963	1
ENSG00000167685	ZNF444	19	56129599	56150181	-0.889355	-1.084	0.929648	1
ENSG00000185955	C7orf61	7	100453620	100467260	-0.744029	-0.896456	1.11724	1
ENSG00000198818	SFT2D1	6	166316728	166345545	-0.80363	-1.00568	1.00817	1
ENSG00000204217	BMPR2	2	202373327	202570749	-0.559914	-0.920664	1.09323	1
ENSG00000144591	GMPPA	2	219495865	219505441	-1.89969	-1.4279	0.586591	1
ENSG00000099814	CEP170B	14	104862268	104899747	-0.833069	-1.54776	0.46841	1
ENSG00000247077	PGAM5	12	132707819	132722166	-0.297897	-0.965785	1.05117	1
ENSG00000197122	SRC	20	37341685	37385787	-1.27153	-1.68693	0.330326	1
ENSG00000142552	RCN3	19	49525003	49546633	-0.18258	-0.965627	1.05434	1
ENSG00000064270	ATP2C2	16	84365527	84467187	-0.807654	-1.03587	0.985133	1
ENSG00000174080	CTSF	11	66560464	66571575	-0.880938	-0.4612	1.56014	1
ENSG00000126522	ASL	7	66072800	66095930	-1.31644	-0.641234	1.38093	1
ENSG00000260903	XKR7	20	31965151	32006387	-0.341891	-0.790332	1.23325	1
ENSG00000058668	ATP2B4	1	203623787	203747079	-0.582534	-0.993458	1.03066	1
ENSG00000104147	OIP5	15	41306273	41335591	-0.410347	-0.798993	1.22563	1
ENSG00000105426	PTPRS	19	5155495	5343803	-0.825592	-1.04179	0.983219	1
ENSG00000130558	OLFM1	9	135072422	135080391	-0.997621	-1.02767	1.003	1
ENSG00000148843	PDCD11	10	103393626	103449281	-0.690036	-1.30383	0.72849	1
ENSG00000085644	ZNF213	16	3126777	3140434	-0.720382	-1.27186	0.764422	1
ENSG00000078674	PCM1	8	17919840	18030968	-0.911058	-0.754027	1.2833	1
ENSG00000103150	MLYCD	16	83896115	83930031	-1.19615	-0.840544	1.20139	1
ENSG00000196169	KIF19	17	74323210	74355326	-0.488037	-1.08038	0.964275	1
ENSG00000105246	EBI3	19	4226523	4240528	-0.725126	-1.27512	0.770951	1
ENSG00000115216	NRBP1	2	27424790	27445259	-0.43482	-1.40105	0.645168	1
ENSG00000242612	DECR2	16	398858	409729	-1.38244	-1.02083	1.03089	1
ENSG00000266472	MRPS21	1	150290861	150311979	-0.640654	-0.865827	1.18765	1
ENSG00000141480	ARRB2	17	4707596	4722413	-0.771497	-1.42194	0.632966	1
ENSG00000103653	CSK	15	74779080	74806197	-0.264205	-1.02917	1.02659	1
ENSG00000072506	HSD17B10	X	53428258	53435322	-0.455072	-1.11397	0.941799	1
ENSG00000125450	NUP85	17	75202659	75218775	-1.45832	-1.31936	0.736507	1
ENSG00000173673	HES3	1	6241179	6248578	-0.497663	-0.883049	1.17539	1
ENSG00000140519	RHCG	15	89468398	89499571	-1.09283	-1.60283	0.455984	1
ENSG00000197599	CCDC154	16	1431383	1440903	-1.17687	-1.40278	0.656748	1
ENSG00000187840	EIF4EBP1	8	38027534	38063365	-0.389834	-0.904561	1.15497	1
ENSG00000111644	ACRBP	12	6635075	6641851	-0.496142	-0.892157	1.16777	1
ENSG00000101940	WDR13	X	48587042	48601827	-0.568693	-1.23679	0.825028	1
ENSG00000171931	FBXW10	17	18741026	18782349	-0.826674	-0.914284	1.14907	1
ENSG00000070729	CNGB1	16	57879340	57974128	-0.420372	-0.710555	1.35912	1
ENSG00000170262	MRAP	21	32288813	32315290	-0.964577	-1.21103	0.861711	1
ENSG00000132003	ZSWIM4	19	13792460	13835230	-0.453413	-1.1539	0.918889	1
ENSG00000142235	LMTK3	19	48482271	48501405	-1.0471	-1.4974	0.575706	1
ENSG00000102974	CTCF	16	67559467	67642176	-1.61494	-0.666958	1.40697	1
ENSG00000172534	HCFC1	X	153944557	153957121	-0.523303	-1.31896	0.757321	1
ENSG00000273611	ZNHIT3	17	36483629	36498823	-1.23787	-1.19441	0.882398	1
ENSG00000101188	NTSR1	20	62705836	62765771	-0.305393	-1.28658	0.790637	1
ENSG00000164466	SFXN1	5	175474062	175513207	-0.926085	-0.880235	1.19858	1
ENSG00000167642	SPINT2	19	38241035	38290905	-0.598102	-1.30406	0.775693	1
ENSG00000013288	MAN2B2	4	6572189	6624354	-0.58687	-0.977257	1.1048	1
ENSG00000187147	RNF220	1	44402194	44654723	-0.752268	-0.624762	1.45868	1
ENSG00000135436	FAM186B	12	49579885	49601789	-0.967895	-1.21274	0.871306	1
ENSG00000186193	SAPCD2	9	137059127	137073557	-0.267748	-1.05785	1.02625	1
ENSG00000172375	C2CD2L	11	119099198	119110696	-1.03333	-1.06233	1.0248	1
ENSG00000053372	MRTO4	1	19248805	19263128	-0.0472749	-1.22321	0.865537	1
ENSG00000102996	MMP15	16	58022754	58049901	-1.32007	-1.47056	0.619967	1
ENSG00000005243	COPZ2	17	48023167	48032425	-0.424403	-0.887456	1.20389	1
ENSG00000101216	GMEB2	20	63584602	63607902	-0.874451	-1.14131	0.95087	1
ENSG00000124116	WFDC3	20	45744944	45794932	-0.300792	-0.814762	1.28189	1
ENSG00000181789	COPG1	3	129246606	129280773	-0.465131	-0.766682	1.33117	1
ENSG00000075413	MARK3	14	103382377	103506820	-0.505771	-0.586924	1.51389	1
ENSG00000152463	OLAH	10	15029227	15068611	-1.08063	-1.0016	1.10097	1
ENSG00000104941	RSPH6A	19	45792713	45813931	-0.559401	-1.09714	1.00834	1
ENSG00000165917	RAPSN	11	47434764	47444731	-0.457162	-0.837999	1.27182	1
ENSG00000175287	PHYHD1	9	128917966	128930196	-0.232144	-1.36262	0.750262	1
ENSG00000171604	CXXC5	5	139644299	139683729	-0.40225	-1.35745	0.758645	1
ENSG00000167755	KLK6	19	50955631	50971972	-0.985938	-0.722128	1.39469	1
ENSG00000163719	MTMR14	3	9646433	9705393	-1.03668	-0.996478	1.12208	1
ENSG00000104833	TUBB4A	19	6491319	6505309	-0.653431	-1.05746	1.06236	1
ENSG00000076201	PTPN23	3	47378011	47416435	-1.32434	-1.46636	0.6555	1
ENSG00000260734	TLE7	16	71426980	71445054	-1.03181	-0.893247	1.2295	1
ENSG00000241563	CORT	1	10447031	10454998	-0.767042	-1.17332	0.950789	1
ENSG00000087274	ADD1	4	2840844	2933062	-1.08781	-0.551373	1.57459	1
ENSG00000126070	AGO3	1	35927718	35986409	-0.904763	-1.08351	1.04283	1
ENSG00000168488	ATXN2L	16	28819999	28840232	-0.65875	-1.19052	0.936349	1
ENSG00000132589	FLOT2	17	28876335	28900652	-0.530416	-1.30647	0.823647	1
ENSG00000273559	CWC25	17	38797441	38828321	-0.811984	-0.853861	1.2763	1
ENSG00000269190	FBXO17	19	38938401	38978742	0.202911	-1.177	0.95335	1
ENSG00000133612	AGAP3	7	151082831	151120776	-0.71446	-0.862655	1.26978	1
ENSG00000130940	CASZ1	1	10633604	10799646	-0.411543	-0.845547	1.28773	1
ENSG00000164975	SNAPC3	9	15419704	15467134	-0.378507	-0.69934	1.4382	1
ENSG00000167965	MLST8	16	2201248	2208382	-0.367674	-0.846737	1.29548	1
ENSG00000099797	TECR	19	14514085	14566738	-0.835953	-1.46417	0.678488	1
ENSG00000162065	TBC1D24	16	2472051	2508734	-0.580773	-0.723193	1.41961	1
ENSG00000119969	HELLS	10	94498434	94605098	-0.762813	-0.901724	1.24223	1
ENSG00000106624	AEBP1	7	44101345	44117560	-1.04105	-1.15407	0.989994	1
ENSG00000143127	ITGA10	1	145888208	145913050	-0.2243	-0.805334	1.33957	1
ENSG00000180900	SCRIB	8	143787920	143818379	-1.4968	-1.24498	0.902917	1
ENSG00000117748	RPA2	1	27888524	27917575	-0.860227	-0.681993	1.46672	1
ENSG00000106436	MYL10	7	101610330	101632296	-0.49965	-1.05864	1.093	1
ENSG00000164080	RAD54L2	3	51535719	51671660	-0.694901	-0.487618	1.66742	1
ENSG00000162391	FAM151A	1	54606181	54626525	-0.334107	-1.00132	1.15979	1
ENSG00000240563	L1TD1	1	62191849	62215328	-0.656193	-1.01251	1.14985	1
ENSG00000185527	PDE6G	17	81647459	81659542	-0.898479	-1.36409	0.801028	1
ENSG00000117480	FAAH	1	46391317	46416845	-1.64622	-1.20644	0.959862	1
ENSG00000160193	WDR4	21	42840094	42882531	-0.87952	-1.31157	0.855591	1
ENSG00000170631	ZNF16	8	144927358	144953880	-0.675516	-1.36102	0.807149	1
ENSG00000122386	ZNF205	16	3109560	3123517	-0.334566	-1.4074	0.760895	1
ENSG00000040487	SLC66A1	1	19309326	19332300	-0.614908	-1.41832	0.750569	1
ENSG00000164880	INTS1	7	1467277	1507389	-1.06793	-1.40059	0.769069	1
ENSG00000116221	MRPL37	1	54181041	54213132	-0.323707	-1.05804	1.11186	1
ENSG00000122375	OPN4	10	86651547	86669460	-0.712032	-0.651777	1.51859	1
ENSG00000196663	TECPR2	14	102359941	102505477	-1.58205	-1.57813	0.594829	1
ENSG00000163904	SENP2	3	185579496	185612285	-0.69438	-1.35541	0.818673	1
ENSG00000151224	MAT1A	10	80268820	80278479	-0.239774	-0.919879	1.25618	1
ENSG00000071462	BUD23	7	73680025	73689734	-0.2727	-1.07585	1.1011	1
ENSG00000185909	KLHDC8B	3	49168598	49179486	-1.46036	-1.00218	1.18075	1
ENSG00000140398	NEIL1	15	75343955	75351971	-0.505415	-0.666364	1.51923	1
ENSG00000095319	NUP188	9	128944699	129010096	-1.01884	-0.981318	1.21625	1
ENSG00000127366	TAS2R5	7	141787217	141794367	-0.524747	-0.806889	1.39096	1
ENSG00000167123	CERCAM	9	128408751	128426263	-0.9391	-1.13089	1.06864	1
ENSG00000105696	TMEM59L	19	18604430	18624039	-0.114245	-1.62385	0.577433	1
ENSG00000120318	ARAP3	5	141650401	141685203	-0.952907	-0.950605	1.25439	1
ENSG00000101331	CCM2L	20	32007438	32035180	-0.62251	-0.819128	1.38677	1
ENSG00000264522	OTUD7B	1	149934812	150013726	-0.388319	-1.30717	0.904336	1
ENSG00000180053	NKX2-6	8	23698740	23709756	-0.519891	-1.08603	1.12741	1
ENSG00000250799	PRODH2	19	35796988	35805470	-0.219359	-1.07803	1.13552	1
ENSG00000100714	MTHFD1	14	64385031	64466457	-0.9361	-1.03866	1.17862	1
ENSG00000124587	PEX6	6	42960865	42982181	-0.0901225	-0.973828	1.24543	1
ENSG00000165861	ZFYVE1	14	72966451	73030106	-0.109241	-1.09035	1.13411	1
ENSG00000005102	MEOX1	17	43637389	43664922	-0.309778	-0.991245	1.23516	1
ENSG00000176619	LMNB2	19	2424638	2436899	-0.975768	-1.18875	1.03775	1
ENSG00000100994	PYGB	20	25245085	25301012	-0.834074	-1.48918	0.73934	1
ENSG00000127831	VIL1	2	218416121	218431255	-1.38631	-1.37386	0.855382	1
ENSG00000168539	CHRM1	11	62905679	62924363	-0.618165	-0.930831	1.29953	1
ENSG00000159023	EPB41	1	28884091	29123041	-0.870338	-0.792827	1.44391	1
ENSG00000105642	KCNN1	19	17948293	18003080	-0.311015	-0.958406	1.27977	1
ENSG00000171606	ZNF274	19	58180029	58216562	-0.734919	-1.19278	1.04552	1
ENSG00000204392	LSM2	6	31794396	31809659	-0.698146	-0.700128	1.53894	1
ENSG00000185000	DGAT1	8	144311584	144329852	-0.856778	-1.09249	1.1467	1
ENSG00000173020	GRK2	11	67263473	67289556	-1.35262	-1.63031	0.60949	1
ENSG00000103313	MEFV	16	3239027	3259633	-1.119	-1.11244	1.13144	1
ENSG00000076067	RBMS2	12	56518820	56599193	-0.75512	-1.00576	1.23834	1
ENSG00000136827	TOR1A	9	129809942	129827136	-1.27831	-1.27135	0.975925	1
ENSG00000161649	CD300LG	17	43844148	43860997	-1.00777	-1.01906	1.23054	1
ENSG00000171298	GAA	17	80098556	80110718	-1.29448	-0.92317	1.32678	1
ENSG00000104953	TLE6	19	2974538	2990161	-0.729946	-1.06477	1.19419	1
ENSG00000129009	ISLR	15	74170710	74179871	-0.626911	-1.42909	0.83388	1
ENSG00000141569	TRIM65	17	75877335	75895303	-0.25047	-1.13274	1.13576	1
ENSG00000167394	ZNF668	16	31057843	31068088	-0.0535143	-0.950035	1.32282	1
ENSG00000128011	LRFN1	19	39303566	39323863	-0.487744	-1.30332	0.972023	1
ENSG00000178719	GRINA	8	143987056	143996415	-0.653897	-0.816005	1.45982	1
ENSG00000132514	CLEC10A	17	7071537	7083251	-0.189184	-1.2298	1.0464	1
ENSG00000204385	SLC44A4	6	31860192	31881997	0.0730268	-1.13986	1.14088	1
ENSG00000150455	TIRAP	11	126280065	126294569	-0.856118	-1.21321	1.07124	1
ENSG00000130300	PLVAP	19	17348450	17369151	-0.13843	-1.04612	1.24018	1
ENSG00000181192	DHTKD1	10	12065954	12126221	-1.2611	-1.19644	1.09597	1
ENSG00000137491	SLCO2B1	11	75097563	75191233	-0.533005	-1.05308	1.23979	1
ENSG00000165233	CARD19	9	93093217	93116283	-1.03121	-1.33972	0.954163	1
ENSG00000189079	ARID2	12	45726706	45911037	0.0356967	-1.09041	1.20468	1
ENSG00000175155	YPEL2	17	59328655	59404729	-0.768113	-0.774705	1.5218	1
ENSG00000167769	ACER1	19	6303142	6336612	-0.703086	-1.08679	1.211	1
ENSG00000004534	RBM6	3	49937007	50080249	-1.21927	-0.999248	1.30816	1
ENSG00000172519	OR10H5	19	15784661	15803357	-0.467909	-0.885538	1.42413	1
ENSG00000171757	LRRC34	3	169790003	169815904	-0.180878	-0.995945	1.31389	1
ENSG00000183018	SPNS2	17	4495881	4542035	-0.0744565	-1.13629	1.17649	1
ENSG00000131236	CAP1	1	40037233	40075649	-0.544623	-1.05415	1.26182	1
ENSG00000113761	ZNF346	5	177019696	177068241	-0.738174	-0.45065	1.86569	1
ENSG00000205629	LCMT1	16	25108731	25181231	-1.25658	-1.14704	1.16959	1
ENSG00000173960	UBXN2A	2	23924285	24003820	-0.413153	-1.06627	1.25106	1
ENSG00000132330	SCLY	2	238057924	238102412	-0.826081	-1.74439	0.573835	1
ENSG00000188095	MESP2	15	89757591	89781754	-0.104297	-0.903413	1.41685	1
ENSG00000101435	CST9L	20	23561732	23571484	-0.429014	-1.24329	1.0772	1
ENSG00000115266	APC2	19	1443302	1458245	-0.333077	-1.60081	0.72095	1
ENSG00000213699	SLC35F6	2	26761284	26784140	-0.158723	-1.07908	1.24637	1
ENSG00000082641	NFE2L1	17	48045329	48054146	-1.07993	-0.69442	1.6322	1
ENSG00000055957	ITIH1	3	52774595	52783369	-0.580043	-0.947571	1.38021	1
ENSG00000165948	IFI27L1	14	94078301	94106846	-0.0773105	-1.10656	1.22185	1
ENSG00000037280	FLT4	5	180598506	180652600	-0.390718	-1.41542	0.914295	1
ENSG00000185669	SNAI3	16	88674688	88689507	0.0548522	-1.18259	1.14752	1
ENSG00000130762	ARHGEF16	1	3451665	3484113	-0.998939	-1.5649	0.767154	1
ENSG00000154222	CC2D1B	1	52342723	52357865	-0.559585	-1.30677	1.02948	1
ENSG00000028277	POU2F2	19	42083110	42135478	-0.270198	-1.08787	1.24877	1
ENSG00000142945	KIF2C	1	44736818	44760971	-1.03854	-1.03404	1.30302	1
ENSG00000167775	CD320	19	8299127	8311300	0.0966415	-1.37889	0.969611	1
ENSG00000179335	CLK3	15	74595500	74611727	-1.32103	-0.512508	1.8487	1
ENSG00000101782	RIOK3	18	23450287	23466319	0.116179	-1.26391	1.09789	1
ENSG00000160111	CPAMD8	19	16889951	17029642	-0.899909	-1.57493	0.78725	1
ENSG00000197364	S100A7L2	1	153434058	153442949	-0.920212	-1.30921	1.05302	1
ENSG00000148396	SEC16A	9	136437096	136447082	-0.423337	-1.35906	1.00419	1
ENSG00000108651	UTP6	17	31857904	31904708	-1.1243	-1.53929	0.824143	1
ENSG00000214456	PLIN5	19	4519531	4538224	-0.418733	-1.149	1.21872	1
ENSG00000173262	SLC2A14	12	7809512	7875852	-0.0915081	-1.08041	1.28791	1
ENSG00000117245	KIF17	1	20661014	20667590	-0.696526	-0.923337	1.44565	1
ENSG00000130383	FUT5	19	5862826	5870741	-0.731039	-1.42642	0.947381	1
ENSG00000104805	NUCB1	19	48897312	48926372	-0.755517	-0.74925	1.62706	1
ENSG00000197363	ZNF517	8	144795876	144813076	-0.50536	-1.17705	1.19949	1
ENSG00000180921	FAM83H	8	143720933	143736779	-0.431662	-1.32101	1.05883	1
ENSG00000127191	TRAF2	9	136878912	136911218	-1.32642	-1.24755	1.13281	1
ENSG00000106636	YKT6	7	44197959	44216876	-0.296459	-1.41734	0.964752	1
ENSG00000158711	ELK4	1	205594556	205634893	0.166277	-1.19144	1.19773	1
ENSG00000176915	ANKLE2	12	132722503	132764832	-1.17964	-1.09924	1.29562	1
ENSG00000108384	RAD51C	17	58689573	58712911	-0.47411	-1.32058	1.07587	1
ENSG00000099795	NDUFB7	19	14563078	14575062	-0.183445	-1.11443	1.28263	1
ENSG00000103479	RBL2	16	53430977	53456463	-0.969561	-1.29311	1.10421	1
ENSG00000125975	C20orf173	20	35520186	35532652	-1.0034	-1.25729	1.14055	1
ENSG00000198932	GPRASP1	X	102648092	102662074	-0.557592	-0.567466	1.83292	1
ENSG00000188290	HES4	1	995962	1003172	0.14107	-1.72535	0.677362	1
ENSG00000175877	TMEM270	7	73858159	73868890	-0.432191	-0.909446	1.49618	1
ENSG00000105697	HAMP	19	35277716	35288143	0.133611	-1.24502	1.16195	1
ENSG00000184163	C1QTNF12	1	1239446	1246463	-0.0302814	-1.99762	0.409525	1
ENSG00000179295	PTPN11	12	112415351	112422081	-1.22614	-1.06607	1.34638	1
ENSG00000132153	DHX30	3	47799909	47819972	-0.690294	-0.990144	1.42455	1
ENSG00000197353	LYPD2	8	142747150	142755532	-0.783069	-1.44046	0.97498	1
ENSG00000154127	UBASH3B	11	122652722	122817473	-0.280651	-1.19723	1.22158	1
ENSG00000160094	ZNF362	1	33253492	33303719	-1.26157	-1.48281	0.938095	1
ENSG00000174939	ASPHD1	16	29897375	29908887	-0.159633	-1.05152	1.36944	1
ENSG00000100897	DCAF11	14	24111195	24120306	-0.994008	-0.917851	1.50391	1
ENSG00000254636	ARMS2	10	122451653	122460352	-0.206055	-0.984635	1.43886	1
ENSG00000184434	LRRC19	9	26990136	27008672	-0.872755	-1.34116	1.09101	1
ENSG00000113734	BNIP1	5	173141442	173167340	-0.711936	-1.20808	1.22446	1
ENSG00000099377	HSD3B7	16	30982207	30992146	-1.65267	-0.833264	1.60432	1
ENSG00000188282	RUFY4	2	218031960	218071849	-0.440168	-1.08485	1.35457	1
ENSG00000070614	NDST1	5	150482818	150524458	-0.896817	-1.6701	0.770322	1
ENSG00000099822	HCN2	19	586881	620159	-0.41256	-1.1731	1.27219	1
ENSG00000130304	SLC27A1	19	17465769	17500314	-1.04409	-1.37745	1.06868	1
ENSG00000130827	PLXNA3	X	154455281	154480779	-0.208984	-0.928029	1.51824	1
ENSG00000185101	ANO9	11	414933	432758	-1.00136	-1.75362	0.692974	1
ENSG00000119392	GLE1	9	128501655	128545268	-0.853768	-1.25712	1.19338	1
ENSG00000271605	MILR1	17	64446037	64470649	-0.452181	-0.77136	1.67916	1
ENSG00000107862	GBF1	10	102242371	102385882	-1.13679	-0.425412	2.02679	1
ENSG00000127666	TICAM1	19	4812932	4834712	-0.144098	-1.34539	1.10999	1
ENSG00000214360	EFCAB9	5	172191172	172206454	-0.491053	-1.08752	1.36863	1
ENSG00000214253	FIS1	7	101236458	101248075	-0.766992	-1.09773	1.36278	1
ENSG00000013275	PSMC4	19	39968165	39984764	-0.034121	-1.63016	0.8369	1
ENSG00000063244	U2AF2	19	55651146	55677715	-0.424176	-1.89897	0.570095	1
ENSG00000114270	COL7A1	3	48561073	48567992	-1.47056	-1.3123	1.15954	1
ENSG00000224916	APOC4-APOC2	19	44939238	44952565	-1.2254	-1.60256	0.870687	1
ENSG00000091622	PITPNM3	17	6448263	6559555	0.286912	-1.54425	0.930853	1
ENSG00000160256	FAM207A	21	44937012	44979989	-1.43373	-1.336	1.14205	1
ENSG00000086504	MRPL28	16	363969	373538	-0.349606	-1.01012	1.47197	1
ENSG00000135723	FHOD1	16	67226387	67233196	-0.680042	-1.59157	0.891342	1
ENSG00000111186	WNT5B	12	1526891	1642709	-0.570815	-0.712864	1.77582	1
ENSG00000060558	GNA15	19	3133033	3166749	-0.456694	-1.22305	1.27001	1
ENSG00000175279	CENPS	1	10427433	10445808	-0.941735	-1.48914	1.00687	1
ENSG00000103051	COG4	16	70477568	70526558	-0.522781	-0.89526	1.61103	1
ENSG00000203942	C10orf62	10	97586721	97593934	-1.20163	-1.16756	1.34039	1
ENSG00000185245	GP1BA	17	4929277	4938023	-1.4965	-1.48454	1.03367	1
ENSG00000071677	PRLH	2	237563574	237570175	-1.70476	-1.45311	1.06518	1
ENSG00000149792	MRPL49	11	65119183	65130356	-0.375504	-1.13344	1.3883	1
ENSG00000089163	SIRT4	12	120299316	120307058	-0.57877	-0.957738	1.5667	1
ENSG00000185033	SEMA4B	15	90157604	90220786	-0.272297	-1.39447	1.13252	1
ENSG00000167967	E4F1	16	2220580	2238742	-0.92082	-1.83976	0.693718	1
ENSG00000060566	CREB3L3	19	4150631	4176054	0.039216	-1.19017	1.34335	1
ENSG00000157211	CDCP2	1	54129968	54155922	-0.381833	-0.945942	1.59071	1
ENSG00000173338	KCNK7	11	65589836	65598800	-0.245958	-0.954696	1.58601	1
ENSG00000121289	CEP89	19	32872925	32881421	-0.577819	-0.795653	1.74915	1
ENSG00000204580	DDR1	6	30873421	30891987	-0.923303	-0.958974	1.59587	1
ENSG00000103275	UBE2I	16	1305880	1330018	-0.987598	-1.75678	0.799284	1
ENSG00000143768	LEFTY2	1	225933598	225944383	-0.385808	-0.959917	1.59691	1
ENSG00000182919	C11orf54	11	93738591	93767749	-0.0612809	-1.36457	1.1945	1
ENSG00000176020	AMIGO3	3	49713829	49722684	-0.105923	-1.18718	1.37564	1
ENSG00000130309	COLGALT1	19	17552649	17586157	0.296115	-1.7622	0.802801	1
ENSG00000178297	TMPRSS9	19	2357238	2429239	-0.519539	-1.56208	1.00837	1
ENSG00000176476	SGF29	16	28550915	28588403	-0.93629	-1.47632	1.09915	1
ENSG00000205726	ITSN1	21	33639400	33840018	-0.981059	-1.09158	1.49241	1
ENSG00000204516	MICB	6	31491881	31514123	-0.481055	-1.34949	1.23852	1
ENSG00000183020	AP2A2	11	921894	980193	-2.09639	-2.07162	0.521875	1
ENSG00000172232	AZU1	19	822097	835017	-0.932871	-1.66918	0.929532	1
ENSG00000154920	EME1	17	50370220	50384459	-1.39486	-1.39469	1.2073	1
ENSG00000105223	PLD3	19	40345456	40369880	-1.06312	-1.46521	1.15154	1
ENSG00000118702	GHRH	20	37248086	37259896	-0.433959	-0.786537	1.83432	1
ENSG00000011485	PPP5C	19	46344087	46393975	-1.75303	-1.39116	1.23117	1
ENSG00000027847	B4GALT7	5	177597132	177611214	-0.0447745	-1.59959	1.0276	1
ENSG00000170537	TMC7	16	18980934	19062996	-1.53289	-1.5023	1.13528	1
ENSG00000167600	CYP2S1	19	41190210	41208975	-0.387624	-0.729252	1.91267	1
ENSG00000111231	GPN3	12	110449486	110471257	-0.857951	-1.17768	1.46471	1
ENSG00000034152	MAP2K3	17	21281672	21318213	-0.702714	-1.6061	1.03841	1
ENSG00000111652	COPS7A	12	6721014	6734873	-0.730289	-1.47657	1.16801	1
ENSG00000138623	SEMA7A	15	74406289	74436958	-0.810314	-1.33946	1.31424	1
ENSG00000149483	TMEM138	11	61359344	61369557	-1.32158	-1.42832	1.22909	1
ENSG00000123154	WDR83	19	12663802	12678791	-0.131357	-0.996385	1.66126	1
ENSG00000105289	TJP3	19	3705362	3733434	-1.08473	-1.83309	0.829802	1
ENSG00000185298	CCDC137	17	81663737	81676899	-1.59372	-2.25238	0.41954	1
ENSG00000198373	WWP2	16	69759328	69802276	-1.72969	-1.97125	0.704888	1
ENSG00000166825	ANPEP	15	89781895	89817852	-0.336016	-1.46611	1.21186	1
ENSG00000114735	HEMK1	3	50566152	50599168	-1.06618	-0.44085	2.24529	1
ENSG00000068724	TTC7A	2	46913157	47077048	-0.771259	-1.78942	0.898188	1
ENSG00000167925	GHDC	17	42185799	42197459	-0.497022	-0.780337	1.90744	1
ENSG00000188833	ENTPD8	9	137431364	137444357	-0.929854	-1.79378	0.895674	1
ENSG00000181135	ZNF707	8	143681452	143694474	-1.0215	-1.70167	0.98948	1
ENSG00000140365	COMMD4	15	75333020	75343270	-1.12235	-1.00372	1.68812	1
ENSG00000165066	NKX6-3	8	41642177	41653817	-0.510211	-1.44975	1.24338	1
ENSG00000162885	B3GALNT2	1	235444190	235507452	-0.773937	-1.14353	1.55368	1
ENSG00000133619	KRBA1	7	149711781	149723124	-0.886127	-1.05113	1.65042	1
ENSG00000185730	ZNF696	8	143286676	143298964	-1.06481	-0.881582	1.82053	1
ENSG00000132676	DAP3	1	155684960	155692337	-0.656761	-1.35767	1.34641	1
ENSG00000127507	ADGRE2	19	14729392	14781560	-0.846637	-1.38699	1.31902	1
ENSG00000115592	PRKAG3	2	218819383	218834791	-0.382628	-1.01879	1.69077	1
ENSG00000102904	TSNAXIP1	16	67803765	67831014	-1.05429	-1.12393	1.58604	1
ENSG00000114349	GNAT1	3	50188610	50200696	0.0391056	-1.33396	1.37656	1
ENSG00000262484	CCER2	19	38905980	38913874	-0.306188	-1.45123	1.26378	1
ENSG00000108591	DRG2	17	18084892	18102210	-0.923661	-0.896259	1.82117	1
ENSG00000140157	NIPA2	15	22835644	22854665	-0.13388	-1.7221	1.00955	1
ENSG00000162734	PEA15	1	160202380	160217035	-0.522579	-1.49471	1.23785	1
ENSG00000129933	MAU2	19	19317829	19361754	-1.7132	-1.9773	0.758635	1
ENSG00000099331	MYO9B	19	17072777	17216286	-0.547822	-1.06882	1.68604	1
ENSG00000169410	PTPN9	15	75460251	75582315	-0.629703	-1.03487	1.72412	1
ENSG00000149639	SOGA1	20	36774447	36866538	-0.582207	-1.31128	1.45703	1
ENSG00000161944	ASGR2	17	7098322	7117653	-1.04152	-1.15264	1.62003	1
ENSG00000155034	FBXL18	7	5428335	5516752	-0.903106	-1.2214	1.55457	1
ENSG00000159210	SNF8	17	48926316	48947842	-0.683364	-1.08067	1.71031	1
ENSG00000166091	CMTM5	14	23373773	23382669	-0.439201	-0.971817	1.82888	1
ENSG00000066056	TIE1	1	43297982	43326108	-0.669878	-1.51535	1.28894	1
ENSG00000171848	RRM2	2	10117698	10134418	-0.0999338	-1.44066	1.36942	1
ENSG00000131096	PYY	17	43949738	44007469	-0.133191	-1.39789	1.41832	1
ENSG00000106683	LIMK1	7	74079933	74125525	-1.23453	-1.99985	0.82265	1
ENSG00000162396	PARS2	1	54753898	54767523	-0.958558	-1.71623	1.10712	1
ENSG00000188501	LCTL	15	66544179	66568497	-0.708043	-1.26207	1.56494	1
ENSG00000104884	ERCC2	19	45346837	45373573	-0.403299	-1.52115	1.3109	1
ENSG00000122515	ZMIZ2	7	44745581	44771694	-0.612558	-1.90024	0.937674	1
ENSG00000171475	WIPF2	17	40216304	40280132	-1.5506	-2.47457	0.363417	1
ENSG00000137804	NUSAP1	15	41317794	41384021	-1.34915	-1.69708	1.14091	1
ENSG00000220008	LINGO3	19	2286784	2295024	-1.39512	-1.79195	1.05639	1
ENSG00000123064	DDX54	12	113154173	113188478	-0.751871	-1.71592	1.13879	1
ENSG00000002834	LASP1	17	38866859	38924769	-0.786518	-1.66108	1.19407	1
ENSG00000132361	CLUH	17	2686386	2714633	-0.121737	-1.19942	1.65601	1
ENSG00000171703	TCEA2	20	64046836	64065867	-1.35155	-1.89389	0.966039	1
ENSG00000186866	POFUT2	21	45260928	45286494	-0.515009	-1.1343	1.72943	1
ENSG00000236279	CLEC2L	7	139520685	139547985	-0.961332	-1.30703	1.55758	1
ENSG00000163161	ERCC3	2	127254290	127293893	-0.817594	-0.989324	1.88241	1
ENSG00000174996	KLC2	11	66254294	66264829	-1.30121	-2.3894	0.495266	1
ENSG00000197386	HTT	4	3038363	3246926	-1.35382	-1.47381	1.41198	1
ENSG00000173976	RAX2	19	3766089	3775211	-1.60798	-2.22381	0.6625	1
ENSG00000175137	SH3BP5L	1	248807446	248817173	-0.256399	-1.53926	1.34978	1
ENSG00000165055	METTL2B	7	128473729	128505126	-1.20606	-1.65871	1.23039	1
ENSG00000127663	KDM4B	19	4966113	5156595	-1.50784	-1.50414	1.39552	1
ENSG00000139641	ESYT1	12	56115250	56134099	-0.466135	-1.72116	1.20407	1
ENSG00000086159	AQP6	12	49964194	49980139	-0.301013	-1.43215	1.50156	1
ENSG00000172828	CES3	16	66958245	66978096	-1.02183	-1.15657	1.7794	1
ENSG00000138107	ACTR1A	10	102458881	102505709	-1.27892	-1.78119	1.15731	1
ENSG00000163945	UVSSA	4	1342691	1390930	-2.40719	-1.87168	1.07563	1
ENSG00000090006	LTBP4	19	40589883	40608153	-0.792045	-1.55554	1.39725	1
ENSG00000111481	COPZ1	12	54298202	54348475	-0.580152	-1.87949	1.07497	1
ENSG00000127463	EMC1	1	19212660	19254524	0.442056	-1.52966	1.42893	1
ENSG00000090661	CERS4	19	8203736	8257602	-0.577927	-1.81855	1.14436	1
ENSG00000106327	TFR2	7	100617416	100644550	-0.19379	-1.50068	1.46298	1
ENSG00000185504	FAAP100	17	81536885	81555376	-1.34661	-1.64316	1.32179	1
ENSG00000055955	ITIH4	3	52809962	52833672	-0.543197	-2.00346	0.969527	1
ENSG00000071564	TCF3	19	1606290	1653287	-0.676909	-1.76427	1.21366	1
ENSG00000072778	ACADVL	17	7214125	7228266	-0.586389	-1.70155	1.28068	1
ENSG00000174898	CATSPERD	19	5717637	5781734	-0.799427	-1.5454	1.43787	1
ENSG00000149781	FERMT3	11	64203678	64222322	-1.12197	-1.83081	1.17156	1
ENSG00000177992	SPATA31E1	9	87879877	87891903	-1.51282	-1.80602	1.20169	1
ENSG00000116691	MIIP	1	12016466	12032855	-1.32456	-1.65808	1.3604	1
ENSG00000141959	PFKL	21	44297051	44330376	-0.666685	-1.48339	1.53824	1
ENSG00000197530	MIB2	1	1612454	1633604	-0.945294	-1.81471	1.20731	1
ENSG00000104904	OAZ1	19	2266509	2276488	0.373739	-1.55017	1.47912	1
ENSG00000184343	SRPK3	X	153773412	153788728	-0.514011	-1.04917	1.983	1
ENSG00000160208	RRP1B	21	43656560	43699079	-0.473517	-0.952707	2.08201	1
ENSG00000181852	RNF41	12	56199179	56224922	-0.893685	-1.92543	1.11376	1
ENSG00000186838	SELENOV	19	39512113	39523686	-0.560163	-0.859645	2.18182	1
ENSG00000101460	MAP1LC3A	20	34543854	34563345	-0.0625542	-2.01672	1.02685	1
ENSG00000134824	FADS2	11	61789980	61829512	-1.28827	-1.86239	1.18136	1
ENSG00000099804	CDC34	19	528760	545087	-1.48804	-2.36925	0.687087	1
ENSG00000186792	HYAL3	3	50289831	50301859	-0.488477	-0.980393	2.08237	1
ENSG00000170525	PFKFB3	10	6141934	6238532	-1.37036	-1.65721	1.40823	1
ENSG00000103168	TAF1C	16	84174847	84190070	-1.03907	-0.944166	2.12146	1
ENSG00000084636	COL16A1	1	31649263	31707017	-0.296172	-1.14824	1.92397	1
ENSG00000101986	ABCD1	X	153721856	153747755	-0.756109	-1.55973	1.51434	1
ENSG00000099812	MISP	19	748112	767318	-0.769736	-2.0243	1.05127	1
ENSG00000129932	DOHH	19	3487821	3503637	-1.14579	-1.60895	1.46958	1
ENSG00000162227	TAF6L	11	62768357	62779387	-1.05034	-1.63089	1.44854	1
ENSG00000035403	VCL	10	73992193	74123160	-1.03771	-1.53673	1.54521	1
ENSG00000205927	OLIG2	21	33022935	33030049	-0.48577	-2.252	0.830306	1
ENSG00000160209	PDXK	21	43716094	43741861	-0.800064	-1.52814	1.56046	1
ENSG00000130244	FAM98C	19	38400135	38412040	-0.267899	-1.07125	2.02786	1
ENSG00000130313	PGLS	19	17508636	17524043	-1.64157	-1.75096	1.35281	1
ENSG00000180901	KCTD2	17	75029575	75052284	-0.958164	-1.10869	1.99581	1
ENSG00000204946	ZNF783	7	149259171	149300301	-0.783824	-1.74841	1.3594	1
ENSG00000168101	NUDT16L1	16	4690694	4698859	0.0239535	-1.29363	1.82515	1
ENSG00000114738	MAPKAPK3	3	50608520	50616900	-1.66832	-0.864172	2.2626	1
ENSG00000174938	SEZ6L2	16	29868159	29902064	-0.0915804	-1.48747	1.64385	1
ENSG00000283706	PRSS50	3	46709117	46720869	-0.342106	-1.28888	1.85254	1
ENSG00000007541	PIGQ	16	563995	577519	-0.821039	-1.6493	1.50018	1
ENSG00000198793	MTOR	1	11103535	11134558	-1.22031	-1.9323	1.22165	1
ENSG00000220201	ZGLP1	19	10301803	10308611	-1.42404	-1.82473	1.33165	1
ENSG00000178773	CPNE7	16	89572758	89600246	-2.32418	-1.47335	1.69327	1
ENSG00000183317	EPHA10	1	37710880	37734494	-1.08501	-1.44446	1.72318	1
ENSG00000162419	GMEB1	1	28665778	28717886	-1.02718	-1.15617	2.01229	1
ENSG00000100889	PCK2	14	24091053	24107125	-1.13434	-1.79466	1.39102	1
ENSG00000068976	PYGM	11	64743389	64751888	-0.700669	-1.4906	1.71041	1
ENSG00000167264	DUS2	16	67984746	68056655	0.522667	-1.89754	1.319	1
ENSG00000142273	CBLC	19	44774869	44803634	-0.785761	-1.40221	1.81963	1
ENSG00000129673	AANAT	17	76450351	76473117	-2.0264	-1.08755	2.14848	1
ENSG00000120549	KIAA1217	10	23691746	24550843	-0.610653	-2.59542	0.641143	1
ENSG00000108813	DLX4	17	49965970	49976191	-0.355145	-1.29545	1.9519	1
ENSG00000110719	TCIRG1	11	68036025	68053895	-0.0238204	-1.88462	1.36357	1
ENSG00000161860	SYCE2	19	12895786	12922293	-0.735457	-1.86386	1.38707	1
ENSG00000099840	IZUMO4	19	2093429	2101106	-1.30699	-0.932604	2.31928	1
ENSG00000156150	ALX3	1	110056870	110073672	-0.709271	-1.58164	1.67565	1
ENSG00000089351	GRAMD1A	19	34991784	35029471	-1.71618	-2.5456	0.724991	1
ENSG00000173991	TCAP	17	39662349	39669249	-0.478508	-1.49247	1.78746	1
ENSG00000086544	ITPKC	19	40714112	40743860	-0.503573	-1.3551	1.9314	1
ENSG00000250571	GLI4	8	143264433	143276383	-0.994994	-1.74758	1.54795	1
ENSG00000128482	RNF112	17	19408125	19415772	-0.239421	-1.27809	2.01848	1
ENSG00000125611	CHCHD5	2	112581240	112589365	-0.155207	-1.45646	1.85168	1
ENSG00000215148	PRSS41	16	2795470	2808304	0.577992	-1.77769	1.55356	1
ENSG00000155066	PROM2	2	95271449	95294302	-2.1438	-1.85113	1.4896	1
ENSG00000172543	CTSW	11	65876809	65886741	-1.49724	-1.54608	1.8041	1
ENSG00000117360	PRPF3	1	150318479	150338030	-1.09484	-1.29376	2.0586	1
ENSG00000160410	SHKBP1	19	40573853	40583650	-0.568242	-1.44016	1.91491	1
ENSG00000114923	SLC4A3	2	219624394	219644971	-0.961158	-1.64508	1.71262	1
ENSG00000198835	GJC2	1	228146930	228162826	-0.393076	-1.64708	1.72537	1
ENSG00000134574	DDB2	11	47211465	47219873	-1.77591	-1.23043	2.14217	1
ENSG00000149782	PLCB3	11	64248530	64270923	-1.72409	-1.43762	1.96726	1
ENSG00000013810	TACC3	4	1709858	1718945	-0.912014	-1.38418	2.04157	1
ENSG00000053501	USE1	19	17212346	17220617	-0.199798	-1.83799	1.59684	1
ENSG00000132382	MYBBP1A	17	4535897	4558386	-0.862564	-1.38054	2.06813	1
ENSG00000104888	SLC17A7	19	49426401	49444527	-0.474308	-2.15028	1.30567	1
ENSG00000171236	LRG1	19	4533402	4543036	-0.990848	-1.82058	1.63913	1
ENSG00000213199	ASIC3	7	151045292	151055753	-0.148888	-2.2484	1.21486	1
ENSG00000156873	PHKG2	16	30745293	30759483	-2.01902	-1.80258	1.66386	1
ENSG00000112759	SLC29A1	6	44216553	44237124	-1.2944	-2.0515	1.421	1
ENSG00000104866	PPP1R37	19	45088396	45096156	-1.83447	-1.98136	1.49621	1
ENSG00000168875	SOX14	3	137761315	137769334	-0.362075	-1.44951	2.03242	1
ENSG00000167461	RAB8A	19	16108889	16137234	-1.82072	-2.60865	0.876203	1
ENSG00000006638	TBXA2R	19	3591507	3609875	-1.17477	-2.1324	1.42265	1
ENSG00000079435	LIPE	19	42398514	42430388	-1.41994	-2.16081	1.39834	1
ENSG00000005884	ITGA3	17	50052968	50079995	-1.0855	-1.33607	2.27352	1
ENSG00000169738	DCXR	17	82032136	82039995	0.270459	-1.4934	2.12451	1
ENSG00000204947	ZNF425	7	149099784	149129324	-1.19032	-1.70789	1.92387	1
ENSG00000177728	TMEM94	17	75438159	75489380	-1.31014	-2.14708	1.50462	1
ENSG00000013364	MVP	16	29817394	29838787	-0.953318	-1.07905	2.58211	1
ENSG00000108797	CNTNAP1	17	42679531	42702993	-1.17307	-1.24112	2.42996	1
ENSG00000104892	KLC3	19	45330434	45353387	-1.52676	-2.50602	1.16608	1
ENSG00000148814	LRRC27	10	132329154	132356395	-1.89034	-3.03306	0.70433	1
ENSG00000185761	ADAMTSL5	19	1502022	1516019	-0.753716	-2.21925	1.52353	1
ENSG00000172037	LAMB2	3	49118114	49124976	-0.2037	-1.3993	2.3639	1
ENSG00000198931	APRT	16	88806339	88814928	-0.948042	-1.7267	2.0419	1
ENSG00000143774	GUK1	1	228136962	228151840	-0.146511	-1.22622	2.56443	1
ENSG00000175727	MLXIP	12	122075756	122150344	-1.72093	-2.16359	1.63689	1
ENSG00000185122	HSF1	8	144288591	144317668	-1.59141	-3.49109	0.312948	1
ENSG00000196547	MAN2A2	15	90899218	90908336	-1.01122	-1.85183	1.95275	1
ENSG00000167716	WDR81	17	1713523	1734227	-1.94571	-1.50937	2.32541	1
ENSG00000205869	KRTAP5-1	11	1581342	1588283	-2.05082	-2.63312	1.21039	1
ENSG00000174233	ADCY6	12	48763194	48777496	-1.40547	-2.76453	1.08824	1
ENSG00000126895	AVPR2	X	153899531	153910166	-0.418682	-2.20113	1.67248	1
ENSG00000131475	VPS25	17	42770449	42782599	0.43737	-2.13494	1.7499	1
ENSG00000148335	NTMT1	9	129605884	129638930	-0.191106	-1.33034	2.57595	1
ENSG00000129187	DCTD	4	182887060	182920369	-0.894782	-1.4599	2.44998	1
ENSG00000088002	SULT2B1	19	48549172	48602423	0.311763	-2.1193	1.85227	1
ENSG00000196296	ATP2A1	16	28875405	28907464	-1.97362	-2.83541	1.23439	1
ENSG00000102879	CORO1A	16	30179827	30190494	-1.33593	-2.07404	2.01141	1
ENSG00000141994	DUS3L	19	5781832	5788755	-2.08008	-2.77813	1.38178	1
ENSG00000125089	SH3TC1	4	8179072	8215829	-0.156937	-2.81421	1.41568	1
ENSG00000090273	NUDC	1	26897238	26945776	-0.0720193	-2.35656	1.97929	1
ENSG00000215375	MYL5	4	670580	685027	-1.1104	-1.86936	2.52209	1
ENSG00000105373	NOP53	19	47742546	47760058	-1.1662	-3.32226	1.1081	1
ENSG00000135519	KCNH3	12	49536030	49561337	-1.12225	-2.10223	2.34995	1
ENSG00000159733	ZFYVE28	4	2266582	2290715	-0.746764	-2.24028	2.22206	1
ENSG00000072062	PRKACA	19	14088688	14111814	-2.03159	-2.80869	1.73218	1
ENSG00000174915	PTDSS2	11	445268	490053	-2.02727	-2.36565	2.25227	1
ENSG00000142347	MYO1F	19	8517778	8580442	-1.78355	-2.46226	2.19476	1
ENSG00000198198	SZT2	1	43386882	43409894	-1.07489	-2.03859	2.71269	1
ENSG00000167513	CDT1	16	88800789	88812258	-0.493738	-2.42092	2.40436	1
ENSG00000167880	EVPL	17	76001502	76010441	-0.968629	-3.02351	2.71576	1
ENSG00000109971	HSPA8	11	123054489	123064789	1.01266	1.54961	-0.291774	2
ENSG00000102468	HTR2A	13	46828546	46900053	-0.172056	2.01932	0.417601	2
ENSG00000172548	NIPAL4	5	157457213	157476100	0.0924313	1.94375	0.354114	2
ENSG00000166716	ZNF592	15	84745592	84809445	-0.192518	1.33642	-0.24777	2
ENSG00000122641	INHBA	7	41664168	41708335	0.193596	1.50609	-0.0109013	2
ENSG00000145777	TSLP	5	111067062	111079793	0.0995594	1.8197	0.333819	2
ENSG00000184619	KRBA2	17	8353902	8379681	0.435324	1.88807	0.456875	2
ENSG00000136874	STX17	9	99903654	99977534	1.10073	1.19296	-0.201508	2
ENSG00000106799	TGFBR1	9	99101038	99135726	0.376682	1.16621	-0.175753	2
ENSG00000132874	SLC14A2	18	45209995	45685975	-0.0301124	1.75774	0.441944	2
ENSG00000159556	ISL2	15	76333773	76345475	0.63639	1.70421	0.425344	2
ENSG00000070669	ASNS	7	97848677	97875408	0.897948	1.41956	0.149116	2
ENSG00000177409	SAMD9L	7	93127056	93151385	0.714731	1.32586	0.0610416	2
ENSG00000152595	MEPE	4	87818411	87849817	0.286652	1.66163	0.412372	2
ENSG00000166261	ZNF202	11	123720914	123744660	0.950403	1.34488	0.110424	2
ENSG00000101842	VSIG1	X	108041970	108082184	0.166401	1.76536	0.539494	2
ENSG00000249581	CLRN2	4	17512165	17530104	0.816175	1.23268	0.00695463	2
ENSG00000266094	RASSF5	1	206504531	206592448	-0.705455	2.24505	1.01982	2
ENSG00000050426	LETMD1	12	51044962	51061087	-0.408363	1.96536	0.745611	2
ENSG00000180660	MAB21L1	13	35470789	35479689	0.484514	1.59118	0.394463	2
ENSG00000143622	RIT1	1	155894808	155914349	0.830761	1.26989	0.0822309	2
ENSG00000089199	CHGB	20	5908510	5928353	0.437454	1.46649	0.279999	2
ENSG00000136542	GALNT5	2	157254705	157321491	0.0535868	2.02201	0.86109	2
ENSG00000165929	TC2N	14	91776746	91870536	-0.15491	1.77716	0.620932	2
ENSG00000137504	CREBZF	11	85654742	85668064	0.830107	1.25191	0.104953	2
ENSG00000232113	TEX50	1	173632338	173640130	0.940618	1.01075	-0.125533	2
ENSG00000166479	TMX3	18	68670688	68718108	0.662421	1.08906	-0.0460993	2
ENSG00000187821	HELT	4	185015841	185023796	0.115196	1.35404	0.232875	2
ENSG00000116688	MFN2	1	11977181	12016514	0.0885295	2.0271	0.905982	2
ENSG00000076706	MCAM	11	119305529	119320130	0.477697	1.026	-0.0800829	2
ENSG00000106571	GLI3	7	41957949	42155430	0.310343	1.00347	-0.0963573	2
ENSG00000224877	NDUFAF8	17	81236305	81244081	1.00875	1.47344	0.412861	2
ENSG00000072422	RHOBTB1	10	60866438	60947185	0.684236	1.47501	0.419646	2
ENSG00000146376	ARHGAP18	6	129573132	129713177	0.91329	1.54463	0.496547	2
ENSG00000126778	SIX1	14	60640421	60652477	0.668957	1.19505	0.152173	2
ENSG00000109320	NFKB1	4	102498331	102619915	0.207372	1.3423	0.324274	2
ENSG00000079102	RUNX1T1	8	91951967	92098262	0.459516	1.52873	0.521429	2
ENSG00000056736	IL17RB	3	53843568	53868794	0.802167	1.4337	0.439551	2
ENSG00000170854	RIOX2	3	97938818	97975431	0.66195	1.3971	0.405013	2
ENSG00000198879	SFMBT2	10	7155624	7412341	0.328473	1.88041	0.893867	2
ENSG00000120341	SEC16B	1	177920956	177931485	0.345715	1.75801	0.783499	2
ENSG00000112531	QKI	6	163411000	163576800	0.214235	1.32436	0.353432	2
ENSG00000010327	STAB1	3	52492338	52527495	-1.32439	2.01224	1.04391	2
ENSG00000108091	CCDC6	10	59785747	59909556	-0.0131934	1.55257	0.587229	2
ENSG00000212901	KRTAP3-1	17	41005521	41012128	0.559126	1.4752	0.509967	2
ENSG00000105829	BET1	7	93959762	94007355	0.454394	1.60976	0.647442	2
ENSG00000164197	RNF180	5	64162843	64375869	-0.0320096	1.10686	0.145722	2
ENSG00000070495	JMJD6	17	76709832	76729679	0.105886	1.7488	0.791538	2
ENSG00000182004	SNRPE	1	203858599	203874152	1.00817	1.05819	0.11382	2
ENSG00000102317	RBM3	X	48571449	48579591	0.459842	0.93958	0.00425182	2
ENSG00000175040	CHST2	3	143116771	143127014	0.512883	1.54866	0.615444	2
ENSG00000205883	DEFB135	8	11979256	11987590	0.685647	1.37169	0.456627	2
ENSG00000123983	ACSL3	2	222857942	222945222	0.664084	1.46296	0.550529	2
ENSG00000112769	LAMA4	6	112104931	112257567	0.736862	1.0768	0.183491	2
ENSG00000135541	AHI1	6	135280407	135327554	0.314446	1.02632	0.133025	2
ENSG00000189266	PNRC2	1	23953839	23966446	0.564931	1.45536	0.563826	2
ENSG00000104826	LHB	19	49012980	49020091	0.0699179	1.86955	0.980388	2
ENSG00000104447	TRPS1	8	115405496	115671012	0.30598	1.54588	0.660854	2
ENSG00000122591	FAM126A	7	22886371	22944190	0.430309	1.3631	0.479217	2
ENSG00000230062	ANKRD66	6	46743933	46762506	0.442082	1.34118	0.462654	2
ENSG00000127533	F2RL3	19	16885999	16895606	0.628683	1.54031	0.665513	2
ENSG00000092201	SUPT16H	14	21348476	21387019	1.21832	1.22485	0.352748	2
ENSG00000164651	SP8	7	20779279	20789886	0.372556	1.75197	0.884196	2
ENSG00000283654	LMLN2	14	23096062	23107989	0.252749	1.87739	1.01133	2
ENSG00000104549	SQLE	8	124995497	125025281	1.0548	1.07617	0.21333	2
ENSG00000112245	PTP4A1	6	63518746	63586377	0.82986	1.41962	0.55808	2
ENSG00000152223	EPG5	18	45844609	45870750	0.163363	0.981542	0.135768	2
ENSG00000152592	DMP1	4	87647280	87667357	0.517263	1.34266	0.511324	2
ENSG00000213782	DDX47	12	12810316	12828107	-0.311386	1.21902	0.391865	2
ENSG00000019549	SNAI2	8	48914598	48924429	0.606499	1.48641	0.664204	2
ENSG00000172493	AFF1	4	86932002	87051049	0.986191	1.44078	0.618746	2
ENSG00000113532	ST8SIA4	5	100803933	100906282	0.743197	1.36194	0.541689	2
ENSG00000169302	STK32A	5	147231963	147378916	0.121606	0.964309	0.146727	2
ENSG00000197965	MPZL1	1	167718192	167725014	0.522267	1.02325	0.217796	2
ENSG00000197343	ZNF655	7	99555406	99567705	0.457951	1.29363	0.497546	2
ENSG00000145248	SLC10A4	4	48480343	48492526	0.426428	0.954668	0.165095	2
ENSG00000135046	ANXA1	9	73148865	73162879	0.242625	1.50334	0.718151	2
ENSG00000084093	REST	4	56904876	56969738	1.0843	1.10347	0.318492	2
ENSG00000155893	PXYLP1	3	141225726	141290385	-0.217894	1.20942	0.427093	2
ENSG00000137393	RNF144B	6	18384350	18471870	0.326282	1.20201	0.419999	2
ENSG00000156467	UQCRB	8	96219947	96238545	0.94477	1.29717	0.518066	2
ENSG00000178015	GPR150	5	95617087	95625142	0.773059	1.24853	0.476611	2
ENSG00000114446	IFT57	3	108157812	108225424	0.826445	1.31537	0.546608	2
ENSG00000104164	BLOC1S6	15	45584214	45610046	0.88819	0.994364	0.226672	2
ENSG00000164951	PDP1	8	93854807	93924348	0.304646	1.08071	0.313834	2
ENSG00000112029	FBXO5	6	152967519	152976985	0.718898	1.01504	0.251013	2
ENSG00000144810	COL8A1	3	99635475	99683462	-0.0433468	1.01946	0.265785	2
ENSG00000114209	PDCD10	3	167680298	167737892	0.889324	1.46017	0.707842	2
ENSG00000048540	LMO3	12	16545372	16609162	0.250317	1.20045	0.450299	2
ENSG00000212658	KRTAP29-1	17	41298826	41305851	-0.28171	1.20408	0.454786	2
ENSG00000256812	CAPNS2	16	55563684	55570687	-0.412258	1.66464	0.915395	2
ENSG00000186352	ANKRD37	4	185393021	185402028	0.634171	1.33065	0.584557	2
ENSG00000183161	FANCF	11	22619533	22628823	0.991045	0.969096	0.229815	2
ENSG00000168564	CDKN2AIP	4	183441635	183451198	1.11812	1.31225	0.579437	2
ENSG00000250741	NT5C1B-RDH14	2	18552545	18592562	0.62749	1.59632	0.864146	2
ENSG00000197020	ZNF100	19	21719771	21770579	0.00576041	1.55194	0.82178	2
ENSG00000145348	TBCK	4	106038599	106319209	0.846359	0.734186	0.00464295	2
ENSG00000092067	CEBPE	14	23114306	23122255	0.282532	1.35914	0.631254	2
ENSG00000184486	POU3F2	6	98831574	98842458	0.299194	1.34443	0.616608	2
ENSG00000137692	DCUN1D5	11	103047686	103095160	0.748366	1.4807	0.756154	2
ENSG00000173124	ACSM6	10	95191200	95229405	0.483143	1.29069	0.575256	2
ENSG00000145192	AHSG	3	186610060	186624318	0.682277	1.13964	0.429002	2
ENSG00000003056	M6PR	12	8937361	8952645	0.840754	0.870842	0.16158	2
ENSG00000119684	MLH3	14	75010769	75054532	0.5117	1.27109	0.565968	2
ENSG00000143322	ABL2	1	179096330	179232677	0.921089	1.44968	0.746758	2
ENSG00000175455	CCDC14	3	123894305	123964208	0.452363	1.04287	0.34275	2
ENSG00000180011	ZADH2	18	75192113	75212139	0.957134	1.06569	0.366753	2
ENSG00000143761	ARF1	1	228079660	228102211	0.612726	1.03256	0.342891	2
ENSG00000247315	ZCCHC3	20	294570	303321	0.797669	1.32381	0.63713	2
ENSG00000172005	MAL	2	95022677	95047633	0.820826	1.14292	0.457599	2
ENSG00000118508	RAB32	6	146540833	146557953	0.626373	1.49123	0.805979	2
ENSG00000181631	P2RY13	3	151323312	151332549	0.641095	1.07911	0.398354	2
ENSG00000145358	DDIT4L	4	100182870	100193468	0.150431	1.36056	0.680534	2
ENSG00000151332	MBIP	14	36295564	36323637	0.651293	1.35657	0.681484	2
ENSG00000133030	MPRIP	17	17039457	17195643	0.104313	1.32603	0.651406	2
ENSG00000087510	TFAP2C	20	56626306	56642283	-0.101992	1.37077	0.697765	2
ENSG00000170290	SLN	11	107704378	107715056	0.242135	0.93501	0.262024	2
ENSG00000158042	MRPL17	11	6677385	6686340	0.874839	1.32399	0.651257	2
ENSG00000166801	FAM111A	11	59139748	59158039	0.501899	0.947742	0.275725	2
ENSG00000081692	JMJD4	1	227727425	227737377	1.0287	1.04143	0.369525	2
ENSG00000053524	MCF2L2	3	183175041	183431619	0.810463	1.09554	0.425554	2
ENSG00000140307	GTF2A2	15	59635062	59660515	1.05734	0.997341	0.329977	2
ENSG00000079215	SLC1A3	5	36593588	36691331	0.911146	0.856072	0.188785	2
ENSG00000132640	BTBD3	20	11887723	11929609	0.770881	1.42307	0.756261	2
ENSG00000024526	DEPDC1	1	68471152	68500082	0.8052	1.11369	0.448434	2
ENSG00000173545	ZNF622	5	16448519	16468800	0.614861	1.28669	0.62249	2
ENSG00000107643	MAPK8	10	48303639	48442357	0.283723	0.892033	0.229979	2
ENSG00000119138	KLF9	9	70381604	70417657	0.662653	1.49253	0.837693	2
ENSG00000173376	NDNF	4	121032613	121075535	0.0108466	1.3847	0.730926	2
ENSG00000165462	PHOX2A	11	72236077	72244192	0.903411	1.45732	0.80825	2
ENSG00000164096	C4orf3	4	119293419	119303645	1.22084	1.28696	0.640035	2
ENSG00000182957	SPATA13	13	23976805	24310069	1.00905	1.27708	0.630468	2
ENSG00000168703	WFDC12	20	45120425	45127465	0.711989	1.05595	0.418324	2
ENSG00000197646	PDCD1LG2	9	5507531	5574282	0.443454	0.905793	0.271465	2
ENSG00000205882	DEFB134	8	11990174	11999312	-0.20275	1.32799	0.694376	2
ENSG00000197111	PCBP2	12	53449102	53482826	0.452984	1.32184	0.689835	2
ENSG00000181929	PRKAG1	12	48999274	49006593	0.304677	0.914524	0.284285	2
ENSG00000186104	CYP2R1	11	14874440	14895231	0.736753	1.05015	0.420655	2
ENSG00000165799	RNASE7	14	21039316	21047234	0.893204	1.34574	0.716554	2
ENSG00000163882	POLR2H	3	184358718	184371594	0.94927	0.878603	0.252148	2
ENSG00000141380	SS18	18	26013253	26093613	1.08692	1.11285	0.489957	2
ENSG00000133069	TMCC2	1	205224946	205276343	0.37423	1.70175	1.07913	2
ENSG00000142544	CTU1	19	51094606	51111409	0.904976	0.936824	0.316849	2
ENSG00000205531	NAP1L4	11	2941431	2995377	1.02705	1.34586	0.739899	2
ENSG00000167302	TEPSIN	17	81225277	81242041	0.765314	1.07891	0.473279	2
ENSG00000171102	OBP2B	9	133202277	133212241	0.62436	1.19153	0.586799	2
ENSG00000162704	ARPC5	1	183617846	183638783	0.409792	1.00288	0.398486	2
ENSG00000107614	TRDMT1	10	17134336	17204672	0.480141	1.20637	0.602363	2
ENSG00000185127	C6orf120	6	169699190	169707856	0.76469	0.696382	0.0947645	2
ENSG00000144228	SPOPL	2	138498770	138576547	0.837152	1.26506	0.664265	2
ENSG00000155506	LARP1	5	154709843	154820605	-0.321506	1.36379	0.763193	2
ENSG00000162928	PEX13	2	61014225	61022067	1.04854	1.25527	0.656086	2
ENSG00000171234	UGT2B7	4	69048363	69111227	1.00042	1.38675	0.790445	2
ENSG00000133789	SWAP70	11	9661077	9754821	0.495084	1.3914	0.797527	2
ENSG00000143355	LHX9	1	197908902	197920991	0.87702	1.103	0.510603	2
ENSG00000182810	DDX28	16	68017916	68026232	0.865749	1.01004	0.419678	2
ENSG00000104324	CPQ	8	96642242	97146501	0.192049	1.23635	0.647602	2
ENSG00000182446	NPLOC4	17	81553887	81640112	0.685558	0.783932	0.195238	2
ENSG00000132199	ENOSF1	18	667318	715630	0.951383	1.2852	0.697236	2
ENSG00000124795	DEK	6	18220860	18267530	0.82049	0.980679	0.393386	2
ENSG00000176040	TMPRSS7	3	112031843	112084165	0.600436	1.0287	0.445469	2
ENSG00000077157	PPP1R12B	1	202345699	202595702	0.572663	1.58417	1.00189	2
ENSG00000166224	SGPL1	10	70812948	70884184	0.577826	1.25684	0.679315	2
ENSG00000166704	ZNF606	19	57974076	58005819	-0.503134	1.63602	1.05999	2
ENSG00000175893	ZDHHC21	9	14608071	14696432	0.471319	0.939275	0.363423	2
ENSG00000127995	CASD1	7	94506219	94536758	0.502512	0.755714	0.18326	2
ENSG00000175318	GRAMD2A	15	72156806	72200787	0.127536	1.75853	1.18643	2
ENSG00000114784	EIF1B	3	40306707	40315424	0.526375	0.766365	0.19434	2
ENSG00000136720	HS6ST1	2	128233716	128321396	0.311892	0.854326	0.28413	2
ENSG00000187391	MAGI2	7	78014055	79456667	0.497787	0.881125	0.311376	2
ENSG00000188582	PAQR9	3	142946164	142965557	0.886642	1.26937	0.701274	2
ENSG00000168502	MTCL1	18	8702661	8831946	0.895455	0.958753	0.390873	2
ENSG00000117616	RSRP1	1	25239249	25247105	0.524455	0.766415	0.203495	2
ENSG00000104611	SH2D4A	8	19310693	19399218	0.826035	0.957395	0.395418	2
ENSG00000145868	FBXO38	5	148380935	148445827	0.554541	0.957736	0.396626	2
ENSG00000118263	KLF7	2	207071137	207137137	-0.0809444	1.5792	1.01849	2
ENSG00000176273	SLC35G1	10	93890973	93906824	0.746296	1.1844	0.62435	2
ENSG00000143971	ETAA1	2	67394322	67415089	0.976433	1.11849	0.562242	2
ENSG00000052723	SIKE1	1	114766479	114783685	0.311178	0.999087	0.444192	2
ENSG00000135823	STX6	1	180969712	181026121	0.260771	1.28013	0.7267	2
ENSG00000140961	OSGIN1	16	83928311	83960650	0.76931	1.24805	0.694795	2
ENSG00000196209	SIRPB2	20	1467741	1494518	0.695911	1.16275	0.612348	2
ENSG00000185875	THNSL1	10	25013612	25029664	1.03976	1.12747	0.577225	2
ENSG00000212747	RTL8B	X	135017513	135025542	1.03294	0.939976	0.390501	2
ENSG00000110092	CCND1	11	69638156	69657474	0.301551	1.13073	0.581449	2
ENSG00000212724	KRTAP2-3	17	41056240	41063114	0.663869	1.10095	0.551886	2
ENSG00000255823	MTRNR2L8	11	10504894	10512186	1.06056	0.999433	0.454737	2
ENSG00000157240	FZD1	7	91261433	91274326	0.181742	1.08771	0.543553	2
ENSG00000146267	FAXC	6	99268168	99352674	0.810343	1.4535	0.909642	2
ENSG00000135333	EPHA7	6	93237020	93422559	0.0596114	0.929177	0.386168	2
ENSG00000121578	B4GALT4	3	119208732	119243639	0.859453	1.30799	0.766351	2
ENSG00000127955	GNAI1	7	79765028	79977161	1.13369	1.27979	0.739468	2
ENSG00000124743	KLHL31	6	53644916	53668756	0.619326	1.00579	0.465915	2
ENSG00000047365	ARAP2	4	35945221	36076835	0.719087	1.06067	0.522178	2
ENSG00000256235	SMIM3	5	150775757	150799734	0.739317	1.28654	0.748711	2
ENSG00000196954	CASP4	11	104939866	104951894	0.378887	1.48011	0.945772	2
ENSG00000111490	TBC1D30	12	64756484	64881623	0.949995	0.744024	0.214413	2
ENSG00000144791	LIMD1	3	45552394	45676506	0.136204	0.918944	0.389609	2
ENSG00000129654	FOXJ1	17	76133333	76144245	0.73946	1.45509	0.929733	2
ENSG00000164823	OSGIN2	8	89898849	89930853	0.532362	1.04089	0.517806	2
ENSG00000180917	CMTR2	16	71278389	71292609	0.519902	1.29848	0.775918	2
ENSG00000187955	COL14A1	8	120056780	120235090	0.145846	0.931435	0.40958	2
ENSG00000183207	RUVBL2	19	48990562	49018892	-0.105154	1.65721	1.14206	2
ENSG00000212725	KRTAP2-1	17	41043541	41050316	0.588447	0.974267	0.46264	2
ENSG00000204019	CT83	X	116458686	116465976	0.824151	0.890935	0.381839	2
ENSG00000205810	KLRC3	12	10409315	10423595	0.661542	0.670039	0.16279	2
ENSG00000109618	SEPSECS	4	25117014	25163449	0.970374	0.90052	0.393292	2
ENSG00000169550	MUC15	11	26556032	26575263	0.747749	0.7391	0.233712	2
ENSG00000137996	RTCA	1	100263216	100277843	1.01552	1.11153	0.606894	2
ENSG00000091527	CDV3	3	133570686	133593261	0.951526	1.29672	0.793708	2
ENSG00000198121	LPAR1	9	110870263	111041043	0.966629	0.975469	0.473873	2
ENSG00000108592	FTSJ3	17	63816433	63830663	0.624345	1.29991	0.807382	2
ENSG00000176399	DMRTA1	9	22443824	22458740	0.943136	0.810987	0.321178	2
ENSG00000112238	PRDM13	6	99603774	99618578	0.579449	0.944896	0.455665	2
ENSG00000112110	MRPL18	6	159786812	159801313	0.758624	1.02825	0.544904	2
ENSG00000107249	GLIS3	9	3821127	4155183	0.999115	1.05698	0.575078	2
ENSG00000113657	DPYSL3	5	147387808	147513068	0.72702	0.982039	0.5021	2
ENSG00000131089	ARHGEF9	X	63631967	63758113	0.827032	1.12812	0.648417	2
ENSG00000168280	KIF5C	2	148872227	148935049	0.876297	1.34487	0.866042	2
ENSG00000140830	TXNL4B	16	72041289	72096557	0.968721	0.776079	0.29729	2
ENSG00000005812	FBXL3	13	76989598	77018581	0.834232	1.01903	0.540267	2
ENSG00000145979	TBC1D7	6	13263542	13329912	1.00058	1.09717	0.620408	2
ENSG00000139278	GLIPR1	12	75477753	75502293	0.36305	0.896397	0.426325	2
ENSG00000163513	TGFBR2	3	30603601	30697142	0.87539	1.41781	0.947856	2
ENSG00000131378	RFTN1	3	16310574	16329867	-0.205359	1.9276	1.45831	2
ENSG00000170791	CHCHD7	8	56208686	56220538	0.570077	1.11031	0.642277	2
ENSG00000197062	ZSCAN26	6	28264058	28281201	0.638483	0.919886	0.452044	2
ENSG00000136449	MYCBPAP	17	50505384	50533239	0.774972	0.648627	0.182796	2
ENSG00000259494	MRPL46	15	88456477	88468747	0.596388	1.08052	0.614967	2
ENSG00000154265	ABCA5	17	69241311	69330133	0.757721	1.00005	0.536112	2
ENSG00000171431	KRT20	17	40872889	40888242	0.937169	0.80796	0.344309	2
ENSG00000182585	EPGN	4	74305470	74319789	0.659031	0.817677	0.35616	2
ENSG00000089248	ERP29	12	112010348	112026220	0.29658	1.18689	0.729489	2
ENSG00000213626	LBH	2	30228534	30263028	0.915731	1.4271	0.971316	2
ENSG00000170860	LSM3	3	14175817	14204122	0.9582	0.768654	0.313474	2
ENSG00000117632	STMN1	1	25881181	25895607	0.325248	0.818666	0.365214	2
ENSG00000164252	AGGF1	5	77026251	77039574	0.624668	1.02824	0.577589	2
ENSG00000221855	TAS2R41	7	143474873	143481796	1.01763	0.846987	0.399521	2
ENSG00000075391	RASAL2	1	178091104	178481850	0.577346	0.719049	0.273157	2
ENSG00000151458	ANKRD50	4	124661048	124715732	0.97216	0.954628	0.50972	2
ENSG00000177042	TMEM80	11	692591	707127	0.150849	1.52467	1.08119	2
ENSG00000259956	RBM15B	3	51388285	51400908	0.705844	0.820305	0.378042	2
ENSG00000017427	IGF1	12	102392874	102483563	0.454205	1.04445	0.6024	2
ENSG00000196611	MMP1	11	102786401	102795837	1.02811	0.856629	0.415354	2
ENSG00000026025	VIM	10	17225241	17240593	1.21189	1.18256	0.744898	2
ENSG00000197712	FAM114A1	4	38864677	38894795	0.182002	1.28242	0.845983	2
ENSG00000187094	CCK	3	42254825	42267903	0.304983	0.764174	0.328959	2
ENSG00000148297	MED22	9	133335312	133351131	0.727106	0.644146	0.209186	2
ENSG00000113595	TRIM23	5	65586690	65627333	0.463668	1.15605	0.721857	2
ENSG00000112874	NUDT12	5	103545855	103565789	0.798928	0.731122	0.298154	2
ENSG00000168214	RBPJ	4	26160455	26418605	0.607275	0.797676	0.36621	2
ENSG00000141499	WRAP53	17	7683071	7706502	0.926056	0.852449	0.422622	2
ENSG00000184203	PPP1R2	3	195511428	195546325	0.960301	0.989509	0.56015	2
ENSG00000164265	SCGB3A2	5	147867682	147885190	0.364518	1.00598	0.5772	2
ENSG00000172987	HPSE2	10	98454077	98747071	0.402689	0.735633	0.307383	2
ENSG00000205707	ETFRF1	12	25192216	25208135	0.63732	0.806302	0.379577	2
ENSG00000196428	TSC22D2	3	150405335	150469431	0.70355	0.833184	0.409038	2
ENSG00000171444	MCC	5	113019099	113297949	0.0521342	0.871416	0.447959	2
ENSG00000188042	ARL4C	2	234490041	234500053	1.11584	1.16424	0.743401	2
ENSG00000153391	INO80C	18	35449230	35500933	0.689254	1.37869	0.95818	2
ENSG00000152620	NADK2	5	36189589	36244925	0.648777	0.680232	0.260883	2
ENSG00000144355	DLX1	2	172081740	172089854	0.58843	1.45136	1.0321	2
ENSG00000073584	SMARCE1	17	40621962	40650818	0.183882	0.941632	0.526457	2
ENSG00000250317	SMIM20	4	25858830	25932545	0.600016	0.728045	0.313482	2
ENSG00000114850	SSR3	3	156536553	156558117	0.603281	1.3208	0.907385	2
ENSG00000104320	NBN	8	89930331	89987667	0.422844	1.31456	0.901163	2
ENSG00000164169	PRMT9	4	147634785	147687163	0.665185	0.703443	0.291312	2
ENSG00000154814	OXNAD1	3	16262160	16309086	0.0135362	1.0981	0.688072	2
ENSG00000169087	HSPBAP1	3	122736999	122796831	0.123905	1.14456	0.736013	2
ENSG00000169679	BUB1	2	110634528	110681063	1.19921	1.18363	0.775574	2
ENSG00000115392	FANCL	2	58156243	58244323	0.958327	0.852459	0.445022	2
ENSG00000085377	PREP	6	105270218	105406082	0.764713	0.911761	0.505696	2
ENSG00000117586	TNFSF4	1	173180731	173210331	0.814576	0.920154	0.518782	2
ENSG00000170312	CDK1	10	60775331	60794969	0.143816	0.835728	0.434616	2
ENSG00000148291	SURF2	9	133353550	133364158	0.69315	0.948849	0.547762	2
ENSG00000165434	PGM2L1	11	74327316	74401433	0.308852	1.19514	0.794613	2
ENSG00000047249	ATP6V1H	8	53712543	53846245	0.955922	1.20071	0.801017	2
ENSG00000132485	ZRANB2	1	71060291	71084035	1.09456	1.16901	0.769794	2
ENSG00000113013	HSPA9	5	138550756	138578009	1.0101	0.878825	0.480932	2
ENSG00000179603	GRM8	7	126435598	127255941	0.291955	1.48616	1.08949	2
ENSG00000166148	AVPR1A	12	63139759	63154201	0.639479	0.750828	0.355367	2
ENSG00000119522	DENND1A	9	123376654	123801515	0.715265	1.10334	0.711937	2
ENSG00000008405	CRY1	12	106988364	107096549	0.93122	1.16433	0.773505	2
ENSG00000140025	EFCAB11	14	89791669	89957730	0.488684	0.852348	0.466508	2
ENSG00000103707	MTFMT	15	64998512	65032639	0.9362	0.781219	0.395726	2
ENSG00000136643	RPS6KC1	1	213048233	213276464	0.693552	1.11166	0.728088	2
ENSG00000170775	GPR37	7	124740885	124768792	-0.0174554	1.08373	0.700433	2
ENSG00000130254	SAFB2	19	5583999	5625776	0.906349	1.17692	0.793822	2
ENSG00000072041	SLC6A15	12	84856491	84915799	0.539482	0.658618	0.275812	2
ENSG00000181381	DDX60L	4	168353735	168383806	0.962944	1.05285	0.671738	2
ENSG00000146399	TAAR1	6	132640312	132662182	0.91037	0.797327	0.417201	2
ENSG00000166881	NEMP1	12	57052643	57081763	1.21924	1.17725	0.797842	2
ENSG00000119862	LGALSL	2	64450969	64459465	0.599053	1.11722	0.742913	2
ENSG00000002822	MAD1L1	7	1812793	1875756	1.02405	1.1699	0.797039	2
ENSG00000004975	DVL2	17	7222342	7237517	0.907132	1.17387	0.803378	2
ENSG00000153207	AHCTF1	1	246836098	246902480	0.339144	0.971362	0.601472	2
ENSG00000072201	LNX1	4	53456301	53561217	1.14608	1.0984	0.733254	2
ENSG00000047346	FAM214A	15	52578317	52588323	0.580644	0.87797	0.51466	2
ENSG00000120708	TGFBI	5	136025988	136049440	0.352152	0.826603	0.464349	2
ENSG00000168785	TSPAN5	4	98467367	98661570	0.884117	1.13202	0.769899	2
ENSG00000165905	LARGE2	11	45918621	45932096	0.315361	1.27399	0.912167	2
ENSG00000146070	PLA2G7	6	46701201	46738375	0.480459	0.958726	0.599479	2
ENSG00000012660	ELOVL5	6	53264398	53352179	0.311431	1.04389	0.685111	2
ENSG00000166887	VPS39	15	42155701	42211304	0.292032	1.31701	0.958682	2
ENSG00000152242	C18orf25	18	46170553	46219318	0.895369	1.01629	0.658831	2
ENSG00000007372	PAX6	11	31781779	31814121	0.598861	1.04737	0.691723	2
ENSG00000107077	KDM4C	9	6717863	7080263	0.467467	0.667763	0.312728	2
ENSG00000137747	TMPRSS13	11	117897641	117932402	0.350029	1.19686	0.843532	2
ENSG00000110031	LPXN	11	58523871	58578836	0.743679	0.836874	0.484033	2
ENSG00000132671	SSTR4	20	23032312	23042237	-0.480453	1.36762	1.01534	2
ENSG00000101935	AMMECR1	X	110191186	110321085	0.905373	0.944652	0.595029	2
ENSG00000173226	IQCB1	3	121766761	121838060	1.14694	1.25047	0.900895	2
ENSG00000148358	GPR107	9	130050426	130143164	0.451675	1.13021	0.783403	2
ENSG00000163485	ADORA1	1	203087654	203170404	0.314212	1.2316	0.885177	2
ENSG00000117597	UTP25	1	209824972	209860565	-0.0539707	0.907321	0.562666	2
ENSG00000129521	EGLN3	14	33921227	33954074	0.806429	1.32046	0.978118	2
ENSG00000135052	GOLM1	9	86023146	86102558	0.796579	0.888922	0.547309	2
ENSG00000147400	CETN2	X	152823994	152833757	0.868673	0.816147	0.475317	2
ENSG00000264364	DYNLL2	17	58080419	58098542	0.281727	0.916199	0.575451	2
ENSG00000058063	ATP11B	3	182790503	182839624	0.614542	0.79158	0.451262	2
ENSG00000213462	ERV3-1	7	64987356	65009687	0.398359	0.845181	0.505618	2
ENSG00000097033	SH3GLB1	1	86701570	86751176	0.226869	0.989597	0.650656	2
ENSG00000170786	SDR16C5	8	56297005	56323175	0.150218	1.10835	0.771477	2
ENSG00000053747	LAMA3	18	23686453	23958066	-0.222566	1.11178	0.776669	2
ENSG00000177301	KCNA2	1	110516837	110609354	-0.104659	0.878452	0.543896	2
ENSG00000170310	STX8	17	9247471	9578820	0.0779113	1.63486	1.3011	2
ENSG00000111875	ASF1A	6	118891152	118912171	0.765545	1.44681	1.11399	2
ENSG00000061273	HDAC7	12	47779722	47822866	0.357643	1.36578	1.03511	2
ENSG00000163347	CLDN1	3	190302707	190325446	0.849419	0.912678	0.582304	2
ENSG00000172403	SYNPO2	4	118847688	119060934	0.696581	1.0097	0.679579	2
ENSG00000137288	UQCC2	6	33691293	33701657	0.586488	1.22938	0.900809	2
ENSG00000161896	IP6K3	6	33718662	33749905	0.651764	0.85531	0.527925	2
ENSG00000166292	TMEM100	17	55716627	55725864	0.896115	0.676625	0.352407	2
ENSG00000064102	INTS13	12	26902181	26920734	0.857908	1.15172	0.827587	2
ENSG00000109819	PPARGC1A	4	23752041	23885111	1.13375	1.02034	0.696399	2
ENSG00000168060	NAALADL1	11	65041818	65049264	0.931533	0.981324	0.658479	2
ENSG00000242441	GTF2A1L	2	48614798	48649660	0.425397	1.00009	0.677464	2
ENSG00000112312	GMNN	6	24771931	24789095	1.01085	1.21877	0.896178	2
ENSG00000067334	DNTTIP2	1	93863284	93882206	0.625337	1.00845	0.685986	2
ENSG00000186326	RGS9BP	19	32672848	32681300	1.09032	1.27946	0.957868	2
ENSG00000082438	COBLL1	2	164650624	164695346	1.07322	1.02766	0.706684	2
ENSG00000053328	METTL24	6	110240940	110361349	0.338854	0.741079	0.420173	2
ENSG00000122008	POLK	5	75508756	75604144	0.5462	0.869028	0.548883	2
ENSG00000221995	TIAF1	17	29070521	29081857	0.276313	1.60781	1.28771	2
ENSG00000116809	ZBTB17	1	15938869	15945722	0.343927	1.63593	1.31771	2
ENSG00000145779	TNFAIP8	5	119265692	119396394	0.935694	0.986675	0.675111	2
ENSG00000156471	PTDSS1	8	96258902	96339995	-0.0602568	1.25248	0.941029	2
ENSG00000135063	FAM189A2	9	69321567	69395558	-0.0138779	1.47341	1.16253	2
ENSG00000111615	KRR1	12	75487863	75514609	0.901204	1.21825	0.91016	2
ENSG00000160285	LSS	21	46185141	46231822	0.954035	1.01738	0.709799	2
ENSG00000059728	MXD1	2	69894688	69941259	1.0974	0.948924	0.645773	2
ENSG00000120729	MYOT	5	137864858	137890537	0.852411	0.605947	0.309498	2
ENSG00000124532	MRS2	6	24399908	24429194	1.0501	1.30669	1.01332	2
ENSG00000244462	RBM12	20	35645925	35667900	1.0797	1.28548	0.993046	2
ENSG00000135272	MDFIC	7	114919359	115022202	0.440961	0.933746	0.642758	2
ENSG00000115844	DLX2	2	172096438	172105900	0.796061	1.31351	1.02421	2
ENSG00000163785	RYK	3	134062303	134186033	0.295826	0.793128	0.503906	2
ENSG00000008018	PSMB1	6	170532120	170556307	0.790274	1.36636	1.07748	2
ENSG00000161904	LEMD2	6	33768202	33780144	0.572465	1.17218	0.883541	2
ENSG00000143156	NME7	1	169129531	169193710	0.85395	0.819692	0.531204	2
ENSG00000096063	SRPK1	6	35829966	35924098	0.732517	0.685722	0.397401	2
ENSG00000108604	SMARCD2	17	63829081	63845674	0.464954	0.972326	0.684548	2
ENSG00000163214	DHX57	2	38794729	38878934	0.868432	0.611671	0.326277	2
ENSG00000172578	KLHL6	3	183484551	183558620	0.405591	0.719031	0.434368	2
ENSG00000165029	ABCA1	9	104778006	104931155	0.69651	0.917094	0.63278	2
ENSG00000181026	AEN	15	88618337	88630341	1.0868	1.09673	0.812962	2
ENSG00000173276	ZBTB21	21	41983831	42013357	0.474857	1.10599	0.826826	2
ENSG00000118518	RNF146	6	127263726	127289891	1.15154	1.06046	0.78213	2
ENSG00000123595	RAB9A	X	13686128	13713504	1.01688	0.897588	0.619257	2
ENSG00000113649	TCERG1	5	146444311	146483216	-0.0228728	0.774664	0.497667	2
ENSG00000137673	MMP7	11	102517508	102533747	0.841473	0.542192	0.266044	2
ENSG00000124209	RAB22A	20	58306715	58370507	0.641789	1.38713	1.11111	2
ENSG00000124602	UNC5CL	6	41023895	41042221	0.989408	0.882844	0.607354	2
ENSG00000168758	SEMA4C	2	96856718	96873080	0.939697	1.2859	1.01376	2
ENSG00000090530	P3H2	3	189953728	190123897	0.745215	0.611964	0.340051	2
ENSG00000114331	ACAP2	3	195271745	195446020	0.719713	1.20676	0.936564	2
ENSG00000198108	CHSY3	5	129901465	130189634	0.0880842	0.888598	0.619443	2
ENSG00000148572	NRBF2	10	63130247	63158031	0.904124	0.934732	0.666061	2
ENSG00000091137	SLC26A4	7	107657828	107720809	-0.268837	0.889718	0.623657	2
ENSG00000078098	FAP	2	162167684	162176781	-0.0652651	1.33345	1.07057	2
ENSG00000064115	TM7SF3	12	26968579	27017384	0.720201	0.967315	0.705947	2
ENSG00000170881	RNF139	8	124471880	124491618	0.604178	0.62863	0.367379	2
ENSG00000156076	WIF1	12	65047626	65124305	0.640087	1.1625	0.901377	2
ENSG00000142453	CARM1	19	10868553	10926075	-0.296462	1.25331	0.994446	2
ENSG00000178752	ERFE	2	238155970	238171890	0.672561	0.951144	0.693476	2
ENSG00000161973	CCDC42	17	8726935	8747836	0.888789	1.12032	0.863446	2
ENSG00000085415	SEH1L	18	12944133	12958610	0.208413	0.704841	0.44821	2
ENSG00000204021	LIPK	10	88703249	88755776	0.773262	0.802138	0.545826	2
ENSG00000114779	ABHD14B	3	51965510	51986409	0.871602	1.41905	1.16356	2
ENSG00000122557	HERPUD2	7	35629659	35698135	0.724191	1.22968	0.974673	2
ENSG00000204843	DCTN1	2	74358154	74383355	0.361254	1.44111	1.18739	2
ENSG00000174796	THAP6	4	75510946	75519931	0.639622	0.813501	0.563383	2
ENSG00000214513	NOTO	2	73199574	73215513	0.872024	1.05374	0.805023	2
ENSG00000124721	DNAH8	6	38712311	39033792	0.437724	1.01138	0.764929	2
ENSG00000038002	AGA	4	177427774	177445437	0.818479	1.05782	0.81238	2
ENSG00000104312	RIPK2	8	89754806	89793608	0.32818	0.672438	0.427176	2
ENSG00000009307	CSDE1	1	114713913	114760983	0.926393	1.22645	0.981364	2
ENSG00000122741	DCAF10	9	37797554	37870666	0.351135	0.708764	0.463948	2
ENSG00000147533	GOLGA7	8	41487396	41512769	0.697229	0.565625	0.32304	2
ENSG00000164465	DCBLD1	6	117450817	117497866	0.776013	0.854068	0.613122	2
ENSG00000145012	LPP	3	188150284	188715842	0.514119	0.811779	0.571344	2
ENSG00000112739	PRPF4B	6	4018267	4067982	0.578971	1.06259	0.822324	2
ENSG00000166971	AKTIP	16	53488040	53506209	0.0983848	1.77515	1.53509	2
ENSG00000186832	KRT16	17	41606778	41615767	-0.62199	1.24983	1.01004	2
ENSG00000123472	ATPAF1	1	46629737	46671454	0.647031	1.13083	0.891962	2
ENSG00000175354	PTPN2	18	12782478	12790741	1.02673	0.97532	0.736918	2
ENSG00000077782	FGFR1	8	38397215	38470707	0.226747	1.17014	0.932377	2
ENSG00000139116	KIF21A	12	39290228	39315826	0.794916	1.03052	0.794493	2
ENSG00000122420	PTGFR	1	78300884	78542749	-0.0231028	0.908	0.67244	2
ENSG00000189227	C15orf61	15	67518131	67533146	0.874561	0.802677	0.567498	2
ENSG00000206053	JPT2	16	1675256	1702428	0.650948	0.700863	0.465833	2
ENSG00000118454	ANKRD13C	1	70255999	70357722	0.712579	1.08239	0.849212	2
ENSG00000008294	SPAG9	17	50959174	51123865	1.00056	1.13418	0.901433	2
ENSG00000128641	MYO1B	2	191242185	191349274	1.03775	0.820052	0.588331	2
ENSG00000166228	PCBD1	10	70879280	70888899	0.994219	1.01975	0.788482	2
ENSG00000184205	TSPYL2	X	53079367	53089413	0.571855	0.811245	0.58181	2
ENSG00000206557	TRIM71	3	32814997	32900824	1.03899	1.24203	1.01298	2
ENSG00000126216	TUBGCP3	13	112482011	112591153	0.989175	0.807233	0.579106	2
ENSG00000178395	CCDC185	1	223390415	223398465	0.636076	1.08307	0.85789	2
ENSG00000163702	IL17RC	3	9914074	9936620	1.08064	1.0108	0.786089	2
ENSG00000118245	TNP1	2	216856458	216863064	0.829368	0.650117	0.426319	2
ENSG00000010810	FYN	6	111657332	111723062	0.546169	1.14092	0.917403	2
ENSG00000133067	LGR6	1	202190799	202322761	-0.0214995	1.2875	1.06404	2
ENSG00000182195	LDOC1	X	141108605	141180098	0.753787	1.13539	0.912639	2
ENSG00000119396	RAB14	9	121175133	121204869	1.12803	1.03784	0.815195	2
ENSG00000152137	HSPB8	12	119168555	119177382	-0.34378	1.64036	1.4197	2
ENSG00000189127	ANKRD34B	5	80553755	80573280	0.57083	0.761713	0.54153	2
ENSG00000168679	SLC16A4	1	110359851	110394082	0.0795655	1.0258	0.805642	2
ENSG00000173674	EIF1AX	X	20121525	20144838	0.760346	0.754198	0.534081	2
ENSG00000123545	NDUFAF4	6	96886315	96900891	0.711157	0.739428	0.521147	2
ENSG00000070950	RAD18	3	8772402	8905456	0.870615	0.662087	0.445837	2
ENSG00000139053	PDE6H	12	14970042	14984865	0.224676	0.77229	0.557159	2
ENSG00000170293	CMTM8	3	32235679	32373321	0.949154	1.24285	1.02837	2
ENSG00000221886	ZBED8	5	160390148	160403054	0.746684	0.578656	0.366157	2
ENSG00000183576	SETD3	14	99394748	99483859	0.34179	0.698361	0.4873	2
ENSG00000088930	XRN2	20	21300331	21392825	0.664123	0.768172	0.558566	2
ENSG00000205838	TTC23L	5	34835833	34866010	0.699048	0.860111	0.650782	2
ENSG00000164850	GPER1	7	1079208	1095881	-0.474287	1.27677	1.06834	2
ENSG00000142920	AZIN2	1	33078104	33096400	-0.224123	1.71627	1.50884	2
ENSG00000171307	ZDHHC16	10	97443170	97460366	-0.177551	1.27772	1.07058	2
ENSG00000072571	HMMR	5	163457203	163474463	0.858599	0.715485	0.508612	2
ENSG00000163602	RYBP	3	72368825	72449623	0.661027	0.979892	0.773774	2
ENSG00000125814	NAPB	20	23371519	23424519	0.606974	0.842965	0.638144	2
ENSG00000174136	RGMB	5	98765650	98782919	0.885919	0.582852	0.378107	2
ENSG00000138814	PPP3CA	4	101020409	101350477	0.974483	0.832587	0.628817	2
ENSG00000147576	ADHFE1	8	66429492	66471809	0.12375	0.951735	0.748759	2
ENSG00000135338	LCA5	6	79481991	79540430	0.583604	0.709094	0.506666	2
ENSG00000163032	VSNL1	2	17536126	17658528	0.486459	0.817586	0.61548	2
ENSG00000148677	ANKRD1	10	90909096	90924087	0.656556	0.676023	0.473917	2
ENSG00000134779	TPGS2	18	36774647	36801585	0.663689	0.888724	0.687066	2
ENSG00000161013	MGAT4B	5	179794597	179804367	0.878945	0.933439	0.734174	2
ENSG00000183826	BTBD9	6	38165451	38599067	0.748837	0.98407	0.78515	2
ENSG00000111424	VDR	12	47838537	47907994	0.679365	1.18536	0.986539	2
ENSG00000186417	GLDN	15	51338655	51411000	0.61154	0.960897	0.763468	2
ENSG00000173933	RBM4	11	66635667	66671374	0.688727	1.07224	0.876878	2
ENSG00000114541	FRMD4B	3	69165782	69389088	-0.0696939	1.0412	0.845969	2
ENSG00000149499	EML3	11	62599218	62606738	0.709306	0.782885	0.587694	2
ENSG00000136758	YME1L1	10	27107111	27157384	1.05972	1.13246	0.938895	2
ENSG00000092969	TGFB2	1	218342336	218447619	0.412172	0.718391	0.525216	2
ENSG00000087191	PSMC5	17	63824152	63833917	0.59949	0.951328	0.759537	2
ENSG00000147324	MFHAS1	8	8780354	8896630	0.78964	1.40306	1.21138	2
ENSG00000123395	ATG101	12	52066246	52073415	0.713888	1.19881	1.00856	2
ENSG00000150433	TMEM218	11	125091389	125114626	0.672705	0.592138	0.403739	2
ENSG00000151612	ZNF827	4	145754627	145905737	0.685936	0.825861	0.640272	2
ENSG00000076641	PAG1	8	80964810	81115068	0.772053	0.718435	0.534437	2
ENSG00000138363	ATIC	2	215308956	215329056	-0.0153868	1.18586	1.00207	2
ENSG00000140750	ARHGAP17	16	24916389	24924004	0.582233	1.06156	0.878219	2
ENSG00000079950	STX7	6	132442867	132516116	0.726189	0.637348	0.454374	2
ENSG00000167553	TUBA1C	12	49185736	49211901	0.732966	1.18741	1.00655	2
ENSG00000135409	AMHR2	12	53420855	53434672	0.370118	1.32778	1.14768	2
ENSG00000177707	NECTIN3	3	111067071	111121841	0.393114	0.73138	0.551993	2
ENSG00000119681	LTBP2	14	74495183	74615237	0.457724	1.0177	0.83917	2
ENSG00000136274	NACAD	7	45077437	45091969	0.0271423	0.743276	0.564785	2
ENSG00000134602	STK26	X	132020302	132077461	0.926079	0.806155	0.628828	2
ENSG00000198677	TTC37	5	95458755	95557977	0.936977	1.12055	0.945695	2
ENSG00000000457	SCYL3	1	169846631	169896896	0.590548	0.809684	0.636143	2
ENSG00000130479	MAP1S	19	17716242	17728953	-0.0719116	0.871311	0.697881	2
ENSG00000169116	PARM1	4	74930095	75053115	0.758965	1.25786	1.0845	2
ENSG00000198380	GFPT1	2	69316780	69390227	0.848587	0.944455	0.77255	2
ENSG00000113328	CCNG1	5	163434569	163446729	-0.113145	1.13486	0.966868	2
ENSG00000111641	NOP2	12	6553863	6570962	0.390887	1.60829	1.44123	2
ENSG00000182544	MFSD5	12	53248251	53254897	0.577521	1.57043	1.4043	2
ENSG00000269556	TMEM185A	X	149593556	149605220	0.572829	0.654213	0.489607	2
ENSG00000066739	ATG2B	14	96276195	96366341	-0.157608	1.28348	1.1197	2
ENSG00000065029	ZNF76	6	35255909	35291315	0.514801	0.583076	0.422116	2
ENSG00000124120	TTPAL	20	44472874	44497603	-0.239216	1.11609	0.95783	2
ENSG00000100632	ERH	14	69377128	69401299	1.05955	1.04779	0.890297	2
ENSG00000162623	TYW3	1	74730152	74769674	0.647843	0.636741	0.481288	2
ENSG00000173848	NET1	10	5409557	5462056	1.07225	0.969646	0.816416	2
ENSG00000203756	TMEM244	6	129828244	129864315	0.657099	0.553819	0.40062	2
ENSG00000079739	PGM1	1	63590411	63663209	0.701992	1.07858	0.925499	2
ENSG00000106025	TSPAN12	7	120784320	120861144	0.665605	0.544266	0.392461	2
ENSG00000173141	MRPL57	13	21173658	21182084	0.827033	0.698631	0.547667	2
ENSG00000149435	GGTLC1	20	23982050	23989795	-0.102557	1.24063	1.09046	2
ENSG00000151233	GXYLT1	12	42078845	42147874	0.398026	0.676153	0.528817	2
ENSG00000166068	SPRED1	15	38249836	38360249	0.729027	0.575188	0.427904	2
ENSG00000169764	UGP2	2	63837952	63887110	0.596086	0.738087	0.591787	2
ENSG00000125846	ZNF133	20	18285283	18319994	-0.0117593	0.774893	0.629218	2
ENSG00000205358	MT1H	16	56666814	56674129	0.814359	0.702649	0.557413	2
ENSG00000197217	ENTPD4	8	23382783	23440092	0.901968	0.640183	0.495363	2
ENSG00000171517	LPAR3	1	84808602	84869159	0.571837	0.933505	0.789432	2
ENSG00000116882	HAO2	1	119365779	119389694	0.676529	0.597678	0.454307	2
ENSG00000151929	BAG3	10	119648380	119680819	0.400157	1.42808	1.28928	2
ENSG00000111237	VPS29	12	110488083	110505111	0.475382	0.906554	0.767948	2
ENSG00000175305	CCNE2	8	94876770	94899678	0.802423	1.21626	1.08008	2
ENSG00000101158	NELFCD	20	58978208	58998131	0.535087	0.908581	0.77277	2
ENSG00000159450	TCHH	1	152103317	152117080	0.536385	0.708606	0.57282	2
ENSG00000134321	RSAD2	2	6862557	6901221	0.648832	1.0274	0.893329	2
ENSG00000123977	DAW1	2	227868054	227927344	0.553113	0.648011	0.515465	2
ENSG00000240303	ACAD11	3	132555138	132662649	0.72283	0.612835	0.481313	2
ENSG00000065457	ADAT1	16	75593868	75626281	0.837698	0.725352	0.594451	2
ENSG00000026508	CD44	11	35135882	35180110	0.318655	1.13027	0.999958	2
ENSG00000243232	PCDHAC2	5	140963470	140972480	0.59183	1.09533	0.966332	2
ENSG00000155252	PI4K2A	10	97637686	97679434	0.728775	1.47546	1.35161	2
ENSG00000049249	TNFRSF9	1	7912871	7943839	0.67637	0.59949	0.476492	2
ENSG00000165195	PIGA	X	15316452	15333975	0.55188	0.655401	0.534192	2
ENSG00000114423	CBLB	3	105652461	105872012	0.612032	0.581247	0.460194	2
ENSG00000221944	TIGD1	2	232540883	232553557	1.00405	0.80531	0.684738	2
ENSG00000143595	AQP10	1	154318090	154327042	0.5335	0.843866	0.723304	2
ENSG00000151532	VTI1A	10	112443998	112453726	1.05381	0.847224	0.727029	2
ENSG00000161850	KRT82	12	52390931	52409335	-0.347065	1.15004	1.03143	2
ENSG00000145331	TRMT10A	4	99543709	99567017	0.897223	0.587591	0.46938	2
ENSG00000183048	SLC25A10	17	81709236	81724016	0.789948	1.27921	1.16164	2
ENSG00000172765	TMCC1	3	129644792	129691732	1.02108	0.790133	0.674885	2
ENSG00000125872	LRRN4	20	6037546	6057060	-0.0440348	0.949602	0.834892	2
ENSG00000171033	PKIA	8	78513340	78608267	0.0193446	0.763374	0.650492	2
ENSG00000118257	NRP2	2	205678990	205704557	0.813351	0.670488	0.558474	2
ENSG00000198964	SGMS1	10	50302586	50626977	0.926345	0.760193	0.648302	2
ENSG00000016490	CLCA1	1	86465368	86503259	0.591698	0.643996	0.533121	2
ENSG00000144048	DUSP11	2	73759184	73783157	0.568601	0.814916	0.706043	2
ENSG00000163083	INHBB	2	120343136	120354803	0.676476	1.14843	1.04182	2
ENSG00000110375	UPK2	11	118922164	118961554	0.849903	0.586351	0.480423	2
ENSG00000090238	YPEL3	16	30089314	30097880	0.372918	1.0104	0.904495	2
ENSG00000146859	TMEM140	7	135145072	135169215	1.02841	1.0387	0.933558	2
ENSG00000129810	SGO1	3	20157593	20189191	0.687735	0.920041	0.815199	2
ENSG00000005981	ASB4	7	95475444	95499182	0.886655	0.637983	0.533829	2
ENSG00000073737	DHRS9	2	169061789	169099167	0.553538	1.05144	0.947479	2
ENSG00000129480	DTD2	14	31443036	31460506	0.943429	1.09689	0.99518	2
ENSG00000283154	IQCJ-SCHIP1	3	158959235	159767599	0.0441052	0.813675	0.712229	2
ENSG00000184500	PROS1	3	93870051	93976896	0.517247	0.606137	0.50501	2
ENSG00000140525	FANCI	15	89240945	89319471	-0.371414	0.915171	0.815694	2
ENSG00000079335	CDC14A	1	100342001	100502460	0.594741	0.768138	0.669674	2
ENSG00000181315	ZNF322	6	26631383	26662746	0.102284	0.820824	0.72267	2
ENSG00000177030	DEAF1	11	641233	690936	0.234199	1.58199	1.48682	2
ENSG00000183808	RBM12B	8	93725155	93743718	0.736511	0.739964	0.647759	2
ENSG00000123094	RASSF8	12	25956029	26082892	0.279896	0.629888	0.540864	2
ENSG00000180044	C3orf80	3	160222422	160231213	0.974044	0.889176	0.800422	2
ENSG00000100614	PPM1A	14	60242752	60295731	0.586808	0.604682	0.516254	2
ENSG00000139946	PELI2	14	56114814	56293344	0.736873	0.725439	0.637326	2
ENSG00000167535	CACNB3	12	48810794	48826984	1.05431	1.19149	1.10359	2
ENSG00000183520	UTP11	1	38006258	38022109	0.89871	0.674334	0.5873	2
ENSG00000206527	HACD2	3	123487820	123497830	0.398305	0.813472	0.728775	2
ENSG00000111879	FAM184A	6	118956763	118978988	0.124854	1.34967	1.26712	2
ENSG00000233276	GPX1	3	49354176	49361353	0.341722	0.67263	0.593234	2
ENSG00000214114	MYCBP	1	38859493	38876348	0.859071	0.847647	0.769054	2
ENSG00000134769	DTNA	18	34490291	34870295	0.640047	0.630111	0.551882	2
ENSG00000169504	CLIC4	1	24742382	24842907	1.08804	1.07519	0.997232	2
ENSG00000204977	TRIM13	13	49992888	50015327	0.67348	1.26277	1.18512	2
ENSG00000131015	ULBP2	6	149939014	149952235	0.61228	0.820114	0.743241	2
ENSG00000173175	ADCY5	3	123279296	123452090	-0.306954	0.899103	0.823381	2
ENSG00000163378	EOGT	3	68972217	69016623	0.342725	0.920877	0.847482	2
ENSG00000163508	EOMES	3	27712949	27725498	0.540903	1.07239	1.00011	2
ENSG00000163254	CRYGC	2	208125137	208132828	0.516558	0.833775	0.761515	2
ENSG00000118496	FBXO30	6	145790502	145817795	0.398363	0.807202	0.735117	2
ENSG00000276045	ORAI1	12	121623550	121645040	1.20636	1.14499	1.07295	2
ENSG00000135241	PNPLA8	7	108467417	108529135	0.672493	0.774848	0.703008	2
ENSG00000282608	ADORA3	1	111496429	111506633	0.693982	0.638834	0.568289	2
ENSG00000142731	PLK4	4	127877893	127886516	0.167929	0.657421	0.58895	2
ENSG00000141642	ELAC1	18	50964991	50989946	0.269166	0.740048	0.672568	2
ENSG00000204619	PPP1R11	6	30063709	30073333	0.923071	0.880814	0.813722	2
ENSG00000123500	COL10A1	6	116115909	116129132	0.562388	0.593411	0.526573	2
ENSG00000120253	NUP43	6	149721315	149749529	0.774941	0.845587	0.778786	2
ENSG00000176018	LYSMD3	5	90512611	90532561	0.223278	0.656238	0.589659	2
ENSG00000151729	SLC25A4	4	185140266	185153382	0.281683	1.31055	1.24414	2
ENSG00000125772	GPCPD1	20	5541439	5578508	0.0979003	1.19212	1.12573	2
ENSG00000175662	TOM1L2	17	17840511	17975400	0.99203	0.782794	0.717388	2
ENSG00000162409	PRKAA2	1	56642314	56718335	0.24683	0.919401	0.855365	2
ENSG00000135925	WNT10A	2	218877852	218896928	0.807039	0.729773	0.666171	2
ENSG00000171863	RPS7	2	3572260	3583920	0.743061	0.749803	0.68671	2
ENSG00000171004	HS6ST2	X	132623016	132964395	0.493309	1.10227	1.0424	2
ENSG00000124571	XPO5	6	43519334	43579038	1.12981	1.1007	1.04121	2
ENSG00000115415	STAT1	2	190905460	191017228	0.891686	0.926287	0.867298	2
ENSG00000188687	SLC4A5	2	74213242	74342712	0.630976	0.798591	0.741381	2
ENSG00000148660	CAMK2G	10	73809501	73877519	-0.0767448	1.04427	0.988347	2
ENSG00000138381	ASNSD1	2	189658385	189673757	0.730046	0.557763	0.504752	2
ENSG00000243910	TUBA4B	2	219250243	219275011	0.575534	0.717019	0.664632	2
ENSG00000086589	RBM22	5	150687792	150704062	0.317382	0.75815	0.706939	2
ENSG00000073670	ADAM11	17	44755988	44784846	0.656033	0.552639	0.502181	2
ENSG00000006712	PAF1	19	39382629	39394106	0.0882275	1.01941	0.96967	2
ENSG00000079277	MKNK1	1	46554407	46607268	0.606047	1.07454	1.02705	2
ENSG00000285053	TBCE	1	235325570	235438840	0.586914	1.21372	1.16948	2
ENSG00000110328	GALNT18	11	11267877	11625005	0.5593	0.867165	0.823141	2
ENSG00000145020	AMT	3	49413778	49425460	0.803153	1.14999	1.10734	2
ENSG00000123700	KCNJ2	17	70165673	70179323	0.637606	1.25844	1.21634	2
ENSG00000112031	MTRF1L	6	152984362	152997642	1.05397	1.12561	1.08356	2
ENSG00000168487	BMP1	8	22162140	22179942	0.480265	0.551401	0.509627	2
ENSG00000138795	LEF1	4	108044545	108171956	0.579912	0.571478	0.530057	2
ENSG00000143786	CNIH3	1	224431660	224591616	0.0401507	1.09017	1.04896	2
ENSG00000165606	DRGX	10	49361066	49399089	-0.481903	0.950596	0.910842	2
ENSG00000144182	LIPT1	2	99151955	99166148	0.798219	0.478915	0.439985	2
ENSG00000145864	GABRB2	5	161285429	161550912	-0.451782	1.17347	1.13462	2
ENSG00000074706	IPCEF1	6	154151496	154162516	0.360909	1.19409	1.15593	2
ENSG00000140798	ABCC12	16	48078006	48094207	0.318135	0.603249	0.565132	2
ENSG00000131149	GSE1	16	85166525	85637132	0.192172	1.7905	1.75298	2
ENSG00000196812	ZSCAN16	6	28121609	28133082	0.869853	0.96461	0.927568	2
ENSG00000083845	RPS5	19	58383400	58397806	0.45521	0.660396	0.624269	2
ENSG00000119596	YLPM1	14	74760316	74840318	0.520349	1.24601	1.21094	2
ENSG00000131408	NR1H2	19	50326653	50380811	0.495109	1.05889	1.02542	2
ENSG00000145414	NAF1	4	163107073	163143337	0.409499	0.568233	0.535567	2
ENSG00000123892	RAB38	11	88110251	88178443	0.64668	0.51043	0.478973	2
ENSG00000114956	DGUOK	2	73923826	73961959	0.751184	1.13395	1.104	2
ENSG00000269855	RNF225	19	58392656	58400079	1.02831	0.820978	0.79232	2
ENSG00000136169	SETDB2	13	49441374	49498003	0.535648	0.786415	0.758174	2
ENSG00000100528	CNIH1	14	54420561	54444374	0.81246	0.580883	0.553129	2
ENSG00000166793	YPEL4	11	57642087	57650577	0.664074	0.643029	0.615729	2
ENSG00000147471	PLPBP	8	37759595	37769741	0.39599	1.06577	1.04006	2
ENSG00000168066	SF1	11	64761606	64781469	0.492424	0.571507	0.549518	2
ENSG00000073614	KDM5A	12	277057	392320	0.257308	0.948259	0.928169	2
ENSG00000107020	PLGRKT	9	5354971	5440925	0.39324	0.639504	0.620509	2
ENSG00000172667	ZMAT3	3	178957121	179074831	0.947634	0.846757	0.828131	2
ENSG00000172680	MOS	8	56109942	56116982	0.679675	1.0938	1.07553	2
ENSG00000115170	ACVR1	2	157733251	157878065	1.01791	0.897871	0.881713	2
ENSG00000196391	ZNF774	15	90349284	90365847	0.966418	0.772808	0.757685	2
ENSG00000023572	GLRX2	1	193087866	193108433	0.88643	0.785248	0.772162	2
ENSG00000119471	HSDL2	9	112377080	112475405	0.797168	1.28858	1.27819	2
ENSG00000184454	NCMAP	1	24553087	24612328	0.820904	1.30075	1.29061	2
ENSG00000139190	VAMP1	12	6459237	6473653	0.439987	0.920047	0.910639	2
ENSG00000154764	WNT7A	3	13813258	13883071	0.272513	0.983164	0.978008	2
ENSG00000156261	CCT8	21	29052805	29064376	1.0444	1.02713	1.02226	2
ENSG00000184226	PCDH9	13	66299834	67233336	0.316047	0.651945	0.647362	2
ENSG00000169016	E2F6	2	11441375	11469146	0.712308	0.668913	0.666307	2
ENSG00000109133	TMEM33	4	41932129	41957122	0.509438	0.645268	0.643882	2
ENSG00000122417	ODF2L	1	86343824	86399262	0.753891	0.985624	0.984704	2
ENSG00000182606	TRAK1	3	42010802	42226737	-0.346986	0.967397	0.967502	2
ENSG00000129472	RAB2B	14	21456020	21479959	0.556425	1.27508	1.27577	2
ENSG00000131183	SLC34A1	5	177376235	177389290	0.48841	1.13262	1.13401	2
ENSG00000134278	SPIRE1	18	12443512	12661134	0.979368	1.0032	1.00763	2
ENSG00000148180	GSN	9	121204794	121268186	0.509938	1.49862	1.50365	2
ENSG00000244607	CCDC13	3	42702756	42776253	0.842451	0.894149	0.900564	2
ENSG00000137726	FXYD6	11	117833976	117880031	0.694384	0.522682	0.529317	2
ENSG00000174640	SLCO2A1	3	133929701	134032925	0.898014	0.832314	0.84121	2
ENSG00000144136	SLC20A1	2	112642939	112666825	0.689068	1.11745	1.1266	2
ENSG00000155530	LRGUK	7	134124299	134213256	0.645477	0.774409	0.784791	2
ENSG00000172893	DHCR7	11	71425193	71442065	1.00892	1.15426	1.16699	2
ENSG00000198729	PPP1R14C	6	150140044	150253392	0.683612	1.3404	1.35344	2
ENSG00000185303	SFTPA2	10	79552852	79563407	-0.280911	1.71072	1.72404	2
ENSG00000133302	SLF1	5	94615669	94700621	0.75913	0.606432	0.619792	2
ENSG00000148734	NPFFR1	10	70244329	70287004	0.857633	0.866955	0.880791	2
ENSG00000134042	MRO	18	50792120	50828384	0.820218	0.528833	0.543277	2
ENSG00000115183	TANC1	2	158965640	159235659	-0.0553484	1.10198	1.11812	2
ENSG00000100814	CCNB1IP1	14	20308368	20336010	0.765889	0.52895	0.54711	2
ENSG00000214415	GNAT3	7	80455635	80515064	0.600982	0.604871	0.62447	2
ENSG00000178403	NEUROG2	4	112510516	112519180	0.518133	0.581525	0.601684	2
ENSG00000104213	PDGFRL	8	17573433	17646133	0.613889	0.624845	0.645626	2
ENSG00000101193	GID8	20	62935147	62951475	0.798278	0.775514	0.796563	2
ENSG00000111843	TMEM14C	6	10719915	10734119	0.712599	0.496566	0.518135	2
ENSG00000180694	TMEM64	8	90618995	90648905	0.769499	0.499059	0.521509	2
ENSG00000170456	DENND5B	12	31379226	31594136	0.398067	0.744472	0.769606	2
ENSG00000023287	RB1CC1	8	52619458	52717435	0.288646	0.70934	0.73452	2
ENSG00000139324	TMTC3	12	88139296	88157324	0.792894	0.492799	0.520247	2
ENSG00000108883	EFTUD2	17	44846948	44902445	0.379104	1.07073	1.09846	2
ENSG00000153094	BCL2L11	2	111116378	111127112	0.99792	1.08715	1.11531	2
ENSG00000255529	POLR2M	15	57703695	57717882	0.248287	0.639649	0.667972	2
ENSG00000102921	N4BP1	16	48535726	48613180	0.721712	1.00937	1.03879	2
ENSG00000071967	CYBRD1	2	171519247	171558607	0.216625	0.832279	0.862546	2
ENSG00000153140	CETN3	5	90389257	90412756	0.55991	1.03646	1.06691	2
ENSG00000122966	CIT	12	119682791	119880288	0.14728	0.82953	0.860625	2
ENSG00000005889	ZFX	X	24146173	24153819	0.263816	1.2711	1.30235	2
ENSG00000033178	UBA6	4	67609652	67704155	0.56599	0.616579	0.649352	2
ENSG00000128833	MYO5C	15	52189322	52298804	1.00681	0.790297	0.823099	2
ENSG00000091129	NRCAM	7	108144623	108159637	0.529958	0.52294	0.556087	2
ENSG00000163541	SUCLG1	2	84420528	84462280	1.16286	1.14136	1.17485	2
ENSG00000125107	CNOT1	16	58516951	58632826	1.11662	1.05438	1.08811	2
ENSG00000175643	RMI2	16	11246619	11319961	0.37893	1.08937	1.12636	2
ENSG00000204913	LRRC3C	17	39924732	39947999	0.712713	0.683864	0.721998	2
ENSG00000158773	USF1	1	161036251	161047941	1.05158	0.983998	1.02272	2
ENSG00000145332	KLHL8	4	87157103	87223618	0.664641	0.727624	0.767837	2
ENSG00000120242	IFNA8	9	21406117	21413185	0.181335	0.732225	0.773168	2
ENSG00000141985	SH3GL1	19	4357370	4403547	0.931328	1.17534	1.21786	2
ENSG00000244115	DNAJC25-GNG10	9	111628386	111673229	0.717967	0.85772	0.900635	2
ENSG00000203780	FANK1	10	125893564	126012592	0.781522	0.5419	0.585335	2
ENSG00000166143	PPP1R14D	15	40812451	40831708	1.19621	1.08033	1.12391	2
ENSG00000137834	SMAD6	15	66699236	66785849	0.636629	0.524035	0.568509	2
ENSG00000118503	TNFAIP3	6	137864214	137874304	0.716659	0.862473	0.907006	2
ENSG00000111726	CMAS	12	22043218	22068668	0.00517308	0.660249	0.705284	2
ENSG00000109445	ZNF330	4	141217887	141225876	0.496672	0.552671	0.598769	2
ENSG00000174306	ZHX3	20	41175448	41207041	0.724403	0.88355	0.930485	2
ENSG00000148730	EIF4EBP2	10	70401145	70431618	0.421243	1.04306	1.09081	2
ENSG00000276600	RAB7B	1	205973740	206006395	0.96771	0.749639	0.798113	2
ENSG00000149256	TENM4	11	78649829	79444030	0.650722	0.504137	0.553265	2
ENSG00000077063	CTTNBP2	7	117707651	117876441	0.492017	0.663661	0.712879	2
ENSG00000086289	EPDR1	7	37680843	37953412	-0.0325457	1.31006	1.35929	2
ENSG00000102796	DHRS12	13	51764993	51807123	1.03812	0.795418	0.844992	2
ENSG00000134013	LOXL2	8	23293897	23407120	1.06648	0.918118	0.969562	2
ENSG00000189292	ALKAL2	2	276558	291091	0.869874	0.578549	0.63022	2
ENSG00000198885	ITPRIPL1	2	96322317	96331353	0.30196	0.835836	0.887624	2
ENSG00000117868	ESYT2	7	158727995	158832628	1.14272	1.10097	1.15379	2
ENSG00000135469	COQ10A	12	56263890	56271084	0.674678	1.37627	1.43033	2
ENSG00000109381	ELF2	4	139025112	139063595	0.721072	0.909618	0.965443	2
ENSG00000237110	TAAR9	6	132535290	132542336	0.0579997	0.944777	1.00218	2
ENSG00000239732	TLR9	3	52218080	52228645	0.88116	1.0449	1.10245	2
ENSG00000224470	ATXN1L	16	71805439	71860328	0.0927598	0.695328	0.753086	2
ENSG00000153936	HS2ST1	1	86911635	87112982	0.769581	0.543184	0.601208	2
ENSG00000250254	PTTG2	4	37957398	37964128	0.877643	0.689806	0.748255	2
ENSG00000169762	TAPT1	4	16157505	16229471	0.931965	0.670776	0.729258	2
ENSG00000156574	NODAL	10	70428936	70444681	0.718525	1.33045	1.39208	2
ENSG00000121644	DESI2	1	244650103	244708951	0.811631	0.918795	0.980995	2
ENSG00000113368	LMNB1	5	126773623	126840014	0.114391	0.623294	0.686028	2
ENSG00000078747	ITCH	20	34360241	34416879	0.312552	0.972735	1.03645	2
ENSG00000080493	SLC4A4	4	71059667	71571595	0.72037	0.493416	0.557469	2
ENSG00000090615	GOLGA3	12	132765914	132831864	0.725518	0.664174	0.728384	2
ENSG00000149308	NPAT	11	108154215	108225638	0.7484	0.65202	0.716747	2
ENSG00000183283	DAZAP2	12	51235724	51246931	0.774581	1.21653	1.28133	2
ENSG00000129467	ADCY4	14	24315349	24338071	0.309287	0.652475	0.717802	2
ENSG00000166912	MTMR10	15	30935941	30994628	0.809225	0.427632	0.493837	2
ENSG00000111859	NEDD9	6	11180298	11235668	0.66225	0.979941	1.04766	2
ENSG00000118363	SPCS2	11	74946247	74982031	0.306504	0.895588	0.964026	2
ENSG00000196352	CD55	1	207318532	207343766	0.554898	0.522347	0.592551	2
ENSG00000147853	AK3	9	4706556	4744202	0.820324	0.53403	0.604414	2
ENSG00000141446	ESCO1	18	21526284	21603704	1.09497	0.92098	0.994197	2
ENSG00000181444	ZNF467	7	149761182	149776219	0.760554	0.48503	0.55839	2
ENSG00000074621	SLC24A1	15	65608366	65655929	0.668224	0.856114	0.934369	2
ENSG00000139921	TMX1	14	51237162	51248851	0.723882	0.656721	0.735333	2
ENSG00000196850	PPTC7	12	110530245	110586318	0.475185	0.889378	0.968748	2
ENSG00000171448	ZBTB26	9	122912566	122934512	0.594306	0.677414	0.757572	2
ENSG00000204060	FOXO6	1	41358922	41386590	0.51012	0.96571	1.04725	2
ENSG00000188585	CLEC20A	1	178476247	178489921	0.363691	0.705162	0.787082	2
ENSG00000101367	MAPRE1	20	32816954	32853405	0.548198	0.837401	0.920049	2
ENSG00000136213	CHST12	7	2400588	2451483	0.45596	0.724345	0.807253	2
ENSG00000167916	KRT24	17	40694991	40706752	0.672444	0.722276	0.805962	2
ENSG00000127993	RBM48	7	92525773	92541005	0.1178	0.723829	0.807524	2
ENSG00000148248	SURF4	9	133358450	133379166	0.490149	0.898932	0.98283	2
ENSG00000018625	ATP1A2	1	160112759	160140202	-0.135425	1.18388	1.26808	2
ENSG00000164199	ADGRV1	5	90526344	90625671	0.900133	0.668269	0.75291	2
ENSG00000013375	PGM3	6	83158150	83175013	0.595366	0.494259	0.580216	2
ENSG00000114021	NIT2	3	100331739	100358351	-0.142343	0.96596	1.05198	2
ENSG00000069122	ADGRF5	6	46849522	46924938	0.565215	0.590568	0.676975	2
ENSG00000114127	XRN1	3	142303607	142451062	0.79101	1.19873	1.28699	2
ENSG00000198130	HIBCH	2	190186735	190208232	0.831851	0.635221	0.724341	2
ENSG00000171812	COL8A2	1	36092239	36128222	-0.224142	0.871265	0.960848	2
ENSG00000170178	HOXD12	2	176096795	176105489	0.207667	0.611341	0.702997	2
ENSG00000118777	ABCG2	4	88087150	88234628	0.787794	0.84286	0.936944	2
ENSG00000144815	NXPE3	3	101776202	101788606	0.900464	0.836881	0.931103	2
ENSG00000104067	TJP1	15	29696367	29825503	0.511213	0.497206	0.59268	2
ENSG00000100650	SRSF5	14	69723900	69775004	0.653462	0.764547	0.860689	2
ENSG00000185668	POU3F1	1	38040829	38049793	0.550628	0.979213	1.07667	2
ENSG00000124766	SOX4	6	21590751	21601619	0.945286	1.01759	1.11555	2
ENSG00000071655	MBD3	19	1570596	1595801	-0.107026	0.749395	0.848375	2
ENSG00000136940	PDCL	9	122795389	122829686	0.53355	1.09253	1.19178	2
ENSG00000108587	GOSR1	17	30474362	30530592	0.363843	0.625332	0.725349	2
ENSG00000105135	ILVBL	19	15111984	15127034	0.473047	1.28004	1.38012	2
ENSG00000137731	FXYD2	11	117797844	117822419	0.313156	1.2295	1.32979	2
ENSG00000169605	GKN1	2	68971573	68983980	0.453456	0.756297	0.857208	2
ENSG00000146250	PRSS35	6	83509534	83528704	0.55501	0.576851	0.677948	2
ENSG00000038532	CLEC16A	16	10941564	11185186	0.0622256	1.04778	1.14902	2
ENSG00000064995	TAF11	6	34874462	34891027	0.681308	0.724563	0.826038	2
ENSG00000136868	SLC31A1	9	113218544	113267492	0.850139	0.7639	0.865883	2
ENSG00000139174	PRICKLE1	12	42453757	42592746	0.684797	0.666005	0.768158	2
ENSG00000140022	STON2	14	81257656	81430404	0.679128	0.528002	0.630581	2
ENSG00000115919	KYNU	2	142874657	142993052	0.493113	0.538085	0.641337	2
ENSG00000138798	EGF	4	109909883	110016766	0.983392	0.790515	0.895067	2
ENSG00000155100	OTUD6B	8	91067196	91090091	0.697678	0.722097	0.826843	2
ENSG00000011143	MKS1	17	58202441	58214715	0.503752	0.928526	1.03409	2
ENSG00000107104	KANK1	9	467291	749105	-0.0499964	1.06186	1.17049	2
ENSG00000136147	PHF11	13	49492610	49524033	0.34732	1.09112	1.19976	2
ENSG00000116350	SRSF4	1	29144743	29184900	0.91846	1.20356	1.31276	2
ENSG00000015153	YAF2	12	42154104	42241236	0.785362	1.09395	1.20397	2
ENSG00000243708	PLA2G4B	15	41834775	41851147	0.0817773	1.14372	1.25419	2
ENSG00000116001	TIA1	2	70206444	70251628	0.602132	0.577698	0.689548	2
ENSG00000128607	KLHDC10	7	130067534	130138705	0.350179	1.36171	1.47397	2
ENSG00000122033	MTIF3	13	27432643	27453564	0.995585	0.891776	1.00459	2
ENSG00000129667	RHBDF2	17	76467891	76480731	0.42849	0.644543	0.75736	2
ENSG00000101405	OXT	20	3068620	3075517	0.838263	0.539753	0.652903	2
ENSG00000115594	IL1R1	2	102061544	102167953	0.448326	0.614477	0.727629	2
ENSG00000163823	CCR1	3	46198711	46211313	0.605285	1.20957	1.32309	2
ENSG00000213341	CHUK	10	100185300	100232596	0.655034	0.611073	0.725341	2
ENSG00000171840	NINJ2	12	561296	666445	0.475969	0.992401	1.10691	2
ENSG00000092036	HAUS4	14	22943228	22960090	0.189343	1.07823	1.19354	2
ENSG00000134758	RNF138	18	32088874	32134561	0.797055	0.649038	0.766096	2
ENSG00000185305	ARL15	5	53880942	54313573	0.566041	0.5065	0.623897	2
ENSG00000178952	TUFM	16	28839411	28849348	0.50408	1.13705	1.25453	2
ENSG00000198083	KRTAP9-9	17	41252384	41259364	-0.167581	0.694273	0.812694	2
ENSG00000158786	PLA2G2F	1	20136323	20153381	1.09469	0.891846	1.01316	2
ENSG00000064652	SNX24	5	122840439	123001314	0.728565	0.802129	0.923686	2
ENSG00000198890	PRMT6	1	107053674	107062294	1.02064	0.913439	1.03503	2
ENSG00000150459	SAP18	13	21137514	21152082	0.537705	0.73543	0.857603	2
ENSG00000013573	DDX11	12	31070860	31097633	0.761597	0.787357	0.909678	2
ENSG00000163630	SYNPR	3	63225315	63559696	0.806141	0.504126	0.626713	2
ENSG00000173914	RBM4B	11	66661998	66680748	0.518949	0.546334	0.669025	2
ENSG00000166783	MARF1	16	15591387	15646024	1.01611	0.910188	1.03377	2
ENSG00000182175	RGMA	15	93032273	93092204	0.708739	0.745257	0.869253	2
ENSG00000149089	APIP	11	34850094	34893741	0.82119	0.468494	0.592916	2
ENSG00000077684	JADE1	4	128806700	128878224	0.637537	0.75597	0.881294	2
ENSG00000157368	IL34	16	70576895	70663682	0.60931	0.486543	0.612114	2
ENSG00000173825	TIGD3	11	65351751	65360613	0.903646	1.04741	1.17423	2
ENSG00000183527	PSMG1	21	39171769	39186451	0.499752	0.687499	0.814636	2
ENSG00000178202	POGLUT3	11	108469112	108494504	0.478652	0.927131	1.05472	2
ENSG00000104450	SPAG1	8	100154906	100197680	0.713069	0.650007	0.777622	2
ENSG00000143248	RGS5	1	163108121	163155716	0.871255	0.559089	0.686874	2
ENSG00000125810	CD93	20	23076360	23089324	0.240552	0.589784	0.717621	2
ENSG00000117411	B4GALT2	1	43975943	43984327	0.885187	0.554148	0.682435	2
ENSG00000133104	SPART	13	36298638	36349394	0.668684	0.876194	1.00513	2
ENSG00000136492	BRIP1	17	61676139	61864569	0.404401	0.843196	0.972303	2
ENSG00000171241	SHCBP1	16	46575591	46624379	0.788117	0.450436	0.580548	2
ENSG00000174243	DDX23	12	48826756	48855163	0.925484	0.704475	0.837027	2
ENSG00000115902	SLC1A4	2	64985477	65019554	0.438502	0.649752	0.782323	2
ENSG00000188010	MORN2	2	38872962	38885707	0.96087	0.742937	0.876882	2
ENSG00000164919	COX6C	8	99870200	99896706	-0.00602491	0.64544	0.781238	2
ENSG00000126012	KDM5C	X	53188321	53228422	0.209135	1.12949	1.26566	2
ENSG00000134504	KCTD1	18	26451910	26551553	0.745133	0.55078	0.687736	2
ENSG00000254004	ZNF260	19	36507687	36531271	0.212315	0.794505	0.932243	2
ENSG00000139155	SLCO1C1	12	20692332	20756386	0.0927334	0.734917	0.875636	2
ENSG00000145861	C1QTNF2	5	160344754	160373626	0.909485	0.596144	0.737638	2
ENSG00000177374	HIC1	17	2051154	2059719	0.905717	0.715556	0.857807	2
ENSG00000163349	HIPK1	1	113926324	113980869	0.225228	0.619084	0.761389	2
ENSG00000215271	HOMEZ	14	23269422	23289132	0.649805	0.626753	0.769774	2
ENSG00000174808	BTC	4	74741759	74797523	0.516555	0.923773	1.06737	2
ENSG00000153093	ACOXL	2	110729539	111123610	0.373734	0.779204	0.923775	2
ENSG00000165185	KIAA1958	9	112483827	112672397	0.852992	0.574321	0.719253	2
ENSG00000213047	DENND1B	1	197501748	197778480	0.495883	0.59868	0.744463	2
ENSG00000157617	C2CD2	21	41882112	41904652	0.471743	1.25487	1.40106	2
ENSG00000172349	IL16	15	81156575	81185883	-0.2987	1.13388	1.28045	2
ENSG00000132466	ANKRD17	4	73070376	73261798	0.635864	0.586238	0.73334	2
ENSG00000140396	NCOA2	8	70106782	70406808	0.737276	0.569494	0.716644	2
ENSG00000171885	AQP4	18	26849043	26868707	0.0908183	1.5744	1.72179	2
ENSG00000126790	L3HYPDH	14	59457363	59478898	0.278582	0.747422	0.898633	2
ENSG00000135525	MAP7	6	136339281	136529213	0.700676	0.518232	0.669506	2
ENSG00000101109	STK4	20	44963479	45082948	0.688353	0.464786	0.617877	2
ENSG00000162366	PDZK1IP1	1	47180582	47193036	0.863338	0.681991	0.835158	2
ENSG00000110723	EXPH5	11	108502435	108596768	0.628983	0.858101	1.01446	2
ENSG00000130720	FIBCD1	9	130899438	130942068	0.997859	0.811967	0.968921	2
ENSG00000175356	SCUBE2	11	9016476	9094599	0.466295	0.632052	0.7909	2
ENSG00000183128	CALHM3	10	103469804	103482240	0.42665	0.572728	0.73233	2
ENSG00000172172	MRPL13	8	120377761	120417112	0.704829	0.886569	1.04726	2
ENSG00000102104	RS1	X	18636688	18675108	-0.123466	0.718735	0.879671	2
ENSG00000080293	SCTR	2	119436843	119527483	0.852927	0.470724	0.631994	2
ENSG00000229474	PATL2	15	44662732	44679888	1.00228	0.940916	1.1029	2
ENSG00000030066	NUP160	11	47775087	47851467	0.251945	1.18701	1.35025	2
ENSG00000117151	CTBS	1	84546611	84577440	0.813901	0.562354	0.726265	2
ENSG00000164088	PPM1M	3	52242759	52253599	0.822763	0.725021	0.889892	2
ENSG00000171566	PLRG1	4	154532005	154553400	0.631296	0.642309	0.808093	2
ENSG00000164024	METAP1	4	98992659	99042446	0.208255	0.660104	0.829906	2
ENSG00000078618	NRDC	1	51786191	51817071	0.736476	0.810845	0.982196	2
ENSG00000146477	SLC22A3	6	160345378	160455577	0.385693	0.958181	1.13077	2
ENSG00000184677	ZBTB40	1	22425838	22514763	0.452117	0.618639	0.792808	2
ENSG00000177283	FZD8	10	35635247	35645296	0.624073	0.957291	1.13152	2
ENSG00000086061	DNAJA1	9	33022273	33042907	0.506998	0.722608	0.897218	2
ENSG00000196584	XRCC2	7	152641776	152679141	-0.121821	0.967122	1.14238	2
ENSG00000204711	C9orf135	9	69817817	69909227	0.292511	0.582976	0.759827	2
ENSG00000198959	TGM2	20	38124385	38168270	0.532469	0.813403	0.990938	2
ENSG00000105085	MED26	19	16571907	16581777	0.531145	0.626959	0.806464	2
ENSG00000173085	COQ2	4	83258536	83287795	0.920566	0.674624	0.854883	2
ENSG00000177673	TEX44	2	231589864	231597276	0.210622	0.597967	0.778654	2
ENSG00000120697	ALG5	13	36946738	37002300	0.691449	0.4936	0.674569	2
ENSG00000130021	PUDP	X	6664865	6724544	0.589497	0.447908	0.629093	2
ENSG00000131323	TRAF3	14	102774449	102914500	0.164907	1.18831	1.36976	2
ENSG00000146166	LGSN	6	63272951	63322977	0.792917	0.398125	0.580639	2
ENSG00000009413	REV3L	6	111296028	111318637	0.48316	0.60236	0.785585	2
ENSG00000136709	WDR33	2	127698027	127814171	0.81535	1.00618	1.19041	2
ENSG00000175745	NR2F1	5	93580222	93597611	-0.113122	1.02606	1.2106	2
ENSG00000092421	SEMA6A	5	116440555	116577823	0.56828	0.552988	0.737658	2
ENSG00000157379	DHRS1	14	24287598	24294125	0.969126	0.779827	0.967387	2
ENSG00000138085	ATRAID	2	27209027	27220156	0.485332	0.921042	1.11241	2
ENSG00000178538	CA8	8	60182412	60284400	0.56517	0.639814	0.835297	2
ENSG00000134339	SAA2	11	18236223	18251643	0.304765	0.586829	0.782559	2
ENSG00000145244	CORIN	4	47590999	47841106	0.230399	0.542541	0.738927	2
ENSG00000178700	DHFR2	3	94044836	94065841	0.581333	0.654721	0.851597	2
ENSG00000103160	HSDL1	16	84119141	84148177	0.586441	0.643955	0.842048	2
ENSG00000145675	PIK3R1	5	68212756	68304821	0.540998	0.5094	0.70806	2
ENSG00000150967	ABCB9	12	122917951	122969460	0.754184	0.767943	0.96661	2
ENSG00000152952	PLOD2	3	146066440	146088889	0.79347	0.688387	0.887456	2
ENSG00000166347	CYB5A	18	74247846	74294963	0.906854	0.752234	0.951972	2
ENSG00000150457	LATS2	13	20970036	21064586	0.701763	0.410923	0.612268	2
ENSG00000111846	GCNT2	6	10489223	10630222	0.784262	0.380058	0.583395	2
ENSG00000134748	PRPF38A	1	52401602	52423836	0.802887	0.876665	1.08008	2
ENSG00000115275	MOGS	2	74458057	74468382	0.843849	0.769362	0.973246	2
ENSG00000122035	RASL11A	13	27267830	27278192	0.52551	0.485621	0.69013	2
ENSG00000122705	CLTA	9	36187856	36215061	0.955859	1.04023	1.24528	2
ENSG00000184557	SOCS3	17	78353778	78363077	0.234103	1.13158	1.3369	2
ENSG00000135643	KCNMB4	12	70363290	70437292	0.472689	0.47116	0.679092	2
ENSG00000133641	C12orf29	12	88030846	88049976	0.532623	0.501783	0.711141	2
ENSG00000183665	TRMT12	8	124447820	124456026	0.961341	0.885249	1.09792	2
ENSG00000158156	XKR8	1	27956588	27971092	0.425422	1.02938	1.24216	2
ENSG00000198026	ZNF335	20	45945660	45975203	0.704294	0.703927	0.91723	2
ENSG00000196151	WDSUB1	2	159232798	159289703	0.719234	0.614277	0.828082	2
ENSG00000134508	CABLES1	18	23131564	23260747	0.640263	1.10708	1.32122	2
ENSG00000111913	RIPOR2	6	24801282	24939052	0.422372	0.815291	1.03007	2
ENSG00000163714	U2SURP	3	142961497	143019371	0.683906	0.55688	0.772014	2
ENSG00000125965	GDF5	20	35430347	35441228	0.562631	1.25311	1.46898	2
ENSG00000170364	SETMAR	3	4300304	4320567	0.537641	0.541966	0.758922	2
ENSG00000176422	SPRYD4	12	56465578	56482708	0.268837	0.699846	0.918566	2
ENSG00000112208	BAG2	6	57169326	57192833	0.805501	0.590832	0.810499	2
ENSG00000067057	PFKP	10	3063333	3104554	0.026477	0.655523	0.875635	2
ENSG00000141741	MIEN1	17	39725496	39733494	0.140216	0.729145	0.94952	2
ENSG00000118007	STAG1	3	136333236	136755378	0.907888	0.664574	0.885242	2
ENSG00000183150	GPR19	12	12657890	12699183	0.417461	0.900744	1.12184	2
ENSG00000217930	PAM16	16	4328549	4354265	0.623177	0.551902	0.773314	2
ENSG00000163625	WDFY3	4	84666597	84969690	0.687085	0.524716	0.746199	2
ENSG00000086848	ALG9	11	111779195	111841305	0.789672	0.511273	0.733042	2
ENSG00000090863	GLG1	16	74444427	74610114	0.892497	0.822672	1.04479	2
ENSG00000165449	SLC16A9	10	59647764	59712850	0.508376	0.859291	1.0819	2
ENSG00000115221	ITGB6	2	160096667	160203313	0.70722	0.937153	1.16236	2
ENSG00000249992	TMEM158	3	45221466	45229287	1.02749	0.776044	1.00203	2
ENSG00000108759	KRT32	17	41456513	41470386	0.370054	1.16137	1.38756	2
ENSG00000242616	GNG10	9	111658605	111673226	0.536757	0.913153	1.13994	2
ENSG00000147065	MSN	X	65585377	65732589	0.165639	0.691887	0.919323	2
ENSG00000166275	BORCS7	10	102851259	102867961	0.513676	1.19309	1.42222	2
ENSG00000204381	LAYN	11	111537280	111558212	0.177875	0.879189	1.10843	2
ENSG00000261272	MUC22	6	31007474	31038402	0.750446	0.51043	0.740375	2
ENSG00000148158	SNX30	9	112747760	112877987	0.644113	1.13863	1.36873	2
ENSG00000156804	FBXO32	8	123494889	123544206	0.960028	0.852879	1.08487	2
ENSG00000121871	SLITRK3	3	165183720	165199384	-0.00637202	0.968719	1.20219	2
ENSG00000164938	TP53INP1	8	94922972	94952366	0.494285	0.527325	0.760814	2
ENSG00000162191	UBXN1	11	62673498	62682055	0.806302	0.948168	1.18202	2
ENSG00000170142	UBE2E1	3	23802955	23810888	0.522907	0.588472	0.823255	2
ENSG00000111725	PRKAB1	12	119664864	119684624	1.02363	1.00566	1.2419	2
ENSG00000140859	KIFC3	16	57755217	57800764	0.515266	0.777314	1.01415	2
ENSG00000225921	NOL7	6	13612335	13624712	0.678507	0.581085	0.820093	2
ENSG00000116128	BCL9	1	147538501	147629180	0.0985347	0.876404	1.11546	2
ENSG00000158163	DZIP1L	3	138058990	138118608	0.518489	0.541346	0.783326	2
ENSG00000198075	SULT1C4	2	108374911	108385922	1.0195	0.854834	1.09744	2
ENSG00000213927	CCL27	9	34658880	34667048	1.06247	0.874197	1.11719	2
ENSG00000065534	MYLK	3	123607049	123887331	0.469974	0.637699	0.881942	2
ENSG00000196981	WDR5B	3	122408846	122419062	0.140831	0.580455	0.825712	2
ENSG00000144834	TAGLN3	3	111995739	112016887	0.505005	0.69571	0.941335	2
ENSG00000139737	SLAIN1	13	77694687	77767229	0.783593	0.998364	1.24405	2
ENSG00000178343	SHISA3	4	42394488	42405487	0.170969	1.46527	1.71131	2
ENSG00000091039	OSBPL8	12	76348797	76562535	0.811133	0.564038	0.810704	2
ENSG00000007866	TEAD3	6	35470597	35499950	1.02961	0.928553	1.17538	2
ENSG00000157426	AASDH	4	56335287	56390508	0.928808	0.93501	1.18202	2
ENSG00000110628	SLC22A18	11	2896721	2928246	0.540848	0.493817	0.741617	2
ENSG00000079385	CEACAM1	19	42504304	42531446	0.727758	0.905775	1.15827	2
ENSG00000144730	IL17RD	3	57086982	57168353	0.351736	0.575809	0.828313	2
ENSG00000007384	RHBDF1	16	55059	75631	0.449144	0.937682	1.19052	2
ENSG00000167972	ABCA3	16	2272881	2343728	-0.169201	0.955416	1.20848	2
ENSG00000140743	CDR2	16	22342936	22377619	0.908457	0.600436	0.853919	2
ENSG00000006747	SCIN	7	12567577	12656104	0.651053	0.460913	0.714568	2
ENSG00000185883	ATP6V0C	16	2510952	2523218	0.553486	0.762512	1.01629	2
ENSG00000170500	LONRF2	2	100268875	100325501	0.497515	0.706827	0.962096	2
ENSG00000197321	SVIL	10	29454338	29738804	1.13007	0.928164	1.18351	2
ENSG00000110844	PRPF40B	12	49565218	49586264	0.121574	0.903021	1.15987	2
ENSG00000180828	BHLHE22	8	64577365	64586627	0.0924815	0.587848	0.844989	2
ENSG00000235109	ZSCAN31	6	28321693	28329717	0.99385	0.735283	0.99272	2
ENSG00000092929	UNC13D	17	75824225	75833147	0.789498	0.952907	1.21108	2
ENSG00000139233	LLPH	12	66113555	66133750	0.701964	0.836704	1.09627	2
ENSG00000143155	TIPRL	1	168175962	168205109	0.503917	1.12648	1.38798	2
ENSG00000142507	PSMB6	17	4793144	4801502	-0.0583184	1.65313	1.91658	2
ENSG00000160685	ZBTB7B	1	154999630	155021522	0.0770046	0.877554	1.14271	2
ENSG00000101888	NXT2	X	109532781	109547684	0.416573	0.933491	1.19913	2
ENSG00000148737	TCF7L2	10	112947247	113170678	0.649177	0.433574	0.702988	2
ENSG00000204406	MBD5	2	148018011	148461497	0.481155	0.663699	0.933247	2
ENSG00000143669	LYST	1	235658041	235869906	0.929206	0.596653	0.869773	2
ENSG00000186907	RTN4RL2	11	57457528	57480534	0.535633	0.688222	0.962476	2
ENSG00000172086	KRCC1	2	88024205	88058783	0.865701	0.517916	0.793281	2
ENSG00000185862	EVI2B	17	31300770	31317054	0.69066	0.853707	1.13145	2
ENSG00000165300	SLITRK5	13	87668371	87682616	0.0284377	0.762845	1.04067	2
ENSG00000143811	PYCR2	1	225916877	225927110	0.650399	0.601259	0.879293	2
ENSG00000152782	PANK1	10	89579988	89646874	0.518938	0.566314	0.845259	2
ENSG00000117461	PIK3R3	1	46037140	46135629	0.436173	0.616838	0.896377	2
ENSG00000196233	LCOR	10	96829254	96961886	0.6521	0.66256	0.943501	2
ENSG00000172640	OR10AD1	12	48199339	48206292	0.663406	0.701163	0.982184	2
ENSG00000162882	HAAO	2	42764089	42772893	0.448099	0.58964	0.871015	2
ENSG00000158169	FANCC	9	95096054	95320709	0.693665	0.37682	0.658321	2
ENSG00000165424	ZCCHC24	10	79379325	79448624	0.621561	0.421801	0.70536	2
ENSG00000147596	PRDM14	8	70048651	70074252	0.817743	0.581564	0.865765	2
ENSG00000118526	TCF21	6	133886113	133895257	0.922071	0.781912	1.06675	2
ENSG00000106992	AK1	9	127863486	127880675	0.859641	0.549441	0.835796	2
ENSG00000096433	ITPR3	6	33617365	33699574	0.895328	0.748495	1.03509	2
ENSG00000112282	MED23	6	131570966	131631205	0.473968	0.491048	0.779114	2
ENSG00000141219	C17orf80	17	73229233	73248339	0.851684	0.836736	1.12509	2
ENSG00000213928	IRF9	14	24158265	24169565	0.723091	0.528477	0.818536	2
ENSG00000006715	VPS41	7	38719974	38912191	0.634112	0.449981	0.74185	2
ENSG00000139193	CD27	12	6441955	6454713	0.760124	0.795108	1.09117	2
ENSG00000011295	TTC19	17	15996784	16007251	0.628175	0.626962	0.923041	2
ENSG00000111271	ACAD10	12	111683053	111760099	0.543764	0.897306	1.19435	2
ENSG00000172243	CLEC7A	12	10113777	10133199	0.13508	0.866348	1.16484	2
ENSG00000033627	ATP6V0A1	17	42455844	42524485	0.662075	0.747946	1.04798	2
ENSG00000164494	PDSS2	6	107149562	107462564	0.832718	0.45191	0.752021	2
ENSG00000128059	PPAT	4	56390362	56438615	0.904807	0.528034	0.828718	2
ENSG00000112406	HECA	6	139132080	139183802	0.628688	0.475335	0.776564	2
ENSG00000135932	CAB39	2	230709842	230824075	0.266734	0.517841	0.81932	2
ENSG00000197694	SPTAN1	9	128549558	128636662	0.0106534	1.42068	1.72267	2
ENSG00000110046	ATG2A	11	64891546	64916395	1.01387	0.884705	1.18696	2
ENSG00000159082	SYNJ1	21	32625759	32730939	1.09083	0.954528	1.25764	2
ENSG00000177098	SCN4B	11	118130377	118148433	0.33884	0.501127	0.80465	2
ENSG00000168461	RAB31	18	9705275	9862469	0.563718	0.527948	0.832636	2
ENSG00000160460	SPTBN4	19	40463241	40563507	-0.160649	0.978577	1.28327	2
ENSG00000143612	C1orf43	1	154203696	154223578	0.935185	0.873499	1.17867	2
ENSG00000065060	UHRF1BP1	6	34789015	34886138	0.396724	0.481683	0.787092	2
ENSG00000074054	CLASP1	2	121334776	121652462	0.562795	0.637408	0.943746	2
ENSG00000277363	SRCIN1	17	38527031	38608952	0.386931	0.486728	0.793189	2
ENSG00000162551	ALPL	1	21506397	21567211	0.194703	0.863803	1.17043	2
ENSG00000172465	TCEAL1	X	103625704	103633447	0.640335	0.793963	1.10137	2
ENSG00000122787	AKR1D1	7	137999324	138119866	0.220451	0.776432	1.08452	2
ENSG00000189299	FOXR2	X	55620400	55629192	0.377148	0.570172	0.878896	2
ENSG00000185760	KCNQ5	6	72618792	73201848	-0.177472	0.730196	1.04056	2
ENSG00000126947	ARMCX1	X	101547547	101557700	0.390456	0.852913	1.1635	2
ENSG00000065491	TBC1D22B	6	37254772	37335970	0.32119	0.54643	0.857425	2
ENSG00000135862	LAMC1	1	183020420	183148592	0.839891	0.668142	0.97964	2
ENSG00000066027	PPP2R5A	1	212282410	212364853	0.992745	0.833068	1.1461	2
ENSG00000134755	DSC2	18	31055840	31105421	0.491966	0.655911	0.969025	2
ENSG00000184014	DENND5A	11	9135825	9268350	0.543544	0.689434	1.00737	2
ENSG00000277791	PSMB3	17	38749741	38767225	-0.365592	0.863811	1.1823	2
ENSG00000013523	ANGEL1	14	76783009	76815882	0.157456	0.64351	0.962961	2
ENSG00000107968	MAP3K8	10	30431021	30464833	0.766308	0.952014	1.2716	2
ENSG00000154856	APCDD1	18	10451635	10492949	0.21271	0.497162	0.817328	2
ENSG00000182199	SHMT2	12	57226573	57237935	0.5664	0.39225	0.714302	2
ENSG00000168040	FADD	11	70200296	70210390	0.671581	0.445504	0.770958	2
ENSG00000177427	MIEF2	17	18257597	18266546	0.879476	0.918551	1.24422	2
ENSG00000095574	IKZF5	10	122987807	123011795	0.758911	0.343755	0.67318	2
ENSG00000110921	MVK	12	109570255	109584535	0.893462	0.868142	1.20018	2
ENSG00000180855	ZNF443	19	12426706	12444021	0.771089	0.55341	0.888405	2
ENSG00000107242	PIP5K1B	9	68702240	69012176	0.617688	0.428592	0.76374	2
ENSG00000175575	PAAF1	11	73873699	73930570	0.211119	0.601907	0.937448	2
ENSG00000166311	SMPD1	11	6387440	6395056	0.745347	0.404202	0.739783	2
ENSG00000165060	FXN	9	69032751	69077850	0.625094	0.833838	1.17045	2
ENSG00000148841	ITPRIP	10	104306698	104336905	0.679357	0.760138	1.09737	2
ENSG00000152082	MZT2B	2	130178737	130193713	0.57596	0.544064	0.881698	2
ENSG00000093183	SEC22C	3	42544969	42566632	0.392431	0.49652	0.834435	2
ENSG00000153266	FEZF2	3	62366681	62376550	0.171606	0.910902	1.25255	2
ENSG00000100991	TRPC4AP	20	34999404	35095807	0.408656	0.43604	0.77806	2
ENSG00000115306	SPTBN1	2	54453317	54674445	0.535286	0.475225	0.81736	2
ENSG00000136152	COG3	13	45461898	45468658	0.459305	0.829091	1.1717	2
ENSG00000108561	C1QBP	17	5429777	5442155	-0.0896362	0.685084	1.03102	2
ENSG00000115947	ORC4	2	147927396	148023737	0.698492	0.399485	0.746128	2
ENSG00000233493	TMEM238	19	55376244	55387292	0.717059	1.00398	1.35143	2
ENSG00000038210	PI4K2B	4	25157663	25280306	0.462335	0.607521	0.955701	2
ENSG00000258588	TRIM6-TRIM34	11	5593725	5647398	0.817923	0.506684	0.856984	2
ENSG00000121380	BCL2L14	12	12046844	12102684	0.867683	0.605568	0.956801	2
ENSG00000174807	CD248	11	66311494	66320044	0.545183	0.914976	1.26631	2
ENSG00000169247	SH3TC2	5	148920639	149066163	0.696507	0.38006	0.731461	2
ENSG00000170836	PPM1D	17	60597183	60659964	0.668359	0.870081	1.22292	2
ENSG00000172878	METAP1D	2	171996943	172067414	0.418785	0.622054	0.975806	2
ENSG00000170468	RIOX1	14	73487933	73496394	0.876332	0.681328	1.03594	2
ENSG00000173041	ZNF680	7	64516878	64566071	0.27904	1.26451	1.6195	2
ENSG00000130811	EIF3G	19	10112014	10122899	0.593561	0.944752	1.30091	2
ENSG00000198169	ZNF251	8	144717907	144758486	0.244833	0.74003	1.09778	2
ENSG00000152413	HOMER1	5	79369636	79517134	0.461248	0.495109	0.854223	2
ENSG00000099219	ERMP1	9	5762076	5836070	0.647417	0.462182	0.822353	2
ENSG00000197771	MCMBP	10	119826404	119875754	0.549629	0.49558	0.858496	2
ENSG00000163156	SCNM1	1	151153664	151172133	0.283488	0.620783	0.985811	2
ENSG00000110195	FOLR1	11	72186558	72199323	-0.0296132	0.921963	1.28801	2
ENSG00000145191	EIF2B5	3	184132038	184148311	-0.291984	1.21991	1.58612	2
ENSG00000148450	MSRB2	10	23092579	23125013	-0.374133	0.748651	1.11541	2
ENSG00000099203	TMED1	19	10829067	10839212	0.76215	0.455489	0.822798	2
ENSG00000185519	FAM131C	1	16054769	16076651	0.716234	0.465162	0.832977	2
ENSG00000172331	BPGM	7	134643811	134682808	0.534432	0.58199	0.95036	2
ENSG00000158691	ZSCAN12	6	28375955	28402734	0.769183	0.890673	1.25926	2
ENSG00000221909	FAM200A	7	99543300	99555114	0.473052	0.603848	0.972504	2
ENSG00000179941	BBS10	12	76341474	76351415	0.841621	0.551398	0.920559	2
ENSG00000198771	RCSD1	1	167627093	167709248	0.304094	1.1694	1.54003	2
ENSG00000148985	PGAP2	11	3794724	3829371	0.459438	0.406427	0.778325	2
ENSG00000139329	LUM	12	91099629	91114494	0.789943	1.03306	1.40541	2
ENSG00000138074	SLC5A6	2	27196587	27206049	0.677288	0.404522	0.778953	2
ENSG00000072274	TFRC	3	196024183	196058214	0.677491	0.509574	0.886254	2
ENSG00000180304	OAZ2	15	64684573	64706281	0.643914	0.683053	1.06096	2
ENSG00000138400	MDH1B	2	206734763	206768328	0.420614	0.863995	1.24229	2
ENSG00000164674	SYTL3	6	158647014	158767869	0.459083	0.945745	1.32437	2
ENSG00000104765	BNIP3L	8	26380054	26413854	0.756582	0.810561	1.18929	2
ENSG00000119917	IFIT3	10	89324307	89345166	0.503662	0.836076	1.21521	2
ENSG00000181856	SLC2A4	17	7278718	7291257	0.547167	0.621597	1.00114	2
ENSG00000180979	LRRC57	15	42534820	42551802	0.729929	0.823085	1.20311	2
ENSG00000157540	DYRK1A	21	37362573	37515054	0.393589	0.464218	0.846039	2
ENSG00000104343	UBE2W	8	73777097	73833474	0.749977	0.536416	0.918622	2
ENSG00000058272	PPP1R12A	12	79770563	79938455	0.477668	0.540609	0.924327	2
ENSG00000106771	TMEM245	9	109012135	109122947	0.584864	0.695828	1.07981	2
ENSG00000112715	VEGFA	6	43767184	43781764	0.689108	0.687814	1.07374	2
ENSG00000021776	AQR	15	34848782	34972742	0.258326	0.470484	0.857764	2
ENSG00000196152	ZNF79	9	127421374	127448371	1.00047	0.8745	1.26199	2
ENSG00000132002	DNAJB1	19	14511769	14520569	0.800478	0.695542	1.0839	2
ENSG00000182400	TRAPPC6B	14	39144811	39173532	0.438907	0.555505	0.944689	2
ENSG00000104960	PTOV1	19	49847735	49860782	-0.223762	0.991003	1.38038	2
ENSG00000066777	ARFGEF1	8	67170511	67274708	0.73005	0.451796	0.841248	2
ENSG00000043093	DCUN1D1	3	182935074	182983538	0.902378	0.677275	1.06815	2
ENSG00000169704	GP9	3	129057779	129065406	1.02188	0.826391	1.21855	2
ENSG00000158158	CNNM4	2	96757902	96814874	0.982344	0.714197	1.10713	2
ENSG00000172456	FGGY	1	59293638	59324712	0.155313	1.20534	1.59832	2
ENSG00000119487	MAPKAP1	9	125434393	125710231	0.801974	0.586564	0.98042	2
ENSG00000138081	FBXO11	2	47786316	47812251	0.73907	0.42735	0.82163	2
ENSG00000165816	VWA2	10	114236254	114297489	0.666128	0.725182	1.11982	2
ENSG00000177602	HASPIN	17	3720903	3729699	0.177762	0.798138	1.19476	2
ENSG00000156253	RWDD2B	21	29001384	29022349	0.256274	0.486722	0.884015	2
ENSG00000166002	SMCO4	11	93475472	93502351	0.890288	0.616743	1.01425	2
ENSG00000162946	DISC1	1	231623790	232044272	-0.0537885	0.552689	0.951082	2
ENSG00000125898	FAM110A	20	830715	849277	0.273183	0.657167	1.05653	2
ENSG00000214944	ARHGEF28	5	73623158	73914697	-0.404998	0.659635	1.05939	2
ENSG00000205758	CRYZL1	21	33586341	33644741	0.889415	0.832177	1.23674	2
ENSG00000113555	PCDH12	5	141940581	141961202	0.353969	0.492856	0.897694	2
ENSG00000173542	MOB1B	4	70899326	70978254	0.257023	0.471664	0.877594	2
ENSG00000064042	LIMCH1	4	41356607	41702003	0.293009	1.27765	1.68477	2
ENSG00000103942	HOMER2	15	82833946	82852727	0.894308	0.630574	1.04169	2
ENSG00000182979	MTA1	14	105416820	105473727	0.0538366	1.08045	1.49166	2
ENSG00000095203	EPB41L4B	9	109168974	109324059	1.02901	0.857937	1.27007	2
ENSG00000109861	CTSC	11	88262069	88340725	0.513283	0.494867	0.908851	2
ENSG00000185787	MORF4L1	15	78807487	78900730	0.352219	1.03522	1.45169	2
ENSG00000086598	TMED2	12	123581533	123593446	1.0773	0.849013	1.26615	2
ENSG00000204084	INPP5B	1	37857697	37934749	0.166357	0.531334	0.949053	2
ENSG00000214357	NEURL1B	5	172638263	172694540	0.434208	0.407922	0.82682	2
ENSG00000271503	CCL5	17	35868491	35883360	0.271773	0.445703	0.865613	2
ENSG00000119929	CUTC	10	99699558	99746323	0.699312	0.601297	1.02362	2
ENSG00000103855	CD276	15	73680966	73705573	0.0125867	0.790683	1.21425	2
ENSG00000186187	ZNRF1	16	74996024	75113994	0.409129	0.470854	0.89471	2
ENSG00000116704	SLC35D1	1	66996350	67057148	0.569614	0.667675	1.09169	2
ENSG00000278139	P3R3URF-PIK3R3	1	46040661	46179488	0.752588	0.699133	1.12575	2
ENSG00000105939	ZC3HAV1	7	139040515	139112720	1.05405	0.853094	1.2801	2
ENSG00000116774	OLFML3	1	113976391	113985254	0.158607	0.475997	0.903889	2
ENSG00000114796	KLHL24	3	183632610	183653738	0.182655	0.591321	1.01922	2
ENSG00000115850	LCT	2	135784850	135840184	0.487993	0.416616	0.844601	2
ENSG00000160216	AGPAT3	21	43862223	43990592	-0.0974095	0.55296	0.984343	2
ENSG00000151065	DCP1B	12	1943053	2007457	0.498264	0.544234	0.976113	2
ENSG00000162434	JAK1	1	64830229	64969549	1.00285	0.887643	1.32134	2
ENSG00000136935	GOLGA1	9	124875275	124944083	0.0921284	1.05071	1.48527	2
ENSG00000272325	NUDT3	6	34276679	34395669	0.652435	0.527531	0.963173	2
ENSG00000221986	MYBPHL	1	109289365	109299353	0.0300011	0.78648	1.22335	2
ENSG00000141579	ZNF750	17	82826434	82843022	0.218255	0.6611	1.09817	2
ENSG00000136327	NKX2-8	14	36577004	36585614	0.336654	1.01915	1.458	2
ENSG00000161405	IKZF3	17	39754718	39867312	0.156783	0.529051	0.96815	2
ENSG00000154380	ENAH	1	225483835	225656142	0.809241	0.889512	1.33028	2
ENSG00000179841	AKAP5	14	64462499	64477503	0.934897	0.636527	1.07749	2
ENSG00000130584	ZBTB46	20	63740668	63793923	-0.285714	0.751774	1.19332	2
ENSG00000180875	GREM2	1	240486573	240615155	0.608839	0.501297	0.94313	2
ENSG00000196498	NCOR2	12	124321415	124498252	0.820983	0.91251	1.35436	2
ENSG00000109929	SC5D	11	121289681	121307925	0.0310444	0.54896	0.990909	2
ENSG00000124177	CHD6	20	41399083	41621377	0.543455	0.576087	1.01805	2
ENSG00000104689	TNFRSF10A	8	23187452	23228102	0.713591	0.382456	0.824537	2
ENSG00000184481	FOXO4	X	71092851	71106532	0.857269	0.769645	1.2119	2
ENSG00000147403	RPL10	X	154386955	154403897	0.941306	0.57286	1.02022	2
ENSG00000156284	CLDN8	21	30211006	30219097	-0.25723	0.730655	1.17805	2
ENSG00000134910	STT3A	11	125588712	125605889	0.633298	0.714224	1.16186	2
ENSG00000141101	NOB1	16	69738871	69757926	0.394958	0.780256	1.22947	2
ENSG00000113810	SMC4	3	160396274	160407336	0.269518	0.474934	0.924886	2
ENSG00000213347	MXD3	5	177298461	177314870	0.182645	0.891066	1.3419	2
ENSG00000169180	XPO6	16	28094976	28214965	0.808257	0.596872	1.04788	2
ENSG00000138175	ARL3	10	102670731	102717397	0.409631	0.461026	0.912181	2
ENSG00000256229	ZNF486	19	20164214	20203488	0.0772917	1.1097	1.56107	2
ENSG00000146067	FAM193B	5	177516789	177527013	0.871577	0.769907	1.22631	2
ENSG00000183542	KLRC4	12	10404382	10412757	0.707761	0.346087	0.80313	2
ENSG00000168273	SMIM4	3	52531013	52543526	0.04928	0.613672	1.0722	2
ENSG00000182022	CHST15	10	124004668	124095454	0.356742	0.661362	1.12112	2
ENSG00000214736	TOMM6	6	41784662	41792898	0.914851	0.776151	1.23616	2
ENSG00000234545	FAM133B	7	92557758	92593390	0.676145	0.500022	0.962532	2
ENSG00000175183	CSRP2	12	76855709	76882019	0.720668	0.705305	1.16938	2
ENSG00000178252	WDR6	3	49004062	49018953	0.207779	0.62513	1.08929	2
ENSG00000173200	PARP15	3	122574628	122642047	0.359035	0.485782	0.950056	2
ENSG00000144452	ABCA12	2	214928542	215141626	0.31711	0.441491	0.906583	2
ENSG00000198873	GRK5	10	119204571	119462745	0.651055	0.436619	0.904586	2
ENSG00000150316	CWC15	11	94959620	94976556	0.376697	0.63849	1.10649	2
ENSG00000136783	NIPSNAP3A	9	104744683	104763120	0.0879692	0.579267	1.0479	2
ENSG00000141497	ZMYND15	17	4736833	4749113	0.94176	0.689559	1.15907	2
ENSG00000171953	ATPAF2	17	17974409	18042168	0.604233	0.487447	0.957197	2
ENSG00000133026	MYH10	17	8471207	8633761	0.638275	0.443648	0.913438	2
ENSG00000188770	OPTC	1	203491153	203511949	0.849734	0.577805	1.04762	2
ENSG00000100804	PSMB5	14	23013543	23037727	0.0193511	0.570152	1.04053	2
ENSG00000110042	DTX4	11	59168430	59207909	0.649858	0.381464	0.85405	2
ENSG00000203950	RTL8A	X	135047932	135055090	0.795345	0.871352	1.34509	2
ENSG00000163001	CFAP36	2	55516604	55548079	-0.361219	0.655046	1.12976	2
ENSG00000108786	HSD17B1	17	42549922	42557238	0.720331	0.513029	0.987962	2
ENSG00000102401	ARMCX3	X	101619797	101630843	0.805615	0.421341	0.897461	2
ENSG00000106526	ACTR3C	7	150240916	150326573	0.555115	0.595479	1.07206	2
ENSG00000149554	CHEK1	11	125622163	125660147	0.698929	0.707215	1.18778	2
ENSG00000163877	SNIP1	1	37531449	37557293	0.942524	0.616041	1.09736	2
ENSG00000185115	NSMCE3	15	29261989	29272822	0.425661	1.00676	1.48893	2
ENSG00000137962	ARHGAP29	1	94145988	94157829	0.698166	0.498709	0.981503	2
ENSG00000167333	TRIM68	11	4595672	4611231	0.622686	0.761271	1.24742	2
ENSG00000169442	CD52	1	26314958	26321994	-0.0968054	0.696977	1.18623	2
ENSG00000119640	ACYP1	14	75050237	75072483	0.661883	0.923614	1.41372	2
ENSG00000147535	PLPP5	8	38260130	38272140	0.505533	0.723463	1.2143	2
ENSG00000115107	STEAP3	2	119220831	119268652	1.00751	0.782436	1.27394	2
ENSG00000185963	BICD2	9	92708363	92767812	0.292155	0.427745	0.919943	2
ENSG00000173908	KRT28	17	40789196	40802959	0.252059	0.497295	0.990993	2
ENSG00000204531	POU5F1	6	31161337	31173682	0.8171	0.438668	0.932678	2
ENSG00000138495	COX17	3	119651513	119679922	0.72744	0.571213	1.06653	2
ENSG00000167491	GATAD2A	19	19382826	19468577	0.837516	0.716642	1.21206	2
ENSG00000008323	PLEKHG6	12	6307436	6331505	0.517695	0.461374	0.956881	2
ENSG00000085662	AKR1B1	7	134439356	134462100	0.718907	0.886854	1.38356	2
ENSG00000134313	KIDINS220	2	8718081	8840630	0.583217	0.351532	0.850909	2
ENSG00000010438	PRSS3	9	33747679	33800924	0.790537	0.40199	0.902793	2
ENSG00000155016	CYP2U1	4	107928549	107956461	0.576019	0.459516	0.960658	2
ENSG00000165476	REEP3	10	63518401	63628128	0.759191	0.350504	0.852093	2
ENSG00000262246	CORO7	16	4351542	4419596	0.984348	0.778765	1.28088	2
ENSG00000148908	RGS10	10	119496817	119545719	-0.193399	0.659723	1.16229	2
ENSG00000196235	SUPT5H	19	39433156	39456442	0.584228	0.358528	0.863886	2
ENSG00000047579	DTNBP1	6	15519807	15589015	0.37264	0.390923	0.8966	2
ENSG00000177189	RPS6KA3	X	20146911	20269909	0.780294	0.298242	0.804147	2
ENSG00000069345	DNAJA2	16	46952362	46976674	0.355782	0.542946	1.04918	2
ENSG00000140931	CMTM3	16	66600874	66612480	0.684856	0.353285	0.861151	2
ENSG00000164093	PITX2	4	110614423	110624734	0.827364	0.496816	1.00685	2
ENSG00000130768	SMPDL3B	1	27932000	27962152	0.448592	0.537332	1.04769	2
ENSG00000153086	ACMSD	2	134835616	134876661	0.765452	0.464209	0.97544	2
ENSG00000157510	AFAP1L1	5	149268859	149346637	0.808245	0.390857	0.902361	2
ENSG00000275410	HNF1B	17	37683431	37748059	0.669589	0.644375	1.15589	2
ENSG00000152683	SLC30A6	2	32162841	32227112	0.341035	0.455774	0.967621	2
ENSG00000170004	CHD3	17	7881796	7915755	0.830817	0.757066	1.27105	2
ENSG00000130779	CLIP1	12	122268432	122425588	0.718658	0.376618	0.892214	2
ENSG00000055609	KMT2C	7	152131922	152197568	0.659945	0.945341	1.46324	2
ENSG00000100938	GMPR2	14	24229422	24242239	-0.135794	1.08334	1.60388	2
ENSG00000147689	FAM83A	8	123175960	123183615	0.0855539	0.715785	1.23679	2
ENSG00000198730	CTR9	11	10748246	10782746	0.443631	0.404493	0.92555	2
ENSG00000197928	ZNF677	19	53232381	53257873	0.175848	0.470819	0.993398	2
ENSG00000089280	FUS	16	31177138	31194602	0.564853	1.00714	1.53011	2
ENSG00000178502	KLHL11	17	41845518	41868423	0.745241	0.683492	1.20673	2
ENSG00000003249	DBNDD1	16	90001871	90012004	0.993272	0.764704	1.2889	2
ENSG00000130055	GDPD2	X	70420031	70436390	0.601953	0.446782	0.973788	2
ENSG00000077044	DGKD	2	233351494	233475098	-0.0477852	1.16522	1.6938	2
ENSG00000104365	IKBKB	8	42268302	42335460	0.083143	0.702028	1.23137	2
ENSG00000153774	CFDP1	16	75290698	75309545	0.728625	0.538087	1.06789	2
ENSG00000182054	IDH2	15	90080045	90105468	0.256538	1.23023	1.76036	2
ENSG00000166130	IKBIP	12	98610405	98647954	0.484392	0.515276	1.04594	2
ENSG00000144559	TAMM41	3	11787442	11813059	0.0608754	0.528302	1.05972	2
ENSG00000103152	MPG	16	74007	88684	0.452874	0.921039	1.45358	2
ENSG00000186283	TOR3A	1	179079070	179088855	0.424121	0.471474	1.00634	2
ENSG00000162595	DIRAS3	1	68042886	68054631	0.0356992	0.611084	1.14973	2
ENSG00000231389	HLA-DPA1	6	33061569	33083710	0.96888	0.763351	1.30548	2
[truncated: 9,727 more rows]

## Sheet: FigS7A-C_DAM_only clusters
ensembl_gene_id	hgnc_symbol	chromosome_name	transcript_start	transcript_end	Early (7-9 pcw)_tip	Late_tip	Alveolar	cluster
ENSG00000142449	FBN3	19	8062402	8150497	1.65993	4.98706	239.27	1
ENSG00000153266	FEZF2	3	62366681	62376550	0.879197	3.78635	0.781164	2
ENSG00000182196	ARL6IP4	12	122977060	122985913	1.59378	3.3457	0.533536	2
ENSG00000204175	GPRIN2	10	46546044	46558530	1.1125	3.57438	0.839693	2
ENSG00000127564	PKMYT1	16	2965024	2973241	1.53815	2.8369	0.281255	2
ENSG00000102539	MLNR	13	49217338	49225377	1.53792	3.22752	0.699524	2
ENSG00000127528	KLF2	19	16321826	16331685	2.26757	2.9048	0.488858	2
ENSG00000160161	CILP2	19	19535248	19549659	1.99038	3.18518	0.782194	2
ENSG00000080031	PTPRH	19	55178247	55212501	3.53757	2.79138	0.388611	2
ENSG00000072135	PTPN18	2	130353045	130377571	1.97918	3.33682	0.943618	2
ENSG00000144355	DLX1	2	172081740	172089854	2.10906	3.344	0.951795	2
ENSG00000125820	NKX2-2	20	21508017	21517064	1.34958	3.14688	0.756645	2
ENSG00000163071	SPATA18	4	52048304	52100299	1.73639	2.80875	0.425417	2
ENSG00000167992	VWCE	11	61255286	61298091	1.71463	3.00984	0.634563	2
ENSG00000154122	ANKH	5	14701800	14874778	1.619	2.71887	0.365414	2
ENSG00000184163	C1QTNF12	1	1239446	1246463	0.972552	2.46469	0.149221	2
ENSG00000136327	NKX2-8	14	36577004	36585614	0.475011	3.41652	1.10349	2
ENSG00000205364	MT1M	16	56629659	56636981	1.79835	3.02309	0.718072	2
ENSG00000078124	ACER3	11	76857859	77026879	2.33205	3.20925	0.925081	2
ENSG00000107807	TLX1	10	101128300	101140789	1.50301	3.44382	1.17793	2
ENSG00000151834	GABRA2	4	46240548	46393128	0.632369	2.57175	0.317824	2
ENSG00000124507	PACSIN1	6	34463061	34538221	1.72246	2.87002	0.616128	2
ENSG00000217236	SP9	2	174331954	174341500	1.25041	2.89557	0.663161	2
ENSG00000133247	KMT5C	19	55336853	55346818	2.50325	2.56257	0.336189	2
ENSG00000072182	ASIC4	2	219511170	219537058	1.98569	3.03925	0.82509	2
ENSG00000160801	PTH1R	3	46874721	46906799	1.99926	3.04482	0.855278	2
ENSG00000215375	MYL5	4	670580	685027	2.14136	2.87319	0.686857	2
ENSG00000145020	AMT	3	49413778	49425460	2.55612	2.928	0.744154	2
ENSG00000165271	NOL6	9	33458353	33476924	1.96518	3.25314	1.07646	2
ENSG00000213398	LCAT	16	67936750	67947120	2.23849	3.10843	0.962964	2
ENSG00000169220	RGS14	5	177354924	177375596	1.34498	3.20176	1.06289	2
ENSG00000005884	ITGA3	17	50052968	50079995	2.44197	3.0841	0.947258	2
ENSG00000178919	FOXE1	9	97850226	97859717	1.88452	2.98493	0.85231	2
ENSG00000127663	KDM4B	19	4966113	5156595	1.80126	2.81223	0.682715	2
ENSG00000172680	MOS	8	56109942	56116982	1.08208	3.01944	0.890678	2
ENSG00000172935	MRGPRF	11	69001395	69016382	2.59607	2.78235	0.653997	2
ENSG00000156150	ALX3	1	110056870	110073672	1.86273	2.9619	0.840798	2
ENSG00000072778	ACADVL	17	7214125	7228266	2.17691	2.97154	0.85587	2
ENSG00000186832	KRT16	17	41606778	41615767	1.14676	2.66983	0.56298	2
ENSG00000185122	HSF1	8	144288591	144317668	2.18169	2.8883	0.793159	2
ENSG00000166823	MESP1	15	89745661	89754310	1.95073	3.08615	0.996249	2
ENSG00000166148	AVPR1A	12	63139759	63154201	1.24172	3.20677	1.12236	2
ENSG00000143869	GDF7	2	20664144	20682243	1.52997	2.59678	0.516932	2
ENSG00000183979	NPB	17	81897745	81905898	1.29324	2.99549	0.922577	2
ENSG00000103044	HAS3	16	69102653	69120660	1.9566	2.81019	0.754986	2
ENSG00000126903	SLC10A3	X	154484306	154493614	1.14064	2.95351	0.902904	2
ENSG00000111325	OGFOD2	12	122971580	122983042	1.47031	2.65708	0.60742	2
ENSG00000158887	MPZ	1	161301735	161312954	1.7765	3.2916	1.24299	2
ENSG00000134438	RAX	18	59264035	59276385	1.41621	2.53983	0.494049	2
ENSG00000164050	PLXNB1	3	48400854	48433086	1.85129	2.73936	0.700883	2
ENSG00000181915	ADO	10	62801720	62811479	1.77652	2.71564	0.683983	2
ENSG00000170549	IRX1	5	3592832	3604403	0.264311	2.63273	0.648369	2
ENSG00000160951	PTGER1	19	14469466	14478354	1.9115	2.55991	0.577775	2
ENSG00000169919	GUSB	7	65957684	65985213	2.30956	3.08223	1.101	2
ENSG00000182379	NXPH4	12	57213794	57229449	1.67635	2.5893	0.619715	2
ENSG00000108963	DPH1	17	2027137	2046898	2.22162	3.00768	1.03833	2
ENSG00000110400	NECTIN1	11	119620408	119641200	1.94916	2.81883	0.85405	2
ENSG00000171469	ZNF561	19	9601680	9624232	1.74357	2.66233	0.7	2
ENSG00000185236	RAB11B	19	8386981	8405550	1.9384	3.19499	1.23701	2
ENSG00000272573	MUSTN1	3	52830114	52837915	2.17879	3.05491	1.11243	2
ENSG00000142347	MYO1F	19	8517778	8580442	1.85126	3.05499	1.11937	2
ENSG00000105676	ARMC6	19	19030575	19061178	0.847565	3.00329	1.07796	2
ENSG00000115266	APC2	19	1443302	1458245	2.3682	2.52474	0.601857	2
ENSG00000196498	NCOR2	12	124321415	124498252	1.69827	2.98728	1.06595	2
ENSG00000114353	GNAI2	3	50223292	50261898	2.08027	2.91764	0.999447	2
ENSG00000198873	GRK5	10	119204571	119462745	1.99281	2.97411	1.06473	2
ENSG00000125841	NRSN2	20	343782	356493	1.4055	2.76099	0.852286	2
ENSG00000070610	GBA2	9	35733866	35752228	2.44488	2.78735	0.884066	2
ENSG00000185507	IRF7	11	609553	618252	1.50405	2.84238	0.94687	2
ENSG00000277586	NEFL	8	24947955	24959612	3.33026	2.42116	0.527904	2
ENSG00000141556	TBCD	17	82749042	82948900	1.06509	2.71956	0.834176	2
ENSG00000008382	MPND	19	4340527	4363086	1.31586	2.77026	0.898332	2
ENSG00000105619	TFPT	19	54104020	54118074	2.2354	2.89452	1.02911	2
ENSG00000105447	GRWD1	19	48442841	48454202	2.35756	2.82471	0.961134	2
ENSG00000127054	INTS11	1	1308585	1318433	1.66489	2.60771	0.744635	2
ENSG00000160796	NBEAL2	3	46976666	47012701	1.22011	2.48484	0.622866	2
ENSG00000123144	TRIR	19	12727640	12737657	2.47637	2.90742	1.05973	2
ENSG00000102575	ACP5	19	11571660	11580645	1.69417	2.79814	0.950495	2
ENSG00000139370	SLC15A4	12	128790194	128826958	1.89377	2.54284	0.700881	2
ENSG00000124067	SLC12A4	16	67940474	67971637	1.55019	2.9342	1.09554	2
ENSG00000185669	SNAI3	16	88674688	88689507	2.02917	2.37473	0.537754	2
ENSG00000175283	DOLK	9	128942530	128950603	1.59257	2.99326	1.16069	2
ENSG00000213672	NCKIPSD	3	48670844	48688884	1.94455	2.90151	1.06937	2
ENSG00000141503	MINK1	17	4830340	4901061	1.5088	2.3886	0.560678	2
ENSG00000131746	TNS4	17	40472828	40483875	2.25396	2.59451	0.769973	2
ENSG00000277791	PSMB3	17	38749741	38767225	1.32407	2.89965	1.07922	2
ENSG00000071655	MBD3	19	1570596	1595801	1.91344	2.75288	0.934374	2
ENSG00000204060	FOXO6	1	41358922	41386590	1.37416	2.5749	0.757102	2
ENSG00000141748	ARL5C	17	39153894	39169161	1.76034	2.59921	0.788157	2
ENSG00000215845	TSTD1	1	161034631	161041307	1.90216	3.11082	1.30255	2
ENSG00000165066	NKX6-3	8	41642177	41653817	1.18947	2.33073	0.524988	2
ENSG00000104888	SLC17A7	19	49426401	49444527	2.00592	2.53691	0.734437	2
ENSG00000172123	SLFN12	17	35407922	35435500	3.31287	2.50069	0.701637	2
ENSG00000129991	TNNI3	19	55148767	55159481	1.33952	2.51829	0.720777	2
ENSG00000178773	CPNE7	16	89572758	89600246	2.21583	2.46407	0.667655	2
ENSG00000126215	XRCC3	14	103694609	103718443	2.48397	2.35969	0.566365	2
ENSG00000115484	CCT4	2	61865085	61891656	2.30078	2.87827	1.08689	2
ENSG00000163352	LENEP	1	154990586	154997315	2.90543	2.58463	0.795786	2
ENSG00000070756	PABPC1	8	100682816	100707960	1.60865	2.37866	0.59161	2
ENSG00000116213	WRAP73	1	3627767	3653058	1.94802	2.33589	0.553141	2
ENSG00000111328	CDK2AP1	12	123247112	123271317	1.98572	2.53803	0.759172	2
ENSG00000179546	HTR1D	1	23188895	23220502	1.40995	2.76305	0.986633	2
ENSG00000273542	H4C12	6	27828174	27834560	2.01355	2.45204	0.682264	2
ENSG00000085552	IGSF9	1	159924039	159935469	2.26141	2.89533	1.12921	2
ENSG00000179271	GADD45GIP1	19	12950119	12960223	2.48893	2.78976	1.02609	2
ENSG00000198488	B3GNT6	11	77031398	77042915	2.05408	2.83044	1.06881	2
ENSG00000162078	ZG16B	16	2827169	2835284	3.02293	2.21162	0.45071	2
ENSG00000172830	SSH3	11	67300478	67315605	2.48016	2.91127	1.15303	2
ENSG00000160886	LY6K	8	142697111	142708127	0.441924	2.22213	0.464021	2
ENSG00000188784	PLA2G2E	1	19917009	19926617	2.62044	2.2913	0.533645	2
ENSG00000008324	SS18L2	3	42578840	42598114	2.2216	2.53641	0.778969	2
ENSG00000196296	ATP2A1	16	28875405	28907464	1.92676	2.4616	0.708962	2
ENSG00000135469	COQ10A	12	56263890	56271084	1.79496	2.8727	1.12317	2
ENSG00000131584	ACAP3	1	1289390	1308929	2.36418	2.32345	0.581424	2
ENSG00000104679	R3HCC1	8	23267120	23292034	1.19164	2.38072	0.649624	2
ENSG00000205869	KRTAP5-1	11	1581342	1588283	2.18393	2.56525	0.839449	2
ENSG00000095970	TREM2	6	41155506	41166103	0.747939	2.21524	0.498709	2
ENSG00000184343	SRPK3	X	153773412	153788728	1.24373	2.33305	0.617819	2
ENSG00000160688	FLAD1	1	154980338	154991132	2.69757	2.39611	0.684398	2
ENSG00000167549	CORO6	17	29611756	29621117	1.9668	3.03581	1.32554	2
ENSG00000132698	RAB25	1	156058160	156073504	1.9248	3.01571	1.30784	2
ENSG00000188833	ENTPD8	9	137431364	137444357	3.53452	1.94127	0.233438	2
ENSG00000126895	AVPR2	X	153899531	153910166	0.869344	2.35488	0.649303	2
ENSG00000108352	RAPGEFL1	17	40174010	40196788	1.63438	2.86578	1.1607	2
ENSG00000109084	TMEM97	17	28316200	28331685	1.71621	2.30586	0.604016	2
ENSG00000150051	MKX	10	27669874	27748819	1.19711	2.63932	0.944284	2
ENSG00000043355	ZIC2	13	99978784	99989765	1.15349	2.20686	0.515499	2
ENSG00000167106	FAM102A	9	127937582	127983989	2.24442	2.75922	1.06787	2
ENSG00000140465	CYP1A1	15	74716542	74726097	0.776339	2.8406	1.15006	2
ENSG00000205352	PRR13	12	53438678	53449094	2.0909	2.91743	1.23024	2
ENSG00000142733	MAP3K6	1	27351067	27358466	1.60048	2.07552	0.390529	2
ENSG00000179388	EGR3	8	22684659	22696480	1.90865	2.85086	1.17496	2
ENSG00000126790	L3HYPDH	14	59457363	59478898	2.07231	2.72375	1.0485	2
ENSG00000166333	ILK	11	6600708	6613874	1.45314	2.47659	0.801642	2
ENSG00000167460	TPM4	19	16064021	16079141	2.09744	2.29225	0.618984	2
ENSG00000110719	TCIRG1	11	68036025	68053895	1.35716	2.4183	0.745725	2
ENSG00000054219	LY75	2	159800355	159907756	1.91233	2.60537	0.936253	2
ENSG00000188620	HMX3	10	123132970	123142423	1.15674	2.31026	0.642106	2
ENSG00000165553	NGB	14	77262483	77274206	1.03694	2.20113	0.534044	2
ENSG00000083828	ZNF586	19	57766655	57783614	2.6528	2.74184	1.07597	2
ENSG00000106244	PDAP1	7	99389048	99400960	2.0256	2.57673	0.91131	2
ENSG00000174343	CHRNA9	4	40332333	40358217	2.471	2.15821	0.492849	2
ENSG00000104826	LHB	19	49012980	49020091	1.34771	2.58161	0.919504	2
ENSG00000204227	RING1	6	33205500	33215716	1.63891	2.43936	0.783735	2
ENSG00000136883	KIF12	9	114083126	114096917	2.20993	2.48814	0.835468	2
ENSG00000145113	MUC4	3	195743765	195781810	1.46003	2.58879	0.942995	2
ENSG00000103061	SLC7A6OS	16	68281503	68307131	2.36156	2.76456	1.12092	2
ENSG00000100994	PYGB	20	25245085	25301012	2.84233	2.65985	1.01667	2
ENSG00000179335	CLK3	15	74595500	74611727	1.8371	2.67568	1.03271	2
ENSG00000126012	KDM5C	X	53188321	53228422	1.09608	2.74752	1.10758	2
ENSG00000176410	DNAJC30	7	73677918	73686453	1.51109	2.59406	0.955436	2
ENSG00000086544	ITPKC	19	40714112	40743860	2.25253	2.63664	0.998276	2
ENSG00000163795	ZNF513	2	27374235	27383444	2.14279	2.65704	1.01998	2
ENSG00000188070	C11orf95	11	63756892	63771775	1.86305	3.08763	1.45371	2
ENSG00000087274	ADD1	4	2840844	2933062	1.8642	2.84521	1.21215	2
ENSG00000165046	LETM2	8	38383207	38395843	3.21013	2.55079	0.921777	2
ENSG00000126461	SCAF1	19	49639209	49661642	2.09104	2.27923	0.651926	2
ENSG00000186912	P2RY4	X	70255166	70263204	0.662557	2.6124	0.987306	2
ENSG00000053371	AKR7A2	1	19300965	19315144	1.39846	2.84534	1.22186	2
ENSG00000105131	EPHX3	19	15223919	15235448	1.76761	2.60558	0.983696	2
ENSG00000165887	ANKRD2	10	97569499	97586882	1.92761	2.49921	0.877843	2
ENSG00000237412	PRSS56	2	232517388	232528716	1.08991	2.02405	0.40387	2
ENSG00000105127	AKAP8	19	15350385	15382787	2.12475	2.67138	1.05428	2
ENSG00000176171	BNIP3	10	131963455	131985013	1.74157	2.82243	1.20566	2
ENSG00000159840	ZYX	7	143378295	143385925	1.68452	2.09346	0.480447	2
ENSG00000204681	GABBR1	6	29552629	29631038	1.39964	3.20211	1.59002	2
ENSG00000005001	PRSS22	16	2849730	2861154	1.86972	2.01133	0.400661	2
ENSG00000004660	CAMKK1	17	3857315	3893743	1.64008	2.4523	0.842845	2
ENSG00000164007	CLDN19	1	42730093	42743236	1.62124	2.54256	0.935272	2
ENSG00000149823	VPS51	11	65086324	65110628	2.1588	2.72364	1.11782	2
ENSG00000168101	NUDT16L1	16	4690694	4698859	1.38083	2.94267	1.33976	2
ENSG00000145782	ATG12	5	115825200	115844565	1.5388	1.85794	0.255749	2
ENSG00000074660	SCARF1	17	1630858	1648732	1.73424	3.08354	1.48174	2
ENSG00000102871	TRADD	16	67151185	67162909	1.87668	2.58871	0.987634	2
ENSG00000174992	ZG16	16	29775256	29785973	1.73873	2.49552	0.89686	2
ENSG00000255150	EID3	12	104300739	104308205	1.9058	2.67015	1.07224	2
ENSG00000054179	ENTPD2	9	137045107	137052613	2.6525	2.13807	0.542807	2
ENSG00000179846	NKPD1	19	45146750	45163815	2.48088	2.29919	0.709661	2
ENSG00000044090	CUL7	6	43034617	43056851	1.57685	2.47101	0.885426	2
ENSG00000174574	AKIRIN1	1	38988276	39009059	2.44217	2.59871	1.01374	2
ENSG00000074317	SNCB	5	176617082	176633534	1.56525	2.48923	0.904617	2
ENSG00000125870	SNRPB2	20	16726961	16744776	1.44866	2.03299	0.451781	2
ENSG00000099338	CATSPERG	19	38332775	38373943	1.68298	2.65197	1.0725	2
ENSG00000166188	ZNF319	16	57991676	58003672	1.44834	3.04663	1.46741	2
ENSG00000130511	SSBP4	19	18415864	18435214	1.13302	2.08813	0.513689	2
ENSG00000183718	TRIM52	5	181251417	181263194	2.30449	2.84405	1.27136	2
ENSG00000171307	ZDHHC16	10	97443170	97460366	1.72703	2.63966	1.06733	2
ENSG00000283654	LMLN2	14	23096062	23107989	1.71682	2.68647	1.11514	2
ENSG00000130165	ELOF1	19	11548147	11562230	2.03196	2.35099	0.77993	2
ENSG00000173928	SWSAP1	19	11371666	11379169	1.49263	2.64173	1.07106	2
ENSG00000221995	TIAF1	17	29070521	29081857	1.09812	2.60102	1.03159	2
ENSG00000012061	ERCC1	19	45404334	45426917	2.26926	2.59322	1.02392	2
ENSG00000255823	MTRNR2L8	11	10504894	10512186	2.35299	2.25604	0.690034	2
ENSG00000178343	SHISA3	4	42394488	42405487	1.01744	2.50902	0.943639	2
ENSG00000183018	SPNS2	17	4495881	4542035	2.30152	2.48856	0.923888	2
ENSG00000177465	ACOT4	14	73588873	73598766	1.37869	2.19811	0.634714	2
ENSG00000125170	DOK4	16	57468922	57482805	2.26772	2.34692	0.787326	2
ENSG00000036672	USP2	11	119352215	119384690	1.8979	2.28132	0.725766	2
ENSG00000125798	FOXA2	20	22577998	22587572	1.97022	2.9016	1.34744	2
ENSG00000075426	FOSL2	2	28389448	28411802	1.89036	2.62744	1.07404	2
ENSG00000105373	NOP53	19	47742546	47760058	2.26409	2.12239	0.574086	2
ENSG00000116691	MIIP	1	12016466	12032855	2.02907	2.31802	0.770298	2
ENSG00000111786	SRSF9	12	120458672	120472748	1.82851	2.14951	0.602373	2
ENSG00000183034	OTOP2	17	74919950	74936912	1.6874	2.45124	0.905107	2
ENSG00000129673	AANAT	17	76450351	76473117	1.95883	2.16905	0.623266	2
ENSG00000204653	ASPDH	19	50508600	50517690	1.5647	2.25955	0.713781	2
ENSG00000185761	ADAMTSL5	19	1502022	1516019	1.55836	2.21242	0.66897	2
ENSG00000174373	RALGAPA1	14	35535352	35630276	1.98147	2.9906	1.44959	2
ENSG00000128591	FLNC	7	128827406	128862272	2.26121	2.3194	0.778833	2
ENSG00000257218	GATC	12	120443444	120463344	2.4437	2.49511	0.954981	2
ENSG00000130164	LDLR	19	11086462	11134525	2.36974	2.65812	1.11939	2
ENSG00000160767	FAM189B	1	155244205	155257960	2.01916	2.74778	1.20972	2
ENSG00000165644	COMTD1	10	75230641	75238957	1.54182	2.62985	1.09335	2
ENSG00000180979	LRRC57	15	42534820	42551802	1.50398	2.75431	1.22236	2
ENSG00000171848	RRM2	2	10117698	10134418	1.86181	2.5207	0.9905	2
ENSG00000066279	ASPM	1	197081121	197132974	1.31315	2.21996	0.689833	2
ENSG00000189433	GJB4	1	34756740	34765327	2.41351	2.10626	0.580722	2
ENSG00000173456	RNF26	11	119331527	119340309	1.7802	2.59269	1.06788	2
ENSG00000103490	PYCARD	16	31198486	31205440	2.25888	2.82025	1.2964	2
ENSG00000068976	PYGM	11	64743389	64751888	1.34659	2.07475	0.551561	2
ENSG00000180535	BHLHA15	7	98208439	98218457	2.12952	2.20806	0.685653	2
ENSG00000113575	PPP2CA	5	134191332	134229073	2.23112	2.79218	1.26997	2
ENSG00000165752	STK32C	10	132204492	132252108	2.41473	2.57117	1.05026	2
ENSG00000176022	B3GALT6	1	1229237	1238041	2.00003	1.89765	0.377355	2
ENSG00000179921	GPBAR1	2	218256496	218266859	2.53767	2.33602	0.816849	2
ENSG00000134072	CAMK1	3	9754347	9763570	1.66329	2.53082	1.01185	2
ENSG00000105402	NAPA	19	47484637	47518063	1.95942	2.86893	1.35005	2
ENSG00000163497	FEV	2	218978087	218988184	1.22939	1.80785	0.289562	2
ENSG00000143878	RHOB	2	20444074	20452440	2.30193	2.81593	1.29893	2
ENSG00000105699	LSR	19	35245330	35265723	1.22657	1.92802	0.41287	2
ENSG00000135902	CHRND	2	232522993	232539667	1.1995	2.13216	0.618335	2
ENSG00000135409	AMHR2	12	53420855	53434672	1.38623	2.62215	1.10845	2
ENSG00000177106	EPS8L2	11	691438	723212	1.98449	2.95568	1.44736	2
ENSG00000076928	ARHGEF1	19	41880173	41893776	2.73554	2.55202	1.04521	2
ENSG00000029993	HMGB3	X	150977509	150990877	0.913859	2.48737	0.980982	2
ENSG00000103024	NME3	16	1767320	1774495	1.33266	2.18127	0.679836	2
ENSG00000135446	CDK4	12	57744727	57755310	1.72966	2.52981	1.02868	2
ENSG00000155066	PROM2	2	95271449	95294302	1.42295	1.84416	0.343985	2
ENSG00000167965	MLST8	16	2201248	2208382	1.94462	2.10643	0.606725	2
ENSG00000136273	HUS1	7	47960288	47982615	1.60033	2.39477	0.896251	2
ENSG00000091622	PITPNM3	17	6448263	6559555	1.77489	2.16765	0.669375	2
ENSG00000120899	PTK2B	8	27308482	27462390	2.07835	2.06098	0.562715	2
ENSG00000177398	UMODL1	21	42059959	42145995	1.34292	2.93445	1.43823	2
ENSG00000143450	OAZ3	1	151759899	151774330	1.08773	2.56546	1.0713	2
ENSG00000111843	TMEM14C	6	10719915	10734119	2.08517	2.384	0.890667	2
ENSG00000173486	FKBP2	11	64238003	64246669	2.36918	2.58961	1.09907	2
ENSG00000137310	TCF19	6	31155547	31167215	1.682	2.1328	0.642879	2
ENSG00000159335	PTMS	12	6762516	6773875	1.66449	2.56651	1.07808	2
ENSG00000173641	HSPB7	1	16011028	16021041	1.38927	2.56431	1.07665	2
ENSG00000163463	KRTCAP2	1	155166408	155175777	2.24702	2.37932	0.892711	2
ENSG00000186496	ZNF396	18	35363694	35380337	1.48324	2.44069	0.954535	2
ENSG00000205362	MT1A	16	56635666	56643087	1.20589	2.21449	0.731403	2
ENSG00000105552	BCAT2	19	48792062	48814012	2.54749	2.3744	0.892382	2
ENSG00000167978	SRRM2	16	2749626	2766582	1.77207	2.06653	0.58616	2
ENSG00000074071	MRPS34	16	1768890	1776150	1.34863	2.12819	0.647928	2
ENSG00000086159	AQP6	12	49964194	49980139	1.94439	2.31649	0.836599	2
ENSG00000204256	BRD2	6	32965594	32984501	1.60836	2.26069	0.780813	2
ENSG00000006210	CX3CL1	16	57369477	57388041	2.06333	2.85767	1.37822	2
ENSG00000159423	ALDH4A1	1	18868430	18905553	1.8573	2.46786	0.989632	2
ENSG00000247596	TWF2	3	52225612	52238190	2.42221	2.58676	1.11032	2
ENSG00000242265	PEG10	7	94653325	94672695	0.491378	2.60394	1.12969	2
ENSG00000086232	EIF2AK1	7	6019247	6062175	2.35659	2.20325	0.729148	2
ENSG00000144713	RPL32	3	12831485	12844565	2.46136	2.78226	1.31002	2
ENSG00000188763	FZD9	7	73430778	73439120	1.35521	2.08331	0.612428	2
ENSG00000130956	HABP4	9	96447169	96494336	2.05427	2.58556	1.11549	2
ENSG00000177602	HASPIN	17	3720903	3729699	2.0525	2.29122	0.82125	2
ENSG00000126749	EMG1	12	6967913	6978573	2.15181	2.40459	0.935788	2
ENSG00000101255	TRIB3	20	359835	394386	2.23629	2.32578	0.859792	2
ENSG00000123472	ATPAF1	1	46629737	46671454	1.61311	2.40984	0.944373	2
ENSG00000147596	PRDM14	8	70048651	70074252	1.11545	2.06957	0.605896	2
ENSG00000165282	PIGO	9	35085688	35099220	2.38272	2.40049	0.938086	2
ENSG00000152082	MZT2B	2	130178737	130193713	1.90463	2.39198	0.930706	2
ENSG00000171703	TCEA2	20	64046836	64065867	1.2624	1.84436	0.386347	2
ENSG00000109113	RAB34	17	28711281	28721268	2.32969	2.37997	0.92201	2
ENSG00000161091	MFSD12	19	3535261	3550364	2.13197	2.33564	0.878284	2
ENSG00000187726	DNAJB13	11	73948026	73962871	2.65316	2.32051	0.868041	2
ENSG00000176454	LPCAT4	15	34355633	34370196	1.17371	1.91588	0.463763	2
ENSG00000204511	MCCD1	6	31525962	31533232	1.84669	2.06124	0.609932	2
ENSG00000126522	ASL	7	66072800	66095930	1.73304	2.59395	1.14291	2
ENSG00000141349	G6PC3	17	44067735	44079344	2.61956	2.64916	1.1986	2
ENSG00000141480	ARRB2	17	4707596	4722413	1.39812	1.90473	0.454851	2
ENSG00000143774	GUK1	1	228136962	228151840	1.06151	1.93929	0.490574	2
ENSG00000171490	RSL1D1	16	11830850	11854542	2.502	2.51932	1.07213	2
ENSG00000167414	GNG8	19	46631076	46637685	1.61304	2.02483	0.579855	2
ENSG00000110619	CARS1	11	2997922	3060437	1.67182	2.62445	1.17961	2
ENSG00000119888	EPCAM	2	47342158	47389900	2.32123	2.3832	0.94038	2
ENSG00000179041	RRS1	8	66426014	66433733	2.21882	2.39597	0.953299	2
ENSG00000162069	BICDL2	16	3024682	3034974	1.69599	2.2237	0.782566	2
ENSG00000185504	FAAP100	17	81536885	81555376	1.79399	2.22426	0.783229	2
ENSG00000101986	ABCD1	X	153721856	153747755	1.27717	2.05699	0.618606	2
ENSG00000144401	METTL21A	2	207577631	207628121	1.8094	2.74426	1.30914	2
ENSG00000163935	SFMBT1	3	52900572	53049073	2.27846	2.54087	1.1086	2
ENSG00000148356	LRSAM1	9	127448489	127506459	1.40263	2.21522	0.783279	2
ENSG00000167767	KRT80	12	52165996	52195000	1.80424	2.10368	0.673088	2
ENSG00000140264	SERF2	15	43774087	43781116	1.73472	2.40386	0.973835	2
ENSG00000130811	EIF3G	19	10112014	10122899	1.10649	2.12332	0.693844	2
ENSG00000130643	CALY	10	133321072	133339896	0.803808	1.92628	0.497189	2
ENSG00000122585	NPY	7	24281188	24294808	2.26666	2.19507	0.76728	2
ENSG00000141971	MVB12A	19	17402722	17426799	2.10801	1.9971	0.5695	2
ENSG00000167771	RCOR2	11	63908230	63920164	1.73246	1.9109	0.483725	2
ENSG00000142039	CCDC97	19	41307172	41327873	1.83858	2.15992	0.732796	2
ENSG00000089094	KDM2B	12	121426096	121584023	2.14663	2.4824	1.05606	2
ENSG00000084636	COL16A1	1	31649263	31707017	1.93162	2.60674	1.18187	2
ENSG00000175699	CCDC197	14	93984225	94010546	3.25882	2.06276	0.643665	2
ENSG00000166886	NAB2	12	57086043	57094509	1.03803	2.35841	0.939385	2
ENSG00000213585	VDAC1	5	133968871	134007975	2.62853	2.61364	1.19515	2
ENSG00000167703	SLC43A2	17	1566268	1631834	2.17177	2.4345	1.01616	2
ENSG00000180739	S1PR5	19	10509742	10520447	1.6702	2.88676	1.46842	2
ENSG00000141013	GAS8	16	90016629	90034252	1.68519	2.0984	0.680217	2
ENSG00000163950	SLBP	4	1689731	1715319	1.95627	2.39079	0.973628	2
ENSG00000175197	DDIT3	12	57513588	57523492	2.19671	2.45756	1.0404	2
ENSG00000127129	EDN2	1	41475775	41487683	1.17076	2.01404	0.59708	2
ENSG00000169217	CD2BP2	16	30347773	30358308	1.59087	2.25991	0.844805	2
ENSG00000165171	METTL27	7	73831590	73845516	1.47281	2.32232	0.907593	2
ENSG00000244405	ETV5	3	186043314	186112089	1.33943	2.07514	0.661509	2
ENSG00000104894	CD37	19	49332171	49343602	2.19547	2.8083	1.39491	2
ENSG00000125875	TBC1D20	20	420596	465542	2.03871	2.16921	0.757305	2
ENSG00000178826	TMEM139	7	143276957	143290296	2.30588	2.56785	1.15929	2
ENSG00000105697	HAMP	19	35277716	35288143	1.56176	1.86421	0.455768	2
ENSG00000198471	RTP2	3	187695259	187705557	1.36555	2.34244	0.934067	2
ENSG00000173991	TCAP	17	39662349	39669249	1.08355	1.8366	0.429329	2
ENSG00000110492	MDK	11	46377756	46386799	1.58509	2.61343	1.20629	2
ENSG00000183072	NKX2-5	5	173229109	173238206	1.02576	1.8845	0.479565	2
ENSG00000139083	ETV6	12	11646674	11898377	1.99683	2.35393	0.950838	2
ENSG00000181104	F2R	5	76713126	76738770	1.13587	1.97708	0.575626	2
ENSG00000107140	TESK1	9	35602262	35613033	1.4656	2.10656	0.70539	2
ENSG00000141698	NT5C3B	17	41822057	41839232	1.7294	2.70498	1.30477	2
ENSG00000137076	TLN1	9	35693948	35735195	1.61482	2.19866	0.799235	2
ENSG00000234616	JRK	8	142654460	142669520	1.51252	1.66539	0.2663	2
ENSG00000212864	RNF208	9	137217247	137224323	2.44557	1.92912	0.533061	2
ENSG00000159348	CYB5R1	1	202958873	202970257	1.45489	2.80061	1.40455	2
ENSG00000115875	SRSF7	2	38740599	38754361	2.2898	2.24184	0.847132	2
ENSG00000138674	SEC31A	4	82815509	82894153	1.84119	2.66286	1.26839	2
ENSG00000178951	ZBTB7A	19	4040303	4069899	2.62661	2.18471	0.791167	2
ENSG00000180185	FAHD1	16	1823941	1831914	1.45453	2.05295	0.66269	2
ENSG00000166341	DCHS1	11	6618330	6658809	1.27818	1.85799	0.46815	2
ENSG00000188095	MESP2	15	89757591	89781754	1.47048	2.08737	0.697992	2
ENSG00000204160	ZDHHC18	1	26823688	26860604	1.81513	2.34055	0.951695	2
ENSG00000157119	KLHL40	3	42682537	42695544	1.19873	1.95553	0.567023	2
ENSG00000180053	NKX2-6	8	23698740	23709756	1.07108	1.6251	0.238021	2
ENSG00000165943	MOAP1	14	93179199	93187897	2.01687	2.82295	1.43705	2
ENSG00000244242	IFITM10	11	1729406	1753595	1.59704	2.1205	0.736377	2
ENSG00000129596	CDO1	5	115801733	115819659	0.770581	1.73514	0.351051	2
ENSG00000167553	TUBA1C	12	49185736	49211901	2.262	2.37957	0.995575	2
ENSG00000146755	TRIM50	7	73309536	73331082	1.57144	2.53954	1.15701	2
ENSG00000103005	USB1	16	57996546	58023542	2.4037	2.57804	1.19615	2
ENSG00000185271	KLHL33	14	20422852	20439166	1.97797	2.04051	0.659523	2
ENSG00000167772	ANGPTL4	19	8360289	8367609	2.56964	2.2026	0.821655	2
ENSG00000111911	HINT3	6	125953770	125983244	1.70427	2.91344	1.53484	2
ENSG00000137203	TFAP2A	6	10390186	10407594	0.51046	1.91536	0.537958	2
ENSG00000142534	RPS11	19	49493365	49502689	2.56865	2.17529	0.798071	2
ENSG00000167363	FN3K	17	82732615	82754196	1.80389	2.52047	1.1435	2
ENSG00000126353	CCR7	17	40550769	40568472	1.21426	1.89284	0.51651	2
ENSG00000221955	SLC12A8	3	125079636	125123854	2.88477	2.18708	0.811034	2
ENSG00000220008	LINGO3	19	2286784	2295024	1.37415	2.11364	0.737709	2
ENSG00000100739	BDKRB1	14	96253210	96267763	0.749318	2.46857	1.09274	2
ENSG00000101361	NOP56	20	2649593	2661039	2.405	2.44915	1.07335	2
ENSG00000204604	ZNF468	19	52835010	52860619	0.822574	1.76847	0.393448	2
ENSG00000168792	ABHD15	17	29557547	29570037	1.88475	2.31795	0.943811	2
ENSG00000219481	NBPF1	1	16559319	16616487	2.6544	2.65598	1.28264	2
ENSG00000141753	IGFBP4	17	40440450	40460725	2.15684	2.8352	1.46194	2
ENSG00000225556	C2CD4D	1	151834819	151843557	2.10722	2.85203	1.47932	2
ENSG00000103021	CCDC113	16	58228157	58257096	2.23403	2.37714	1.00486	2
ENSG00000141744	PNMT	17	39664981	39673473	0.987801	1.82773	0.455545	2
ENSG00000125398	SOX9	17	72118020	72129416	1.76902	2.40928	1.03745	2
ENSG00000130203	APOE	19	44902791	44911944	2.36561	2.20933	0.838409	2
ENSG00000141738	GRB7	17	39734927	39745922	1.31282	2.05494	0.686534	2
ENSG00000175315	CST6	11	66009008	66016505	0.754673	2.01017	0.642506	2
ENSG00000198753	PLXNB3	X	153761196	153782346	1.00857	1.80596	0.438324	2
ENSG00000167861	HID1	17	74947742	74975759	2.612	2.31162	0.944938	2
ENSG00000283706	PRSS50	3	46709117	46720869	1.54717	2.14959	0.783942	2
ENSG00000123739	PLA2G12A	4	109706989	109733070	0.713419	1.91707	0.553002	2
ENSG00000105617	LENG1	19	54152161	54162721	1.82843	2.44992	1.08614	2
ENSG00000124920	MYRF	11	61749636	61791518	1.33819	1.83581	0.473205	2
ENSG00000011009	LYPLA2	1	23788145	23798539	2.17203	2.2147	0.852776	2
ENSG00000248383	PCDHAC1	5	140923299	141015347	0.935201	2.25471	0.893775	2
ENSG00000103266	STUB1	16	677224	685746	1.90372	2.30862	0.948262	2
ENSG00000177551	NHLH2	1	115833377	115844126	1.2997	3.01207	1.65238	2
ENSG00000183134	PTGDR2	11	60847933	60858950	1.46175	1.79861	0.439041	2
ENSG00000242485	MRPL20	1	1398909	1410293	1.74504	2.23725	0.877777	2
ENSG00000003249	DBNDD1	16	90001871	90012004	1.61601	2.42637	1.06711	2
ENSG00000127540	UQCR11	19	1594169	1608462	2.56238	2.24707	0.888444	2
ENSG00000129354	AP1M2	19	10569671	10580314	2.25815	2.58387	1.22543	2
ENSG00000078579	FGF20	8	16989181	17005345	1.32163	1.88232	0.524182	2
ENSG00000165502	RPL36AL	14	49615530	49623626	1.83762	1.94322	0.586781	2
ENSG00000198517	MAFK	7	1527702	1546043	1.81263	2.50568	1.15211	2
ENSG00000121680	PEX16	11	45906663	45920877	1.74086	2.71728	1.36644	2
ENSG00000175707	KDF1	1	26946562	26963468	2.93027	2.50657	1.1558	2
ENSG00000104524	PYCR3	8	143600210	143612575	1.67438	2.02971	0.679293	2
[truncated: 11,337 more rows]

## Sheet: FigS7F,G_Summary_motif analysis
	Commonly shared by ET (7-9 pcw)	P-value			Commonly shared by LT	P-value			Commonly shared by AL	P-value
[truncated: 58 more rows]

[truncated: 3 more sheets: "AL"_Alveolar-motif, "LT"_LinPOS-motif, "ET"_Early Mid  (7-9 pcw)-motif]
